# Supplementary material for: The lytic polysaccharide monooxygenase CbpD promotes Pseudomonas aeruginosa virulence in systemic infection
Source: Nat Commun. 2021 Feb 23;12:1230. doi: 10.1038/s41467-021-21473-0 (PMC7902821; doi:10.1038/s41467-021-21473-0)
Supplement: Supplementary file 4 — Supplementary Data 1 [file 41467_2021_21473_MOESM4_ESM.xlsx]

## Sheet: rCbpDPA
	rCbpDPA (μg/ml)	5		50
Chart ID	Glycan	Average (RFU)	SD	Average (RFU)	SD
1	Gala-Sp8	11	1.82574	30.5	1.91485
2	Glca-Sp8	-0.25	1.5	3.75	0.5
3	Mana-Sp8	1.5	1.29099	4.75	0.957427
4	GalNAca-Sp8	-0.5	0.57735	3.5	0.57735
5	GalNAca-Sp15	-1.5	0.57735	3	1.1547
6	Fuca-Sp8	0	1.63299	3	0.816497
7	Fuca-Sp9	0	0.816497	3.75	0.5
8	Rhaa-Sp8	-0.75	0.5	2.75	0.957427
9	Neu5Aca-Sp8	0.75	0.5	5.75	0.5
10	Neu5Aca-Sp11	-0.5	1.29099	3	0
11	Neu5Acb-Sp8	0.75	0.957427	4.25	0.5
12	Galb-Sp8	-0.25	0.5	2.25	0.5
13	Glcb-Sp8	-0.75	0.957427	3.25	0.957427
14	Manb-Sp8	1.25	0.5	3	0.816497
15	GalNAcb-Sp8	0	0.816497	3.5	0.57735
16	GlcNAcb-Sp0	1.25	0.5	2.75	0.5
17	GlcNAcb-Sp8	-0.25	0.5	3	0
18	GlcN(Gc)b-Sp8	1.5	0.57735	3.5	0.57735
19	Galb1-4GlcNAcb1-6(Galb1-4GlcNAcb1-3)GalNAca-Sp8	1.5	0.57735	3.25	0.5
20	Galb1-4GlcNAcb1-6(Galb1-4GlcNAcb1-3)GalNAc-Sp14	0.75	0.957427	3	1.1547
21	GlcNAcb1-6(GlcNAcb1-4)(GlcNAcb1-3)GlcNAc-Sp8	2.25	0.5	5	0
22	6S(3S)Galb1-4(6S)GlcNAcb-Sp0	1.25	0.957427	3.75	0.5
23	6S(3S)Galb1-4GlcNAcb-Sp0	0.75	0.5	3.25	0.5
24	(3S)Galb1-4(Fuca1-3)(6S)Glc-Sp0	4	1.1547	8.25	0.5
25	(3S)Galb1-4Glcb-Sp8	2.25	0.5	5.75	2.21736
26	(3S)Galb1-4(6S)Glcb-Sp0	1.75	1.25831	4	0
27	(3S)Galb1-4(6S)Glcb-Sp8	0.75	2.36291	4.5	0.57735
28	(3S)Galb1-3(Fuca1-4)GlcNAcb-Sp8	0.5	0.57735	4	0
29	(3S)Galb1-3GalNAca-Sp8	-0.5	0.57735	3.25	0.5
30	(3S)Galb1-3GlcNAcb-Sp0	0.5	0.57735	2.75	0.5
31	(3S)Galb1-3GlcNAcb-Sp8	0.25	0.5	3.5	0.57735
32	(3S)Galb1-4(Fuca1-3)GlcNAc-Sp0	-0.25	0.5	1.5	0.57735
33	(3S)Galb1-4(Fuca1-3)GlcNAc-Sp8	2.75	0.5	4	0.816497
34	(3S)Galb1-4(6S)GlcNAcb-Sp0	0.5	0.57735	3	0.816497
35	(3S)Galb1-4(6S)GlcNAcb-Sp8	1.75	1.5	3.5	0.57735
36	(3S)Galb1-4GlcNAcb-Sp0	0.25	0.5	2.5	0.57735
37	(3S)Galb1-4GlcNAcb-Sp8	4.5	1	7	0.816497
38	(3S)Galb-Sp8	2.25	0.5	4	0
39	(6S)(4S)Galb1-4GlcNAcb-Sp0	0.5	0.57735	3.25	0.5
40	(4S)Galb1-4GlcNAcb-Sp8	1.5	0.57735	3	0
41	(6P)Mana-Sp8	-0.25	0.5	1.75	0.5
42	(6S)Galb1-4Glcb-Sp0	1.25	0.5	2.5	0.57735
43	(6S)Galb1-4Glcb-Sp8	0.75	0.5	2.5	0.57735
44	(6S)Galb1-4GlcNAcb-Sp8	2	0.816497	3	0
45	(6S)Galb1-4(6S)Glcb-Sp8	0.5	0.57735	2.25	0.5
46	Neu5Aca2-3(6S)Galb1-4GlcNAcb-Sp8	1	0.816497	3	0
47	(6S)GlcNAcb-Sp8	2.5	0.57735	4.25	0.5
48	Neu5,9Ac2a-Sp8	1.25	0.957427	3.75	0.957427
49	Neu5,9Ac2a2-6Galb1-4GlcNAcb-Sp8	9.25	7.36546	17.75	15.6498
50	Mana1-6(Mana1-3)Manb1-4GlcNAcb1-4GlcNAcb-Sp12	0.5	1	2.75	0.957427
51	Mana1-6(Mana1-3)Manb1-4GlcNAcb1-4GlcNAcb-Sp13	0.25	0.957427	3	0
52	GlcNAcb1-2Mana1-6(GlcNAcb1-2Mana1-3)Manb1-4GlcNAcb1-4GlcNAcb-Sp12	0.25	0.5	3.25	0.5
53	GlcNAcb1-2Mana1-6(GlcNAcb1-2Mana1-3)Manb1-4GlcNAcb1-4GlcNAcb-Sp13	0.25	0.5	3.25	0.5
54	Galb1-4GlcNAcb1-2Mana1-6(Galb1-4GlcNAcb1-2Mana1-3)Manb1-4GlcNAcb1-4GlcNAcb-Sp12	-0.5	0.57735	3.25	0.957427
55	Neu5Aca2-6Galb1-4GlcNAcb1-2Mana1-6(Neu5Aca2-6Galb1-4GlcNAcb1-2Mana1-3)Manb1-4GlcNAcb1-4GlcNAcb-Sp12	-1.5	0.57735	2.75	0.957427
56	Neu5Aca2-6Galb1-4GlcNAcb1-2Mana1-6(Neu5Aca2-6Galb1-4GlcNAcb1-2Man-a1-3)Manb1-4GlcNAcb1-4GlcNAcb-Sp21	2.75	1.70783	5.5	0.57735
57	Neu5Aca2-6Galb1-4GlcNAcb1-2Mana1-6(Neu5Aca2-6Galb1-4GlcNAcb1-2Mana1-3)Manb1-4GlcNAcb1-4GlcNAcb-Sp24	3	0.816497	8.5	0.57735
58	Fuca1-2Galb1-3GalNAcb1-3Gala-Sp9	1.75	0.957427	4.75	0.5
59	Fuca1-2Galb1-3GalNAcb1-3Gala1-4Galb1-4Glcb-Sp9	0	0.816497	2.75	0.5
60	Fuca1-2Galb1-3(Fuca1-4)GlcNAcb-Sp8	3.25	0.5	6.5	0.57735
61	Fuca1-2Galb1-3GalNAca-Sp8	1.5	0.57735	4.25	0.957427
62	Fuca1-2Galb1-3GalNAca-Sp14	0	0	3	0
63	Fuca1-2Galb1-3GalNAcb1-4(Neu5Aca2-3)Galb1-4Glcb-Sp0	4	2.70801	4	0.816497
64	Fuca1-2Galb1-3GalNAcb1-4(Neu5Aca2-3)Galb1-4Glcb-Sp9	0.25	0.5	2.75	0.5
65	Fuca1-2Galb1-3GlcNAcb1-3Galb1-4Glcb-Sp8	1.75	0.5	3.5	0.57735
66	Fuca1-2Galb1-3GlcNAcb1-3Galb1-4Glcb-Sp10	1.25	0.5	3	0
67	Fuca1-2Galb1-3GlcNAcb-Sp0	1.75	0.5	2.25	0.5
68	Fuca1-2Galb1-3GlcNAcb-Sp8	0	0	2.75	0.5
69	Fuca1-2Galb1-4(Fuca1-3)GlcNAcb1-3Galb1-4(Fuca1-3)GlcNAcb-Sp0	2	0	4.25	0.957427
70	Fuca1-2Galb1-4(Fuca1-3)GlcNAcb1-3Galb1-4(Fuca1-3)GlcNAcb1-3Galb1-4(Fuca1-3)GlcNAcb-Sp0	1.75	0.5	6	0.816497
71	Fuca1-2Galb1-4(Fuca1-3)GlcNAcb-Sp0	1	0	3	0
72	Fuca1-2Galb1-4(Fuca1-3)GlcNAcb-Sp8	36.5	20.1742	60.75	32.0247
73	Fuca1-2Galb1-4GlcNAcb1-3Galb1-4GlcNAcb-Sp0	1.5	1.29099	4	0.816497
74	Fuca1-2Galb1-4GlcNAcb1-3Galb1-4GlcNAcb1-3Galb1-4GlcNAcb-Sp0	1.25	0.5	3.75	1.25831
75	Fuca1-2Galb1-4GlcNAcb-Sp0	0	0.816497	3.5	0.57735
76	Fuca1-2Galb1-4GlcNAcb-Sp8	-0.25	0.957427	2.25	0.957427
77	Fuca1-2Galb1-4Glcb-Sp0	-0.5	0.57735	2.5	0.57735
78	Fuca1-2Galb-Sp8	0.5	0.57735	3.25	0.5
79	Fuca1-3GlcNAcb-Sp8	-0.5	0.57735	2.5	0.57735
80	Fuca1-4GlcNAcb-Sp8	-0.5	0.57735	3	0
81	Fucb1-3GlcNAcb-Sp8	1.75	0.957427	3.75	0.5
82	GalNAca1-3(Fuca1-2)Galb1-3GlcNAcb-Sp0	0.75	0.5	3.5	0.57735
83	GalNAca1-3(Fuca1-2)Galb1-4(Fuca1-3)GlcNAcb-Sp0	0	0	2.75	0.5
84	(3S)Galb1-4(Fuca1-3)Glcb-Sp0	2.75	0.5	5.5	1.29099
85	GalNAca1-3(Fuca1-2)Galb1-4GlcNAcb-Sp0	3.75	1.25831	6.5	1
86	GalNAca1-3(Fuca1-2)Galb1-4GlcNAcb-Sp8	0.5	1	2.75	0.5
87	GalNAca1-3(Fuca1-2)Galb1-4Glcb-Sp0	79	50.2858	102.25	47.9818
88	GlcNAcb1-3Galb1-3GalNAca-Sp8	7.75	0.5	11.5	0.57735
89	GalNAca1-3(Fuca1-2)Galb-Sp8	3.75	0.957427	6.75	0.957427
90	GalNAca1-3(Fuca1-2)Galb-Sp18	0.75	0.957427	2	0
91	GalNAca1-3GalNAcb-Sp8	2.75	0.957427	3.75	0.957427
92	GalNAca1-3Galb-Sp8	0.5	0.57735	3.25	0.957427
93	GalNAca1-4(Fuca1-2)Galb1-4GlcNAcb-Sp8	3.5	0.57735	6.25	0.5
94	GalNAcb1-3GalNAca-Sp8	0.25	0.5	3	0
95	GalNAcb1-3(Fuca1-2)Galb-Sp8	2.5	0.57735	4	0
96	GalNAcb1-3Gala1-4Galb1-4GlcNAcb-Sp0	2.75	2.75379	5.25	0.5
97	GalNAcb1-4(Fuca1-3)GlcNAcb-Sp0	1.5	0.57735	4.5	0.57735
98	GalNAcb1-4GlcNAcb-Sp0	1.25	0.5	5	0.816497
99	GalNAcb1-4GlcNAcb-Sp8	1	0.816497	3	0
100	Gala1-2Galb-Sp8	1.75	0.5	5.25	0.5
101	Gala1-3(Fuca1-2)Galb1-3GlcNAcb-Sp0	0.25	0.957427	2.75	0.5
102	Gala1-3(Fuca1-2)Galb1-3GlcNAcb-Sp8	1.25	0.5	4	0.816497
103	Gala1-3(Fuca1-2)Galb1-4(Fuca1-3)GlcNAcb-Sp0	-0.25	0.5	3.5	0.57735
104	Gala1-3(Fuca1-2)Galb1-4(Fuca1-3)GlcNAcb-Sp8	2	1.41421	1.25	0.5
105	Gala1-3(Fuca1-2)Galb1-4GlcNAc-Sp0	0.25	0.957427	3	0
106	Gala1-3(Fuca1-2)Galb1-4Glcb-Sp0	1.5	1	3.75	1.25831
107	Gala1-3(Fuca1-2)Galb-Sp8	0	0	2.25	0.5
108	Gala1-3(Fuca1-2)Galb-Sp18	2.75	0.957427	5.5	0.57735
109	Gala1-4(Gala1-3)Galb1-4GlcNAcb-Sp8	4.5	1.29099	4.25	0.5
110	Gala1-3GalNAca-Sp8	0.5	0.57735	3.25	0.5
111	Gala1-3GalNAca-Sp16	1	0.816497	3.75	0.5
112	Gala1-3GalNAcb-Sp8	1.5	0.57735	4	0
113	Gala1-3Galb1-4(Fuca1-3)GlcNAcb-Sp8	1.25	0.5	3.5	0.57735
114	Gala1-3Galb1-3GlcNAcb-Sp0	2.25	0.5	2.75	0.5
115	Gala1-3Galb1-4GlcNAcb-Sp8	2.5	0.57735	4	0
116	Gala1-3Galb1-4Glcb-Sp0	2	0.816497	3.5	1.29099
117	Gala1-3Galb1-4Glc-Sp10	1	0.816497	2	0.816497
118	Gala1-3Galb-Sp8	2.5	1	3.75	2.21736
119	Gala1-4(Fuca1-2)Galb1-4GlcNAcb-Sp8	0.75	0.957427	4.25	0.5
120	Gala1-4Galb1-4GlcNAcb-Sp0	0.75	0.5	2.25	0.5
121	Gala1-4Galb1-4GlcNAcb-Sp8	2	0	4.5	0.57735
122	Gala1-4Galb1-4Glcb-Sp0	0.5	0.57735	2	0
123	Gala1-4GlcNAcb-Sp8	19.5	7.93725	45.75	18.2825
124	Gala1-6Glcb-Sp8	0	0.816497	2.25	0.5
125	Galb1-2Galb-Sp8	1.5	1	4.25	0.5
126	Galb1-3(Fuca1-4)GlcNAcb1-3Galb1-4(Fuca1-3)GlcNAcb-Sp0	0.25	0.957427	3	0
127	Galb1-3GlcNAcb1-3Galb1-4(Fuca1-3)GlcNAcb-Sp0	0.75	1.25831	3.5	0.57735
128	Galb1-3(Fuca1-4)GlcNAc-Sp0	0.5	0.57735	3.25	0.957427
129	Galb1-3(Fuca1-4)GlcNAc-Sp8	0.25	0.5	3.5	0.57735
130	Fuca1-4(Galb1-3)GlcNAcb-Sp8	-1.25	0.957427	2.75	0.957427
131	Galb1-4GlcNAcb1-6GalNAca-Sp8	1	0	3.25	0.5
132	Galb1-4GlcNAcb1-6GalNAc-Sp14	2.25	1.25831	2.75	0.957427
133	GlcNAcb1-6(Galb1-3)GalNAca-Sp8	0.75	0.5	3	0
134	GlcNAcb1-6(Galb1-3)GalNAca-Sp14	1	0.816497	2.75	0.957427
135	Neu5Aca2-6(Galb1-3)GalNAca-Sp8	3.5	1.73205	5.25	0.5
136	Neu5Aca2-6(Galb1-3)GalNAca-Sp14	0.25	0.5	3	0.816497
137	Neu5Acb2-6(Galb1-3)GalNAca-Sp8	3.25	0.5	3.75	0.957427
138	Neu5Aca2-6(Galb1-3)GlcNAcb1-4Galb1-4Glcb-Sp10	1.5	0.57735	3	0
139	Galb1-3GalNAca-Sp8	1.5	0.57735	3.25	0.5
140	Galb1-3GalNAca-Sp14	0.25	0.5	2	0
141	Galb1-3GalNAca-Sp16	3.5	1.73205	4.25	0.957427
142	Galb1-3GalNAcb-Sp8	1.5	0.57735	3.75	0.5
143	Galb1-3GalNAcb1-3Gala1-4Galb1-4Glcb-Sp0	0	0	2.5	0.57735
144	Galb1-3GalNAcb1-4(Neu5Aca2-3)Galb1-4Glcb-Sp0	0.75	0.5	3	0
145	Galb1-3GalNAcb1-4Galb1-4Glcb-Sp8	0.75	0.957427	3	0
146	Galb1-3Galb-Sp8	3.5	1.29099	6.5	0.57735
147	Galb1-3GlcNAcb1-3Galb1-4GlcNAcb-Sp0	0.25	0.957427	2	0.816497
148	Galb1-3GlcNAcb1-3Galb1-4Glcb-Sp10	0.75	0.957427	2.75	0.5
149	Galb1-3GlcNAcb-Sp0	0.25	0.5	2.5	0.57735
150	Galb1-3GlcNAcb-Sp8	-1	0.816497	3.5	0.57735
151	Galb1-4(Fuca1-3)GlcNAcb-Sp0	0	0.816497	3.75	0.5
152	Galb1-4(Fuca1-3)GlcNAcb-Sp8	0.25	0.957427	3.5	0.57735
153	Galb1-4(Fuca1-3)GlcNAcb1-3Galb1-4(Fuca1-3)GlcNAcb-Sp0	0.25	0.5	5.25	0.5
154	Galb1-4(Fuca1-3)GlcNAcb1-3Galb1-4(Fuca1-3)GlcNAcb1-3Galb1-4(Fuca1-3)GlcNAcb-Sp0	1	0.816497	3	0
155	Galb1-4(6S)Glcb-Sp0	2.75	0.957427	4.25	0.5
156	Galb1-4(6S)Glcb-Sp8	1.25	0.5	2.5	1
157	Galb1-4GalNAca1-3(Fuca1-2)Galb1-4GlcNAcb-Sp8	-0.5	1.73205	1.75	0.957427
158	Galb1-4GalNAcb1-3(Fuca1-2)Galb1-4GlcNAcb-Sp8	2.75	0.5	2.5	1.29099
159	Galb1-4GlcNAcb1-3GalNAca-Sp8	0.75	0.5	3	0
160	Galb1-4GlcNAcb1-3GalNAc-Sp14	1	0	2.5	0.57735
161	Galb1-4GlcNAcb1-3Galb1-4(Fuca1-3)GlcNAcb1-3Galb1-4(Fuca1-3)GlcNAcb-Sp0	1.75	0.5	5	0.816497
162	Galb1-4GlcNAcb1-3Galb1-4GlcNAcb1-3Galb1-4GlcNAcb-Sp0	0.75	0.5	3.5	1
163	Galb1-4GlcNAcb1-3Galb1-4GlcNAcb-Sp0	1.5	1.29099	3.25	0.5
164	Galb1-4GlcNAcb1-3Galb1-4Glcb-Sp0	1	0	1.75	0.957427
165	Galb1-4GlcNAcb1-3Galb1-4Glcb-Sp8	1	0.816497	2.5	1
166	Galb1-4GlcNAcb1-6(Galb1-3)GalNAca-Sp8	0.75	0.957427	3	0
167	Galb1-4GlcNAcb1-6(Galb1-3)GalNAc-Sp14	0.5	0.57735	3.25	0.5
168	Galb1-4GlcNAcb-Sp0	0.5	0.57735	2.25	0.5
169	Galb1-4GlcNAcb-Sp8	2.25	0.957427	5.25	0.957427
170	Galb1-4GlcNAcb-Sp23	0.25	0.5	2.75	0.5
171	Galb1-4Glcb-Sp0	1.25	1.25831	4.25	0.5
172	Galb1-4Glcb-Sp8	0.25	0.5	3.5	0.57735
173	GlcNAca1-3Galb1-4GlcNAcb-Sp8	1.25	0.957427	3.5	0.57735
174	GlcNAca1-6Galb1-4GlcNAcb-Sp8	0.5	0.57735	2.75	0.5
175	GlcNAcb1-2Galb1-3GalNAca-Sp8	1	0	3	0
176	GlcNAcb1-6(GlcNAcb1-3)GalNAca-Sp8	0.25	0.5	2.5	0.57735
177	GlcNAcb1-6(GlcNAcb1-3)GalNAca-Sp14	0.5	0.57735	2.25	0.5
178	GlcNAcb1-6(GlcNAcb1-3)Galb1-4GlcNAcb-Sp8	3.25	1.5	5	0
179	GlcNAcb1-3GalNAca-Sp8	1	0.816497	2.75	0.5
180	GlcNAcb1-3GalNAca-Sp14	0	0.816497	2.5	0.57735
181	GlcNAcb1-3Galb-Sp8	2.75	0.5	4.5	0.57735
182	GlcNAcb1-3Galb1-4GlcNAcb-Sp0	1	0	2.75	0.5
183	GlcNAcb1-3Galb1-4GlcNAcb-Sp8	2.75	0.5	4.25	0.5
184	GlcNAcb1-3Galb1-4GlcNAcb1-3Galb1-4GlcNAcb-Sp0	1.25	0.5	3	0.816497
185	GlcNAcb1-3Galb1-4Glcb-Sp0	3	0.816497	4.75	0.957427
186	GlcNAcb1-4-MDPLys	0	0	3	0
187	GlcNAcb1-6(GlcNAcb1-4)GalNAca-Sp8	28.75	6.07591	44.25	7.27438
188	GlcNAcb1-4Galb1-4GlcNAcb-Sp8	1.25	0.5	3.75	0.5
189	GlcNAcb1-4GlcNAcb1-4GlcNAcb1-4GlcNAcb1-4GlcNAcb1-4GlcNAcb1-Sp8	-0.25	0.5	1.75	0.5
190	GlcNAcb1-4GlcNAcb1-4GlcNAcb1-4GlcNAcb1-4GlcNAcb1-Sp8	-0.25	0.5	2.75	0.957427
191	GlcNAcb1-4GlcNAcb1-4GlcNAcb-Sp8	-0.25	0.5	2.25	0.5
192	GlcNAcb1-6GalNAca-Sp8	2	1.41421	5.25	0.5
193	GlcNAcb1-6GalNAca-Sp14	0	0	2	0.816497
194	GlcNAcb1-6Galb1-4GlcNAcb-Sp8	2.25	0.957427	4.5	0.57735
195	Glca1-4Glcb-Sp8	1	0.816497	2.5	0.57735
196	Glca1-4Glca-Sp8	1.5	0.57735	4.25	0.957427
197	Glca1-6Glca1-6Glcb-Sp8	0	0.816497	3.25	0.957427
198	Glcb1-4Glcb-Sp8	0.75	0.5	3.5	0.57735
199	Glcb1-6Glcb-Sp8	0	0.816497	3.5	0.57735
200	G-ol-Sp8	1	0	2.75	0.5
201	GlcAa-Sp8	1.75	0.5	4.25	0.957427
202	GlcAb-Sp8	0.5	1.29099	3	0
203	GlcAb1-3Galb-Sp8	3	1.41421	4.25	0.5
204	GlcAb1-6Galb-Sp8	2	0.816497	4	0
205	KDNa2-3Galb1-3GlcNAcb-Sp0	2.5	0.57735	4	0.816497
206	KDNa2-3Galb1-4GlcNAcb-Sp0	0.5	0.57735	2.25	0.5
207	Mana1-2Mana1-2Mana1-3Mana-Sp9	5.25	2.21736	5.25	1.5
208	Mana1-2Mana1-6(Mana1-2Mana1-3)Mana-Sp9	2.25	0.957427	3	1.1547
209	Mana1-2Mana1-3Mana-Sp9	1.25	0.5	3.5	0.57735
210	Mana1-2Mana1-6(Mana1-2Mana1-3)Mana1-6(Mana1-2Mana1-2Mana1-3)Manb1-4GlcNAcb1-4GlcNAcb-Sp12	1	0.816497	5	0
211	Mana1-6(Mana1-3)Mana-Sp9	-0.75	0.5	2.75	0.5
212	Mana1-2Mana1-2Mana1-6(Mana1-3)Mana-Sp9	3	2.16025	3	0.816497
213	Mana1-6(Mana1-3)Mana1-6(Mana1-2Mana1-3)Manb1-4GlcNAcb1-4GlcNAcb-Sp12	-0.25	0.5	2.75	0.5
214	Mana1-6(Mana1-3)Mana1-6(Mana1-3)Manb1-4GlcNAcb1-4GlcNAcb-Sp12	0	0.816497	2.25	0.5
215	Manb1-4GlcNAcb-Sp0	0.25	0.5	1.5	0.57735
216	Neu5Aca2-3Galb1-4GlcNAcb1-3Galb1-4(Fuca1-3)GlcNAcb-Sp0	0.5	0.57735	2.5	0.57735
217	(3S)Galb1-4(Fuca1-3)(6S)GlcNAcb-Sp8	7.75	2.5	10.25	2.75379
218	Fuca1-2(6S)Galb1-4GlcNAcb-Sp0	2	0	3.75	0.957427
219	Fuca1-2Galb1-4(6S)GlcNAcb-Sp8	0.75	0.5	3.75	0.5
220	Fuca1-2(6S)Galb1-4(6S)Glcb-Sp0	0.5	0.57735	3.5	0.57735
221	Neu5Aca2-3Galb1-3GalNAca-Sp8	1	0	3	0
222	Neu5Aca2-3Galb1-3GalNAca-Sp14	1	0	2.75	0.5
223	GalNAcb1-4(Neu5Aca2-8Neu5Aca2-8Neu5Aca2-8Neu5Aca2-3)Galb1-4Glcb-Sp0	-1.25	0.5	3	1.1547
224	GalNAcb1-4(Neu5Aca2-8Neu5Aca2-8Neu5Aca2-3)Galb1-4Glcb-Sp0	1.25	0.957427	2.75	0.957427
225	Neu5Aca2-8Neu5Aca2-8Neu5Aca2-3Galb1-4Glcb-Sp0	0.75	0.5	3.25	0.957427
226	GalNAcb1-4(Neu5Aca2-8Neu5Aca2-3)Galb1-4Glcb-Sp0	2.25	0.5	4.25	0.5
227	Neu5Aca2-8Neu5Aca2-8Neu5Aca-Sp8	0.25	0.5	2.25	0.5
228	GalNAcb1-4(Neu5Aca2-3)Galb1-4GlcNAcb-Sp0	3.5	0.57735	4.75	0.957427
229	GalNAcb1-4(Neu5Aca2-3)Galb1-4GlcNAcb-Sp8	1.25	0.5	2.25	0.957427
230	GalNAcb1-4(Neu5Aca2-3)Galb1-4Glcb-Sp0	2.5	0.57735	3.5	0.57735
231	Neu5Aca2-3Galb1-3GalNAcb1-4(Neu5Aca2-3)Galb1-4Glcb-Sp0	-0.5	1	3	0
232	Neu5Aca2-6(Neu5Aca2-3)GalNAca-Sp8	0	0	3.5	1
233	Neu5Aca2-3GalNAca-Sp8	1.25	1.70783	4.5	0.57735
234	Neu5Aca2-3GalNAcb1-4GlcNAcb-Sp0	-0.5	0.57735	2.25	0.5
235	Neu5Aca2-3Galb1-3(6S)GlcNAc-Sp8	0.5	0.57735	3.75	0.5
236	Neu5Aca2-3Galb1-3(Fuca1-4)GlcNAcb-Sp8	1	0.816497	2.75	0.957427
237	Neu5Aca2-3Galb1-3(Fuca1-4)GlcNAcb1-3Galb1-4(Fuca1-3)GlcNAcb-Sp0	3.25	1.25831	8.75	1.5
238	Neu5Aca2-3Galb1-4(Neu5Aca2-3Galb1-3)GlcNAcb-Sp8	0.25	0.5	3	0.816497
239	Neu5Aca2-3Galb1-3(6S)GalNAca-Sp8	2.75	0.957427	6	1.82574
240	Neu5Aca2-6(Neu5Aca2-3Galb1-3)GalNAca-Sp8	-0.5	0.57735	3.25	0.5
241	Neu5Aca2-6(Neu5Aca2-3Galb1-3)GalNAca-Sp14	0.75	0.957427	4.5	0.57735
242	Neu5Aca2-3Galb-Sp8	0.5	0.57735	3	0.816497
243	Neu5Aca2-3Galb1-3GalNAcb1-3Gala1-4Galb1-4Glcb-Sp0	2.25	0.5	5	1.41421
244	Neu5Aca2-3Galb1-3GlcNAcb1-3Galb1-4GlcNAcb-Sp0	0.25	0.5	2.75	0.5
245	Fuca1-2(6S)Galb1-4Glcb-Sp0	0.75	0.5	3.25	0.5
246	Neu5Aca2-3Galb1-3GlcNAcb-Sp0	0.5	1.29099	3.5	1.29099
247	Neu5Aca2-3Galb1-4(6S)GlcNAcb-Sp8	2.25	1.5	4.5	1.29099
248	Neu5Aca2-3Galb1-4(Fuca1-3)(6S)GlcNAcb-Sp8	0.5	0.57735	2.75	0.5
249	Neu5Aca2-3Galb1-4(Fuca1-3)GlcNAcb1-3Galb1-4(Fuca1-3)GlcNAcb1-3Galb1-4(Fuca1-3)GlcNAcb-Sp0	10.25	5.12348	12.25	6.55108
250	Neu5Aca2-3Galb1-4(Fuca1-3)GlcNAcb-Sp0	3	0	3.75	0.957427
251	Neu5Aca2-3Galb1-4(Fuca1-3)GlcNAcb-Sp8	1.75	0.5	3	0
252	Neu5Aca2-3Galb1-4(Fuca1-3)GlcNAcb1-3Galb-Sp8	5.25	1.70783	6.25	1.70783
253	Neu5Aca2-3Galb1-4(Fuca1-3)GlcNAcb1-3Galb1-4GlcNAcb-Sp8	8.25	0.957427	13	1.63299
254	Neu5Aca2-3Galb1-4GlcNAcb1-3Galb1-4GlcNAcb1-3Galb1-4GlcNAcb-Sp0	0.75	0.957427	3.75	0.957427
255	Neu5Aca2-3Galb1-4GlcNAcb-Sp0	1	0.816497	3.75	0.5
256	Neu5Aca2-3Galb1-4GlcNAcb-Sp8	0.25	0.5	2.5	0.57735
257	Neu5Aca2-3Galb1-4GlcNAcb1-3Galb1-4GlcNAcb-Sp0	1.25	0.5	4	0.816497
258	Fuca1-2Galb1-4(6S)Glcb-Sp0	1	0	3.25	0.5
259	Neu5Aca2-3Galb1-4Glcb-Sp0	2	0.816497	5.5	1
260	Neu5Aca2-3Galb1-4Glcb-Sp8	0.25	0.5	1.75	0.5
261	Neu5Aca2-6GalNAca-Sp8	15.5	18.3576	31	23.8467
262	Neu5Aca2-6GalNAcb1-4GlcNAcb-Sp0	0.5	0.57735	3.25	0.5
263	Neu5Aca2-6Galb1-4(6S)GlcNAcb-Sp8	1	0	4.25	0.957427
264	Neu5Aca2-6Galb1-4GlcNAcb-Sp0	1	0	3.75	0.5
265	Neu5Aca2-6Galb1-4GlcNAcb-Sp8	0.25	0.5	3	1.41421
266	Neu5Aca2-6Galb1-4GlcNAcb1-3Galb1-4(Fuca1-3)GlcNAcb1-3Galb1-4(Fuca1-3)GlcNAcb-Sp0	2	0	6.75	0.5
267	Neu5Aca2-6Galb1-4GlcNAcb1-3Galb1-4GlcNAcb-Sp0	1	0.816497	4.25	0.5
268	Neu5Aca2-6Galb1-4Glcb-Sp0	1.75	0.5	5	0.816497
269	Neu5Aca2-6Galb1-4Glcb-Sp8	0.5	0.57735	3	0
270	Neu5Aca2-6Galb-Sp8	3.25	0.5	7	0.816497
271	Neu5Aca2-8Neu5Aca-Sp8	0.5	0.57735	3	0
272	Neu5Aca2-8Neu5Aca2-3Galb1-4Glcb-Sp0	2	0.816497	3	1.41421
273	Galb1-3(Fuca1-4)GlcNAcb1-3Galb1-3(Fuca1-4)GlcNAcb-Sp0	4.75	0.5	5.25	0.957427
274	Neu5Acb2-6GalNAca-Sp8	3	0.816497	3.5	0.57735
275	Neu5Acb2-6Galb1-4GlcNAcb-Sp8	5.5	1	6	0
276	Neu5Gca2-3Galb1-3(Fuca1-4)GlcNAcb-Sp0	1.75	0.5	6.5	1
277	Neu5Gca2-3Galb1-3GlcNAcb-Sp0	0.75	0.5	4	0
278	Neu5Gca2-3Galb1-4(Fuca1-3)GlcNAcb-Sp0	2.5	0.57735	6	1.41421
279	Neu5Gca2-3Galb1-4GlcNAcb-Sp0	0.5	0.57735	3	0
280	Neu5Gca2-3Galb1-4Glcb-Sp0	1.5	1.29099	5	1.41421
281	Neu5Gca2-6GalNAca-Sp0	2.5	1	5.5	1.29099
282	Neu5Gca2-6Galb1-4GlcNAcb-Sp0	0.75	0.5	5	0.816497
283	Neu5Gca-Sp8	1.75	0.5	5.5	1
284	Neu5Aca2-3Galb1-4GlcNAcb1-6(Galb1-3)GalNAca-Sp14	-0.25	0.5	4	0.816497
285	Galb1-3GlcNAcb1-3Galb1-3GlcNAcb-Sp0	0.75	0.5	1.75	0.957427
286	Galb1-4(Fuca1-3)(6S)GlcNAcb-Sp0	4.5	1.29099	11.25	0.5
287	Galb1-4(Fuca1-3)(6S)Glcb-Sp0	1.25	0.5	6	1.1547
288	Galb1-4(Fuca1-3)GlcNAcb1-3Galb1-3(Fuca1-4)GlcNAcb-Sp0	2	0	4.5	0.57735
289	Galb1-4GlcNAcb1-3Galb1-3GlcNAcb-Sp0	4	1.41421	7.75	1.5
290	Neu5Aca2-3Galb1-3GlcNAcb1-3Galb1-3GlcNAcb-Sp0	2.25	1.25831	5.25	0.5
291	Neu5Aca2-3Galb1-4GlcNAcb1-3Galb1-3GlcNAcb-Sp0	1.75	1.5	3.5	1.73205
292	4S(3S)Galb1-4GlcNAcb-Sp0	1	0	4	0
293	(6S)Galb1-4(6S)GlcNAcb-Sp0	1.25	0.5	3.5	0.57735
294	(6P)Glcb-Sp10	7.25	7.8475	10.5	0.57735
295	Neu5Aca2-3Galb1-4(Fuca1-3)GlcNAcb1-6(Galb1-3)GalNAca-Sp14	13	2.16025	22.75	3.0957
296	Galb1-3Galb1-4GlcNAcb-Sp8	0.75	0.5	2.5	0.57735
297	Neu5Aca2-6Galb1-4GlcNAcb1-2Mana1-6(Galb1-4GlcNAcb1-2Mana1-3)Manb1-4GlcNAcb1-4GlcNAcb-Sp12	1.5	0.57735	5.25	0.5
298	Galb1-4GlcNAcb1-6(Galb1-4GlcNAcb1-3)Galb1-4GlcNAc-Sp0	0.75	0.5	3.5	0.57735
299	GlcNAcb1-6(Galb1-4GlcNAcb1-3)Galb1-4GlcNAc-Sp0	1.5	1.29099	4.5	0.57735
300	Galb1-4GlcNAca1-6Galb1-4GlcNAcb-Sp0	0.5	1	3.25	0.957427
301	Galb1-4GlcNAcb1-6Galb1-4GlcNAcb-Sp0	2.25	1.89297	3.25	0.5
302	GalNAcb1-3Galb-Sp8	0.75	0.5	2.25	0.5
303	GlcAb1-3GlcNAcb-Sp8	0.75	0.957427	3.25	0.5
304	Neu5Aca2-6Galb1-4GlcNAcb1-2Mana1-6(GlcNAcb1-2Mana1-3)Manb1-4GlcNAcb1-4GlcNAcb-Sp12	1.25	0.5	3.75	0.5
305	GlcNAcb1-3Man-Sp10	0	0.816497	3.25	0.5
306	GlcNAcb1-4GlcNAcb-Sp10	0.75	0.5	2.5	0.57735
307	GlcNAcb1-4GlcNAcb-Sp12	0	0	3	0
308	MurNAcb1-4GlcNAcb-Sp10	0	0	2.5	1
309	Mana1-6Manb-Sp10	2.5	1	5.5	0.57735
310	Mana1-6(Mana1-3)Mana1-6(Mana1-3)Manb-Sp10	1	0	3.25	0.5
311	Mana1-2Mana1-6(Mana1-3)Mana1-6(Mana1-2Mana1-2Mana1-3)Mana-Sp9	2.75	1.25831	3.25	0.5
312	Mana1-2Mana1-6(Mana1-2Mana1-3)Mana1-6(Mana1-2Mana1-2Mana1-3)Mana-Sp9	1.25	0.957427	3.25	0.957427
313	Neu5Aca2-3Galb1-4GlcNAcb1-6(Neu5Aca2-3Galb1-3)GalNAca-Sp14	-1.25	0.5	2	0
314	Neu5Aca2-6Galb1-4GlcNAcb1-2Mana1-6(Neu5Aca2-3Galb1-4GlcNAcb1-2Mana1-3)Manb1-4GlcNAcb1-4GlcNAcb-Sp12	0.75	0.957427	3	0.816497
315	Galb1-4GlcNAcb1-2Mana1-6(Neu5Aca2-6Galb1-4GlcNAcb1-2Mana1-3)Manb1-4GlcNAcb1-4GlcNAcb-Sp12	-0.5	0.57735	3.5	0.57735
316	Neu5Aca2-8Neu5Acb-Sp17	3	0	6	0.816497
317	Neu5Aca2-8Neu5Aca2-8Neu5Acb-Sp8	1	0.816497	3.5	0.57735
318	Neu5Gcb2-6Galb1-4GlcNAc-Sp8	2.5	0.57735	4.5	0.57735
319	Galb1-3GlcNAcb1-2Mana1-6(Galb1-3GlcNAcb1-2Mana1-3)Manb1-4GlcNAcb1-4GlcNAcb-Sp19	2.75	0.957427	6.25	0.957427
320	Neu5Aca2-3Galb1-4GlcNAcb1-2Mana1-6(Neu5Aca2-3Galb1-4GlcNAcb1-2Mana1-3)Manb1-4GlcNAcb1-4GlcNAcb-Sp12	-0.5	0.57735	2.75	0.5
321	Neu5Aca2-3Galb1-4GlcNAcb1-2Mana1-6(Neu5Aca2-6Galb1-4GlcNAcb1-2Mana1-3)Manb1-4GlcNAcb1-4GlcNAcb-Sp12	-1.5	0.57735	4.75	0.5
322	Galb1-4(Fuca1-3)GlcNAcb1-2Mana1-6(Galb1-4(Fuca1-3)GlcNAcb1-2Mana1-3)Manb1-4GlcNAcb1-4GlcNAcb-Sp20	0.25	0.957427	3.25	0.5
323	Neu5,9Ac2a2-3Galb1-3GlcNAcb-Sp0	0	0	2	0
324	Neu5Aca2-6Galb1-4GlcNAcb1-3Galb1-3GlcNAcb-Sp0	0.5	0.57735	2.25	0.5
325	Neu5Aca2-3Galb1-3(Fuca1-4)GlcNAcb1-3Galb1-3(Fuca1-4)GlcNAcb-Sp0	2.25	0.5	6.75	0.5
326	Neu5Aca2-6Galb1-4GlcNAcb1-3Galb1-4GlcNAcb1-3Galb1-4GlcNAcb-Sp0	-0.25	0.5	3.75	0.5
327	Gala1-4Galb1-4GlcNAcb1-3Galb1-4Glcb-Sp0	1	0	2.5	0.57735
328	GalNAcb1-3Gala1-4Galb1-4GlcNAcb1-3Galb1-4Glcb-Sp0	3	0.816497	8	1.41421
329	GalNAca1-3(Fuca1-2)Galb1-4GlcNAcb1-3Galb1-4GlcNAcb-Sp0	0.25	0.5	1.75	0.5
330	GalNAca1-3(Fuca1-2)Galb1-4GlcNAcb1-3Galb1-4GlcNAcb1-3Galb1-4GlcNAcb-Sp0	3.25	0.957427	6.5	1.29099
331	Neu5Aca2-3Galb1-4(Fuca1-3)GlcNAcb1-6(Neu5Aca2-3Galb1-3)GalNAc-Sp14	1.5	1.29099	4.75	1.25831
332	GlcNAca1-4Galb1-4GlcNAcb1-3Galb1-4GlcNAcb1-3Galb1-4GlcNAcb-Sp0	1.25	0.5	3.25	0.5
333	GlcNAca1-4Galb1-4GlcNAcb-Sp0	2.5	0.57735	4.25	0.5
334	GlcNAca1-4Galb1-3GlcNAcb-Sp0	0.75	0.5	3.25	0.5
335	GlcNAca1-4Galb1-4GlcNAcb1-3Galb1-4Glcb-Sp0	1.5	0.57735	1.5	0.57735
336	GlcNAca1-4Galb1-4GlcNAcb1-3Galb1-4(Fuca1-3)GlcNAcb1-3Galb1-4(Fuca1-3)GlcNAcb-Sp0	11.25	0.957427	20	1.41421
337	GlcNAca1-4Galb1-4GlcNAcb1-3Galb1-4GlcNAcb-Sp0	1.5	0.57735	4	0.816497
338	GlcNAca1-4Galb1-3GalNAc-Sp14	0	0	2.5	0.57735
339	Neu5Aca2-6Galb1-4GlcNAcb1-2Mana1-6(Mana1-3)Manb1-4GlcNAcb1-4GlcNAc-Sp12	1.25	0.5	3.75	0.5
340	Mana1-6(Neu5Aca2-6Galb1-4GlcNAcb1-2Mana1-3)Manb1-4GlcNAcb1-4GlcNAc-Sp12	1	0	2.25	1.25831
341	Neu5Aca2-6Galb1-4GlcNAcb1-2Mana1-6Manb1-4GlcNAcb1-4GlcNAc-Sp12	1	0	3.5	1.29099
342	Neu5Aca2-6Galb1-4GlcNAcb1-2Mana1-3Manb1-4GlcNAcb1-4GlcNAc-Sp12	0.25	0.5	3.75	0.957427
343	Galb1-4GlcNAcb1-2Mana1-3Manb1-4GlcNAcb1-4GlcNAc-Sp12	0.5	1	4.75	0.5
344	Galb1-4GlcNAcb1-2Mana1-6Manb1-4GlcNAcb1-4GlcNAc-Sp12	0.5	0.57735	4	0.816497
345	Mana1-6(Galb1-4GlcNAcb1-2Mana1-3)Manb1-4GlcNAcb1-4GlcNAcb-Sp12	0	0	2.75	0.5
346	GlcNAcb1-2Mana1-6(GlcNAcb1-2Mana1-3)Manb1-4GlcNAcb1-4(Fuca1-6)GlcNAcb-Sp22	0.25	0.5	5.25	0.5
347	Galb1-4GlcNAcb1-2Mana1-6(Galb1-4GlcNAcb1-2Mana1-3)Manb1-4GlcNAcb1-4(Fuca1-6)GlcNAcb-Sp22	-0.75	0.957427	3.75	0.957427
348	Galb1-3GlcNAcb1-2Mana1-6(Galb1-3GlcNAcb1-2Mana1-3)Manb1-4GlcNAcb1-4(Fuca1-6)GlcNAcb-Sp22	0.5	0.57735	6.25	0.957427
349	(6S)GlcNAcb1-3Galb1-4GlcNAcb-Sp0	0.5	0.57735	6	0.816497
350	KDNa2-3Galb1-4(Fuca1-3)GlcNAc-Sp0	0.5	0.57735	2.5	0.57735
351	KDNa2-6Galb1-4GlcNAc-Sp0	0.75	0.957427	2.5	0.57735
352	KDNa2-3Galb1-4Glc-Sp0	1	0.816497	2	1.41421
353	KDNa2-3Galb1-3GalNAca-Sp14	0	0	4.25	0.5
354	Fuca1-2Galb1-3GlcNAcb1-2Mana1-6(Fuca1-2Galb1-3GlcNAcb1-2Mana1-3)Manb1-4GlcNAcb1-4GlcNAcb-Sp20	0.75	0.5	6.5	1.29099
355	Fuca1-2Galb1-4GlcNAcb1-2Mana1-6(Fuca1-2Galb1-4GlcNAcb1-2Mana1-3)Manb1-4GlcNAcb1-4GlcNAcb-Sp20	4.25	0.957427	8.5	1.29099
356	Fuca1-2Galb1-4(Fuca1-3)GlcNAcb1-2Mana1-6(Fuca1-2Galb1-4(Fuca1-3)GlcNAcb1-2Mana1-3)Manb1-4GlcNAcb1-4GlcNAb-Sp20	5	1.63299	9.25	0.5
357	Gala1-3Galb1-4GlcNAcb1-2Mana1-6(Gala1-3Galb1-4GlcNAcb1-2Mana1-3)Manb1-4GlcNAcb1-4GlcNAcb-Sp20	0.25	0.957427	3.5	0.57735
358	Galb1-4GlcNAcb1-2Mana1-6(Mana1-3)Manb1-4GlcNAcb1-4GlcNAcb-Sp12	1.5	0.57735	3.5	1.73205
359	Fuca1-4(Galb1-3)GlcNAcb1-2Mana1-6(Fuca1-4(Galb1-3)GlcNAcb1-2Mana1-3)Manb1-4GlcNAcb1-4(Fuca1-6)GlcNAcb-Sp22	5.75	0.957427	14	1.1547
360	Neu5Aca2-6GlcNAcb1-4GlcNAc-Sp21	2.5	0.57735	4.5	0.57735
361	Neu5Aca2-6GlcNAcb1-4GlcNAcb1-4GlcNAc-Sp21	-0.25	0.5	3.75	0.5
362	Galb1-4(Fuca1-3)GlcNAcb1-6(Fuca1-2Galb1-4GlcNAcb1-3)Galb1-4Glc-Sp21	2.25	0.957427	5.75	1.25831
363	Galb1-4GlcNAcb1-2Mana1-6(Galb1-4GlcNAcb1-4(Galb1-4GlcNAcb1-2)Mana1-3)Manb1-4GlcNAcb1-4GlcNAc-Sp21	0.25	0.5	3.75	0.5
364	GalNAca1-3(Fuca1-2)Galb1-4GlcNAcb1-2Mana1-6(GalNAca1-3(Fuca1-2)Galb1-4GlcNAcb1-2Mana1-3)Manb1-4GlcNAcb1-4GlcNAcb-Sp20	2	0.816497	4.5	0.57735
365	Gala1-3(Fuca1-2)Galb1-4GlcNAcb1-2Mana1-6(Gala1-3(Fuca1-2)Galb1-4GlcNAcb1-2Mana1-3)Manb1-4GlcNAcb1-4GlcNAcb-Sp20	1	0.816497	4.75	0.957427
366	Gala1-3Galb1-4(Fuca1-3)GlcNAcb1-2Mana1-6(Gala1-3Galb1-4(Fuca1-3)GlcNAcb1-2Mana1-3)Manb1-4GlcNAcb1-4GlcNAcb-Sp20	3.5	2.08167	9	1.1547
367	GalNAca1-3(Fuca1-2)Galb1-3GlcNAcb1-2Mana1-6(GalNAca1-3(Fuca1-2)Galb1-3GlcNAcb1-2Mana1-3)Manb1-4GlcNAcb1-4GlcNAcb-Sp20	0	0.816497	3	0.816497
368	Galα1-3(Fucα1-2)Galβ1-3GlcNAcβ1-2Manα1-6(Galα1-3(Fucα1-2)Galβ1-3GlcNAcβ1-2Manα1-3)Manβ1-4GlcNAcβ1-4GlcNAcβ-Sp20	0.75	0.5	4	0.816497
369	Fuca1-4(Fuca1-2Galb1-3)GlcNAcb1-2Mana1-3(Fuca1-4(Fuca1-2Galb1-3)GlcNAcb1-2Mana1-3)Manb1-4GlcNAcb1-4GlcNAcb-Sp19	0.75	0.5	3.75	0.957427
370	Neu5Aca2-3Galb1-4GlcNAcb1-3GalNAc-Sp14	-2.25	0.5	1.25	0.5
371	Neu5Aca2-6Galb1-4GlcNAcb1-3GalNAc-Sp14	-1.75	0.5	1.25	0.5
372	Neu5Aca2-3Galb1-4(Fuca1-3)GlcNAcb1-3GalNAca-Sp14	7.5	1.29099	13	2.44949
373	GalNAcb1-4GlcNAcb1-2Mana1-6(GalNAcb1-4GlcNAcb1-2Mana1-3)Manb1-4GlcNAcb1-4GlcNAc-Sp12	0.5	0.57735	5.5	1
374	Galb1-3GalNAca1-3(Fuca1-2)Galb1-4Glc-Sp0	-0.5	1.73205	1.5	0.57735
375	Galb1-3GalNAca1-3(Fuca1-2)Galb1-4GlcNAc-Sp0	0.5	0.57735	2.75	0.5
376	Galb1-3GlcNAcb1-3Galb1-4GlcNAcb1-6(Galb1-3GlcNAcb1-3)Galb1-4Glcb-Sp0	-0.5	1.29099	2.75	0.5
377	Galb1-4(Fuca1-3)GlcNAcb1-6(Galb1-3GlcNAcb1-3)Galb1-4Glc-Sp21	-1	0.816497	2	0
378	Galb1-4GlcNAcb1-6(Fuca1-4(Fuca1-2Galb1-3)GlcNAcb1-3)Galb1-4Glc-Sp21	-0.75	0.5	3.25	0.5
379	Galb1-4(Fuca1-3)GlcNAcb1-6(Fuca1-4(Fuca1-2Galb1-3)GlcNAcb1-3)Galb1-4Glc-Sp21	1	0.816497	2.75	0.5
380	Galb1-3GlcNAcb1-3Galb1-4(Fuca1-3)GlcNAcb1-6(Galb1-3GlcNAcb1-3)Galb1-4Glc-Sp21	-0.25	0.5	2.5	0.57735
381	Galb1-4GlcNAcb1-6(Galb1-4GlcNAcb1-2)Mana1-6(Galb1-4GlcNAcb1-4(Galb1-4GlcNAcb1-2)Mana1-3)Manb1-4GlcNAcb1-4GlcNAcb-Sp21	0.5	0.57735	2.5	1
382	GlcNAcb1-2Mana1-6(GlcNAcb1-4(GlcNAcb1-2)Mana1-3)Manb1-4GlcNAcb1-4GlcNAc-Sp21	-0.5	0.57735	2	0
383	Fuca1-2Galb1-3GalNAca1-3(Fuca1-2)Galb1-4Glcb-Sp0	1.5	0.57735	2.75	0.957427
384	Fuca1-2Galb1-3GalNAca1-3(Fuca1-2)Galb1-4GlcNAcb-Sp0	-1.25	0.5	1.25	0.5
385	Galb1-3GlcNAcb1-3GalNAca-Sp14	0.5	0.57735	2.75	0.957427
386	GalNAcb1-4(Neu5Aca2-3)Galb1-4GlcNAcb1-3GalNAca-Sp14	-1	1.41421	2.5	1
387	GalNAca1-3(Fuca1-2)Galb1-3GalNAca1-3(Fuca1-2)Galb1-4GlcNAcb-Sp0	-0.75	0.957427	1.75	0.5
388	Gala1-3Galb1-3GlcNAcb1-2Mana1-6(Gala1-3Galb1-3GlcNAcb1-2Mana1-3)Manb1-4GlcNAcb1-4GlcNAc-Sp19	2	0	5.5	0.57735
389	Gala1-3Galb1-3(Fuca1-4)GlcNAcb1-2Mana1-6(Gala1-3Galb1-3(Fuca1-4)GlcNAcb1-2Mana1-3)Manb1-4GlcNAcb1-4GlcNAc-Sp19	2.25	0.5	7	0.816497
390	GlcNAcb1-2Mana1-6(Galb1-4GlcNAcb1-2Mana1-3)Manb1-4GlcNAcb1-4GlcNAc-Sp12	-1	0.816497	2	0
391	Galb1-4GlcNAcb1-2Mana1-6(GlcNAcb1-2Mana1-3)Manb1-4GlcNAcb1-4GlcNAc-Sp12	-0.75	0.5	1.75	0.5
392	Neu5Aca2-3Galb1-3GlcNAcb1-3GalNAca-Sp14	-1.25	0.5	1.25	0.5
393	Fuca1-2Galb1-4GlcNAcb1-3GalNAca-Sp14	-0.25	0.5	2.5	0.57735
394	Galb1-4(Fuca1-3)GlcNAcb1-3GalNAca-Sp14	-0.25	0.957427	1.5	0.57735
395	GalNAca1-3GalNAcb1-3Gala1-4Galb1-4GlcNAcb-Sp0	-1.25	0.5	1	0.816497
396	Gala1-4Galb1-3GlcNAcb1-2Mana1-6(Gala1-4Galb1-3GlcNAcb1-2Mana1-3)Manb1-4GlcNAcb1-4GlcNAcb-Sp19	-0.25	0.5	2	0
397	Gala1-4Galb1-4GlcNAcb1-2Mana1-6(Gala1-4Galb1-4GlcNAcb1-2Mana1-3)Manb1-4GlcNAcb1-4GlcNAcb-Sp24	0.5	0.57735	3.5	0.57735
398	Gala1-3Galb1-4GlcNAcb1-3GalNAca-Sp14	0.25	0.5	2.5	0.57735
399	Galb1-3GlcNAcb1-6Galb1-4GlcNAcb-Sp0	0	0	2.25	0.5
400	Galb1-3GlcNAca1-6Galb1-4GlcNAcb-Sp0	0.25	0.5	2.75	0.5
401	GalNAcb1-3Gala1-6Galb1-4Glcb-Sp8	0.5	0.57735	1	0
402	Gala1-3(Fuca1-2)Galb1-4(Fuca1-3)Glcb-Sp21	1	0.816497	2.25	0.5
403	Galb1-4GlcNAcb1-6(Neu5Aca2-6Galb1-3GlcNAcb1-3)Galb1-4Glc-Sp21	-0.25	0.5	2	0.816497
404	Galb1-3GalNAcb1-4(Neu5Aca2-8Neu5Aca2-3)Galb1-4Glcb-Sp0	0.75	0.5	3.25	0.957427
405	Neu5Aca2-3Galb1-3GalNAcb1-4(Neu5Aca2-8Neu5Aca2-3)Galb1-4Glcb-Sp0	1	0	4.5	0.57735
406	Gala1-3(Fuca1-2)Galb1-4GlcNAcb1-3GalNAca-Sp14	-0.25	0.5	2	0
407	GalNAca1-3(Fuca1-2)Galb1-4GlcNAcb1-3GalNAca-Sp14	-1	0.816497	1.5	0.57735
408	GalNAca1-3GalNAcb1-3Gala1-4Galb1-4Glcb-Sp0	-0.25	0.5	2.25	0.5
409	Fuca1-2Galb1-4(Fuca1-3)GlcNAcb1-3GalNAca-Sp14	2.25	0.957427	6.5	0.57735
410	Gala1-3(Fuca1-2)Galb1-4(Fuca1-3)GlcNAcb1-3GalNAc-Sp14	0	0	2.5	1.29099
411	GalNAca1-3(Fuca1-2)Galb1-4(Fuca1-3)GlcNAcb1-3GalNAc-Sp14	0.5	0.57735	3.5	0.57735
412	Galb1-4(Fuca1-3)GlcNAcb1-2Mana1-6(Galb1-4(Fuca1-3)GlcNAcb1-2Mana1-3)Manb1-4GlcNAcb1-4(Fuca1-6)GlcNAcb-Sp22	1.5	0.57735	5	0
413	Fuca1-2Galb1-4GlcNAcb1-2Mana1-6(Fuca1-2Galb1-4GlcNAcb1-2Mana1-3)Manb1-4GlcNAcb1-4(Fuca1-6)GlcNAcb-Sp22	1.25	0.957427	7	0.816497
414	GlcNAcb1-2(GlcNAcb1-6)Mana1-6(GlcNAcb1-2Mana1-3)Manb1-4GlcNAcb1-4GlcNAcb-Sp19	1	0.816497	4.75	0.957427
415	Fuca1-2Galb1-3GlcNAcb1-3GalNAc-Sp14	1	0	4.75	0.5
416	Gala1-3(Fuca1-2)Galb1-3GlcNAcb1-3GalNAc-Sp14	-2.25	0.5	0.5	0.57735
417	GalNAca1-3(Fuca1-2)Galb1-3GlcNAcb1-3GalNAc-Sp14	-0.75	0.5	2.5	0.57735
418	Gala1-3Galb1-3GlcNAcb1-3GalNAc-Sp14	-3	1.41421	1	0
419	Fuca1-2Galb1-3GlcNAcb1-2Mana1-6(Fuca1-2Galb1-3GlcNAcb1-2Mana1-3)Manb1-4GlcNAcb1-4(Fuca1-6)GlcNAcb-Sp22	-1	0.816497	3.5	0.57735
420	Gala1-3(Fuca1-2)Galb1-4GlcNAcb1-2Mana1-6(Gala1-3(Fuca1-2)Galb1-4GlcNAcb1-2Mana1-3)Manb1-4GlcNAcb1-4(Fuca1-6)GlcNAcb-Sp22	-1.25	0.5	1.25	0.5
421	Galb1-3GlcNAcb1-6(Galb1-3GlcNAcb1-2)Mana1-6(Galb1-3GlcNAcb1-2Mana1-3)Manb1-4GlcNAcb1-4GlcNAcb-Sp19	-1.25	0.5	2	0
422	Galb1-4GlcNAcb1-6(Fuca1-2Galb1-3GlcNAcb1-3)Galb1-4Glc-Sp21	-1.25	0.5	2.5	0.57735
423	Fuca1-3GlcNAcb1-6(Galb1-4GlcNAcb1-3)Galb1-4Glc-Sp21	-1.25	0.5	1.5	0.57735
424	GlcNAcb1-2Mana1-6(GlcNAcb1-4)(GlcNAcb1-2Mana1-3)Manb1-4GlcNAcb1-4GlcNAc-Sp21	-1	0.816497	2	0
425	GlcNAcb1-2Mana1-6(GlcNAcb1-4)(GlcNAcb1-4(GlcNAcb1-2)Mana1-3)Manb1-4GlcNAcb1-4GlcNAc-Sp21	-0.75	0.5	1.75	0.5
426	GlcNAcb1-6(GlcNAcb1-2)Mana1-6(GlcNAcb1-4)(GlcNAcb1-2Mana1-3)Manb1-4GlcNAcb1-4GlcNAc-Sp21	1	0.816497	2.25	0.5
427	GlcNAcb1-6(GlcNAcb1-2)Mana1-6(GlcNAcb1-4)(GlcNAcb1-4(GlcNAcb1-2)Mana1-3)Manb1-4GlcNAcb1-4GlcNAc-Sp21	-1	0	1.75	0.5
428	Galb1-4GlcNAcb1-2Mana1-6(GlcNAcb1-4)(Galb1-4GlcNAcb1-2Mana1-3)Manb1-4GlcNAcb1-4GlcNAc-Sp21	-0.25	0.5	2	0.816497
429	Galb1-4GlcNAcb1-2Mana1-6(GlcNAcb1-4)(Galb1-4GlcNAcb1-4(Galb1-4GlcNAcb1-2)Mana1-3)Manb1-4GlcNAcb1-4GlcNAc-Sp21	-0.5	0.57735	2	0
430	Galb1-4GlcNAcb1-6(Galb1-4GlcNAcb1-2)Mana1-6(GlcNAcb1-4)(Galb1-4GlcNAcb1-2Mana1-3)Manb1-4GlcNAcb1-4GlcNAc-Sp21	0.5	0.57735	2.75	0.5
431	Galb1-4GlcNAcb1-6(Galb1-4GlcNAcb1-2)Mana1-6(GlcNAcb1-4)(Galb1-4GlcNAcb1-4(Galb1-4GlcNAcb1-2)Mana1-3)Manb1-4GlcNAcb1-4GlcNAc-Sp21	0	0.816497	3.75	0.957427
432	Galb1-4Galb-Sp10	-1	0	2.5	1
433	Galb1-6Galb-Sp10	-0.75	0.5	2	0
434	Neu5Aca2-3Galb1-4GlcNAcb1-3Galb-Sp8	0.75	0.5	2.5	0.57735
435	GalNAcb1-6GalNAcb-Sp8	-2.25	0.5	0.75	0.5
436	(6S)Galb1-3GlcNAcb-Sp0	0.25	0.5	1.75	0.5
437	(6S)Galb1-3(6S)GlcNAc-Sp0	1.25	1.25831	6.75	1.89297
438	Fuca1-2Galb1-4 GlcNAcb1-2Mana1-6(Fuca1-2Galb1-4GlcNAcb1-2(Fuca1-2Galb1-4GlcNAcb1-4)Mana1-3)Manb1-4GlcNAcb1-4GlcNAcb-Sp12	1.5	0.57735	7.75	0.5
439	Fuca1-2Galb1-4(Fuca1-3)GlcNAcb1-2Mana1-6(Fuca1-2Galb1-4(Fuca1-3)GlcNAcb1-4(Fuca1-2Galb1-4(Fuca1-3)GlcNAcb1-2)Mana1-3)Manb1-4GlcNAcb1-4GlcNAcb-Sp12	3	0.816497	8.25	0.957427
440	Galb1-4(Fuca1-3)GlcNAcb1-6GalNAc-Sp14	-2	0	2.5	1.29099
441	Galb1-4GlcNAcb1-2Mana-Sp0	-1.5	0.57735	3.25	0.5
442	Fuca1-2Galb1-4GlcNAcb1-6(Fuca1-2Galb1-4GlcNAcb1-3)GalNAc-Sp14	-2	0	1.75	0.5
443	Gala1-3(Fuca1-2)Galb1-4GlcNAcb1-6(Gala1-3(Fuca1-2)Galb1-4GlcNAcb1-3)GalNAc-Sp14	-2	0	0.75	0.5
444	GalNAca1-3(Fuca1-2)Galb1-4GlcNAcb1-6(GalNAca1-3(Fuca1-2)Galb1-4GlcNAcb1-3)GalNAc-Sp14	-2	0	0.5	0.57735
445	Neu5Aca2-8Neu5Aca2-3Galb1-3GalNAcb1-4(Neu5Aca2-8Neu5Aca2-3)Galb1-4Glcb-Sp0	-0.25	0.5	3.75	0.5
446	GalNAcb1-4Galb1-4Glcb-Sp0	0	0	4.5	0.57735
447	GalNAca1-3(Fuca1-2)Galb1-4GlcNAcb1-2Mana1-6(GalNAca1-3(Fuca1-2)Galb1-4GlcNAcb1-2Mana1-3)Manb1-4GlcNAcb1-4(Fuca1-6)GlcNAcb-Sp22	-1.25	0.5	1.75	0.5
448	Gala1-3(Fuca1-2)Galb1-3GlcNAcb1-2Mana1-6(Gala1-3(Fuca1-2)Galb1-3GlcNAcb1-2Mana1-3)Manb1-4GlcNAcb1-4(Fuca1-6)GlcNAcb-Sp22	-1.5	0.57735	1.5	0.57735
449	Neu5Aca2-6Galb1-4GlcNAcb1-6(Fuca1-2Galb1-3GlcNAcb1-3)Galb1-4Glc-Sp21	0	0	3	1.41421
450	GalNAca1-3(Fuca1-2)Galb1-3GlcNAcb1-2Mana1-6(GalNAca1-3(Fuca1-2)Galb1-3GlcNAcb1-2Mana1-3)Manb1-4GlcNAcb1-4(Fuca1-6)GlcNAcb-Sp22	1.25	0.5	4	0.816497
451	Galb1-4GlcNAcb1-6(Galb1-4GlcNAcb1-2)Mana1-6(Galb1-4GlcNAcb1-2Mana1-3)Manb1-4GlcNAcb1-4GlcNAcb-Sp19	-0.25	0.957427	3	0.816497
452	Neu5Aca2-3Galb1-4GlcNAcb1-2Mana1-6(GlcNAcb1-4)(Neu5Aca2-3Galb1-4GlcNAcb1-2Mana1-3)Manb1-4GlcNAcb1-4GlcNAcb-Sp21	0.25	0.5	4	0.816497
453	Neu5Aca2-3Galb1-4GlcNAcb1-4Mana1-6(GlcNAcb1-4)(Neu5Aca2-3Galb1-4GlcNAcb1-4(Neu5Aca2-3Galb1-4GlcNAcb1-2)Mana1-3)Manb1-4GlcNAcb1-4GlcNAcb-Sp21	-2.25	0.5	1.75	0.5
454	Neu5Aca2-3Galb1-4GlcNAcb1-6(Neu5Aca2-3Galb1-4GlcNAcb1-2)Mana1-6(GlcNAcb1-4)(Neu5Aca2-3Galb1-4GlcNAcb1-2Mana1-3)Manb1-4GlcNAcb1-4GlcNAcb-Sp21	0.25	0.5	3.5	0.57735
455	Neu5Aca2-3Galb1-4GlcNAcb1-6(Neu5Aca2-3Galb1-4GlcNAcb1-2)Mana1-6(GlcNAcb1-4)(Neu5Aca2-3Galb1-4GlcNAcb1-4(Neu5Aca2-3Galb1-4GlcNAcb1-2)Mana1-3)Manb1-4GlcNAcb1-4GlcNAcb-Sp21	-2.25	0.5	1.75	0.5
456	Neu5Aca2-6Galb1-4GlcNAcb1-2Mana1-6(GlcNAcb1-4)(Neu5Aca2-6Galb1-4GlcNAcb1-2Mana1-3)Manb1-4GlcNAcb1-4GlcNAcb-Sp21	0	0.816497	2.25	0.957427
457	Neu5Aca2-6Galb1-4GlcNAcb1-4Mana1-6(GlcNAcb1-4)(Neu5Aca2-6Galb1-4GlcNAcb1-4(Neu5Aca2-6Galb1-4GlcNAcb1-2)Mana1-3)Manb1-4GlcNAcb1-4GlcNAcb-Sp21	-2	0	2.5	0.57735
458	Neu5Aca2-6Galb1-4GlcNAcb1-6(Neu5Aca2-6Galb1-4GlcNAcb1-2)Mana1-6(GlcNAcb1-4)(Neu5Aca2-6Galb1-4GlcNAcb1-2Mana1-3)Manb1-4GlcNAcb1-4GlcNAcb-Sp21	-0.25	0.5	2.75	0.5
459	Neu5Aca2-6Galb1-4GlcNAcb1-6(Neu5Aca2-6Galb1-4GlcNAcb1-2)Mana1-6(GlcNAcb1-4)(Neu5Aca2-6Galb1-4GlcNAcb1-4(Neu5Aca2-6Galb1-4GlcNAcb1-2)Mana1-3)Manb1-4GlcNAcb1-4GlcNAcb-Sp21	-2	0.816497	1.5	0.57735
460	Gala1-3(Fuca1-2)Galb1-3GalNAca-Sp8	0.25	0.5	2.75	0.957427
461	Gala1-3(Fuca1-2)Galb1-3GalNAcb-Sp8	1.25	1.5	3.25	0.5
462	Glca1-6Glca1-6Glca1-6Glcb-Sp10	-0.75	1.5	0.75	0.5
463	Glca1-4Glca1-4Glca1-4Glcb-Sp10	0.75	1.25831	2	0
464	Neu5Aca2-3Galb1-4GlcNAcb1-6(Neu5Aca2-3Galb1-4GlcNAcb1-3)GalNAca-Sp14	0	0	1.75	0.5
465	Fuca1-2Galb1-4(Fuca1-3)GlcNAcb1-2Mana1-6(Fuca1-2Galb1-4(Fuca1-3)GlcNAcb1-2Mana1-3)Manb1-4GlcNAcb1-4(Fuca1-6)GlcNAcb-Sp24	5.75	0.957427	12.5	1.73205
466	Fuca1-2Galb1-3(Fuca1-4)GlcNAcb1-2Mana1-6(Fuca1-2Galb1-3(Fuca1-4)GlcNAcb1-2Mana1-3)Manb1-4GlcNAcb1-4(Fuca1-6)GlcNAcb1-4(Fuca1-6)GlcNAcb-Sp19	0.5	1	4.75	0.5
467	GlcNAcb1-6(GlcNAcb1-2)Mana1-6(GlcNAcb1-2Mana1-3)Manb1-4GlcNAcb1-4(Fuca1-6)GlcNAcb-Sp24	-0.25	1.25831	3.5	0.57735
468	Galb1-3GlcNAcb1-2Mana1-6(GlcNAcb1-4)(Galb1-3GlcNAcb1-2Mana1-3)Manb1-4GlcNAcb1-4GlcNAcb-Sp21	0.25	0.5	4.25	0.5
469	Neu5Aca2-6Galb1-4GlcNAcb1-6(Galb1-3GlcNAcb1-3)Galb1-4Glcb-Sp21	-2	0.816497	1.25	0.5
470	Neu5Aca2-3Galb1-4GlcNAcb1-2Mana-Sp0	-0.25	1.25831	4.25	0.957427
471	Neu5Aca2-3Galb1-4GlcNAcb1-6GalNAca-Sp14	-2.75	0.5	0.5	0.57735
472	Neu5Aca2-6Galb1-4GlcNAcb1-6GalNAca-Sp14	-0.5	1	1.25	0.5
473	Neu5Aca2-6Galb1-4 GlcNAcb1-6(Neu5Aca2-6Galb1-4GlcNAcb1-3)GalNAca-Sp14	-0.25	0.5	0.75	0.5
474	Neu5Aca2-6Galb1-4GlcNAcb1-2Mana1-6(Neu5Aca2-6Galb1-4GlcNAcb1-2Mana1-3)Manb1-4GlcNAcb1-4(Fuca1-6)GlcNAcb-Sp24	0.5	0.57735	4.25	0.5
475	Neu5Aca2-3Galb1-4GlcNAcb1-2Mana1-6(Neu5Aca2-3Galb1-4GlcNAcb1-2Mana1-3)Manb1-4GlcNAcb1-4(Fuca1-6)GlcNAcb-Sp24	-0.5	0.57735	2	0
476	Mana1-6(Mana1-3)Manb1-4GlcNAcb1-4(Fuca1-6)GlcNAcb-Sp19	3	0.816497	2.75	0.5
477	Galb1-4GlcNAcb1-6(Galb1-4GlcNAcb1-2)Mana1-6(Galb1-4GlcNAcb1-2Mana1-3)Manb1-4GlcNAcb1-4(Fuca1-6)GlcNAcb-Sp24	2.25	0.5	5.25	0.5
478	Neu5Aca2-3Galb1-3GlcNAcb1-2Mana1-6(GlcNAcb1-4)(Neu5Aca2-3Galb1-3GlcNAcb1-2Mana1-3)Manb1-4GlcNAcb1-4GlcNAc-Sp21	-0.25	0.5	1.5	1
479	Neu5Aca2-6Galb1-4GlcNAcb1-6(Fuca1-2Galb1-4(Fuca1-3)GlcNAcb1-3)Galb1-4Glc-Sp21	-1.25	0.957427	1.75	0.5
480	Galb1-3GlcNAcb1-6GalNAca-Sp14	0	0	1.5	0.57735
481	Gala1-3Galb1-3GlcNAcb1-6GalNAca-Sp14	-1	0.816497	2.25	0.5
482	Galb1-3(Fuca1-4)GlcNAcb1-6GalNAca-Sp14	2	0.816497	2.5	1.91485
483	Neu5Aca2-3Galb1-3GlcNAcb1-6GalNAca-Sp14	0.5	1.29099	1.75	0.5
484	(3S)Galb1-3(Fuca1-4)GlcNAcb-Sp0	0.25	0.5	2	0
485	Galb1-4(Fuca1-3)GlcNAcb1-6(Neu5Aca2-6(Neu5Aca2-3Galb1-3)GlcNAcb1-3)Galb1-4Glc-Sp21	0	0	2.25	0.5
486	Fuca1-2Galb1-4GlcNAcb1-6GalNAca-Sp14	0.25	0.5	2	0
487	Gala1-3Galb1-4GlcNAcb1-6GalNAca-Sp14	-1	0	2.5	0.57735
488	Galb1-4(Fuca1-3)GlcNAcb1-2Mana-Sp0	-0.75	1.5	4.25	1.5
489	Fuca1-2(6S)Galb1-3GlcNAcb-Sp0	-2.25	0.5	1.75	0.5
490	Gala1-3(Fuca1-2)Galb1-4GlcNAcb1-6GalNAca-Sp14	-3.5	0.57735	1	0
491	Fuca1-2Galb1-4GlcNAcb1-2Mana-Sp0	-1.5	0.57735	2.25	0.5
492	Fuca1-2Galb1-3(6S)GlcNAcb-Sp0	-0.5	0.57735	3.5	0.57735
493	Fuca1-2(6S)Galb1-3(6S)GlcNAcb-Sp0	1.25	0.5	5.75	0.957427
494	Neu5Aca2-6GalNAcb1-4(6S)GlcNAcb-Sp8	-3	0.816497	0.25	0.5
495	GalNAcb1-4(Fuca1-3)(6S)GlcNAcb-Sp8	0.75	0.5	1.75	0.5
496	(3S)GalNAcb1-4(Fuca1-3)GlcNAcb-Sp8	0.25	0.5	1.25	0.5
497	Fuca1-2Galb1-3GlcNAcb1-6(Fuca1-2Galb1-3GlcNAcb1-3)GalNAca-Sp14	0.5	0.57735	2.25	0.5
498	GalNAca1-3(Fuca1-2)Galb1-3GlcNAcb1-6GalNAca-Sp14	-0.25	1.25831	1.5	1.73205
499	GlcNAcb1-6(GlcNAcb1-2)Mana1-6(GlcNAcb1-4)(GlcNAcb1-4(GlcNAcb1-2)Mana1-3)Manb1-4GlcNAcb1-4(Fuca1-6)GlcNAc-Sp21	1.25	0.5	2.75	0.5
500	Galb1-4GlcNAcb1-6(Galb1-4GlcNAcb1-2)Mana1-6(GlcNAcb1-4)Galb1-4GlcNAcb1-4(Gal b1-4GlcNAcb1-2)Mana1-3)Manb1-4GlcNAcb1-4(Fuca1-6)GlcNAc-Sp21	-0.5	0.57735	2	0
501	Galb1-3GlcNAca1-3Galb1-4GlcNAcb-Sp8	0.25	0.5	1.5	1
502	Galb1-3(6S)GlcNAcb-Sp8	-1	0	1.75	0.5
503	(6S)(4S)GalNAcb1-4GlcNAc-Sp8	0.75	0.957427	2.75	0.5
504	(6S)GalNAcb1-4GlcNAc-Sp8	-1.25	0.5	1.75	0.5
505	(3S)GalNAcb1-4(3S)GlcNAc-Sp8	1.25	0.957427	2.25	0.5
506	GalNAcb1-4(6S)GlcNAc-Sp8	0	0.816497	2.75	0.5
507	(3S)GalNAcb1-4GlcNAc-Sp8	-0.75	0.5	1.5	0.57735
508	(4S)GalNAcb-Sp10	-0.75	0.5	1.75	0.5
509	Galb1-4(6P)GlcNAcb-Sp0	-0.25	0.5	1.25	0.5
510	(6P)Galb1-4GlcNAcb-SP0	-1.5	1	1.25	0.5
511	GalNAca1-3(Fuca1-2)Galb1-4GlcNAcb1-6GalNAc-Sp14	-1.5	1	1.75	0.5
512	Neu5Aca2-6Galb1-4GlcNAcb1-2Man-Sp0	-2	1.1547	1	0
513	Gala1-3Galb1-4GlcNAcb1-2Mana-Sp0	-1.75	0.5	1	0
514	Gala1-3(Fuca1-2)Galb1-4GlcNAcb1-2Mana-Sp0	-1.25	1.25831	1.5	0.57735
515	GalNAca1-3(Fuca1-2)Galb1-4 GlcNAcb1-2Mana-Sp0	-1.5	0.57735	1	0
516	Galb1-3GlcNAcb1-2Mana-Sp0	-2	1.41421	2.25	0.5
517	Gala1-3(Fuca1-2)Galb1-3GlcNAcb1-6GalNAc-Sp14	-1.25	0.957427	1.25	0.957427
518	Neu5Aca2-3Galb1-3GlcNAcb1-2Mana-Sp0	-0.5	0.57735	1.25	0.5
519	Gala1-3Galb1-3GlcNAcb1-2Mana-Sp0	-0.25	0.5	1.25	0.5
520	GalNAcb1-4GlcNAcb1-2Mana-Sp0	-1	0	1.75	0.5
521	Neu5Aca2-3Galb1-3GalNAcb1-4Galb1-4Glcb-Sp0	-1.25	0.5	1	0
522	GlcNAcb1-2 Mana1-6(GlcNAcb1-4)(GlcNAcb1-2Mana1-3)Manb1-4GlcNAcb1-4(Fuca1-6)GlcNAc-Sp21	0.75	0.5	2.75	0.957427
523	Galb1-4GlcNAcb1-2 Mana1-6(GlcNAcb1-4)(Galb1-4GlcNAcb1-2Mana1-3)Manb1-4GlcNAcb1-4(Fuca1-6)GlcNAc-Sp21	0.75	0.5	2.5	0.57735
524	Galb1-4GlcNAcb1-2 Mana1-6(Galb1-4GlcNAcb1-4)(Galb1-4GlcNAcb1-2Mana1-3)Manb1-4GlcNAcb1-4(Fuca1-6)GlcNAc-Sp21	-1	0	2	0.816497
525	Fuca1-4(Galb1-3)GlcNAcb1-2 Mana-Sp0	0.75	0.957427	4	0.816497
526	Neu5Aca2-3Galb1-4(Fuca1-3)GlcNAcb1-2Mana-Sp0	-0.75	0.5	2.25	0.5
527	GlcNAcb1-3Galb1-4GlcNAcb1-6(GlcNAcb1-3)Galb1-4GlcNAc-Sp0	-0.25	0.5	1.75	0.5
528	GalNAca1-3(Fuca1-2)Galb1-3GalNAcb1-3Gala1-4Galb1-4Glc-Sp21	-1.75	0.5	2	0.816497
529	Gala1-3(Fuca1-2)Galb1-3GalNAcb1-3Gala1-4Galb1-4Glc-Sp21	-1	0.816497	1.25	0.5
530	Galb1-3GalNAcb1-3Gal-Sp21	1	0.816497	5.75	1.5
531	GlcNAcb1-3Galb1-4GlcNAcb1-2Mana1-6(GlcNAcb1-3Galb1-4GlcNAcb1-2Mana1-3)Manb1-4GlcNAcb1-4GlcNAcb-Sp12	52.5	34.0735	82	26.6958
532	GlcNAcb1-3Galb1-4GlcNAcb1-2Mana1-6(GlcNAcb1-3Galb1-4GlcNAcb1-2Mana1-3)Manb1-4GlcNAcb1-4GlcNAcb-Sp25	-1	0.816497	1.75	0.5
533	Galβ1-4GlcNAcβ1-3Galβ1-4GlcNAcβ1-2Manα1-6(Galβ1-4GlcNAcβ1-3Galβ1-4GlcNAcβ1-2Manα1-3)Manβ1-4GlcNAcβ1-4GlcNAcβ-Sp12	0.75	0.5	2	0
534	Fuca1-2Galb1-4GlcNAcb1-3Galb1-4GlcNAcb1-2Mana1-6(Fuca1-2Galb1-4GlcNAcb1-3Galb1-4GlcNAcb1-2Mana1-3)Manb1-4GlcNAcb1-4GlcNAcb-Sp24	5	1.63299	11.5	1.73205
535	GlcNAcb1-3Galb1-4GlcNAcb1-3Galb1-4GlcNAcb1-2Mana1-6(GlcNAcb1-3Galb1-4GlcNAcb1-3Galb1-4GlcNAcb1-2Mana1-3)Manb1-4GlcNAcb1-4GlcNAcb-Sp12	9.25	1.5	17.25	1.70783
536	GlcNAcb1-3Galb1-4GlcNAcb1-3Galb1-4GlcNAcb1-2Mana1-6(GlcNAcb1-3Galb1-4GlcNAcb1-3Galb1-4GlcNAcb1-2Mana1-3)Manb1-4GlcNAcb1-4GlcNAcb-Sp25	-0.25	0.957427	3.5	0.57735
537	Galb1-4GlcNAcb1-3Galb1-4GlcNAcb1-3Galb1-4GlcNAcb1-2Mana1-6(Galb1-4GlcNAcb1-3Galb1-4GlcNAcb1-3Galb1-4GlcNAcb1-2Mana1-3)Manb1-4GlcNAcb1-4GlcNAcb-Sp12	3.5	0.57735	11.5	1.29099
538	Galb1-3GlcNAcb1-3Galb1-4GlcNAcb1-2Mana1-6(Galb1-3GlcNAcb1-3Galb1-4GlcNAcb1-2Mana1-3)Manb1-4GlcNAcb1-4GlcNAc-Sp25	0.25	0.5	3	0
539	Neu5Gca2-8Neu5Gca2-3Galb1-4GlcNAc-Sp0	1.5	1	3.25	0.5
540	Neu5Aca2-8Neu5Gca2-3Galb1-4GlcNAc-Sp0	-1	0.816497	2.25	0.5
541	Neu5Gca2-8Neu5Aca2-3Galb1-4GlcNAc-Sp0	0.5	0.57735	3.5	0.57735
542	Neu5Gca2-8Neu5Gca2-3Galb1-4GlcNAcb1-3Galb1-4GlcNAc-Sp0	-1	0	2	0
543	Neu5Gca2-8Neu5Gca2-6Galb1-4GlcNAc-Sp0	0	0	3	0.816497
544	Neu5Aca2-8Neu5Aca2-3Galb1-4GlcNAc-Sp0	-1	0	1.75	0.5
545	GlcNAcb1-3Galb1-4GlcNAcb1-6(GlcNAcb1-3Galb1-4GlcNAcb1-2)Mana1-6(GlcNAcb1-3Galb1-4GlcNAcb1-2Man a1-3)Manb1-4GlcNAcb1-4GlcNAc-Sp24	7.5	2.38048	13.5	4.12311
546	Galb1-4GlcNAcb1-3Galb1-4GlcNAcb1-6(Galb1-4GlcNAcb1-3Galb1-4GlcNAcb1-2)Mana1-6(Galb1-4GlcNAcb1-3Galb1-4GlcNAcb1-2Mana1-3)Mana1-4GlcNAcb1-4GlcNAc-Sp24	1.5	2.51661	8	2.58199
547	Gala1-3Galb1-4GlcNAcb1-2Mana1-6(Gala1-3Galb1-4GlcNAcb1-2Mana1-3)Manb1-4GlcNAcb1-4GlcNAc-Sp24	2.75	1.25831	8.5	0.57735
548	GlcNAcb1-3Galb1-4GlcNAcb1-6(GlcNAcb1-3Galb1-3)GalNAca-Sp14	-1.5	0.57735	1	0
549	GalNAcb1-3GlcNAcb-Sp0	-2	0.816497	0.5	0.57735
550	GalNAcb1-4GlcNAcb1-3GalNAcb1-4GlcNAcb-Sp0	-0.5	1	2.25	0.5
551	GlcNAcb1-3Galb1-4GlcNAcb1-3Galb1-4GlcNAcb1-3Galb1-4GlcNAcb1-3Galb1-4GlcNAcb1-2Mana1-6(GlcNAcb1-3Galb1-4GlcNAcb1-3Galb1-4GlcNAcb1-3Galb1-4GlcNAcb1-3Galb1-4GlcNAcb1-2Mana1-3)Manb1-4GlcNAcb1-4GlcNAcb-Sp25	-0.75	1.25831	3.75	0.5
552	Galb1-4GlcNAcb1-3Galb1-4GlcNAcb1-3Galb1-4GlcNAcb1-3Galb1-4GlcNAcb1-3Galb1-4GlcNAcb1-2Mana1-6(Galb1-4GlcNAcb1-3Galb1-4GlcNAcb1-3Galb1-4GlcNAcb1-3Galb1-4GlcNAcb1-3Galb1-4GlcNAcb1-2Mana1-3)Manb1-4GlcNAcb1-4GlcNAcb-Sp25	1.75	0.957427	9	0.816497
553	GlcNAb1-3Galb1-3GalNAc-Sp14	-1.5	0.57735	0.75	0.5
554	Galb1-3GlcNAcb1-6(Galb1-3)GalNAc-Sp14	0.25	0.5	3	0
555	(3S)GlcAb1-3Galb1-4GlcNAcb1-3Galb1-4Glc-Sp0	-1	0	1	0
556	(3S)GlcAb1-3Galb1-4GlcNAcb1-2Mana-Sp0	1	1.1547	2.5	0.57735
557	Galb1-3GlcNAcb1-3Galb1-4GlcNAcb1-3Galb1-4GlcNAcb1-6(Galb1-3GlcNAcb1-3Galb1-4GlcNAcb1-3Galb1-4GlcNAb1-2)Mana1-6(Galb1-3GlcNAcb1-3Galb1-4GlcNAcb1-3Galb1-4GlcNAcb1-2Mana1-3)Manb1-4GlcNAcb1-4(Fuca1-6)GlcNAcb-Sp24	4	2.16025	7.25	1.70783
558	Galb1-3GlcNAcb1-3Galb1-4GlcNAcb1-6(Galb1-3GlcNAcb1-3Galb1-4GlcNAb1-2)Mana1-6(Galb1-3GlcNAcb1-3Galb1-4GlcNAcb1-2Mana1-3)Manb1-4GlcNAcb1-4(Fuca1-6)GlcNAcb-Sp24	4.75	1.25831	9.5	2.08167
559	Neu5Aca2-8Neu5Aca2-3Galb1-3GalNAcb1-4(Neu5Aca2-3)Galb1-4Glc-Sp21	-0.5	0.57735	1.75	0.5
560	Galb1-4GlcNAcb1-3Galb1-4GlcNAcb1-2Mana1-6(Galb1-4GlcNAcb1-3Galb1-4GlcNAcb1-2Mana1-3)Manb1-4GlcNAcb1-4(Fuca1-6)GlcNAcb-Sp24	1.75	1.5	6.25	0.957427
561	GlcNAcb1-3Galb1-4GlcNAcb1-3Galb1-4GlcNAcb1-2Mana1-6(GlcNAcb1-3Galb1-4GlcNAcb1-3Galb1-4GlcNAcb1-2Mana1-3)Manb1-4GlcNAcb1-4(Fuca1-6)GlcNAcb-Sp24	2.75	1.25831	12.5	0.57735
562	Galb1-4GlcNAcb1-3Galb1-4GlcNAcb1-6(Galb1-4GlcNAcb1-3Galb1-4GlcNAb1-2)Mana1-6(Galb1-4GlcNAcb1-3Galb1-4GlcNAcb1-2Mana1-3)Manb1-4GlcNAcb1-4(Fuca1-6)GlcNAcb-Sp24	5.5	1.73205	13	1.82574
563	Galb1-4GlcNAcb1-3Galb1-4GlcNAcb1-3Galb1-4GlcNAcb1-6(Galb1-4GlcNAcb1-3Galb1-4GlcNAcb1-3Galb1-4GlcNAb1-2)Mana1-6(Galb1-4GlcNAcb1-3Galb1-4GlcNAcb1-3Galb1-4GlcNAcb1-2Mana1-3)Manb1-4GlcNAcb1-4(Fuca1-6)GlcNAcb-Sp24	4.5	1	13.5	1.29099
564	Galb1-4GlcNAcb1-3Galb1-4GlcNAcb1-3GalNAca-Sp14	-1	0.816497	3.5	0.57735
565	Galb1-4GlcNAcb1-3Galb1-4GlcNAcb1-6(Galb1-3)GalNAca-Sp14	-1.25	0.957427	3.75	0.5
566	Galb1-4GlcNAcb1-3Galb1-4GlcNAcb1-6(Galb1-4GlcNAcb1-3Galb1-4GlcNAcb1-3)GalNAca-Sp14	3.25	1.5	8.75	2.5
567	Neu5Aca2-3Galb1-4GlcNAcb1-3Galb1-4GlcNAcb1-3GalNAca-Sp14	-2	0	1.25	0.5
568	GlcNAcb1-3Galb1-4GlcNAcb1-3GalNAca-Sp14	-0.75	0.957427	1.5	1
569	GlcNAcb1-3Galb1-4GlcNAcb1-6(Galb1-3)GalNAca-Sp14	-1	0.816497	1	0
570	GlcNAcb1-3Galb1-4GlcNAcb1-6(GlcNAcb1-3Galb1-4GlcNAcb1-3)GalNAca-Sp14	0	0	4	0.816497
571	Neu5Aca2-3Galb1-4GlcNAcb1-3Galb1-4GlcNAcb1-6(Neu5Aca2-3Galb1-4GlcNAcb1-3Galb1-4GlcNAcb1-3)GalNAca-Sp14	1	0.816497	1.5	1.29099
572	Neu5Aca2-6Galb1-4GlcNAcb1-3Galb1-4GlcNAcb1-3GalNAca-Sp14	-1.5	0.57735	1.25	0.5
573	GlcNAcb1-3Galb1-4GlcNAcb1-3Galb1-4GlcNAcb1-3GalNAca-Sp14	-1.5	0.57735	0.5	0.57735
574	Galb1-4GlcNAcb1-3Galb1-3GalNAca-Sp14	-1.5	0.57735	1	0
575	Neu5Aca2-3Galb1-4GlcNAcb1-3Galb1-4GlcNAcb1-6(Galb1-3)GalNAca-Sp14	-1.25	0.5	1	0
576	Neu5Aca2-6Galb1-4GlcNAcb1-3Galb1-4GlcNAcb1-6(Galb1-3)GalNAca-Sp14	-0.25	0.5	2	0
577	Neu5Aca2-6Galb1-4GlcNAcb1-6(Galb1-3)GalNAca-Sp14	-1.25	0.5	1	0
578	Neu5Aca2-3Galb1-4GlcNAcb1-3Galb1-4GlcNAcb1-2Mana1-6(Neu5Aca2-3Galb1-4GlcNAcb1-3Galb1-4GlcNAcb1-2Mana1-3)Manb1-4GlcNAcb1-4GlcNAcb-Sp12	-1.75	0.957427	2.5	0.57735
579	GlcNAcb1-6(Neu5Aca2-3Galb1-3)GalNAca-Sp14	-1.75	0.5	1.5	0.57735
580	Neu5Aca2-6Galb1-4GlcNAcb1-3Galb1-4GlcNAcb1-6(Neu5Aca2-6Galb1-4GlcNAcb1-3Galb1-4GlcNAcb1-3)GalNAca-Sp14	-1	0	1.25	0.5
581	Neu5Aca2-6Galb1-4GlcNAcb1-3Galb1-4GlcNAcb1-3Galb1-4GlcNAcb1-2Mana1-6(Neu5Aca2-6Galb1-4GlcNAcb1-3Galb1-4GlcNAcb1-3Galb1-4GlcNAcb1-2Mana1-3)Manb1-4GlcNAcb1-4GlcNAcb-Sp12	4.5	3	11.25	4.78714
582	Neu5Aca2-3Galb1-4GlcNAcb1-3Galb1-4GlcNAcb1-3Galb1-4GlcNAcb1-2Mana1-6(Neu5Aca2-3Galb1-4GlcNAcb1-3Galb1-4GlcNAcb1-3Galb1-4GlcNAcb1-2Mana1-3)Manb1-4GlcNAcb1-4GlcNAcb-Sp12	16.5	2.38048	29.75	2.75379
583	Neu5Aca2-6Galb1-4GlcNAcb1-3Galb1-4GlcNAcb1-2Mana1-6(Neu5Aca2-6Galb1-4GlcNAcb1-3Galb1-4GlcNAcb1-2Mana1-3)Manb1-4GlcNAcb1-4GlcNAcb-Sp12	-0.5	0.57735	2	0.816497
584	GlcNAcb1-3Fuca-Sp21	0	1.1547	3.5	1.29099
585	Galb1-3GalNAcb1-4(Neu5Aca2-8Neu5Aca2-8Neu5Aca2-3)Galb1-4Glcb-Sp21	-0.5	0.57735	1.75	0.5

## Sheet: rCbpDEC
	rCbpDEC (μg/ml)	5		50
Chart ID	Glycan	Average (RFU)	SD	Average (RFU)	SD
1	Gala-Sp8	11	1.82574	7	0
2	Glca-Sp8	-0.25	1.5	4.25	0.5
3	Mana-Sp8	1.5	1.29099	4.75	1.25831
4	GalNAca-Sp8	-0.5	0.57735	3.5	0.57735
5	GalNAca-Sp15	-1.5	0.57735	4.25	0.5
6	Fuca-Sp8	0	1.63299	2.5	0.57735
7	Fuca-Sp9	0	0.816497	3.75	0.5
8	Rhaa-Sp8	-0.75	0.5	2.5	0.57735
9	Neu5Aca-Sp8	0.75	0.5	5	1.1547
10	Neu5Aca-Sp11	-0.5	1.29099	3.5	1
11	Neu5Acb-Sp8	0.75	0.957427	4	0.816497
12	Galb-Sp8	-0.25	0.5	2.75	0.957427
13	Glcb-Sp8	-0.75	0.957427	4	0
14	Manb-Sp8	1.25	0.5	2.75	0.5
15	GalNAcb-Sp8	0	0.816497	3	0
16	GlcNAcb-Sp0	1.25	0.5	2.75	0.5
17	GlcNAcb-Sp8	-0.25	0.5	2.75	0.5
18	GlcN(Gc)b-Sp8	1.5	0.57735	4.5	0.57735
19	Galb1-4GlcNAcb1-6(Galb1-4GlcNAcb1-3)GalNAca-Sp8	1.5	0.57735	3.25	0.957427
20	Galb1-4GlcNAcb1-6(Galb1-4GlcNAcb1-3)GalNAc-Sp14	0.75	0.957427	4.75	0.957427
21	GlcNAcb1-6(GlcNAcb1-4)(GlcNAcb1-3)GlcNAc-Sp8	2.25	0.5	4.75	0.5
22	6S(3S)Galb1-4(6S)GlcNAcb-Sp0	1.25	0.957427	4	0
23	6S(3S)Galb1-4GlcNAcb-Sp0	0.75	0.5	4	0
24	(3S)Galb1-4(Fuca1-3)(6S)Glc-Sp0	4	1.1547	6.25	0.957427
25	(3S)Galb1-4Glcb-Sp8	2.25	0.5	3	0
26	(3S)Galb1-4(6S)Glcb-Sp0	1.75	1.25831	4	0
27	(3S)Galb1-4(6S)Glcb-Sp8	0.75	2.36291	3.5	0.57735
28	(3S)Galb1-3(Fuca1-4)GlcNAcb-Sp8	0.5	0.57735	3.25	0.957427
29	(3S)Galb1-3GalNAca-Sp8	-0.5	0.57735	2.5	0.57735
30	(3S)Galb1-3GlcNAcb-Sp0	0.5	0.57735	3	0
31	(3S)Galb1-3GlcNAcb-Sp8	0.25	0.5	3	0
32	(3S)Galb1-4(Fuca1-3)GlcNAc-Sp0	-0.25	0.5	2.25	0.5
33	(3S)Galb1-4(Fuca1-3)GlcNAc-Sp8	2.75	0.5	2.5	0.57735
34	(3S)Galb1-4(6S)GlcNAcb-Sp0	0.5	0.57735	3	0
35	(3S)Galb1-4(6S)GlcNAcb-Sp8	1.75	1.5	3	0.816497
36	(3S)Galb1-4GlcNAcb-Sp0	0.25	0.5	3.25	0.5
37	(3S)Galb1-4GlcNAcb-Sp8	4.5	1	7.75	1.25831
38	(3S)Galb-Sp8	2.25	0.5	3.75	0.5
39	(6S)(4S)Galb1-4GlcNAcb-Sp0	0.5	0.57735	3	0.816497
40	(4S)Galb1-4GlcNAcb-Sp8	1.5	0.57735	4	0.816497
41	(6P)Mana-Sp8	-0.25	0.5	5.25	1.25831
42	(6S)Galb1-4Glcb-Sp0	1.25	0.5	3.5	0.57735
43	(6S)Galb1-4Glcb-Sp8	0.75	0.5	3	0
44	(6S)Galb1-4GlcNAcb-Sp8	2	0.816497	4.5	0.57735
45	(6S)Galb1-4(6S)Glcb-Sp8	0.5	0.57735	3	0.816497
46	Neu5Aca2-3(6S)Galb1-4GlcNAcb-Sp8	1	0.816497	3.5	0.57735
47	(6S)GlcNAcb-Sp8	2.5	0.57735	3.75	0.5
48	Neu5,9Ac2a-Sp8	1.25	0.957427	3	0
49	Neu5,9Ac2a2-6Galb1-4GlcNAcb-Sp8	9.25	7.36546	14	4.54606
50	Mana1-6(Mana1-3)Manb1-4GlcNAcb1-4GlcNAcb-Sp12	0.5	1	3.25	0.5
51	Mana1-6(Mana1-3)Manb1-4GlcNAcb1-4GlcNAcb-Sp13	0.25	0.957427	3.75	0.5
52	GlcNAcb1-2Mana1-6(GlcNAcb1-2Mana1-3)Manb1-4GlcNAcb1-4GlcNAcb-Sp12	0.25	0.5	3.5	0.57735
53	GlcNAcb1-2Mana1-6(GlcNAcb1-2Mana1-3)Manb1-4GlcNAcb1-4GlcNAcb-Sp13	0.25	0.5	4	0.816497
54	Galb1-4GlcNAcb1-2Mana1-6(Galb1-4GlcNAcb1-2Mana1-3)Manb1-4GlcNAcb1-4GlcNAcb-Sp12	-0.5	0.57735	3	0
55	Neu5Aca2-6Galb1-4GlcNAcb1-2Mana1-6(Neu5Aca2-6Galb1-4GlcNAcb1-2Mana1-3)Manb1-4GlcNAcb1-4GlcNAcb-Sp12	-1.5	0.57735	2.25	0.5
56	Neu5Aca2-6Galb1-4GlcNAcb1-2Mana1-6(Neu5Aca2-6Galb1-4GlcNAcb1-2Man-a1-3)Manb1-4GlcNAcb1-4GlcNAcb-Sp21	2.75	1.70783	4.75	0.5
57	Neu5Aca2-6Galb1-4GlcNAcb1-2Mana1-6(Neu5Aca2-6Galb1-4GlcNAcb1-2Mana1-3)Manb1-4GlcNAcb1-4GlcNAcb-Sp24	3	0.816497	7	1.82574
58	Fuca1-2Galb1-3GalNAcb1-3Gala-Sp9	1.75	0.957427	4.5	0.57735
59	Fuca1-2Galb1-3GalNAcb1-3Gala1-4Galb1-4Glcb-Sp9	0	0.816497	2.25	0.5
60	Fuca1-2Galb1-3(Fuca1-4)GlcNAcb-Sp8	3.25	0.5	6.5	0.57735
61	Fuca1-2Galb1-3GalNAca-Sp8	1.5	0.57735	2.5	0.57735
62	Fuca1-2Galb1-3GalNAca-Sp14	0	0	2.75	0.5
63	Fuca1-2Galb1-3GalNAcb1-4(Neu5Aca2-3)Galb1-4Glcb-Sp0	4	2.70801	4.5	1
64	Fuca1-2Galb1-3GalNAcb1-4(Neu5Aca2-3)Galb1-4Glcb-Sp9	0.25	0.5	2	0
65	Fuca1-2Galb1-3GlcNAcb1-3Galb1-4Glcb-Sp8	1.75	0.5	4	0
66	Fuca1-2Galb1-3GlcNAcb1-3Galb1-4Glcb-Sp10	1.25	0.5	3.25	0.5
67	Fuca1-2Galb1-3GlcNAcb-Sp0	1.75	0.5	4.75	0.5
68	Fuca1-2Galb1-3GlcNAcb-Sp8	0	0	3.25	0.5
69	Fuca1-2Galb1-4(Fuca1-3)GlcNAcb1-3Galb1-4(Fuca1-3)GlcNAcb-Sp0	2	0	4.5	0.57735
70	Fuca1-2Galb1-4(Fuca1-3)GlcNAcb1-3Galb1-4(Fuca1-3)GlcNAcb1-3Galb1-4(Fuca1-3)GlcNAcb-Sp0	1.75	0.5	4.25	0.5
71	Fuca1-2Galb1-4(Fuca1-3)GlcNAcb-Sp0	1	0	3.75	0.5
72	Fuca1-2Galb1-4(Fuca1-3)GlcNAcb-Sp8	36.5	20.1742	53.25	44.5898
73	Fuca1-2Galb1-4GlcNAcb1-3Galb1-4GlcNAcb-Sp0	1.5	1.29099	3.5	0.57735
74	Fuca1-2Galb1-4GlcNAcb1-3Galb1-4GlcNAcb1-3Galb1-4GlcNAcb-Sp0	1.25	0.5	4.25	0.5
75	Fuca1-2Galb1-4GlcNAcb-Sp0	0	0.816497	4	0
76	Fuca1-2Galb1-4GlcNAcb-Sp8	-0.25	0.957427	4.25	0.5
77	Fuca1-2Galb1-4Glcb-Sp0	-0.5	0.57735	2.5	0.57735
78	Fuca1-2Galb-Sp8	0.5	0.57735	3.25	0.957427
79	Fuca1-3GlcNAcb-Sp8	-0.5	0.57735	2.5	1
80	Fuca1-4GlcNAcb-Sp8	-0.5	0.57735	3	0.816497
81	Fucb1-3GlcNAcb-Sp8	1.75	0.957427	4.25	0.957427
82	GalNAca1-3(Fuca1-2)Galb1-3GlcNAcb-Sp0	0.75	0.5	3.5	0.57735
83	GalNAca1-3(Fuca1-2)Galb1-4(Fuca1-3)GlcNAcb-Sp0	0	0	3	0
84	(3S)Galb1-4(Fuca1-3)Glcb-Sp0	2.75	0.5	5.25	0.957427
85	GalNAca1-3(Fuca1-2)Galb1-4GlcNAcb-Sp0	3.75	1.25831	5.75	1.25831
86	GalNAca1-3(Fuca1-2)Galb1-4GlcNAcb-Sp8	0.5	1	2.25	0.5
87	GalNAca1-3(Fuca1-2)Galb1-4Glcb-Sp0	79	50.2858	95	50.4447
88	GlcNAcb1-3Galb1-3GalNAca-Sp8	7.75	0.5	11.25	1.70783
89	GalNAca1-3(Fuca1-2)Galb-Sp8	3.75	0.957427	8.25	1.5
90	GalNAca1-3(Fuca1-2)Galb-Sp18	0.75	0.957427	3.25	0.5
91	GalNAca1-3GalNAcb-Sp8	2.75	0.957427	5	0.816497
92	GalNAca1-3Galb-Sp8	0.5	0.57735	4	0
93	GalNAca1-4(Fuca1-2)Galb1-4GlcNAcb-Sp8	3.5	0.57735	5.5	0.57735
94	GalNAcb1-3GalNAca-Sp8	0.25	0.5	3.75	0.5
95	GalNAcb1-3(Fuca1-2)Galb-Sp8	2.5	0.57735	3.75	0.5
96	GalNAcb1-3Gala1-4Galb1-4GlcNAcb-Sp0	2.75	2.75379	5.5	0.57735
97	GalNAcb1-4(Fuca1-3)GlcNAcb-Sp0	1.5	0.57735	5	0
98	GalNAcb1-4GlcNAcb-Sp0	1.25	0.5	6	0.816497
99	GalNAcb1-4GlcNAcb-Sp8	1	0.816497	4.75	3.5
100	Gala1-2Galb-Sp8	1.75	0.5	7	0.816497
101	Gala1-3(Fuca1-2)Galb1-3GlcNAcb-Sp0	0.25	0.957427	3.25	0.5
102	Gala1-3(Fuca1-2)Galb1-3GlcNAcb-Sp8	1.25	0.5	4	1.41421
103	Gala1-3(Fuca1-2)Galb1-4(Fuca1-3)GlcNAcb-Sp0	-0.25	0.5	3	0
104	Gala1-3(Fuca1-2)Galb1-4(Fuca1-3)GlcNAcb-Sp8	2	1.41421	0.25	0.5
105	Gala1-3(Fuca1-2)Galb1-4GlcNAc-Sp0	0.25	0.957427	3.25	0.957427
106	Gala1-3(Fuca1-2)Galb1-4Glcb-Sp0	1.5	1	4	2.16025
107	Gala1-3(Fuca1-2)Galb-Sp8	0	0	3	0
108	Gala1-3(Fuca1-2)Galb-Sp18	2.75	0.957427	4.5	0.57735
109	Gala1-4(Gala1-3)Galb1-4GlcNAcb-Sp8	4.5	1.29099	4.75	0.5
110	Gala1-3GalNAca-Sp8	0.5	0.57735	2.5	0.57735
111	Gala1-3GalNAca-Sp16	1	0.816497	4.5	0.57735
112	Gala1-3GalNAcb-Sp8	1.5	0.57735	3.5	0.57735
113	Gala1-3Galb1-4(Fuca1-3)GlcNAcb-Sp8	1.25	0.5	3.5	0.57735
114	Gala1-3Galb1-3GlcNAcb-Sp0	2.25	0.5	4.25	0.5
115	Gala1-3Galb1-4GlcNAcb-Sp8	2.5	0.57735	3.75	0.5
116	Gala1-3Galb1-4Glcb-Sp0	2	0.816497	4.25	0.5
117	Gala1-3Galb1-4Glc-Sp10	1	0.816497	2.5	0.57735
118	Gala1-3Galb-Sp8	2.5	1	3.25	0.957427
119	Gala1-4(Fuca1-2)Galb1-4GlcNAcb-Sp8	0.75	0.957427	4.5	0.57735
120	Gala1-4Galb1-4GlcNAcb-Sp0	0.75	0.5	2.75	0.5
121	Gala1-4Galb1-4GlcNAcb-Sp8	2	0	4.25	1.5
122	Gala1-4Galb1-4Glcb-Sp0	0.5	0.57735	3	0.816497
123	Gala1-4GlcNAcb-Sp8	19.5	7.93725	32.25	27.097
124	Gala1-6Glcb-Sp8	0	0.816497	2.75	0.5
125	Galb1-2Galb-Sp8	1.5	1	3.5	0.57735
126	Galb1-3(Fuca1-4)GlcNAcb1-3Galb1-4(Fuca1-3)GlcNAcb-Sp0	0.25	0.957427	3.5	0.57735
127	Galb1-3GlcNAcb1-3Galb1-4(Fuca1-3)GlcNAcb-Sp0	0.75	1.25831	3.25	0.957427
128	Galb1-3(Fuca1-4)GlcNAc-Sp0	0.5	0.57735	3.25	0.5
129	Galb1-3(Fuca1-4)GlcNAc-Sp8	0.25	0.5	3	0
130	Fuca1-4(Galb1-3)GlcNAcb-Sp8	-1.25	0.957427	4	1.41421
131	Galb1-4GlcNAcb1-6GalNAca-Sp8	1	0	3.25	0.5
132	Galb1-4GlcNAcb1-6GalNAc-Sp14	2.25	1.25831	9.75	4.64579
133	GlcNAcb1-6(Galb1-3)GalNAca-Sp8	0.75	0.5	2.75	0.5
134	GlcNAcb1-6(Galb1-3)GalNAca-Sp14	1	0.816497	4	0
135	Neu5Aca2-6(Galb1-3)GalNAca-Sp8	3.5	1.73205	5	0
136	Neu5Aca2-6(Galb1-3)GalNAca-Sp14	0.25	0.5	3.25	0.957427
137	Neu5Acb2-6(Galb1-3)GalNAca-Sp8	3.25	0.5	3.5	1.29099
138	Neu5Aca2-6(Galb1-3)GlcNAcb1-4Galb1-4Glcb-Sp10	1.5	0.57735	3.5	0.57735
139	Galb1-3GalNAca-Sp8	1.5	0.57735	4	0.816497
140	Galb1-3GalNAca-Sp14	0.25	0.5	3.5	1.29099
141	Galb1-3GalNAca-Sp16	3.5	1.73205	4.5	0.57735
142	Galb1-3GalNAcb-Sp8	1.5	0.57735	3.75	0.5
143	Galb1-3GalNAcb1-3Gala1-4Galb1-4Glcb-Sp0	0	0	2.25	0.5
144	Galb1-3GalNAcb1-4(Neu5Aca2-3)Galb1-4Glcb-Sp0	0.75	0.5	2.5	0.57735
145	Galb1-3GalNAcb1-4Galb1-4Glcb-Sp8	0.75	0.957427	2.5	1
146	Galb1-3Galb-Sp8	3.5	1.29099	6.75	0.5
147	Galb1-3GlcNAcb1-3Galb1-4GlcNAcb-Sp0	0.25	0.957427	1.5	0.57735
148	Galb1-3GlcNAcb1-3Galb1-4Glcb-Sp10	0.75	0.957427	3	0
149	Galb1-3GlcNAcb-Sp0	0.25	0.5	3.25	0.5
150	Galb1-3GlcNAcb-Sp8	-1	0.816497	5.5	1.29099
151	Galb1-4(Fuca1-3)GlcNAcb-Sp0	0	0.816497	3	0.816497
152	Galb1-4(Fuca1-3)GlcNAcb-Sp8	0.25	0.957427	4	0
153	Galb1-4(Fuca1-3)GlcNAcb1-3Galb1-4(Fuca1-3)GlcNAcb-Sp0	0.25	0.5	6.5	0.57735
154	Galb1-4(Fuca1-3)GlcNAcb1-3Galb1-4(Fuca1-3)GlcNAcb1-3Galb1-4(Fuca1-3)GlcNAcb-Sp0	1	0.816497	3.5	1
155	Galb1-4(6S)Glcb-Sp0	2.75	0.957427	5.5	0.57735
156	Galb1-4(6S)Glcb-Sp8	1.25	0.5	3.25	1.25831
157	Galb1-4GalNAca1-3(Fuca1-2)Galb1-4GlcNAcb-Sp8	-0.5	1.73205	3.25	0.5
158	Galb1-4GalNAcb1-3(Fuca1-2)Galb1-4GlcNAcb-Sp8	2.75	0.5	4.25	0.5
159	Galb1-4GlcNAcb1-3GalNAca-Sp8	0.75	0.5	3.75	0.5
160	Galb1-4GlcNAcb1-3GalNAc-Sp14	1	0	2.75	0.957427
161	Galb1-4GlcNAcb1-3Galb1-4(Fuca1-3)GlcNAcb1-3Galb1-4(Fuca1-3)GlcNAcb-Sp0	1.75	0.5	5.75	0.957427
162	Galb1-4GlcNAcb1-3Galb1-4GlcNAcb1-3Galb1-4GlcNAcb-Sp0	0.75	0.5	4.5	1
163	Galb1-4GlcNAcb1-3Galb1-4GlcNAcb-Sp0	1.5	1.29099	3.5	0.57735
164	Galb1-4GlcNAcb1-3Galb1-4Glcb-Sp0	1	0	3	0.816497
165	Galb1-4GlcNAcb1-3Galb1-4Glcb-Sp8	1	0.816497	3	0
166	Galb1-4GlcNAcb1-6(Galb1-3)GalNAca-Sp8	0.75	0.957427	3.5	0.57735
167	Galb1-4GlcNAcb1-6(Galb1-3)GalNAc-Sp14	0.5	0.57735	4	0.816497
168	Galb1-4GlcNAcb-Sp0	0.5	0.57735	2.25	0.5
169	Galb1-4GlcNAcb-Sp8	2.25	0.957427	6	2.82843
170	Galb1-4GlcNAcb-Sp23	0.25	0.5	2.5	0.57735
171	Galb1-4Glcb-Sp0	1.25	1.25831	4.25	0.957427
172	Galb1-4Glcb-Sp8	0.25	0.5	3.25	0.5
173	GlcNAca1-3Galb1-4GlcNAcb-Sp8	1.25	0.957427	5.75	1.25831
174	GlcNAca1-6Galb1-4GlcNAcb-Sp8	0.5	0.57735	3.25	0.957427
175	GlcNAcb1-2Galb1-3GalNAca-Sp8	1	0	3	0.816497
176	GlcNAcb1-6(GlcNAcb1-3)GalNAca-Sp8	0.25	0.5	2.5	0.57735
177	GlcNAcb1-6(GlcNAcb1-3)GalNAca-Sp14	0.5	0.57735	5	2.94392
178	GlcNAcb1-6(GlcNAcb1-3)Galb1-4GlcNAcb-Sp8	3.25	1.5	5	0.816497
179	GlcNAcb1-3GalNAca-Sp8	1	0.816497	2	0
180	GlcNAcb1-3GalNAca-Sp14	0	0.816497	3.25	0.5
181	GlcNAcb1-3Galb-Sp8	2.75	0.5	3.75	0.957427
182	GlcNAcb1-3Galb1-4GlcNAcb-Sp0	1	0	3	0
183	GlcNAcb1-3Galb1-4GlcNAcb-Sp8	2.75	0.5	5	0.816497
184	GlcNAcb1-3Galb1-4GlcNAcb1-3Galb1-4GlcNAcb-Sp0	1.25	0.5	3	0
185	GlcNAcb1-3Galb1-4Glcb-Sp0	3	0.816497	5	0.816497
186	GlcNAcb1-4-MDPLys	0	0	3.5	0.57735
187	GlcNAcb1-6(GlcNAcb1-4)GalNAca-Sp8	28.75	6.07591	44.75	7.45542
188	GlcNAcb1-4Galb1-4GlcNAcb-Sp8	1.25	0.5	3.5	1
189	GlcNAcb1-4GlcNAcb1-4GlcNAcb1-4GlcNAcb1-4GlcNAcb1-4GlcNAcb1-Sp8	-0.25	0.5	3.25	0.5
190	GlcNAcb1-4GlcNAcb1-4GlcNAcb1-4GlcNAcb1-4GlcNAcb1-Sp8	-0.25	0.5	3	0.816497
191	GlcNAcb1-4GlcNAcb1-4GlcNAcb-Sp8	-0.25	0.5	2.25	0.5
192	GlcNAcb1-6GalNAca-Sp8	2	1.41421	5.75	2.21736
193	GlcNAcb1-6GalNAca-Sp14	0	0	2.25	0.957427
194	GlcNAcb1-6Galb1-4GlcNAcb-Sp8	2.25	0.957427	4.5	0.57735
195	Glca1-4Glcb-Sp8	1	0.816497	2.25	0.957427
196	Glca1-4Glca-Sp8	1.5	0.57735	4.5	1.29099
197	Glca1-6Glca1-6Glcb-Sp8	0	0.816497	3.5	0.57735
198	Glcb1-4Glcb-Sp8	0.75	0.5	3.25	0.5
199	Glcb1-6Glcb-Sp8	0	0.816497	3.75	0.5
200	G-ol-Sp8	1	0	3.75	0.5
201	GlcAa-Sp8	1.75	0.5	3.75	0.5
202	GlcAb-Sp8	0.5	1.29099	3.25	0.957427
203	GlcAb1-3Galb-Sp8	3	1.41421	3.25	0.5
204	GlcAb1-6Galb-Sp8	2	0.816497	3.25	0.5
205	KDNa2-3Galb1-3GlcNAcb-Sp0	2.5	0.57735	3.5	0.57735
206	KDNa2-3Galb1-4GlcNAcb-Sp0	0.5	0.57735	3.5	1.73205
207	Mana1-2Mana1-2Mana1-3Mana-Sp9	5.25	2.21736	7.25	1.70783
208	Mana1-2Mana1-6(Mana1-2Mana1-3)Mana-Sp9	2.25	0.957427	3.25	0.5
209	Mana1-2Mana1-3Mana-Sp9	1.25	0.5	4.5	0.57735
210	Mana1-2Mana1-6(Mana1-2Mana1-3)Mana1-6(Mana1-2Mana1-2Mana1-3)Manb1-4GlcNAcb1-4GlcNAcb-Sp12	1	0.816497	5.5	0.57735
211	Mana1-6(Mana1-3)Mana-Sp9	-0.75	0.5	2.75	0.5
212	Mana1-2Mana1-2Mana1-6(Mana1-3)Mana-Sp9	3	2.16025	2.75	0.5
213	Mana1-6(Mana1-3)Mana1-6(Mana1-2Mana1-3)Manb1-4GlcNAcb1-4GlcNAcb-Sp12	-0.25	0.5	3.25	0.5
214	Mana1-6(Mana1-3)Mana1-6(Mana1-3)Manb1-4GlcNAcb1-4GlcNAcb-Sp12	0	0.816497	3.75	0.5
215	Manb1-4GlcNAcb-Sp0	0.25	0.5	2.75	2.06155
216	Neu5Aca2-3Galb1-4GlcNAcb1-3Galb1-4(Fuca1-3)GlcNAcb-Sp0	0.5	0.57735	2.5	0.57735
217	(3S)Galb1-4(Fuca1-3)(6S)GlcNAcb-Sp8	7.75	2.5	11.5	2.51661
218	Fuca1-2(6S)Galb1-4GlcNAcb-Sp0	2	0	4	0
219	Fuca1-2Galb1-4(6S)GlcNAcb-Sp8	0.75	0.5	5	0
220	Fuca1-2(6S)Galb1-4(6S)Glcb-Sp0	0.5	0.57735	3	0
221	Neu5Aca2-3Galb1-3GalNAca-Sp8	1	0	4	0.816497
222	Neu5Aca2-3Galb1-3GalNAca-Sp14	1	0	3.25	0.5
223	GalNAcb1-4(Neu5Aca2-8Neu5Aca2-8Neu5Aca2-8Neu5Aca2-3)Galb1-4Glcb-Sp0	-1.25	0.5	3	0.816497
224	GalNAcb1-4(Neu5Aca2-8Neu5Aca2-8Neu5Aca2-3)Galb1-4Glcb-Sp0	1.25	0.957427	3.25	0.5
225	Neu5Aca2-8Neu5Aca2-8Neu5Aca2-3Galb1-4Glcb-Sp0	0.75	0.5	2.75	0.957427
226	GalNAcb1-4(Neu5Aca2-8Neu5Aca2-3)Galb1-4Glcb-Sp0	2.25	0.5	3.5	0.57735
227	Neu5Aca2-8Neu5Aca2-8Neu5Aca-Sp8	0.25	0.5	2.75	0.957427
228	GalNAcb1-4(Neu5Aca2-3)Galb1-4GlcNAcb-Sp0	3.5	0.57735	5.25	1.5
229	GalNAcb1-4(Neu5Aca2-3)Galb1-4GlcNAcb-Sp8	1.25	0.5	2.75	0.5
230	GalNAcb1-4(Neu5Aca2-3)Galb1-4Glcb-Sp0	2.5	0.57735	3.75	1.5
231	Neu5Aca2-3Galb1-3GalNAcb1-4(Neu5Aca2-3)Galb1-4Glcb-Sp0	-0.5	1	3.5	0.57735
232	Neu5Aca2-6(Neu5Aca2-3)GalNAca-Sp8	0	0	4.25	0.957427
233	Neu5Aca2-3GalNAca-Sp8	1.25	1.70783	2.75	0.957427
234	Neu5Aca2-3GalNAcb1-4GlcNAcb-Sp0	-0.5	0.57735	2	0.816497
235	Neu5Aca2-3Galb1-3(6S)GlcNAc-Sp8	0.5	0.57735	4	0.816497
236	Neu5Aca2-3Galb1-3(Fuca1-4)GlcNAcb-Sp8	1	0.816497	3.25	0.957427
237	Neu5Aca2-3Galb1-3(Fuca1-4)GlcNAcb1-3Galb1-4(Fuca1-3)GlcNAcb-Sp0	3.25	1.25831	9	0.816497
238	Neu5Aca2-3Galb1-4(Neu5Aca2-3Galb1-3)GlcNAcb-Sp8	0.25	0.5	3.25	0.5
239	Neu5Aca2-3Galb1-3(6S)GalNAca-Sp8	2.75	0.957427	6.5	1.29099
240	Neu5Aca2-6(Neu5Aca2-3Galb1-3)GalNAca-Sp8	-0.5	0.57735	3.5	1
241	Neu5Aca2-6(Neu5Aca2-3Galb1-3)GalNAca-Sp14	0.75	0.957427	6.25	0.5
242	Neu5Aca2-3Galb-Sp8	0.5	0.57735	3.25	0.5
243	Neu5Aca2-3Galb1-3GalNAcb1-3Gala1-4Galb1-4Glcb-Sp0	2.25	0.5	5	1.41421
244	Neu5Aca2-3Galb1-3GlcNAcb1-3Galb1-4GlcNAcb-Sp0	0.25	0.5	3.25	0.5
245	Fuca1-2(6S)Galb1-4Glcb-Sp0	0.75	0.5	3.5	0.57735
246	Neu5Aca2-3Galb1-3GlcNAcb-Sp0	0.5	1.29099	3.5	1
247	Neu5Aca2-3Galb1-4(6S)GlcNAcb-Sp8	2.25	1.5	4.5	0.57735
248	Neu5Aca2-3Galb1-4(Fuca1-3)(6S)GlcNAcb-Sp8	0.5	0.57735	3	0
249	Neu5Aca2-3Galb1-4(Fuca1-3)GlcNAcb1-3Galb1-4(Fuca1-3)GlcNAcb1-3Galb1-4(Fuca1-3)GlcNAcb-Sp0	10.25	5.12348	13.5	6.40312
250	Neu5Aca2-3Galb1-4(Fuca1-3)GlcNAcb-Sp0	3	0	5	1.1547
251	Neu5Aca2-3Galb1-4(Fuca1-3)GlcNAcb-Sp8	1.75	0.5	3.5	0.57735
252	Neu5Aca2-3Galb1-4(Fuca1-3)GlcNAcb1-3Galb-Sp8	5.25	1.70783	6.75	2.21736
253	Neu5Aca2-3Galb1-4(Fuca1-3)GlcNAcb1-3Galb1-4GlcNAcb-Sp8	8.25	0.957427	16.75	3.30404
254	Neu5Aca2-3Galb1-4GlcNAcb1-3Galb1-4GlcNAcb1-3Galb1-4GlcNAcb-Sp0	0.75	0.957427	3	1.41421
255	Neu5Aca2-3Galb1-4GlcNAcb-Sp0	1	0.816497	3	0.816497
256	Neu5Aca2-3Galb1-4GlcNAcb-Sp8	0.25	0.5	2.5	0.57735
257	Neu5Aca2-3Galb1-4GlcNAcb1-3Galb1-4GlcNAcb-Sp0	1.25	0.5	3.25	0.5
258	Fuca1-2Galb1-4(6S)Glcb-Sp0	1	0	4	0.816497
259	Neu5Aca2-3Galb1-4Glcb-Sp0	2	0.816497	5.75	1.25831
260	Neu5Aca2-3Galb1-4Glcb-Sp8	0.25	0.5	2.75	0.5
261	Neu5Aca2-6GalNAca-Sp8	15.5	18.3576	23.75	24.2813
262	Neu5Aca2-6GalNAcb1-4GlcNAcb-Sp0	0.5	0.57735	3	0
263	Neu5Aca2-6Galb1-4(6S)GlcNAcb-Sp8	1	0	5.25	0.957427
264	Neu5Aca2-6Galb1-4GlcNAcb-Sp0	1	0	3.75	0.5
265	Neu5Aca2-6Galb1-4GlcNAcb-Sp8	0.25	0.5	4.5	0.57735
266	Neu5Aca2-6Galb1-4GlcNAcb1-3Galb1-4(Fuca1-3)GlcNAcb1-3Galb1-4(Fuca1-3)GlcNAcb-Sp0	2	0	7.25	1.5
267	Neu5Aca2-6Galb1-4GlcNAcb1-3Galb1-4GlcNAcb-Sp0	1	0.816497	4.25	0.5
268	Neu5Aca2-6Galb1-4Glcb-Sp0	1.75	0.5	4.5	1
269	Neu5Aca2-6Galb1-4Glcb-Sp8	0.5	0.57735	2	0
270	Neu5Aca2-6Galb-Sp8	3.25	0.5	7	0.816497
271	Neu5Aca2-8Neu5Aca-Sp8	0.5	0.57735	3.5	1
272	Neu5Aca2-8Neu5Aca2-3Galb1-4Glcb-Sp0	2	0.816497	5.25	0.957427
273	Galb1-3(Fuca1-4)GlcNAcb1-3Galb1-3(Fuca1-4)GlcNAcb-Sp0	4.75	0.5	6	0.816497
274	Neu5Acb2-6GalNAca-Sp8	3	0.816497	2.75	0.5
275	Neu5Acb2-6Galb1-4GlcNAcb-Sp8	5.5	1	7	0.816497
276	Neu5Gca2-3Galb1-3(Fuca1-4)GlcNAcb-Sp0	1.75	0.5	7	0.816497
277	Neu5Gca2-3Galb1-3GlcNAcb-Sp0	0.75	0.5	3.75	0.5
278	Neu5Gca2-3Galb1-4(Fuca1-3)GlcNAcb-Sp0	2.5	0.57735	4.25	1.25831
279	Neu5Gca2-3Galb1-4GlcNAcb-Sp0	0.5	0.57735	3.25	0.957427
280	Neu5Gca2-3Galb1-4Glcb-Sp0	1.5	1.29099	6.25	0.957427
281	Neu5Gca2-6GalNAca-Sp0	2.5	1	4.5	0.57735
282	Neu5Gca2-6Galb1-4GlcNAcb-Sp0	0.75	0.5	4	0.816497
283	Neu5Gca-Sp8	1.75	0.5	8.25	3.40343
284	Neu5Aca2-3Galb1-4GlcNAcb1-6(Galb1-3)GalNAca-Sp14	-0.25	0.5	3.25	0.5
285	Galb1-3GlcNAcb1-3Galb1-3GlcNAcb-Sp0	0.75	0.5	2.5	0.57735
286	Galb1-4(Fuca1-3)(6S)GlcNAcb-Sp0	4.5	1.29099	12.75	4.34933
287	Galb1-4(Fuca1-3)(6S)Glcb-Sp0	1.25	0.5	6.25	0.957427
288	Galb1-4(Fuca1-3)GlcNAcb1-3Galb1-3(Fuca1-4)GlcNAcb-Sp0	2	0	4.75	0.957427
289	Galb1-4GlcNAcb1-3Galb1-3GlcNAcb-Sp0	4	1.41421	11.25	3.94757
290	Neu5Aca2-3Galb1-3GlcNAcb1-3Galb1-3GlcNAcb-Sp0	2.25	1.25831	7	1.41421
291	Neu5Aca2-3Galb1-4GlcNAcb1-3Galb1-3GlcNAcb-Sp0	1.75	1.5	4	0.816497
292	4S(3S)Galb1-4GlcNAcb-Sp0	1	0	4.5	1
293	(6S)Galb1-4(6S)GlcNAcb-Sp0	1.25	0.5	4	0.816497
294	(6P)Glcb-Sp10	7.25	7.8475	11.75	1.25831
295	Neu5Aca2-3Galb1-4(Fuca1-3)GlcNAcb1-6(Galb1-3)GalNAca-Sp14	13	2.16025	18	3.3665
296	Galb1-3Galb1-4GlcNAcb-Sp8	0.75	0.5	3.5	2.38048
297	Neu5Aca2-6Galb1-4GlcNAcb1-2Mana1-6(Galb1-4GlcNAcb1-2Mana1-3)Manb1-4GlcNAcb1-4GlcNAcb-Sp12	1.5	0.57735	4.75	1.5
298	Galb1-4GlcNAcb1-6(Galb1-4GlcNAcb1-3)Galb1-4GlcNAc-Sp0	0.75	0.5	3	0.816497
299	GlcNAcb1-6(Galb1-4GlcNAcb1-3)Galb1-4GlcNAc-Sp0	1.5	1.29099	6	1.82574
300	Galb1-4GlcNAca1-6Galb1-4GlcNAcb-Sp0	0.5	1	4	0
301	Galb1-4GlcNAcb1-6Galb1-4GlcNAcb-Sp0	2.25	1.89297	3	0.816497
302	GalNAcb1-3Galb-Sp8	0.75	0.5	6.5	4.43471
303	GlcAb1-3GlcNAcb-Sp8	0.75	0.957427	4.5	0.57735
304	Neu5Aca2-6Galb1-4GlcNAcb1-2Mana1-6(GlcNAcb1-2Mana1-3)Manb1-4GlcNAcb1-4GlcNAcb-Sp12	1.25	0.5	4.5	0.57735
305	GlcNAcb1-3Man-Sp10	0	0.816497	3.5	0.57735
306	GlcNAcb1-4GlcNAcb-Sp10	0.75	0.5	2.25	0.5
307	GlcNAcb1-4GlcNAcb-Sp12	0	0	2	0
308	MurNAcb1-4GlcNAcb-Sp10	0	0	3.25	0.5
309	Mana1-6Manb-Sp10	2.5	1	4.75	2.21736
310	Mana1-6(Mana1-3)Mana1-6(Mana1-3)Manb-Sp10	1	0	3.25	0.957427
311	Mana1-2Mana1-6(Mana1-3)Mana1-6(Mana1-2Mana1-2Mana1-3)Mana-Sp9	2.75	1.25831	4	0
312	Mana1-2Mana1-6(Mana1-2Mana1-3)Mana1-6(Mana1-2Mana1-2Mana1-3)Mana-Sp9	1.25	0.957427	6.5	1.29099
313	Neu5Aca2-3Galb1-4GlcNAcb1-6(Neu5Aca2-3Galb1-3)GalNAca-Sp14	-1.25	0.5	2.5	0.57735
314	Neu5Aca2-6Galb1-4GlcNAcb1-2Mana1-6(Neu5Aca2-3Galb1-4GlcNAcb1-2Mana1-3)Manb1-4GlcNAcb1-4GlcNAcb-Sp12	0.75	0.957427	7.25	1.5
315	Galb1-4GlcNAcb1-2Mana1-6(Neu5Aca2-6Galb1-4GlcNAcb1-2Mana1-3)Manb1-4GlcNAcb1-4GlcNAcb-Sp12	-0.5	0.57735	2.75	0.5
316	Neu5Aca2-8Neu5Acb-Sp17	3	0	6.5	0.57735
317	Neu5Aca2-8Neu5Aca2-8Neu5Acb-Sp8	1	0.816497	3.5	0.57735
318	Neu5Gcb2-6Galb1-4GlcNAc-Sp8	2.5	0.57735	6.5	3.69685
319	Galb1-3GlcNAcb1-2Mana1-6(Galb1-3GlcNAcb1-2Mana1-3)Manb1-4GlcNAcb1-4GlcNAcb-Sp19	2.75	0.957427	7	1.1547
320	Neu5Aca2-3Galb1-4GlcNAcb1-2Mana1-6(Neu5Aca2-3Galb1-4GlcNAcb1-2Mana1-3)Manb1-4GlcNAcb1-4GlcNAcb-Sp12	-0.5	0.57735	1.75	0.5
321	Neu5Aca2-3Galb1-4GlcNAcb1-2Mana1-6(Neu5Aca2-6Galb1-4GlcNAcb1-2Mana1-3)Manb1-4GlcNAcb1-4GlcNAcb-Sp12	-1.5	0.57735	4	1.1547
322	Galb1-4(Fuca1-3)GlcNAcb1-2Mana1-6(Galb1-4(Fuca1-3)GlcNAcb1-2Mana1-3)Manb1-4GlcNAcb1-4GlcNAcb-Sp20	0.25	0.957427	2.75	0.5
323	Neu5,9Ac2a2-3Galb1-3GlcNAcb-Sp0	0	0	2	0
324	Neu5Aca2-6Galb1-4GlcNAcb1-3Galb1-3GlcNAcb-Sp0	0.5	0.57735	4	0.816497
325	Neu5Aca2-3Galb1-3(Fuca1-4)GlcNAcb1-3Galb1-3(Fuca1-4)GlcNAcb-Sp0	2.25	0.5	8.25	0.5
326	Neu5Aca2-6Galb1-4GlcNAcb1-3Galb1-4GlcNAcb1-3Galb1-4GlcNAcb-Sp0	-0.25	0.5	4.75	4.19325
327	Gala1-4Galb1-4GlcNAcb1-3Galb1-4Glcb-Sp0	1	0	2	0
328	GalNAcb1-3Gala1-4Galb1-4GlcNAcb1-3Galb1-4Glcb-Sp0	3	0.816497	7.25	0.5
329	GalNAca1-3(Fuca1-2)Galb1-4GlcNAcb1-3Galb1-4GlcNAcb-Sp0	0.25	0.5	2.25	0.5
330	GalNAca1-3(Fuca1-2)Galb1-4GlcNAcb1-3Galb1-4GlcNAcb1-3Galb1-4GlcNAcb-Sp0	3.25	0.957427	12	4.96655
331	Neu5Aca2-3Galb1-4(Fuca1-3)GlcNAcb1-6(Neu5Aca2-3Galb1-3)GalNAc-Sp14	1.5	1.29099	5	0.816497
332	GlcNAca1-4Galb1-4GlcNAcb1-3Galb1-4GlcNAcb1-3Galb1-4GlcNAcb-Sp0	1.25	0.5	3.5	1
333	GlcNAca1-4Galb1-4GlcNAcb-Sp0	2.5	0.57735	5.5	0.57735
334	GlcNAca1-4Galb1-3GlcNAcb-Sp0	0.75	0.5	3.5	0.57735
335	GlcNAca1-4Galb1-4GlcNAcb1-3Galb1-4Glcb-Sp0	1.5	0.57735	3	0.816497
336	GlcNAca1-4Galb1-4GlcNAcb1-3Galb1-4(Fuca1-3)GlcNAcb1-3Galb1-4(Fuca1-3)GlcNAcb-Sp0	11.25	0.957427	19.25	0.5
337	GlcNAca1-4Galb1-4GlcNAcb1-3Galb1-4GlcNAcb-Sp0	1.5	0.57735	4.25	0.5
338	GlcNAca1-4Galb1-3GalNAc-Sp14	0	0	4.25	0.5
339	Neu5Aca2-6Galb1-4GlcNAcb1-2Mana1-6(Mana1-3)Manb1-4GlcNAcb1-4GlcNAc-Sp12	1.25	0.5	5.25	0.5
340	Mana1-6(Neu5Aca2-6Galb1-4GlcNAcb1-2Mana1-3)Manb1-4GlcNAcb1-4GlcNAc-Sp12	1	0	1.75	0.957427
341	Neu5Aca2-6Galb1-4GlcNAcb1-2Mana1-6Manb1-4GlcNAcb1-4GlcNAc-Sp12	1	0	3	0.816497
342	Neu5Aca2-6Galb1-4GlcNAcb1-2Mana1-3Manb1-4GlcNAcb1-4GlcNAc-Sp12	0.25	0.5	2.5	1
343	Galb1-4GlcNAcb1-2Mana1-3Manb1-4GlcNAcb1-4GlcNAc-Sp12	0.5	1	5	0.816497
344	Galb1-4GlcNAcb1-2Mana1-6Manb1-4GlcNAcb1-4GlcNAc-Sp12	0.5	0.57735	3.5	0.57735
345	Mana1-6(Galb1-4GlcNAcb1-2Mana1-3)Manb1-4GlcNAcb1-4GlcNAcb-Sp12	0	0	2.25	0.5
346	GlcNAcb1-2Mana1-6(GlcNAcb1-2Mana1-3)Manb1-4GlcNAcb1-4(Fuca1-6)GlcNAcb-Sp22	0.25	0.5	5.75	1.25831
347	Galb1-4GlcNAcb1-2Mana1-6(Galb1-4GlcNAcb1-2Mana1-3)Manb1-4GlcNAcb1-4(Fuca1-6)GlcNAcb-Sp22	-0.75	0.957427	5.5	0.57735
348	Galb1-3GlcNAcb1-2Mana1-6(Galb1-3GlcNAcb1-2Mana1-3)Manb1-4GlcNAcb1-4(Fuca1-6)GlcNAcb-Sp22	0.5	0.57735	5.25	0.957427
349	(6S)GlcNAcb1-3Galb1-4GlcNAcb-Sp0	0.5	0.57735	4.75	0.5
350	KDNa2-3Galb1-4(Fuca1-3)GlcNAc-Sp0	0.5	0.57735	4.25	1.89297
351	KDNa2-6Galb1-4GlcNAc-Sp0	0.75	0.957427	3.5	1.29099
352	KDNa2-3Galb1-4Glc-Sp0	1	0.816497	4.5	3.10913
353	KDNa2-3Galb1-3GalNAca-Sp14	0	0	13.75	8.65544
354	Fuca1-2Galb1-3GlcNAcb1-2Mana1-6(Fuca1-2Galb1-3GlcNAcb1-2Mana1-3)Manb1-4GlcNAcb1-4GlcNAcb-Sp20	0.75	0.5	7.75	0.957427
355	Fuca1-2Galb1-4GlcNAcb1-2Mana1-6(Fuca1-2Galb1-4GlcNAcb1-2Mana1-3)Manb1-4GlcNAcb1-4GlcNAcb-Sp20	4.25	0.957427	10.75	1.5
356	Fuca1-2Galb1-4(Fuca1-3)GlcNAcb1-2Mana1-6(Fuca1-2Galb1-4(Fuca1-3)GlcNAcb1-2Mana1-3)Manb1-4GlcNAcb1-4GlcNAb-Sp20	5	1.63299	11.25	0.957427
357	Gala1-3Galb1-4GlcNAcb1-2Mana1-6(Gala1-3Galb1-4GlcNAcb1-2Mana1-3)Manb1-4GlcNAcb1-4GlcNAcb-Sp20	0.25	0.957427	4.5	0.57735
358	Galb1-4GlcNAcb1-2Mana1-6(Mana1-3)Manb1-4GlcNAcb1-4GlcNAcb-Sp12	1.5	0.57735	4.5	0.57735
359	Fuca1-4(Galb1-3)GlcNAcb1-2Mana1-6(Fuca1-4(Galb1-3)GlcNAcb1-2Mana1-3)Manb1-4GlcNAcb1-4(Fuca1-6)GlcNAcb-Sp22	5.75	0.957427	15	2.44949
360	Neu5Aca2-6GlcNAcb1-4GlcNAc-Sp21	2.5	0.57735	4.75	0.957427
361	Neu5Aca2-6GlcNAcb1-4GlcNAcb1-4GlcNAc-Sp21	-0.25	0.5	4	0.816497
362	Galb1-4(Fuca1-3)GlcNAcb1-6(Fuca1-2Galb1-4GlcNAcb1-3)Galb1-4Glc-Sp21	2.25	0.957427	4.75	0.957427
363	Galb1-4GlcNAcb1-2Mana1-6(Galb1-4GlcNAcb1-4(Galb1-4GlcNAcb1-2)Mana1-3)Manb1-4GlcNAcb1-4GlcNAc-Sp21	0.25	0.5	5	0.816497
364	GalNAca1-3(Fuca1-2)Galb1-4GlcNAcb1-2Mana1-6(GalNAca1-3(Fuca1-2)Galb1-4GlcNAcb1-2Mana1-3)Manb1-4GlcNAcb1-4GlcNAcb-Sp20	2	0.816497	4	0.816497
365	Gala1-3(Fuca1-2)Galb1-4GlcNAcb1-2Mana1-6(Gala1-3(Fuca1-2)Galb1-4GlcNAcb1-2Mana1-3)Manb1-4GlcNAcb1-4GlcNAcb-Sp20	1	0.816497	4.75	1.25831
366	Gala1-3Galb1-4(Fuca1-3)GlcNAcb1-2Mana1-6(Gala1-3Galb1-4(Fuca1-3)GlcNAcb1-2Mana1-3)Manb1-4GlcNAcb1-4GlcNAcb-Sp20	3.5	2.08167	11.25	0.957427
367	GalNAca1-3(Fuca1-2)Galb1-3GlcNAcb1-2Mana1-6(GalNAca1-3(Fuca1-2)Galb1-3GlcNAcb1-2Mana1-3)Manb1-4GlcNAcb1-4GlcNAcb-Sp20	0	0.816497	4	0
368	Galα1-3(Fucα1-2)Galβ1-3GlcNAcβ1-2Manα1-6(Galα1-3(Fucα1-2)Galβ1-3GlcNAcβ1-2Manα1-3)Manβ1-4GlcNAcβ1-4GlcNAcβ-Sp20	0.75	0.5	4.25	1.70783
369	Fuca1-4(Fuca1-2Galb1-3)GlcNAcb1-2Mana1-3(Fuca1-4(Fuca1-2Galb1-3)GlcNAcb1-2Mana1-3)Manb1-4GlcNAcb1-4GlcNAcb-Sp19	0.75	0.5	4	0
370	Neu5Aca2-3Galb1-4GlcNAcb1-3GalNAc-Sp14	-2.25	0.5	4	1.41421
371	Neu5Aca2-6Galb1-4GlcNAcb1-3GalNAc-Sp14	-1.75	0.5	2	0
372	Neu5Aca2-3Galb1-4(Fuca1-3)GlcNAcb1-3GalNAca-Sp14	7.5	1.29099	15.5	1.29099
373	GalNAcb1-4GlcNAcb1-2Mana1-6(GalNAcb1-4GlcNAcb1-2Mana1-3)Manb1-4GlcNAcb1-4GlcNAc-Sp12	0.5	0.57735	5.75	0.5
374	Galb1-3GalNAca1-3(Fuca1-2)Galb1-4Glc-Sp0	-0.5	1.73205	2	0.816497
375	Galb1-3GalNAca1-3(Fuca1-2)Galb1-4GlcNAc-Sp0	0.5	0.57735	3	0.816497
376	Galb1-3GlcNAcb1-3Galb1-4GlcNAcb1-6(Galb1-3GlcNAcb1-3)Galb1-4Glcb-Sp0	-0.5	1.29099	2.25	0.5
377	Galb1-4(Fuca1-3)GlcNAcb1-6(Galb1-3GlcNAcb1-3)Galb1-4Glc-Sp21	-1	0.816497	1.75	0.5
378	Galb1-4GlcNAcb1-6(Fuca1-4(Fuca1-2Galb1-3)GlcNAcb1-3)Galb1-4Glc-Sp21	-0.75	0.5	3.75	0.5
379	Galb1-4(Fuca1-3)GlcNAcb1-6(Fuca1-4(Fuca1-2Galb1-3)GlcNAcb1-3)Galb1-4Glc-Sp21	1	0.816497	2.75	0.5
380	Galb1-3GlcNAcb1-3Galb1-4(Fuca1-3)GlcNAcb1-6(Galb1-3GlcNAcb1-3)Galb1-4Glc-Sp21	-0.25	0.5	3.5	1
381	Galb1-4GlcNAcb1-6(Galb1-4GlcNAcb1-2)Mana1-6(Galb1-4GlcNAcb1-4(Galb1-4GlcNAcb1-2)Mana1-3)Manb1-4GlcNAcb1-4GlcNAcb-Sp21	0.5	0.57735	2.25	0.957427
382	GlcNAcb1-2Mana1-6(GlcNAcb1-4(GlcNAcb1-2)Mana1-3)Manb1-4GlcNAcb1-4GlcNAc-Sp21	-0.5	0.57735	2.25	0.5
383	Fuca1-2Galb1-3GalNAca1-3(Fuca1-2)Galb1-4Glcb-Sp0	1.5	0.57735	2.5	0.57735
384	Fuca1-2Galb1-3GalNAca1-3(Fuca1-2)Galb1-4GlcNAcb-Sp0	-1.25	0.5	1.5	1.29099
385	Galb1-3GlcNAcb1-3GalNAca-Sp14	0.5	0.57735	3.5	0.57735
386	GalNAcb1-4(Neu5Aca2-3)Galb1-4GlcNAcb1-3GalNAca-Sp14	-1	1.41421	2.75	0.5
387	GalNAca1-3(Fuca1-2)Galb1-3GalNAca1-3(Fuca1-2)Galb1-4GlcNAcb-Sp0	-0.75	0.957427	2.25	0.5
388	Gala1-3Galb1-3GlcNAcb1-2Mana1-6(Gala1-3Galb1-3GlcNAcb1-2Mana1-3)Manb1-4GlcNAcb1-4GlcNAc-Sp19	2	0	5	0.816497
389	Gala1-3Galb1-3(Fuca1-4)GlcNAcb1-2Mana1-6(Gala1-3Galb1-3(Fuca1-4)GlcNAcb1-2Mana1-3)Manb1-4GlcNAcb1-4GlcNAc-Sp19	2.25	0.5	8	0.816497
390	GlcNAcb1-2Mana1-6(Galb1-4GlcNAcb1-2Mana1-3)Manb1-4GlcNAcb1-4GlcNAc-Sp12	-1	0.816497	2.5	0.57735
391	Galb1-4GlcNAcb1-2Mana1-6(GlcNAcb1-2Mana1-3)Manb1-4GlcNAcb1-4GlcNAc-Sp12	-0.75	0.5	2.5	0.57735
392	Neu5Aca2-3Galb1-3GlcNAcb1-3GalNAca-Sp14	-1.25	0.5	2	0
393	Fuca1-2Galb1-4GlcNAcb1-3GalNAca-Sp14	-0.25	0.5	4	0
394	Galb1-4(Fuca1-3)GlcNAcb1-3GalNAca-Sp14	-0.25	0.957427	2	0
395	GalNAca1-3GalNAcb1-3Gala1-4Galb1-4GlcNAcb-Sp0	-1.25	0.5	1.25	0.957427
396	Gala1-4Galb1-3GlcNAcb1-2Mana1-6(Gala1-4Galb1-3GlcNAcb1-2Mana1-3)Manb1-4GlcNAcb1-4GlcNAcb-Sp19	-0.25	0.5	3	0
397	Gala1-4Galb1-4GlcNAcb1-2Mana1-6(Gala1-4Galb1-4GlcNAcb1-2Mana1-3)Manb1-4GlcNAcb1-4GlcNAcb-Sp24	0.5	0.57735	3.75	1.5
398	Gala1-3Galb1-4GlcNAcb1-3GalNAca-Sp14	0.25	0.5	3	0
399	Galb1-3GlcNAcb1-6Galb1-4GlcNAcb-Sp0	0	0	2	0
400	Galb1-3GlcNAca1-6Galb1-4GlcNAcb-Sp0	0.25	0.5	2	0
401	GalNAcb1-3Gala1-6Galb1-4Glcb-Sp8	0.5	0.57735	2	0
402	Gala1-3(Fuca1-2)Galb1-4(Fuca1-3)Glcb-Sp21	1	0.816497	2	0
403	Galb1-4GlcNAcb1-6(Neu5Aca2-6Galb1-3GlcNAcb1-3)Galb1-4Glc-Sp21	-0.25	0.5	2.25	0.5
404	Galb1-3GalNAcb1-4(Neu5Aca2-8Neu5Aca2-3)Galb1-4Glcb-Sp0	0.75	0.5	3	0
405	Neu5Aca2-3Galb1-3GalNAcb1-4(Neu5Aca2-8Neu5Aca2-3)Galb1-4Glcb-Sp0	1	0	4.75	0.5
406	Gala1-3(Fuca1-2)Galb1-4GlcNAcb1-3GalNAca-Sp14	-0.25	0.5	2	0.816497
407	GalNAca1-3(Fuca1-2)Galb1-4GlcNAcb1-3GalNAca-Sp14	-1	0.816497	1	0
408	GalNAca1-3GalNAcb1-3Gala1-4Galb1-4Glcb-Sp0	-0.25	0.5	2	0.816497
409	Fuca1-2Galb1-4(Fuca1-3)GlcNAcb1-3GalNAca-Sp14	2.25	0.957427	8.5	0.57735
410	Gala1-3(Fuca1-2)Galb1-4(Fuca1-3)GlcNAcb1-3GalNAc-Sp14	0	0	3	1.1547
411	GalNAca1-3(Fuca1-2)Galb1-4(Fuca1-3)GlcNAcb1-3GalNAc-Sp14	0.5	0.57735	3.25	0.5
412	Galb1-4(Fuca1-3)GlcNAcb1-2Mana1-6(Galb1-4(Fuca1-3)GlcNAcb1-2Mana1-3)Manb1-4GlcNAcb1-4(Fuca1-6)GlcNAcb-Sp22	1.5	0.57735	4.75	0.5
413	Fuca1-2Galb1-4GlcNAcb1-2Mana1-6(Fuca1-2Galb1-4GlcNAcb1-2Mana1-3)Manb1-4GlcNAcb1-4(Fuca1-6)GlcNAcb-Sp22	1.25	0.957427	7.75	0.957427
414	GlcNAcb1-2(GlcNAcb1-6)Mana1-6(GlcNAcb1-2Mana1-3)Manb1-4GlcNAcb1-4GlcNAcb-Sp19	1	0.816497	5	1.1547
415	Fuca1-2Galb1-3GlcNAcb1-3GalNAc-Sp14	1	0	5.25	0.5
416	Gala1-3(Fuca1-2)Galb1-3GlcNAcb1-3GalNAc-Sp14	-2.25	0.5	1.5	0.57735
417	GalNAca1-3(Fuca1-2)Galb1-3GlcNAcb1-3GalNAc-Sp14	-0.75	0.5	3.75	0.5
418	Gala1-3Galb1-3GlcNAcb1-3GalNAc-Sp14	-3	1.41421	1	0
419	Fuca1-2Galb1-3GlcNAcb1-2Mana1-6(Fuca1-2Galb1-3GlcNAcb1-2Mana1-3)Manb1-4GlcNAcb1-4(Fuca1-6)GlcNAcb-Sp22	-1	0.816497	2.75	0.5
420	Gala1-3(Fuca1-2)Galb1-4GlcNAcb1-2Mana1-6(Gala1-3(Fuca1-2)Galb1-4GlcNAcb1-2Mana1-3)Manb1-4GlcNAcb1-4(Fuca1-6)GlcNAcb-Sp22	-1.25	0.5	3	0
421	Galb1-3GlcNAcb1-6(Galb1-3GlcNAcb1-2)Mana1-6(Galb1-3GlcNAcb1-2Mana1-3)Manb1-4GlcNAcb1-4GlcNAcb-Sp19	-1.25	0.5	3	0.816497
422	Galb1-4GlcNAcb1-6(Fuca1-2Galb1-3GlcNAcb1-3)Galb1-4Glc-Sp21	-1.25	0.5	2.75	0.5
423	Fuca1-3GlcNAcb1-6(Galb1-4GlcNAcb1-3)Galb1-4Glc-Sp21	-1.25	0.5	1.75	0.5
424	GlcNAcb1-2Mana1-6(GlcNAcb1-4)(GlcNAcb1-2Mana1-3)Manb1-4GlcNAcb1-4GlcNAc-Sp21	-1	0.816497	1.5	0.57735
425	GlcNAcb1-2Mana1-6(GlcNAcb1-4)(GlcNAcb1-4(GlcNAcb1-2)Mana1-3)Manb1-4GlcNAcb1-4GlcNAc-Sp21	-0.75	0.5	2.5	0.57735
426	GlcNAcb1-6(GlcNAcb1-2)Mana1-6(GlcNAcb1-4)(GlcNAcb1-2Mana1-3)Manb1-4GlcNAcb1-4GlcNAc-Sp21	1	0.816497	2.25	0.5
427	GlcNAcb1-6(GlcNAcb1-2)Mana1-6(GlcNAcb1-4)(GlcNAcb1-4(GlcNAcb1-2)Mana1-3)Manb1-4GlcNAcb1-4GlcNAc-Sp21	-1	0	2.25	0.5
428	Galb1-4GlcNAcb1-2Mana1-6(GlcNAcb1-4)(Galb1-4GlcNAcb1-2Mana1-3)Manb1-4GlcNAcb1-4GlcNAc-Sp21	-0.25	0.5	2	1.41421
429	Galb1-4GlcNAcb1-2Mana1-6(GlcNAcb1-4)(Galb1-4GlcNAcb1-4(Galb1-4GlcNAcb1-2)Mana1-3)Manb1-4GlcNAcb1-4GlcNAc-Sp21	-0.5	0.57735	2	0
430	Galb1-4GlcNAcb1-6(Galb1-4GlcNAcb1-2)Mana1-6(GlcNAcb1-4)(Galb1-4GlcNAcb1-2Mana1-3)Manb1-4GlcNAcb1-4GlcNAc-Sp21	0.5	0.57735	3	0
431	Galb1-4GlcNAcb1-6(Galb1-4GlcNAcb1-2)Mana1-6(GlcNAcb1-4)(Galb1-4GlcNAcb1-4(Galb1-4GlcNAcb1-2)Mana1-3)Manb1-4GlcNAcb1-4GlcNAc-Sp21	0	0.816497	2.75	0.957427
432	Galb1-4Galb-Sp10	-1	0	2	0.816497
433	Galb1-6Galb-Sp10	-0.75	0.5	3	0
434	Neu5Aca2-3Galb1-4GlcNAcb1-3Galb-Sp8	0.75	0.5	3	0
435	GalNAcb1-6GalNAcb-Sp8	-2.25	0.5	2	0
436	(6S)Galb1-3GlcNAcb-Sp0	0.25	0.5	2.5	0.57735
437	(6S)Galb1-3(6S)GlcNAc-Sp0	1.25	1.25831	8.75	4.34933
438	Fuca1-2Galb1-4 GlcNAcb1-2Mana1-6(Fuca1-2Galb1-4GlcNAcb1-2(Fuca1-2Galb1-4GlcNAcb1-4)Mana1-3)Manb1-4GlcNAcb1-4GlcNAcb-Sp12	1.5	0.57735	9	1.82574
439	Fuca1-2Galb1-4(Fuca1-3)GlcNAcb1-2Mana1-6(Fuca1-2Galb1-4(Fuca1-3)GlcNAcb1-4(Fuca1-2Galb1-4(Fuca1-3)GlcNAcb1-2)Mana1-3)Manb1-4GlcNAcb1-4GlcNAcb-Sp12	3	0.816497	9	0.816497
440	Galb1-4(Fuca1-3)GlcNAcb1-6GalNAc-Sp14	-2	0	4.75	0.957427
441	Galb1-4GlcNAcb1-2Mana-Sp0	-1.5	0.57735	7.25	1.25831
442	Fuca1-2Galb1-4GlcNAcb1-6(Fuca1-2Galb1-4GlcNAcb1-3)GalNAc-Sp14	-2	0	2.75	1.5
443	Gala1-3(Fuca1-2)Galb1-4GlcNAcb1-6(Gala1-3(Fuca1-2)Galb1-4GlcNAcb1-3)GalNAc-Sp14	-2	0	6.25	7.8475
444	GalNAca1-3(Fuca1-2)Galb1-4GlcNAcb1-6(GalNAca1-3(Fuca1-2)Galb1-4GlcNAcb1-3)GalNAc-Sp14	-2	0	1.25	0.5
445	Neu5Aca2-8Neu5Aca2-3Galb1-3GalNAcb1-4(Neu5Aca2-8Neu5Aca2-3)Galb1-4Glcb-Sp0	-0.25	0.5	4.5	2.64575
446	GalNAcb1-4Galb1-4Glcb-Sp0	0	0	5.5	1
447	GalNAca1-3(Fuca1-2)Galb1-4GlcNAcb1-2Mana1-6(GalNAca1-3(Fuca1-2)Galb1-4GlcNAcb1-2Mana1-3)Manb1-4GlcNAcb1-4(Fuca1-6)GlcNAcb-Sp22	-1.25	0.5	3.25	1.25831
448	Gala1-3(Fuca1-2)Galb1-3GlcNAcb1-2Mana1-6(Gala1-3(Fuca1-2)Galb1-3GlcNAcb1-2Mana1-3)Manb1-4GlcNAcb1-4(Fuca1-6)GlcNAcb-Sp22	-1.5	0.57735	2.25	0.5
449	Neu5Aca2-6Galb1-4GlcNAcb1-6(Fuca1-2Galb1-3GlcNAcb1-3)Galb1-4Glc-Sp21	0	0	3.25	0.5
450	GalNAca1-3(Fuca1-2)Galb1-3GlcNAcb1-2Mana1-6(GalNAca1-3(Fuca1-2)Galb1-3GlcNAcb1-2Mana1-3)Manb1-4GlcNAcb1-4(Fuca1-6)GlcNAcb-Sp22	1.25	0.5	4.25	0.5
451	Galb1-4GlcNAcb1-6(Galb1-4GlcNAcb1-2)Mana1-6(Galb1-4GlcNAcb1-2Mana1-3)Manb1-4GlcNAcb1-4GlcNAcb-Sp19	-0.25	0.957427	3	0
452	Neu5Aca2-3Galb1-4GlcNAcb1-2Mana1-6(GlcNAcb1-4)(Neu5Aca2-3Galb1-4GlcNAcb1-2Mana1-3)Manb1-4GlcNAcb1-4GlcNAcb-Sp21	0.25	0.5	2.5	0.57735
453	Neu5Aca2-3Galb1-4GlcNAcb1-4Mana1-6(GlcNAcb1-4)(Neu5Aca2-3Galb1-4GlcNAcb1-4(Neu5Aca2-3Galb1-4GlcNAcb1-2)Mana1-3)Manb1-4GlcNAcb1-4GlcNAcb-Sp21	-2.25	0.5	2.5	0.57735
454	Neu5Aca2-3Galb1-4GlcNAcb1-6(Neu5Aca2-3Galb1-4GlcNAcb1-2)Mana1-6(GlcNAcb1-4)(Neu5Aca2-3Galb1-4GlcNAcb1-2Mana1-3)Manb1-4GlcNAcb1-4GlcNAcb-Sp21	0.25	0.5	3	0.816497
455	Neu5Aca2-3Galb1-4GlcNAcb1-6(Neu5Aca2-3Galb1-4GlcNAcb1-2)Mana1-6(GlcNAcb1-4)(Neu5Aca2-3Galb1-4GlcNAcb1-4(Neu5Aca2-3Galb1-4GlcNAcb1-2)Mana1-3)Manb1-4GlcNAcb1-4GlcNAcb-Sp21	-2.25	0.5	1.5	0.57735
456	Neu5Aca2-6Galb1-4GlcNAcb1-2Mana1-6(GlcNAcb1-4)(Neu5Aca2-6Galb1-4GlcNAcb1-2Mana1-3)Manb1-4GlcNAcb1-4GlcNAcb-Sp21	0	0.816497	2.5	0.57735
457	Neu5Aca2-6Galb1-4GlcNAcb1-4Mana1-6(GlcNAcb1-4)(Neu5Aca2-6Galb1-4GlcNAcb1-4(Neu5Aca2-6Galb1-4GlcNAcb1-2)Mana1-3)Manb1-4GlcNAcb1-4GlcNAcb-Sp21	-2	0	3	0.816497
458	Neu5Aca2-6Galb1-4GlcNAcb1-6(Neu5Aca2-6Galb1-4GlcNAcb1-2)Mana1-6(GlcNAcb1-4)(Neu5Aca2-6Galb1-4GlcNAcb1-2Mana1-3)Manb1-4GlcNAcb1-4GlcNAcb-Sp21	-0.25	0.5	3	0
459	Neu5Aca2-6Galb1-4GlcNAcb1-6(Neu5Aca2-6Galb1-4GlcNAcb1-2)Mana1-6(GlcNAcb1-4)(Neu5Aca2-6Galb1-4GlcNAcb1-4(Neu5Aca2-6Galb1-4GlcNAcb1-2)Mana1-3)Manb1-4GlcNAcb1-4GlcNAcb-Sp21	-2	0.816497	2	0
460	Gala1-3(Fuca1-2)Galb1-3GalNAca-Sp8	0.25	0.5	4.25	2.21736
461	Gala1-3(Fuca1-2)Galb1-3GalNAcb-Sp8	1.25	1.5	4.75	1.5
462	Glca1-6Glca1-6Glca1-6Glcb-Sp10	-0.75	1.5	2	2.16025
463	Glca1-4Glca1-4Glca1-4Glcb-Sp10	0.75	1.25831	8.25	2.98608
464	Neu5Aca2-3Galb1-4GlcNAcb1-6(Neu5Aca2-3Galb1-4GlcNAcb1-3)GalNAca-Sp14	0	0	2.25	0.957427
465	Fuca1-2Galb1-4(Fuca1-3)GlcNAcb1-2Mana1-6(Fuca1-2Galb1-4(Fuca1-3)GlcNAcb1-2Mana1-3)Manb1-4GlcNAcb1-4(Fuca1-6)GlcNAcb-Sp24	5.75	0.957427	15	2.16025
466	Fuca1-2Galb1-3(Fuca1-4)GlcNAcb1-2Mana1-6(Fuca1-2Galb1-3(Fuca1-4)GlcNAcb1-2Mana1-3)Manb1-4GlcNAcb1-4(Fuca1-6)GlcNAcb1-4(Fuca1-6)GlcNAcb-Sp19	0.5	1	6.5	1.91485
467	GlcNAcb1-6(GlcNAcb1-2)Mana1-6(GlcNAcb1-2Mana1-3)Manb1-4GlcNAcb1-4(Fuca1-6)GlcNAcb-Sp24	-0.25	1.25831	4.75	0.5
468	Galb1-3GlcNAcb1-2Mana1-6(GlcNAcb1-4)(Galb1-3GlcNAcb1-2Mana1-3)Manb1-4GlcNAcb1-4GlcNAcb-Sp21	0.25	0.5	12.25	6.07591
469	Neu5Aca2-6Galb1-4GlcNAcb1-6(Galb1-3GlcNAcb1-3)Galb1-4Glcb-Sp21	-2	0.816497	2	0
470	Neu5Aca2-3Galb1-4GlcNAcb1-2Mana-Sp0	-0.25	1.25831	4	0.816497
471	Neu5Aca2-3Galb1-4GlcNAcb1-6GalNAca-Sp14	-2.75	0.5	1.25	0.5
472	Neu5Aca2-6Galb1-4GlcNAcb1-6GalNAca-Sp14	-0.5	1	3	0.816497
473	Neu5Aca2-6Galb1-4 GlcNAcb1-6(Neu5Aca2-6Galb1-4GlcNAcb1-3)GalNAca-Sp14	-0.25	0.5	2.5	2.08167
474	Neu5Aca2-6Galb1-4GlcNAcb1-2Mana1-6(Neu5Aca2-6Galb1-4GlcNAcb1-2Mana1-3)Manb1-4GlcNAcb1-4(Fuca1-6)GlcNAcb-Sp24	0.5	0.57735	4	0
475	Neu5Aca2-3Galb1-4GlcNAcb1-2Mana1-6(Neu5Aca2-3Galb1-4GlcNAcb1-2Mana1-3)Manb1-4GlcNAcb1-4(Fuca1-6)GlcNAcb-Sp24	-0.5	0.57735	3.25	0.5
476	Mana1-6(Mana1-3)Manb1-4GlcNAcb1-4(Fuca1-6)GlcNAcb-Sp19	3	0.816497	3.25	0.5
477	Galb1-4GlcNAcb1-6(Galb1-4GlcNAcb1-2)Mana1-6(Galb1-4GlcNAcb1-2Mana1-3)Manb1-4GlcNAcb1-4(Fuca1-6)GlcNAcb-Sp24	2.25	0.5	7.25	0.5
478	Neu5Aca2-3Galb1-3GlcNAcb1-2Mana1-6(GlcNAcb1-4)(Neu5Aca2-3Galb1-3GlcNAcb1-2Mana1-3)Manb1-4GlcNAcb1-4GlcNAc-Sp21	-0.25	0.5	1.75	0.5
479	Neu5Aca2-6Galb1-4GlcNAcb1-6(Fuca1-2Galb1-4(Fuca1-3)GlcNAcb1-3)Galb1-4Glc-Sp21	-1.25	0.957427	2	0.816497
480	Galb1-3GlcNAcb1-6GalNAca-Sp14	0	0	2.5	1
481	Gala1-3Galb1-3GlcNAcb1-6GalNAca-Sp14	-1	0.816497	2.75	0.5
482	Galb1-3(Fuca1-4)GlcNAcb1-6GalNAca-Sp14	2	0.816497	3.5	0.57735
483	Neu5Aca2-3Galb1-3GlcNAcb1-6GalNAca-Sp14	0.5	1.29099	2.25	0.5
484	(3S)Galb1-3(Fuca1-4)GlcNAcb-Sp0	0.25	0.5	3	0.816497
485	Galb1-4(Fuca1-3)GlcNAcb1-6(Neu5Aca2-6(Neu5Aca2-3Galb1-3)GlcNAcb1-3)Galb1-4Glc-Sp21	0	0	3.25	0.5
486	Fuca1-2Galb1-4GlcNAcb1-6GalNAca-Sp14	0.25	0.5	6	3.55903
487	Gala1-3Galb1-4GlcNAcb1-6GalNAca-Sp14	-1	0	2.75	0.957427
488	Galb1-4(Fuca1-3)GlcNAcb1-2Mana-Sp0	-0.75	1.5	6.25	0.957427
489	Fuca1-2(6S)Galb1-3GlcNAcb-Sp0	-2.25	0.5	2.75	1.70783
490	Gala1-3(Fuca1-2)Galb1-4GlcNAcb1-6GalNAca-Sp14	-3.5	0.57735	1.25	0.5
491	Fuca1-2Galb1-4GlcNAcb1-2Mana-Sp0	-1.5	0.57735	4.75	2.21736
492	Fuca1-2Galb1-3(6S)GlcNAcb-Sp0	-0.5	0.57735	4	0
493	Fuca1-2(6S)Galb1-3(6S)GlcNAcb-Sp0	1.25	0.5	7.5	0.57735
494	Neu5Aca2-6GalNAcb1-4(6S)GlcNAcb-Sp8	-3	0.816497	1	0
495	GalNAcb1-4(Fuca1-3)(6S)GlcNAcb-Sp8	0.75	0.5	6.25	4.99166
496	(3S)GalNAcb1-4(Fuca1-3)GlcNAcb-Sp8	0.25	0.5	1.5	1.73205
497	Fuca1-2Galb1-3GlcNAcb1-6(Fuca1-2Galb1-3GlcNAcb1-3)GalNAca-Sp14	0.5	0.57735	2.5	1.29099
498	GalNAca1-3(Fuca1-2)Galb1-3GlcNAcb1-6GalNAca-Sp14	-0.25	1.25831	2.25	1.89297
499	GlcNAcb1-6(GlcNAcb1-2)Mana1-6(GlcNAcb1-4)(GlcNAcb1-4(GlcNAcb1-2)Mana1-3)Manb1-4GlcNAcb1-4(Fuca1-6)GlcNAc-Sp21	1.25	0.5	2.75	0.957427
500	Galb1-4GlcNAcb1-6(Galb1-4GlcNAcb1-2)Mana1-6(GlcNAcb1-4)Galb1-4GlcNAcb1-4(Gal b1-4GlcNAcb1-2)Mana1-3)Manb1-4GlcNAcb1-4(Fuca1-6)GlcNAc-Sp21	-0.5	0.57735	2.25	0.5
501	Galb1-3GlcNAca1-3Galb1-4GlcNAcb-Sp8	0.25	0.5	1.75	0.957427
502	Galb1-3(6S)GlcNAcb-Sp8	-1	0	2.25	0.957427
503	(6S)(4S)GalNAcb1-4GlcNAc-Sp8	0.75	0.957427	2.75	0.5
504	(6S)GalNAcb1-4GlcNAc-Sp8	-1.25	0.5	2.25	0.5
505	(3S)GalNAcb1-4(3S)GlcNAc-Sp8	1.25	0.957427	2.25	0.957427
506	GalNAcb1-4(6S)GlcNAc-Sp8	0	0.816497	2.5	0.57735
507	(3S)GalNAcb1-4GlcNAc-Sp8	-0.75	0.5	2	0
508	(4S)GalNAcb-Sp10	-0.75	0.5	2.5	0.57735
509	Galb1-4(6P)GlcNAcb-Sp0	-0.25	0.5	4	3.55903
510	(6P)Galb1-4GlcNAcb-SP0	-1.5	1	9.5	7.54983
511	GalNAca1-3(Fuca1-2)Galb1-4GlcNAcb1-6GalNAc-Sp14	-1.5	1	2.75	0.5
512	Neu5Aca2-6Galb1-4GlcNAcb1-2Man-Sp0	-2	1.1547	2.25	0.5
513	Gala1-3Galb1-4GlcNAcb1-2Mana-Sp0	-1.75	0.5	1.5	0.57735
514	Gala1-3(Fuca1-2)Galb1-4GlcNAcb1-2Mana-Sp0	-1.25	1.25831	2.75	0.5
515	GalNAca1-3(Fuca1-2)Galb1-4 GlcNAcb1-2Mana-Sp0	-1.5	0.57735	1.75	0.5
516	Galb1-3GlcNAcb1-2Mana-Sp0	-2	1.41421	3	0
517	Gala1-3(Fuca1-2)Galb1-3GlcNAcb1-6GalNAc-Sp14	-1.25	0.957427	1.5	0.57735
518	Neu5Aca2-3Galb1-3GlcNAcb1-2Mana-Sp0	-0.5	0.57735	9	6.58281
519	Gala1-3Galb1-3GlcNAcb1-2Mana-Sp0	-0.25	0.5	1.25	0.957427
520	GalNAcb1-4GlcNAcb1-2Mana-Sp0	-1	0	2.5	0.57735
521	Neu5Aca2-3Galb1-3GalNAcb1-4Galb1-4Glcb-Sp0	-1.25	0.5	1.75	0.5
522	GlcNAcb1-2 Mana1-6(GlcNAcb1-4)(GlcNAcb1-2Mana1-3)Manb1-4GlcNAcb1-4(Fuca1-6)GlcNAc-Sp21	0.75	0.5	2.5	0.57735
523	Galb1-4GlcNAcb1-2 Mana1-6(GlcNAcb1-4)(Galb1-4GlcNAcb1-2Mana1-3)Manb1-4GlcNAcb1-4(Fuca1-6)GlcNAc-Sp21	0.75	0.5	3.25	0.5
524	Galb1-4GlcNAcb1-2 Mana1-6(Galb1-4GlcNAcb1-4)(Galb1-4GlcNAcb1-2Mana1-3)Manb1-4GlcNAcb1-4(Fuca1-6)GlcNAc-Sp21	-1	0	2.75	0.5
525	Fuca1-4(Galb1-3)GlcNAcb1-2 Mana-Sp0	0.75	0.957427	8	2.3094
526	Neu5Aca2-3Galb1-4(Fuca1-3)GlcNAcb1-2Mana-Sp0	-0.75	0.5	1.75	0.5
527	GlcNAcb1-3Galb1-4GlcNAcb1-6(GlcNAcb1-3)Galb1-4GlcNAc-Sp0	-0.25	0.5	2	0
528	GalNAca1-3(Fuca1-2)Galb1-3GalNAcb1-3Gala1-4Galb1-4Glc-Sp21	-1.75	0.5	1.5	0.57735
529	Gala1-3(Fuca1-2)Galb1-3GalNAcb1-3Gala1-4Galb1-4Glc-Sp21	-1	0.816497	2	0
530	Galb1-3GalNAcb1-3Gal-Sp21	1	0.816497	6.25	1.25831
531	GlcNAcb1-3Galb1-4GlcNAcb1-2Mana1-6(GlcNAcb1-3Galb1-4GlcNAcb1-2Mana1-3)Manb1-4GlcNAcb1-4GlcNAcb-Sp12	52.5	34.0735	49	3.3665
532	GlcNAcb1-3Galb1-4GlcNAcb1-2Mana1-6(GlcNAcb1-3Galb1-4GlcNAcb1-2Mana1-3)Manb1-4GlcNAcb1-4GlcNAcb-Sp25	-1	0.816497	1.5	0.57735
533	Galβ1-4GlcNAcβ1-3Galβ1-4GlcNAcβ1-2Manα1-6(Galβ1-4GlcNAcβ1-3Galβ1-4GlcNAcβ1-2Manα1-3)Manβ1-4GlcNAcβ1-4GlcNAcβ-Sp12	0.75	0.5	3.5	0.57735
534	Fuca1-2Galb1-4GlcNAcb1-3Galb1-4GlcNAcb1-2Mana1-6(Fuca1-2Galb1-4GlcNAcb1-3Galb1-4GlcNAcb1-2Mana1-3)Manb1-4GlcNAcb1-4GlcNAcb-Sp24	5	1.63299	14.5	1.29099
535	GlcNAcb1-3Galb1-4GlcNAcb1-3Galb1-4GlcNAcb1-2Mana1-6(GlcNAcb1-3Galb1-4GlcNAcb1-3Galb1-4GlcNAcb1-2Mana1-3)Manb1-4GlcNAcb1-4GlcNAcb-Sp12	9.25	1.5	18.25	2.06155
536	GlcNAcb1-3Galb1-4GlcNAcb1-3Galb1-4GlcNAcb1-2Mana1-6(GlcNAcb1-3Galb1-4GlcNAcb1-3Galb1-4GlcNAcb1-2Mana1-3)Manb1-4GlcNAcb1-4GlcNAcb-Sp25	-0.25	0.957427	3.5	0.57735
537	Galb1-4GlcNAcb1-3Galb1-4GlcNAcb1-3Galb1-4GlcNAcb1-2Mana1-6(Galb1-4GlcNAcb1-3Galb1-4GlcNAcb1-3Galb1-4GlcNAcb1-2Mana1-3)Manb1-4GlcNAcb1-4GlcNAcb-Sp12	3.5	0.57735	12.5	1.73205
538	Galb1-3GlcNAcb1-3Galb1-4GlcNAcb1-2Mana1-6(Galb1-3GlcNAcb1-3Galb1-4GlcNAcb1-2Mana1-3)Manb1-4GlcNAcb1-4GlcNAc-Sp25	0.25	0.5	3.75	0.5
539	Neu5Gca2-8Neu5Gca2-3Galb1-4GlcNAc-Sp0	1.5	1	4	0
540	Neu5Aca2-8Neu5Gca2-3Galb1-4GlcNAc-Sp0	-1	0.816497	2	0
541	Neu5Gca2-8Neu5Aca2-3Galb1-4GlcNAc-Sp0	0.5	0.57735	4	0.816497
542	Neu5Gca2-8Neu5Gca2-3Galb1-4GlcNAcb1-3Galb1-4GlcNAc-Sp0	-1	0	2	0
543	Neu5Gca2-8Neu5Gca2-6Galb1-4GlcNAc-Sp0	0	0	4	0.816497
544	Neu5Aca2-8Neu5Aca2-3Galb1-4GlcNAc-Sp0	-1	0	1.75	0.957427
545	GlcNAcb1-3Galb1-4GlcNAcb1-6(GlcNAcb1-3Galb1-4GlcNAcb1-2)Mana1-6(GlcNAcb1-3Galb1-4GlcNAcb1-2Man a1-3)Manb1-4GlcNAcb1-4GlcNAc-Sp24	7.5	2.38048	17.5	3.31662
546	Galb1-4GlcNAcb1-3Galb1-4GlcNAcb1-6(Galb1-4GlcNAcb1-3Galb1-4GlcNAcb1-2)Mana1-6(Galb1-4GlcNAcb1-3Galb1-4GlcNAcb1-2Mana1-3)Mana1-4GlcNAcb1-4GlcNAc-Sp24	1.5	2.51661	6.75	2.62996
547	Gala1-3Galb1-4GlcNAcb1-2Mana1-6(Gala1-3Galb1-4GlcNAcb1-2Mana1-3)Manb1-4GlcNAcb1-4GlcNAc-Sp24	2.75	1.25831	10	1.41421
548	GlcNAcb1-3Galb1-4GlcNAcb1-6(GlcNAcb1-3Galb1-3)GalNAca-Sp14	-1.5	0.57735	1.25	0.5
549	GalNAcb1-3GlcNAcb-Sp0	-2	0.816497	1.5	0.57735
550	GalNAcb1-4GlcNAcb1-3GalNAcb1-4GlcNAcb-Sp0	-0.5	1	3.25	1.89297
551	GlcNAcb1-3Galb1-4GlcNAcb1-3Galb1-4GlcNAcb1-3Galb1-4GlcNAcb1-3Galb1-4GlcNAcb1-2Mana1-6(GlcNAcb1-3Galb1-4GlcNAcb1-3Galb1-4GlcNAcb1-3Galb1-4GlcNAcb1-3Galb1-4GlcNAcb1-2Mana1-3)Manb1-4GlcNAcb1-4GlcNAcb-Sp25	-0.75	1.25831	5.25	0.5
552	Galb1-4GlcNAcb1-3Galb1-4GlcNAcb1-3Galb1-4GlcNAcb1-3Galb1-4GlcNAcb1-3Galb1-4GlcNAcb1-2Mana1-6(Galb1-4GlcNAcb1-3Galb1-4GlcNAcb1-3Galb1-4GlcNAcb1-3Galb1-4GlcNAcb1-3Galb1-4GlcNAcb1-2Mana1-3)Manb1-4GlcNAcb1-4GlcNAcb-Sp25	1.75	0.957427	34	23.1948
553	GlcNAb1-3Galb1-3GalNAc-Sp14	-1.5	0.57735	1.25	0.5
554	Galb1-3GlcNAcb1-6(Galb1-3)GalNAc-Sp14	0.25	0.5	3.5	0.57735
555	(3S)GlcAb1-3Galb1-4GlcNAcb1-3Galb1-4Glc-Sp0	-1	0	1.5	0.57735
556	(3S)GlcAb1-3Galb1-4GlcNAcb1-2Mana-Sp0	1	1.1547	2	0.816497
557	Galb1-3GlcNAcb1-3Galb1-4GlcNAcb1-3Galb1-4GlcNAcb1-6(Galb1-3GlcNAcb1-3Galb1-4GlcNAcb1-3Galb1-4GlcNAb1-2)Mana1-6(Galb1-3GlcNAcb1-3Galb1-4GlcNAcb1-3Galb1-4GlcNAcb1-2Mana1-3)Manb1-4GlcNAcb1-4(Fuca1-6)GlcNAcb-Sp24	4	2.16025	8	1.63299
558	Galb1-3GlcNAcb1-3Galb1-4GlcNAcb1-6(Galb1-3GlcNAcb1-3Galb1-4GlcNAb1-2)Mana1-6(Galb1-3GlcNAcb1-3Galb1-4GlcNAcb1-2Mana1-3)Manb1-4GlcNAcb1-4(Fuca1-6)GlcNAcb-Sp24	4.75	1.25831	13.25	6.70199
559	Neu5Aca2-8Neu5Aca2-3Galb1-3GalNAcb1-4(Neu5Aca2-3)Galb1-4Glc-Sp21	-0.5	0.57735	1.25	0.5
560	Galb1-4GlcNAcb1-3Galb1-4GlcNAcb1-2Mana1-6(Galb1-4GlcNAcb1-3Galb1-4GlcNAcb1-2Mana1-3)Manb1-4GlcNAcb1-4(Fuca1-6)GlcNAcb-Sp24	1.75	1.5	5.75	1.25831
561	GlcNAcb1-3Galb1-4GlcNAcb1-3Galb1-4GlcNAcb1-2Mana1-6(GlcNAcb1-3Galb1-4GlcNAcb1-3Galb1-4GlcNAcb1-2Mana1-3)Manb1-4GlcNAcb1-4(Fuca1-6)GlcNAcb-Sp24	2.75	1.25831	10.5	1.91485
562	Galb1-4GlcNAcb1-3Galb1-4GlcNAcb1-6(Galb1-4GlcNAcb1-3Galb1-4GlcNAb1-2)Mana1-6(Galb1-4GlcNAcb1-3Galb1-4GlcNAcb1-2Mana1-3)Manb1-4GlcNAcb1-4(Fuca1-6)GlcNAcb-Sp24	5.5	1.73205	14.25	0.5
563	Galb1-4GlcNAcb1-3Galb1-4GlcNAcb1-3Galb1-4GlcNAcb1-6(Galb1-4GlcNAcb1-3Galb1-4GlcNAcb1-3Galb1-4GlcNAb1-2)Mana1-6(Galb1-4GlcNAcb1-3Galb1-4GlcNAcb1-3Galb1-4GlcNAcb1-2Mana1-3)Manb1-4GlcNAcb1-4(Fuca1-6)GlcNAcb-Sp24	4.5	1	14	1.41421
564	Galb1-4GlcNAcb1-3Galb1-4GlcNAcb1-3GalNAca-Sp14	-1	0.816497	3.5	1.29099
565	Galb1-4GlcNAcb1-3Galb1-4GlcNAcb1-6(Galb1-3)GalNAca-Sp14	-1.25	0.957427	4.5	0.57735
566	Galb1-4GlcNAcb1-3Galb1-4GlcNAcb1-6(Galb1-4GlcNAcb1-3Galb1-4GlcNAcb1-3)GalNAca-Sp14	3.25	1.5	10.75	4.272
567	Neu5Aca2-3Galb1-4GlcNAcb1-3Galb1-4GlcNAcb1-3GalNAca-Sp14	-2	0	1.25	1.25831
568	GlcNAcb1-3Galb1-4GlcNAcb1-3GalNAca-Sp14	-0.75	0.957427	3	2
569	GlcNAcb1-3Galb1-4GlcNAcb1-6(Galb1-3)GalNAca-Sp14	-1	0.816497	1.25	0.5
570	GlcNAcb1-3Galb1-4GlcNAcb1-6(GlcNAcb1-3Galb1-4GlcNAcb1-3)GalNAca-Sp14	0	0	7.25	5.18813
571	Neu5Aca2-3Galb1-4GlcNAcb1-3Galb1-4GlcNAcb1-6(Neu5Aca2-3Galb1-4GlcNAcb1-3Galb1-4GlcNAcb1-3)GalNAca-Sp14	1	0.816497	1.5	1
572	Neu5Aca2-6Galb1-4GlcNAcb1-3Galb1-4GlcNAcb1-3GalNAca-Sp14	-1.5	0.57735	1.25	0.5
573	GlcNAcb1-3Galb1-4GlcNAcb1-3Galb1-4GlcNAcb1-3GalNAca-Sp14	-1.5	0.57735	1.25	0.5
574	Galb1-4GlcNAcb1-3Galb1-3GalNAca-Sp14	-1.5	0.57735	1	0.816497
575	Neu5Aca2-3Galb1-4GlcNAcb1-3Galb1-4GlcNAcb1-6(Galb1-3)GalNAca-Sp14	-1.25	0.5	1.5	1.29099
576	Neu5Aca2-6Galb1-4GlcNAcb1-3Galb1-4GlcNAcb1-6(Galb1-3)GalNAca-Sp14	-0.25	0.5	3	0.816497
577	Neu5Aca2-6Galb1-4GlcNAcb1-6(Galb1-3)GalNAca-Sp14	-1.25	0.5	2	0.816497
578	Neu5Aca2-3Galb1-4GlcNAcb1-3Galb1-4GlcNAcb1-2Mana1-6(Neu5Aca2-3Galb1-4GlcNAcb1-3Galb1-4GlcNAcb1-2Mana1-3)Manb1-4GlcNAcb1-4GlcNAcb-Sp12	-1.75	0.957427	3.5	1.29099
579	GlcNAcb1-6(Neu5Aca2-3Galb1-3)GalNAca-Sp14	-1.75	0.5	1.5	0.57735
580	Neu5Aca2-6Galb1-4GlcNAcb1-3Galb1-4GlcNAcb1-6(Neu5Aca2-6Galb1-4GlcNAcb1-3Galb1-4GlcNAcb1-3)GalNAca-Sp14	-1	0	1.25	0.5
581	Neu5Aca2-6Galb1-4GlcNAcb1-3Galb1-4GlcNAcb1-3Galb1-4GlcNAcb1-2Mana1-6(Neu5Aca2-6Galb1-4GlcNAcb1-3Galb1-4GlcNAcb1-3Galb1-4GlcNAcb1-2Mana1-3)Manb1-4GlcNAcb1-4GlcNAcb-Sp12	4.5	3	10.25	4.71699
582	Neu5Aca2-3Galb1-4GlcNAcb1-3Galb1-4GlcNAcb1-3Galb1-4GlcNAcb1-2Mana1-6(Neu5Aca2-3Galb1-4GlcNAcb1-3Galb1-4GlcNAcb1-3Galb1-4GlcNAcb1-2Mana1-3)Manb1-4GlcNAcb1-4GlcNAcb-Sp12	16.5	2.38048	53.25	19.4829
583	Neu5Aca2-6Galb1-4GlcNAcb1-3Galb1-4GlcNAcb1-2Mana1-6(Neu5Aca2-6Galb1-4GlcNAcb1-3Galb1-4GlcNAcb1-2Mana1-3)Manb1-4GlcNAcb1-4GlcNAcb-Sp12	-0.5	0.57735	2.5	0.57735
584	GlcNAcb1-3Fuca-Sp21	0	1.1547	5.25	1.25831
585	Galb1-3GalNAcb1-4(Neu5Aca2-8Neu5Aca2-8Neu5Aca2-3)Galb1-4Glcb-Sp21	-0.5	0.57735	2.5	0.57735
