# Supplementary material for: The lytic polysaccharide monooxygenase CbpD promotes Pseudomonas aeruginosa virulence in systemic infection
Source: Nat Commun. 2021 Feb 23;12:1230. doi: 10.1038/s41467-021-21473-0 (PMC7902821; doi:10.1038/s41467-021-21473-0)
Supplement: Supplementary file 5 — Supplementary Data 2 [file 41467_2021_21473_MOESM5_ESM.xlsx]

## Sheet: Proteome
			Grown in LB						Grown in RPMI supplemented with 1% human serum (RPMI/NHS)						Grown in RPMI
Protein names	Gene names	Majority protein IDs	WT (PA14)	WT (PA14)	WT (PA14)	△CbpD	△CbpD	△CbpD	PA14 (WT)	PA14 (WT)	PA14 (WT)	△CbpD	△CbpD	△CbpD	PA14 (WT)	PA14 (WT)	PA14 (WT)	PA14△CbpD	PA14△CbpD	PA14△CbpD
Pseudouridine synthase (EC 5.4.99.-)	rluD	WP_003094686.1;AAP81266.1	25.6791	25.5566	25.3206	25.6815	26.03	25.7957	NaN	NaN	25.5608	25.7521	25.5891	26.0891	NaN	NaN	NaN	NaN	NaN	NaN
Type IV pilus biogenesis factor PilY1 (Pilus-associated adhesin PilY1)	pilY1	WP_003141555.1;AAP81276.1	26.2002	26.094	NaN	NaN	NaN	26.1517	NaN	26.0145	25.976	NaN	NaN	NaN	26.6527	26.7612	26.6013	26.4907	26.7367	26.4315
Putative plasmid stablization protein	PA14_60050	WP_003141530.1;AAP84138.1	25.1519	NaN	NaN	NaN	25.6982	25.8048	NaN	NaN	NaN	26.9904	27.1288	26.8784	NaN	NaN	NaN	25.593	25.7442	NaN
		WP_031632548.1;ABJ10570.1	NaN	NaN	NaN	NaN	NaN	NaN	NaN	NaN	NaN	23.883	23.6944	NaN	NaN	NaN	NaN	NaN	NaN	NaN
		WP_003117777.1;ABJ10698.1	26.1873	26.3076	25.9716	26.3037	26.3034	26.3716	25.5139	NaN	NaN	26.9518	26.8328	NaN	26.209	NaN	26.5504	26.8881	27.3062	27.2797
		ABJ13892.1;AAP84160.1	31.7093	31.6789	31.5053	31.7503	31.782	31.7794	30.3359	30.3029	30.296	30.7034	30.3889	30.0863	30.966	30.9552	31.0049	31.1125	31.0616	31.1867
		ABJ15294.1;WP_071535559.1	28.7022	28.8495	28.8024	28.8629	28.8907	28.9498	28.417	28.4428	28.4767	26.7417	27.3869	27.1217	27.9686	28.1417	28.1115	28.2179	28.3537	28.3473
RNA polymerase sigma factor FliA (RNA polymerase sigma factor for flagellar operon) (Sigma F) (Sigma-28)	fliA	ABR83869.1;WP_003083070.1	26.9739	27.1196	26.9609	27.2229	27.2524	26.9509	26.1946	26.0778	26.0452	27.0135	27.134	27.1553	26.6171	26.5441	26.3679	NaN	NaN	25.8798
Putative tRNA-(Ms(2)io(6)a)-hydroxylase	miaE	ABR84444.1;WP_003139946.1	25.916	25.8227	25.6346	26.1906	26.046	25.9095	NaN	NaN	NaN	25.7092	25.2098	NaN	NaN	NaN	NaN	NaN	NaN	NaN
		ABR84615.1;WP_003114793.1	25.8719	NaN	25.5646	26.0341	25.9721	26.0582	25.5052	25.783	25.5978	26.5533	26.575	26.6569	NaN	25.9731	25.6818	25.7866	26.0467	25.7978
Glycine--tRNA ligase beta subunit (EC 6.1.1.14) (Glycyl-tRNA synthetase beta subunit) (GlyRS)	glyS	WP_003100271.1;AEO72499.1	31.1088	31.092	31.1405	31.298	31.3126	31.2868	31.3134	31.222	31.3236	27.1504	27.7981	28.0548	31.0077	31.0251	31.0072	31.3462	31.314	31.2811
Putative transcriptional regulator, GntR family	PA14_10530	AEO73294.1;WP_003101248.1	27.0374	26.8599	26.8701	26.7724	26.409	26.7335	26.5622	26.473	26.3182	25.4537	NaN	NaN	26.6618	27.0499	27.0148	27.3784	27.0239	27.0787
Putative outer membrane protein	opmQ	AEO75133.1;WP_003139294.1	NaN	NaN	NaN	NaN	NaN	NaN	NaN	NaN	NaN	NaN	NaN	NaN	25.5975	25.8116	26.1038	NaN	NaN	NaN
Uncharacterized protein	PA14_53160	AFM66549.1;WP_003140842.1	24.9514	25.2861	25.3523	25.3956	25.543	25.4404	25.6374	25.5308	25.5589	26.9416	26.9137	26.1839	25.7483	25.6777	25.7533	25.9336	25.3596	25.5485
Carboxy-S-adenosyl-L-methionine synthase (Cx-SAM synthase) (EC 2.1.3.-)	cmoA	WP_003123029.1;AFM66630.1	25.243	NaN	25.0332	25.2097	25.4218	25.148	NaN	NaN	NaN	NaN	NaN	NaN	NaN	NaN	NaN	NaN	NaN	NaN
Uncharacterized protein	PA14_01110	WP_011666527.1;AGI79020.1	NaN	NaN	NaN	NaN	NaN	NaN	NaN	NaN	NaN	NaN	NaN	NaN	NaN	NaN	NaN	NaN	NaN	NaN
		WP_073647904.1;AGI80553.1	NaN	NaN	NaN	NaN	NaN	NaN	NaN	NaN	NaN	NaN	24.2119	24.5183	NaN	NaN	NaN	NaN	NaN	NaN
General secretion pathway protein G	xcpT	WP_042115257.1;AGI80781.1;WP_003130409.1	NaN	NaN	NaN	NaN	NaN	NaN	26.2697	26.1323	NaN	NaN	NaN	NaN	27.583	27.6486	27.6045	NaN	NaN	25.889
Putative chemotaxis transducer	PA14_29800	AGI81268.1;WP_003138923.1	NaN	NaN	NaN	NaN	NaN	NaN	NaN	NaN	NaN	NaN	NaN	NaN	25.3504	NaN	NaN	NaN	NaN	NaN
Putative siderophore-interacting protein	PA14_38220	WP_003139694.1;AGI81906.1	NaN	NaN	NaN	NaN	NaN	NaN	29.5069	29.3712	29.5732	29.0885	29.2061	29.2072	30.5	30.4938	30.4859	30.836	30.843	30.959
Putative N-formylglutamate amidohydrolase	PA14_72700	AGI84697.1;WP_003136463.1	27.1867	27.3655	27.2431	27.2079	27.1641	27.1019	25.8292	26.026	25.5852	NaN	26.2663	NaN	NaN	NaN	NaN	NaN	NaN	NaN
Protease HtpX (EC 3.4.24.-) (Heat shock protein HtpX)	htpX	WP_003090915.1;AGO40457.1	NaN	NaN	NaN	NaN	NaN	NaN	NaN	NaN	NaN	NaN	NaN	NaN	NaN	NaN	NaN	NaN	NaN	NaN
Transcriptional repressor NrdR	nrdR	WP_003107181.1;AGO41588.1	NaN	26.0223	26.1955	26.2917	26.1859	25.9645	NaN	26.0422	26.4196	27.7351	27.1461	27.8786	NaN	NaN	NaN	NaN	NaN	NaN
Putative glycosyltransferase	PA14_20700	AGV60241.1;WP_003119635.1	26.3818	26.5122	26.3944	26.037	26.606	26.2202	26.2154	26.6948	NaN	NaN	27.2174	26.9109	26.6289	26.5992	NaN	26.5127	26.203	26.469
Transcriptional regulator MraZ	mraZ	AGV60879.1;WP_003103101.1	NaN	NaN	NaN	25.7185	25.6741	25.6572	24.7388	NaN	25.4791	NaN	26.293	NaN	NaN	NaN	NaN	NaN	NaN	NaN
Exodeoxyribonuclease 7 small subunit (EC 3.1.11.6) (Exodeoxyribonuclease VII small subunit) (Exonuclease VII small subunit)	xseB	WP_003093283.1;AGV62193.1	24.9129	25.171	24.8236	25.6777	25.6637	25.4709	26.0871	25.8402	25.7331	26.8219	26.6568	25.8795	25.2547	25.4143	NaN	25.2203	NaN	NaN
Probable glycosyl transferase	PA14_51220	AGV62855.1;WP_003140646.1	NaN	NaN	NaN	NaN	NaN	NaN	NaN	NaN	NaN	NaN	NaN	NaN	NaN	NaN	NaN	NaN	NaN	NaN
7,8-dihydroneopterin aldolase (EC 4.1.2.25)	folB	WP_003099587.1;AGV67082.1	24.8796	NaN	NaN	24.7518	24.6465	24.9681	NaN	NaN	NaN	26.7711	27.0915	27.14	NaN	NaN	NaN	NaN	NaN	NaN
GTPase HflX (GTP-binding protein HflX)	hflX	AGV67356.1;WP_003095652.1	26.5249	26.6119	26.4426	26.5468	26.3045	26.3705	25.8726	25.9417	25.5644	25.5743	24.9466	25.1025	26.3798	26.1437	26.3207	25.8352	25.5163	25.704
Ferripyoverdine receptor	fpvA	AHC77033.1;WP_003139291.1	NaN	NaN	NaN	NaN	NaN	NaN	30.6078	30.5789	30.4582	NaN	NaN	24.9419	30.3987	30.7757	30.5669	28.6548	28.1209	28.419
Putative enoyl-CoA hydratase	PA14_27360	WP_003090929.1;AHW70577.1	25.7857	25.6655	25.7043	25.8044	25.8108	25.9303	25.3254	25.7273	25.3004	25.9947	25.7077	25.7309	26.1946	26.5196	26.3551	26.4916	26.3153	26.6143
Uncharacterized protein	PA14_39070	AHW71557.1;WP_003132684.1	25.8119	26.1641	26.1344	NaN	NaN	NaN	NaN	NaN	26.6484	26.6358	26.6931	26.6023	NaN	26.7598	26.8382	NaN	NaN	NaN
N-succinylglutamate 5-semialdehyde dehydrogenase (EC 1.2.1.71) (Succinylglutamic semialdehyde dehydrogenase) (SGSD)	aruD	AID83632.2;WP_003134264.1	30.8469	30.8564	30.8423	30.8481	30.9116	30.8602	31.0278	31.0142	31.0432	30.2065	30.173	30.2008	31.3178	31.3011	31.1965	31.3785	31.4354	31.3858
Putative glutamine synthetase	PA14_20670	AKF98070.1;WP_003138264.1	28.755	28.7503	28.8593	28.5993	28.5845	28.5573	28.4366	28.3471	28.3449	NaN	27.1873	27.0186	28.4475	28.268	27.3651	28.3348	28.6082	28.4805
Putative cobalamin biosynthesis protein cobW	cobW	ALS11865.1;WP_003138636.1	26.8816	26.8683	26.5813	27.255	27.1728	27.0041	NaN	NaN	NaN	NaN	NaN	NaN	NaN	NaN	NaN	NaN	NaN	NaN
Putative esterase	PA14_65670	WP_003110317.1;ALV75726.1	25.903	NaN	25.6579	25.6112	25.6967	26.0433	NaN	25.9408	NaN	26.025	26.0615	26.4527	NaN	NaN	NaN	NaN	NaN	NaN
Putative hydrolase	PA14_29230	WP_003131051.1;ALY75961.1	26.6791	26.5728	26.415	26.283	NaN	NaN	NaN	NaN	NaN	NaN	NaN	NaN	NaN	NaN	NaN	NaN	NaN	NaN
Uncharacterized protein	PA14_21000	ALY76633.1;WP_003138270.1	28.6814	28.8026	28.7773	28.6766	28.7327	28.7068	29.3665	29.3912	29.4649	28.8464	28.9657	28.899	29.017	28.9425	28.9513	29.1235	29.1977	29.2468
Polyamine aminopropyltransferase (Putrescine aminopropyltransferase) (PAPT) (Spermidine synthase) (SPDS) (SPDSY) (EC 2.5.1.16)	speE	ALY77516.1;WP_004365393.1	29.196	29.2099	29.387	29.0495	28.9044	28.9187	27.9579	28.0682	28.2084	27.9306	26.9428	26.7709	26.7052	26.7951	26.7945	26.5752	26.2251	26.7607
Uncharacterized protein	PA14_65520	ALY77703.1;WP_003141727.1	25.6167	25.3431	25.6126	25.2019	25.4835	25.7472	NaN	NaN	NaN	NaN	NaN	NaN	26.1315	26.2763	26.375	26.1445	25.3208	25.7214
Probable esterase	PA14_50820	ALY80184.1;WP_003140620.1	27.7788	27.7201	27.7054	27.7795	27.7706	27.7606	27.9747	27.6982	27.7989	27.6104	27.6826	27.9498	28.0285	28.1007	28.2649	28.2919	28.1397	28.1345
Putative ClpA/B-type protease	PA14_42980	ALY80819.1;WP_003140083.1	24.0237	23.6844	23.8358	23.5514	23.6001	23.2447	NaN	NaN	NaN	NaN	NaN	NaN	NaN	23.7067	NaN	NaN	NaN	NaN
Uncharacterized protein	PA14_05440	APB62970.1;WP_003128978.1	25.2857	25.2225	25.44	25.3174	25.2483	25.3685	25.7541	25.6108	25.5735	NaN	NaN	NaN	NaN	NaN	NaN	NaN	25.573	25.5306
Phosphomethylpyrimidine kinase	thiD	WP_003100335.1;APC71125.1	26.5766	26.4162	26.5407	26.6181	26.8799	26.7569	27.4779	27.4817	27.0014	27.2159	27.705	27.4432	27.0454	26.8737	27.0263	27.0573	27.0258	27.2009
Transcription-repair-coupling factor (TRCF) (EC 3.6.4.-)	mfd	WP_003091189.1;ARG86167.1	28.769	28.689	28.6991	28.8318	28.7403	28.5836	28.2952	28.2886	28.1852	NaN	NaN	NaN	28.3948	28.524	28.3088	28.5213	28.2744	28.5039
Shikimate dehydrogenase (NADP(+)) (SDH) (EC 1.1.1.25)	aroE	ASU47429.1;WP_003097314.1	28.3128	28.2499	28.217	28.3664	28.5056	28.4718	27.9307	27.96	27.781	28.438	28.3632	28.0663	27.7784	27.8884	27.5049	27.9252	27.7936	27.9473
Uncharacterized protein	PA14_57060	AVJ97950.1;WP_003110728.1;WP_003134709.1	NaN	NaN	NaN	NaN	NaN	NaN	25.0812	NaN	25.0881	NaN	NaN	NaN	25.3309	25.473	NaN	NaN	NaN	NaN
		WP_024082579.1;AXL72099.1	24.6235	24.2308	24.7625	24.7655	24.0497	24.8307	NaN	24.6132	NaN	NaN	NaN	NaN	24.2101	NaN	NaN	NaN	NaN	NaN
		EKA43011.1;EOT18430.1	28.8091	28.9007	28.686	28.5901	28.654	28.6662	NaN	NaN	NaN	25.0565	NaN	NaN	NaN	NaN	NaN	NaN	NaN	NaN
		EOT06132.1	NaN	NaN	NaN	NaN	NaN	NaN	26.6428	26.0217	NaN	NaN	NaN	NaN	28.3313	28.4403	28.5155	27.2095	27.0472	27.2028
Uncharacterized protein	PA14_07430	EOT10435.1;WP_003137348.1	28.2855	28.3788	28.3537	28.5527	28.0227	28.0891	25.0239	24.8281	25.0323	NaN	NaN	NaN	NaN	23.1471	NaN	24.6073	24.8065	NaN
Uncharacterized protein	PA14_05600	EOT10574.1;WP_004365055.1	NaN	NaN	NaN	NaN	NaN	NaN	NaN	NaN	NaN	NaN	NaN	NaN	NaN	NaN	NaN	NaN	NaN	NaN
Polyamine ABC transporter protein	potD	EOT11302.1;WP_003138038.1	28.1712	27.8714	27.9087	28.3294	28.1243	28.156	26.8023	26.9958	27.0691	27.3829	27.2598	27.4801	NaN	26.0339	25.8094	26.1939	NaN	25.4291
Ribonuclease E (RNase E) (EC 3.1.26.12)	rne	WP_003138592.1;EOT14713.1	32.2198	32.2423	32.2114	32.5869	32.5623	32.5848	31.9565	31.9048	31.9487	NaN	NaN	NaN	32.1144	32.0801	32.0885	31.6298	31.6471	31.6189
Nucleotide sugar epimerase/dehydratase WbpM	wbpM	EOT14877.1;WP_003138484.1	NaN	NaN	NaN	NaN	NaN	NaN	26.6353	26.3594	26.2788	NaN	NaN	NaN	26.9533	27.0802	27.2741	NaN	NaN	NaN
		EOT16522.1	NaN	NaN	NaN	NaN	NaN	NaN	28.6452	28.7389	28.697	NaN	NaN	NaN	29.1519	29.3667	29.2463	28.2216	27.7916	27.9999
		EOT16523.1;WP_079276177.1	NaN	NaN	NaN	NaN	NaN	NaN	28.1028	28.0274	27.9967	NaN	NaN	NaN	29.2184	29.2189	29.1567	28.147	28.1845	28.3358
		EOT16524.1	NaN	NaN	NaN	NaN	NaN	NaN	27.2114	27.1875	27.3077	NaN	NaN	NaN	28.7081	28.9426	28.5627	25.3115	26.7675	26.0713
		EOT16628.1	NaN	NaN	NaN	NaN	NaN	NaN	25.5953	25.8071	25.4963	NaN	NaN	NaN	26.8624	26.9783	26.8381	25.712	25.7682	25.9241
		EOT16630.1	NaN	NaN	NaN	NaN	NaN	NaN	NaN	NaN	NaN	NaN	NaN	NaN	NaN	26.5444	26.7213	NaN	NaN	NaN
Uncharacterized protein	PA14_53590	EOT20544.1;WP_003140875.1	28.766	28.8896	28.8868	28.7876	28.6925	28.8533	29.0114	28.799	28.7926	29.3659	29.741	29.6546	28.8746	28.9491	28.9371	28.9255	28.8248	28.925
DNA polymerase III subunit gamma/tau (EC 2.7.7.7)	dnaX	EOT21270.1;WP_011666715.1	25.833	26.0128	25.9572	26.4943	26.2705	26.5983	NaN	NaN	NaN	NaN	NaN	NaN	NaN	NaN	NaN	NaN	NaN	NaN
		EOT21540.1	NaN	23.7184	23.5628	NaN	NaN	NaN	NaN	NaN	NaN	NaN	NaN	NaN	NaN	NaN	NaN	NaN	NaN	NaN
Putative membrane protein	PA14_58250	WP_003141326.1;EOT21999.1	24.2594	NaN	24.322	NaN	NaN	NaN	25.3946	25.6051	24.7845	NaN	NaN	NaN	25.7698	25.6748	25.3095	NaN	NaN	24.8363
		Q02KH5.1	28.5735	28.5632	28.6748	28.5936	28.5649	28.4668	28.2611	28.7514	28.6355	29.1143	29.1632	29.0473	28.505	28.4541	28.3323	28.7881	28.3358	28.2589
Translation initiation factor IF-1	infA	WP_002553999.1	29.4589	29.6679	29.74	29.9563	29.6293	29.8676	30.1622	30.2149	30.3747	31.3423	31.4477	31.5236	29.8773	29.8923	29.7128	29.7321	29.8383	29.8144
Probable glutathione S-transferase	yfcG	WP_003081964.1	27.7123	27.3464	27.6965	27.5272	27.3891	26.6578	26.3726	26.4274	26.4509	28.1934	27.5561	27.6208	25.6489	26.5522	26.5543	27.6176	26.8212	27.3031
Probable outer membrane protein	PA14_50880	WP_003082015.1	27.8412	27.7932	27.7843	26.3721	NaN	26.5828	NaN	NaN	NaN	NaN	NaN	NaN	29.6779	29.6252	29.5692	28.0232	28.1062	27.9883
Uncharacterized protein	PA14_50740	WP_003082056.1	31.5019	31.4006	31.467	30.5173	30.3303	30.4733	30.9593	31.011	31.0271	30.9123	30.9441	30.8256	31.1844	31.2397	31.1015	30.2928	30.2112	30.2382
Uncharacterized protein	PA14_50630	WP_003082099.1	NaN	24.9481	NaN	NaN	NaN	NaN	25.4883	25.7646	25.4553	25.0093	NaN	NaN	NaN	25.8034	25.7025	NaN	NaN	NaN
Uncharacterized protein	PA14_50570	WP_003082116.1	28.5709	28.6374	28.6501	28.6093	28.5905	28.7372	28.9733	28.9048	28.896	NaN	NaN	NaN	28.3529	28.4607	28.4456	28.8092	28.7667	28.8359
Flagellin	fliC	WP_003082185.1	34.5811	34.653	34.7527	34.2642	34.3239	34.3367	33.6918	33.692	33.7832	33.1589	32.93	32.9791	34.7436	34.6224	34.4685	34.3732	34.4295	34.4706
Flagellar secretion chaperone FliS	fliS	WP_003082192.1	26.2755	26.195	26.3079	26.9321	26.1076	26.671	25.8104	26.09	26.1817	26.7589	26.5006	26.6699	26.3118	26.0939	26.0914	26.1261	25.6007	25.6555
Uncharacterized protein	PA14_49930	WP_003082250.1	25.6205	25.2435	25.4187	25.4072	25.2272	25.3456	25.6318	25.8918	25.499	26.4516	25.9563	26.1816	NaN	25.1723	NaN	NaN	NaN	NaN
Uncharacterized protein	PA14_49850	WP_003082265.1	28.5154	28.3527	28.3001	29.0278	29.1039	29.3155	NaN	NaN	NaN	26.6699	NaN	NaN	NaN	NaN	NaN	NaN	NaN	NaN
Probable oxidoreductase	gsp69	WP_003082273.1	30.3576	30.3322	30.2275	30.4201	30.4402	30.3998	29.6888	29.5769	29.5951	30.0182	29.7281	29.5964	29.6258	29.7798	29.8034	30.0206	30.11	30.1562
Ribonucleoside-diphosphate reductase (EC 1.17.4.1)	nrdA	WP_003082358.1	33.1995	33.2152	33.2214	33.1832	33.2131	33.2824	33.0613	32.9909	33.0664	NaN	NaN	NaN	33.0347	32.9885	33.0476	32.9549	33.1164	33.0464
Probable cold-shock protein	PA14_49410	WP_003082372.1	31.2593	31.3162	31.5172	31.7873	31.897	31.8205	32.2596	32.2454	32.2996	33.1245	33.0349	33.1659	32.2913	32.1623	31.9682	31.6548	31.6769	31.5447
PhoP/Q and low Mg2+ inducible outer membrane prote	oprH	WP_003082431.1	30.679	30.6964	30.7151	29.9317	29.9832	29.9449	30.9195	30.9328	30.8911	30.9451	30.5102	30.7918	30.1472	30.0936	30.2269	28.736	28.6133	28.8492
Two-component response regulator PhoP	phoP	WP_003082436.1	30.1032	30.1002	29.9621	30.423	30.293	30.344	28.4686	28.2878	28.3037	29.082	29.3526	29.6796	27.6621	27.5648	25.4995	26.1046	NaN	NaN
Putative transcriptional regulator	PA14_48770	WP_003082475.1	NaN	NaN	NaN	NaN	NaN	NaN	22.4944	22.951	NaN	NaN	NaN	NaN	NaN	22.9265	NaN	NaN	22.317	22.688
Putative hydrolase	ycaC	WP_003082476.1	28.0224	27.8764	28.0231	27.8241	27.7283	27.8945	27.1257	27.0108	27.1817	NaN	25.037	NaN	28.5216	28.4459	28.5285	28.8155	28.5475	28.7837
Uncharacterized protein	PA14_48710	WP_003082488.1	26.0897	26.2152	25.9613	26.3515	26.1211	26.3634	NaN	NaN	NaN	25.8006	26.0984	26.1742	NaN	NaN	NaN	NaN	NaN	NaN
Uncharacterized protein	aprX	WP_003082538.1	NaN	NaN	NaN	NaN	NaN	NaN	NaN	NaN	NaN	NaN	NaN	NaN	NaN	24.7385	24.6272	NaN	NaN	NaN
Alkaline proteinase inhibitor AprI	aprI	WP_003082543.1	27.0974	27.3118	27.6505	27.5039	27.4341	27.6419	NaN	NaN	NaN	28.3957	28.1141	28.2474	NaN	NaN	27.2741	27.492	27.4021	27.676
Putative L-malate dehydrogenase	PA14_48020	WP_003082545.1	NaN	NaN	NaN	NaN	NaN	NaN	26.2883	26.5833	26.715	NaN	26.0699	27.2752	29.2182	29.1142	29.2012	29.3879	29.1955	29.2626
Nicotinate-nucleotide--dimethylbenzimidazole phosphoribosyltransferase (NN:DBI PRT) (EC 2.4.2.21) (N(1)-alpha-phosphoribosyltransferase)	cobT	WP_003082601.1	25.3336	25.0823	24.9496	25.3104	25.2627	25.3069	24.4523	25.1983	24.5994	NaN	24.6609	25.0522	NaN	NaN	NaN	NaN	NaN	NaN
Putative glutamine amidotransferase	yafJ	WP_003082680.1	25.7764	25.9271	NaN	25.6536	25.7248	26.2657	26.025	25.9141	25.6996	26.2673	25.5967	25.774	26.3334	26.1792	NaN	26.2803	26.3279	26.2287
Uncharacterized protein	PA14_47130	WP_003082731.1	NaN	NaN	NaN	NaN	NaN	NaN	NaN	NaN	NaN	NaN	NaN	NaN	26.6991	27.5234	25.7672	26.7163	26.1397	26.2857
Uncharacterized protein	PA14_47120	WP_003082734.1	28.037	28.116	28.2069	26.6843	26.8602	26.6562	NaN	NaN	NaN	27.4878	27.3793	27.4626	28.7792	28.382	28.562	NaN	NaN	26.4121
Putative ATP-binding component of ABC transporter	gltL	WP_003082761.1	26.1669	26.531	NaN	NaN	26.2093	NaN	28.0605	28.0071	28.0822	28.1593	28.1507	28.2425	27.6678	27.7673	27.805	NaN	NaN	26.4257
Putative permease of ABC transporter	gltK	WP_003104089.1;WP_003082765.1	NaN	NaN	NaN	NaN	NaN	NaN	NaN	NaN	NaN	NaN	NaN	NaN	26.5425	26.7797	26.8853	NaN	NaN	NaN
Putative permease of ABC transporter	gltJ	WP_003082767.1	23.7399	NaN	23.8503	NaN	NaN	23.0791	26.089	26.5185	26.1766	24.9627	25.8009	25.7451	26.352	27.1343	27.7156	25.9011	25.203	25.4487
Putative acetyltransferase	PA14_46440	WP_003082887.1	23.484	23.5753	23.7591	23.7544	NaN	23.7201	23.7829	NaN	23.7327	NaN	24.4639	NaN	NaN	24.2823	23.587	24.7352	23.9795	NaN
Transcriptional regulator LasR	lasR	WP_003082999.1	28.144	28.2182	28.1335	28.2787	28.4742	28.4794	NaN	NaN	NaN	NaN	NaN	NaN	NaN	26.4575	26.7277	25.9508	NaN	26.2318
Regulatory protein RsaL	rsaL	WP_003087062.1;WP_003083010.1	25.79	25.7848	25.8698	25.5601	25.7433	25.5936	NaN	NaN	NaN	NaN	NaN	NaN	NaN	NaN	NaN	NaN	NaN	NaN
Uncharacterized protein	PA14_45840	WP_003083037.1	26.9024	26.7979	26.8375	27.2092	26.9364	27.1086	27.4639	27.6748	27.3502	27.5367	28.1305	27.7421	NaN	27.0926	26.9628	27.3679	27.2807	27.4051
Flagellar motor switch protein FliM	fliM	WP_003083045.1	NaN	NaN	NaN	NaN	NaN	NaN	NaN	NaN	NaN	NaN	NaN	NaN	25.0805	25.5092	25.1738	NaN	24.9488	NaN
Flagellar motor switch protein FliN	fliN	WP_003083049.1	24.3449	23.7096	23.9199	24.2512	23.6869	NaN	NaN	24.0396	24.3212	NaN	NaN	NaN	NaN	NaN	NaN	25.2984	NaN	NaN
Site-determining protein	fleN	WP_003100438.1;WP_003083064.1	26.7818	26.5935	26.538	26.3995	26.4673	26.5434	NaN	NaN	NaN	NaN	26.339	26.1734	26.4645	26.5568	26.7928	NaN	NaN	26.0867
Two-component response regulator CheY	cheY	WP_003083073.1;WP_003087110.1	28.0091	27.8928	27.8708	28.1517	28.2273	28.3565	27.9761	28.0981	27.971	28.9498	29.1676	29.2783	28.0678	28.0053	28.1346	27.9206	28.0746	27.9291
Protein phosphatase CheZ (EC 3.1.3.-) (Chemotaxis protein CheZ)	cheZ	WP_003083075.1	26.5405	26.2988	26.4198	27.0972	26.9245	26.9187	26.8087	26.8381	26.8431	27.452	27.3066	27.0853	27.4323	27.1889	27.2503	27.5017	27.6146	27.4481
Putative purine-binding chemotaxis protein CheW	cheW	WP_003083098.1	29.7819	29.8331	29.8047	30.0237	30.07	29.9958	30.0422	30.2149	30.0202	31.2985	30.9566	30.9674	30.2332	30.2495	30.2835	30.227	30.4281	30.3081
Putative transcriptional regulator	PA14_45150	WP_003083169.1	25.2666	NaN	NaN	25.4248	NaN	NaN	NaN	25.2678	NaN	NaN	26.107	26.1711	25.267	NaN	NaN	NaN	NaN	NaN
Secreted protein Hcp	hcpA	WP_003083317.1	27.3641	27.1141	27.3663	27.3874	27.1233	27.4622	30.2015	30.1415	30.1759	31.2296	31.8389	31.8082	29.6569	29.6214	29.7379	29.3044	29.464	29.5356
Ureidoglycolate lyase (EC 4.3.2.3) (Ureidoglycolatase)	allA	WP_003083329.1	NaN	NaN	NaN	NaN	NaN	NaN	NaN	NaN	NaN	NaN	NaN	NaN	NaN	NaN	NaN	23.7742	NaN	23.5959
Putative transcriptional regulator	PA14_44780	WP_003083340.1	27.9912	27.9025	27.7631	27.9084	27.9316	28.0489	28.1315	28.0923	27.9955	28.7458	28.7422	28.8674	26.9924	26.9131	26.7829	26.2766	NaN	NaN
Putative lipoprotein	PA14_00570	WP_003083559.1	NaN	NaN	NaN	NaN	NaN	NaN	27.3637	27.4331	27.4744	27.0557	26.8341	26.932	NaN	NaN	NaN	NaN	NaN	NaN
Uncharacterized protein	PA14_00670	WP_003083593.1	28.3809	28.4171	28.3021	28.6301	28.5217	28.5896	28.1889	28.1477	28.1241	29.3213	29.3244	29.4144	28.8264	28.7529	28.8827	28.8242	28.9678	28.9008
Osmotically inducible protein OsmC	osmC	WP_003083605.1;WP_003118563.1	28.4	28.3109	28.3657	28.8444	28.8252	28.7745	26.6266	26.226	26.4806	28.8821	28.6907	28.7244	28.0876	28.0599	27.92	28.2511	28.2955	28.0197
Uncharacterized protein	PA14_00820	WP_003083630.1	28.2261	28.0056	28.018	27.0878	27.1004	27.233	28.9268	28.2618	29.1626	28.1229	28.5572	28.6601	28.9394	28.6669	29.5463	27.2528	26.831	25.6815
Uncharacterized protein	PA14_00900	WP_003083642.1	NaN	NaN	NaN	NaN	NaN	NaN	NaN	NaN	NaN	NaN	NaN	NaN	NaN	NaN	NaN	23.3327	NaN	NaN
Uncharacterized protein	PA14_01010	WP_003083666.1	NaN	NaN	NaN	NaN	NaN	NaN	NaN	NaN	NaN	27.8108	28.1438	27.933	NaN	NaN	NaN	NaN	NaN	NaN
Uncharacterized protein	PA14_01030	WP_003083670.1	29.3542	29.2849	29.3262	29.7439	29.561	29.5444	29.9749	29.9669	29.9385	31.8589	32.1424	32.0012	29.2881	29.3438	29.2942	29.9542	29.577	29.7631
Putative secretion protein	PA14_01040	WP_003083672.1;WP_003119488.1	NaN	NaN	NaN	NaN	NaN	NaN	24.7911	25.8705	25.8044	26.2632	27.0449	26.2364	NaN	24.117	NaN	25.1176	NaN	24.3773
Uncharacterized protein	PA14_01150	WP_003083692.1	NaN	NaN	NaN	NaN	NaN	NaN	NaN	NaN	NaN	27.4514	27.2786	27.6786	NaN	NaN	NaN	NaN	NaN	NaN
Carbonic anhydrase (EC 4.2.1.1) (Carbonate dehydratase)	PA14_01240	WP_003083701.1	28.5726	28.5807	28.5145	28.9206	28.9206	28.9413	28.7656	28.6749	28.7345	31.164	31.2284	31.3881	27.5168	27.6479	27.9546	27.7892	28.1266	28.1876
Putative Sco1/SenC family protein	PA14_01390	WP_003083748.1	NaN	NaN	NaN	NaN	NaN	NaN	NaN	NaN	NaN	NaN	NaN	NaN	26.2209	26.3977	25.8736	NaN	NaN	NaN
Putative acyltransferase	elaA	WP_003083750.1	NaN	NaN	NaN	NaN	NaN	NaN	26.3674	NaN	26.6127	27.5084	27.6776	27.7526	NaN	26.1818	26.2062	26.1612	NaN	26.1356
2-hydroxychromene-2-carboxylate isomerase (EC 5.99.1.4)	PA14_01440	WP_003083757.1	26.2737	26.1926	26.2314	26.4087	26.0936	26.5032	26.1138	26.2444	25.8678	26.7093	26.7998	26.537	27.5856	27.6523	27.7064	27.6101	27.5973	27.4359
Putative transcriptional regulator	PA14_01470	WP_003083762.1	24.2016	24.003	24.1186	24.1535	23.9253	24.2387	23.8907	NaN	23.7443	24.4043	24.2536	NaN	23.8708	24.3431	24.3535	24.5086	23.9565	24.4865
Alkyl hydroperoxide reductase C (EC 1.11.1.15) (Peroxiredoxin) (Thioredoxin peroxidase)	ahpC	WP_003083828.1	33.728	33.7135	33.7908	33.7634	33.8602	33.8824	34.2236	34.1805	34.24	34.8358	35.0424	35.1162	34.3724	34.3734	34.3699	34.377	34.3125	34.3379
Putative nucleoside 2-deoxyribosyltransferase	PA14_01780	WP_042115085.1;WP_003083840.1	NaN	NaN	NaN	NaN	NaN	NaN	NaN	NaN	NaN	NaN	NaN	NaN	26.2606	NaN	26.4953	NaN	26.4068	NaN
Adenine deaminase (ADE) (EC 3.5.4.2) (Adenine aminohydrolase) (AAH)	PA14_01830	WP_003083850.1	26.7514	26.6664	26.5879	26.8872	26.3463	26.7212	25.3373	25.9107	25.5542	26.0122	25.8192	26.3417	NaN	25.4551	NaN	25.7183	NaN	25.5916
Putative transcriptional regulator, LysR family	PA14_01980	WP_003083876.1	25.2279	25.2517	25.357	25.4411	25.5902	25.5069	25.2461	25.447	25.3134	25.5854	25.0656	25.5247	25.566	25.2934	25.4183	25.3557	25.4422	25.4616
Uncharacterized protein PA14_02130	PA14_02130	WP_003083913.1	NaN	NaN	NaN	NaN	NaN	NaN	NaN	NaN	NaN	NaN	NaN	NaN	NaN	NaN	NaN	NaN	NaN	NaN
Putative two-component response regulator	cheY	WP_003083943.1	27.2283	27.1083	27.138	26.9877	27.0973	27.3481	NaN	NaN	NaN	NaN	NaN	NaN	NaN	NaN	NaN	NaN	NaN	NaN
Putative short-chain dehydrogenase	PA14_02300	WP_003083953.1;WP_031627652.1	NaN	23.9869	NaN	NaN	NaN	NaN	23.9347	NaN	24.6357	NaN	24.8468	NaN	24.6931	24.4527	23.9907	24.6078	24.0409	NaN
Putative NAD(P) transhydrogenase, subunit alpha part 1	PA14_02450	WP_003083972.1	NaN	NaN	NaN	NaN	NaN	NaN	NaN	NaN	NaN	NaN	NaN	NaN	NaN	NaN	24.8785	26.0051	NaN	25.6348
Putative CBS domain	PA14_03090	WP_003084101.1	27.6713	27.4748	27.5218	27.6768	27.7473	27.7137	27.1745	27.3089	27.0949	28.1152	28.0104	28.171	28.1733	28.1355	28.209	28.1426	28.3499	28.4103
Succinate-semialdehyde dehydrogenase, NADP-dependent activity	gabD	WP_003084198.1	32.3891	32.4396	32.3442	32.3078	32.3678	32.3909	32.2829	32.232	32.2297	31.3953	31.3043	31.3896	32.275	32.3288	32.3671	32.5014	32.6045	32.5008
4-aminobutyrate aminotransferase	gabT	WP_003084201.1	33.0199	33.0484	33.1054	32.938	33.0279	33.0662	32.9144	32.907	32.9182	32.6552	32.5781	32.5271	32.7602	32.7855	32.8013	33.0733	33.0524	33.0536
Alkyl hydroperoxide reductase AhpD (EC 1.11.1.15)	PA14_03490	WP_003084211.1	27.5665	27.4827	27.2896	27.7828	27.7923	27.6754	26.7057	26.8054	26.6488	27.1592	27.4899	27.5771	27.7452	27.9259	27.9618	27.7131	27.7776	27.9372
Sulfate/thiosulfate import ATP-binding protein CysA (EC 7.3.2.3) (Sulfate-transporting ATPase)	cysA	WP_003084237.1	NaN	NaN	NaN	NaN	NaN	NaN	NaN	NaN	NaN	NaN	NaN	NaN	NaN	NaN	NaN	NaN	NaN	NaN
Glutamine synthetase	spuB	WP_003084290.1	28.2548	28.089	27.9919	28.1453	27.9054	28.2665	25.8076	26.0127	25.6925	NaN	NaN	NaN	25.9591	26.6879	26.4161	26.0815	24.9089	24.9619
Putrescine aminotransferase	spuC	WP_024007709.1;WP_003084297.1	31.7399	31.7076	31.7709	31.6659	31.7394	31.6694	31.2674	31.286	31.3264	30.9921	30.7164	30.6788	31.3906	31.3107	31.236	31.4912	31.387	31.4973
Putrescine-binding periplasmic protein SpuD	spuD	WP_003110712.1;WP_003084299.1	31.8954	31.893	31.8718	31.9226	31.8724	31.9539	31.977	31.955	31.9668	31.6836	31.7236	31.7692	31.9478	31.944	32.0639	32.1489	32.2116	32.1853
Polyamine transport protein	spuE	WP_003084301.1	30.1612	30.2016	30.1957	30.2373	30.22	30.2541	30.153	30.1247	30.0935	29.98	30.0839	30.1771	30.0845	30.075	30.1215	30.2406	30.3003	30.3892
Spermidine/putrescine import ATP-binding protein PotA (EC 7.6.2.11)	spuF	WP_003084303.1	NaN	NaN	NaN	NaN	NaN	NaN	NaN	NaN	NaN	NaN	NaN	NaN	NaN	NaN	NaN	NaN	NaN	NaN
Uncharacterized protein	PA14_04010	WP_003084314.1	29.9495	30.0161	30.0721	30.3972	30.4589	30.4477	29.0016	28.9074	29.0948	29.5771	29.6173	29.6224	29.8318	29.8427	29.9611	29.5337	29.3982	29.6616
Putative binding protein component of ABC transporter	fliY	WP_003084341.1	29.9944	29.9721	29.9589	30.1489	30.1447	30.1616	29.6679	29.6849	29.5957	30.0202	30.0204	30.112	29.958	29.9359	29.9822	30.1436	30.237	30.15
Uncharacterized protein	PA14_04100	WP_003084345.1	NaN	26.8301	NaN	NaN	27.1174	NaN	28.1921	28.1771	28.3002	28.9842	28.8978	29.2672	28.2374	28.2649	28.0381	27.9931	28.3924	28.2947
D-3-phosphoglycerate dehydrogenase	serA	WP_003084348.1	32.1927	32.1997	32.1745	32.1576	32.1247	32.1358	32.3929	32.4064	32.428	32.1438	32.2885	32.2126	31.9111	31.9999	31.9627	32.2013	32.1906	32.1314
Putative oxidoreductase, FAD-binding	PA14_04140	WP_003084351.1	29.7635	29.7252	29.7077	29.8828	29.8794	29.8586	30.0844	30.0162	29.9985	29.4405	29.5175	29.6065	29.6473	29.6044	29.7424	29.8658	29.9754	30.0578
Ribose-5-phosphate isomerase A (EC 5.3.1.6) (Phosphoriboisomerase A) (PRI)	rpiA	WP_003084386.1	29.4223	29.372	29.2443	29.541	29.5207	29.4459	29.7642	29.5964	29.6411	30.6332	30.3326	30.5464	29.2941	29.3437	29.3791	29.5316	29.4219	29.4793
RNA pyrophosphohydrolase (EC 3.6.1.-) ((Di)nucleoside polyphosphate hydrolase)	rppH	WP_003084400.1	NaN	NaN	NaN	NaN	NaN	NaN	NaN	NaN	25.8839	26.1348	26.4276	26.4226	NaN	NaN	NaN	NaN	NaN	NaN
Phosphoenolpyruvate-protein phosphotransferase	ptsP	WP_003084404.1	25.5247	25.2857	25.6429	25.4535	24.643	25.2641	NaN	NaN	NaN	NaN	NaN	NaN	26.0992	25.619	25.9547	NaN	NaN	24.8967
Uncharacterized protein	PA14_04430	WP_003084407.1	NaN	NaN	NaN	NaN	NaN	24.8204	NaN	NaN	NaN	25.5943	24.3686	25.2341	NaN	NaN	24.8554	NaN	24.5837	NaN
Phosphatidylglycerol--prolipoprotein diacylglyceryl transferase (EC 2.5.1.145)	lgt	WP_003084409.1	NaN	NaN	NaN	NaN	NaN	NaN	NaN	23.6481	NaN	NaN	NaN	NaN	NaN	23.8627	NaN	NaN	NaN	NaN
Dihydrofolate reductase (EC 1.5.1.3)	folA	WP_003084430.1	24.6316	24.3151	24.6339	25.3383	24.3108	24.8373	25.3894	25.527	25.5002	25.8935	26.1535	25.4878	25.2718	25.01	24.9875	24.7196	24.6118	25.1528
Dihydroxy-acid dehydratase (DAD) (EC 4.2.1.9)	ilvD	WP_003084436.1	30.2955	30.3358	30.241	30.3882	30.3215	30.37	30.049	29.9519	29.9611	NaN	NaN	25.2562	29.5923	29.6074	29.4686	29.7621	29.699	29.767
Putative SAM-dependent methyltransferase	PA14_04640	WP_003084438.1	26.4101	26.3803	26.0262	26.5553	26.4599	26.1704	26.2842	25.885	26.1372	NaN	25.9253	NaN	NaN	NaN	NaN	NaN	NaN	25.7481
Uncharacterized protein	PA14_04710	WP_003084454.1	NaN	NaN	NaN	NaN	NaN	NaN	27.2164	27.1063	27.0631	27.1184	27.4581	27.4237	NaN	NaN	NaN	NaN	NaN	NaN
Phosphopantetheine adenylyltransferase (EC 2.7.7.3) (Dephospho-CoA pyrophosphorylase) (Pantetheine-phosphate adenylyltransferase) (PPAT)	coaD	WP_003084466.1	28.8279	28.8082	28.7735	28.8758	28.8268	28.9009	29.367	29.2285	29.3783	30.0946	30.2192	30.3853	29.2327	29.217	29.2472	29.0057	29.0754	29.2311
Putative transcriptional regulator, TetR family	PA14_04820	WP_003084488.1	25.5034	NaN	NaN	25.5984	25.7936	25.511	NaN	NaN	NaN	25.8489	25.7266	25.8961	NaN	NaN	NaN	NaN	NaN	NaN
Putative zinc protease	PA14_04890	WP_003102860.1;WP_003084498.1	25.6798	25.7262	NaN	25.3209	NaN	25.6677	25.5674	25.5247	25.5279	NaN	NaN	25.3671	25.7047	25.6587	25.7618	NaN	25.6931	NaN
Thiazole synthase (EC 2.8.1.10)	thiG	WP_003084517.1	29.897	29.8517	29.8459	29.9951	29.9624	29.9954	30.1585	30.2056	30.3042	30.9607	30.7761	30.8648	29.8332	29.7643	29.8431	29.945	30.0225	30.0642
dITP/XTP pyrophosphatase (EC 3.6.1.66) (Non-canonical purine NTP pyrophosphatase) (Non-standard purine NTP pyrophosphatase) (Nucleoside-triphosphate diphosphatase) (Nucleoside-triphosphate pyrophosphatase) (NTPase)	PA14_05050	WP_003084527.1	29.1856	29.0913	28.9931	29.2203	29.2703	29.2449	29.3819	29.5142	29.3633	29.9568	30.0231	30.0677	29.2477	29.3954	29.2682	29.3249	29.0094	29.3165
Uncharacterized protein	PA14_05060	WP_003084528.1	29.8328	29.9482	29.8706	30.3744	30.3486	30.3726	29.5112	29.4632	29.452	29.9024	30.028	30.157	29.4965	29.5632	29.5959	29.4863	29.556	29.427
Putative YGGT family protein	PA14_05130	WP_003084544.1	23.9126	NaN	24.3774	NaN	NaN	NaN	24.4404	25.0721	NaN	NaN	24.1933	NaN	25.1164	25.1427	24.9736	NaN	NaN	NaN
Pyrroline-5-carboxylate reductase (P5C reductase) (P5CR) (EC 1.5.1.2) (PCA reductase)	proC	WP_003084546.1	29.0866	29.0078	29.1222	29.2087	29.2501	29.2475	29.3719	29.3726	29.2781	30.0226	29.7662	29.8808	29.3941	29.2141	29.3139	29.5344	29.5105	29.4712
Twitching motility protein PilT	pilT	WP_003084552.1	26.7204	26.8763	26.7116	27.1378	26.8798	27.0937	26.9453	26.8894	26.7754	27.1772	27.1171	27.3304	27.0077	27.0169	26.9933	26.9963	26.8034	26.8359
Aspartate carbamoyltransferase (EC 2.1.3.2) (Aspartate transcarbamylase) (ATCase)	pyrB	WP_003084569.1	29.1654	29.2977	29.0665	29.2022	29.1837	29.1002	28.8025	28.8758	28.8329	29.0744	29.2216	28.9817	28.8119	28.9023	28.7412	29.0942	29.0072	29.1097
Bifunctional protein PyrR [Includes: Pyrimidine operon regulatory protein; Uracil phosphoribosyltransferase (UPRTase) (EC 2.4.2.9)]	pyrR	WP_003084574.1	29.102	28.9609	28.9642	29.2531	29.1348	29.21	28.8463	28.8219	28.8526	29.6954	29.8251	29.8665	28.7363	28.8757	28.8891	28.9729	29.0009	29.0896
Type IV pili response regulator PilG	pilG	WP_003084583.1	26.3663	26.4865	26.6453	26.911	26.8007	26.8362	26.6344	26.5474	26.8585	27.4309	27.6146	27.6779	NaN	NaN	NaN	NaN	NaN	NaN
Type IV pilus response regulator PilH	pilH	WP_003084587.1	28.0011	28.0316	28.0961	28.6305	28.5442	28.6707	28.5879	28.6752	28.7515	29.6832	29.5982	29.7664	28.4124	28.3824	28.4382	28.0846	28.1168	28.0565
Type IV pili methyl-accepting chemotaxis transducer PilJ	pilJ	WP_003084592.1	NaN	NaN	NaN	NaN	NaN	NaN	NaN	NaN	NaN	NaN	NaN	NaN	26.2282	26.4341	26.7201	NaN	NaN	NaN
Putative chemotaxis protein methyltransferase CheR	chpC	WP_003084602.1	NaN	24.4168	24.2585	NaN	24.4708	NaN	25.0625	25.1786	24.9229	26.3753	25.8583	25.6993	25.6757	25.3508	25.1023	NaN	24.6204	24.3022
Adenosylmethionine-8-amino-7-oxononanoate aminotransferase (EC 2.6.1.62) (7,8-diamino-pelargonic acid aminotransferase) (DAPA AT) (DAPA aminotransferase) (7,8-diaminononanoate synthase) (DANS) (Diaminopelargonic acid synthase)	bioA	WP_003084617.1	27.9931	27.9736	27.896	27.8806	27.8106	28.0407	27.9049	27.7654	27.9028	26.4136	27.3661	27.4612	26.8984	26.8604	NaN	27.863	28.0571	28.1289
UPF0312 protein PA14_05510	PA14_05510	WP_003084626.1	32.7935	32.9348	32.9973	32.769	32.7045	32.7905	33.8304	33.728	33.8512	34.2351	34.3761	34.5621	33.7124	33.705	33.654	33.724	33.7309	33.7096
		WP_003118819.1;WP_003084629.1	27.6418	27.5186	27.6417	27.3991	NaN	26.2659	29.0067	29.2253	29.1037	NaN	26.5081	NaN	29.3167	29.4593	29.2984	27.7328	27.8365	27.5346
Major intrinsic multiple antibiotic resistance efflux outer membrane protein OprM	oprM	WP_003084633.1	29.4754	29.55	29.1515	27.9236	27.4564	26.935	30.0741	30.0423	30.1375	25.8596	25.2216	23.9045	30.7296	30.8369	30.6694	29.2981	29.2562	29.1047
ATP-dependent RNA helicase RhlE (EC 3.6.4.13)	rhlE	WP_003084635.1	30.9977	30.9701	31.2449	30.9292	31.0353	31.0463	31.028	30.9896	31.0453	NaN	NaN	NaN	30.8835	30.8218	30.7706	30.5045	30.7067	30.4688
Uncharacterized protein	PA14_05580	WP_003084637.1	26.0486	25.9286	26.2843	26.2882	NaN	26.5071	25.3981	25.6755	NaN	25.6059	NaN	25.7902	NaN	25.5623	25.8265	NaN	NaN	NaN
Methylenetetrahydrofolate reductase (EC 1.5.1.20)	metF	WP_003084639.1;WP_003118821.1	30.3246	30.4262	30.414	30.3388	30.2678	30.342	29.8692	29.8563	29.8823	30.4156	30.3584	30.4946	29.7244	29.5761	29.7358	29.6337	29.6953	29.6953
Putative transciptional regulator	PA14_05660	WP_003084655.1	25.4072	25.4802	25.4308	25.583	25.3466	25.2392	25.2213	NaN	24.562	26.4687	26.4906	26.7074	NaN	NaN	25.7164	NaN	NaN	NaN
Cytosine deaminase	codA	WP_003084657.1	27.6993	27.7232	27.6199	27.9424	27.828	27.7862	28.1426	28.0551	28.0279	27.2462	27.0441	28.0642	27.6276	27.6513	27.5291	27.7502	27.8401	27.7546
N-carbamoyl-beta-alanine amidohydrolase	amaB	WP_003084676.1	25.8432	26.0236	25.863	25.5591	25.4853	25.3735	NaN	NaN	NaN	NaN	NaN	NaN	NaN	NaN	NaN	NaN	NaN	NaN
Putative acyl-CoA transferase	PA14_05820	WP_003084679.1	28.1449	28.1274	28.202	28.0707	27.8645	28.0251	27.8008	27.9673	27.8192	25.0594	26.9374	26.3821	28.6374	28.8215	28.712	29.1357	28.9792	29.0343
Glutaryl-CoA dehydrogenase	gcdH	WP_003084682.1	30.286	30.3815	30.3214	30.289	30.3227	30.2401	29.9672	29.8856	29.8909	29.7853	29.7268	29.6995	30.9222	30.9314	30.9822	31.1417	31.2259	31.1544
		WP_003084686.1;WP_073637077.1	29.621	29.6285	29.4383	29.8807	29.738	29.7558	29.1957	28.992	29.0279	29.9238	30.2159	30.1552	29.7399	29.6556	29.5814	29.883	29.8136	29.8581
RNA helicase DbpA	dbpA	WP_003084703.1	24.8836	24.9679	25.0135	25.3081	25.4553	25.2616	25.2438	25.4358	25.2423	NaN	24.5495	NaN	25.0968	25.0298	NaN	NaN	NaN	24.6469
Putative major cold shock protein	cspB	WP_003084710.1	32.3162	32.0182	32.2628	32.8313	32.8734	32.8683	33.2982	33.3648	33.1982	33.8427	33.7385	34.1104	32.8317	32.9399	32.8727	32.5908	32.8028	32.6312
Uncharacterized protein	PA14_06010	WP_003084725.1	29.3087	29.1013	29.1649	29.4909	29.4395	29.4692	26.0426	NaN	25.5781	28.8567	28.3932	28.5268	28.9239	29.0009	29.1687	28.8085	28.9642	29.006
		WP_003084733.1	NaN	NaN	26.9851	NaN	27.1133	27.2496	NaN	26.432	NaN	27.6554	27.7823	27.6941	NaN	27.2972	27.4979	27.451	NaN	26.6909
Uncharacterized protein	PA14_06150	WP_003084748.1	27.7162	27.763	27.7458	28.2803	27.9559	28.274	NaN	NaN	NaN	27.439	27.5411	27.9649	27.7124	27.5382	27.7503	27.1362	27.17	27.0235
Putative transcriptional regulator	PA14_06210	WP_003084771.1	NaN	NaN	NaN	NaN	NaN	NaN	NaN	23.1915	23.2266	NaN	NaN	NaN	NaN	23.3593	NaN	NaN	NaN	NaN
Putative acetyltransferase, GNAT family	PA14_06250	WP_003084777.1	NaN	NaN	NaN	NaN	NaN	NaN	NaN	NaN	NaN	26.106	26.6902	NaN	NaN	NaN	NaN	NaN	NaN	NaN
Putative hydrolase	catD	WP_003084781.1	25.8089	25.853	25.8673	26.1553	25.9437	25.6847	NaN	NaN	NaN	NaN	NaN	NaN	24.8361	25.8765	24.8536	25.7916	25.4897	25.469
Putative acyl-CoA carboxylase subunit	accC	WP_003084815.1	26.3615	26.24	26.357	26.6026	26.3247	26.482	25.2202	26.223	25.8022	NaN	NaN	NaN	NaN	NaN	NaN	NaN	NaN	NaN
Putative hydrolase	PA14_06460	WP_003084817.1	26.8823	26.5471	26.6259	27.0869	26.8201	26.7972	NaN	25.8756	NaN	NaN	NaN	NaN	NaN	NaN	25.4792	NaN	NaN	NaN
Putative hydrolase	PA14_06480	WP_003084819.1	26.7158	26.8142	26.7975	27.1664	27.392	27.1983	NaN	NaN	NaN	26.3754	26.1177	25.7462	NaN	NaN	NaN	NaN	NaN	NaN
Biotin synthase (EC 2.8.1.6)	bioB	WP_003084824.1	NaN	26.211	26.0715	26.3404	26.3422	26.5052	NaN	NaN	NaN	NaN	NaN	25.0521	NaN	NaN	NaN	NaN	NaN	NaN
Putative biotin biosynthesis protein bioH	bioH	WP_003084828.1	25.8268	25.7073	25.8225	25.8433	26.2103	25.8425	NaN	24.6616	24.8862	25.3445	25.2916	24.6718	25.518	25.537	25.5593	25.8663	25.758	25.5176
Putative acyl-CoA dehydrogenase	PA14_06600	WP_003084842.1	29.9553	30.0562	29.9814	29.9428	29.9139	29.928	30.3787	30.3091	30.3476	28.8723	28.8554	28.5004	30.3229	30.252	30.3153	30.4661	30.6104	30.4981
Putative acyl-CoA dehydrogenase	PA14_06640	WP_003084848.1	26.5952	26.7582	26.9042	26.6154	26.3459	26.6183	26.9299	27.1675	26.8943	NaN	NaN	NaN	26.2016	26.671	26.7321	26.7477	26.843	26.7584
Heme d1 biosynthesis protein NirJ	nirJ	WP_003084852.1	25.7833	25.882	25.6801	25.956	25.903	26.0433	NaN	NaN	NaN	NaN	NaN	NaN	NaN	NaN	NaN	NaN	NaN	NaN
Heme d1 biosynthesis protein NirH	nirH	WP_003084858.1	26.4298	26.4788	NaN	26.6154	26.0438	26.7453	NaN	NaN	NaN	NaN	26.1609	NaN	NaN	NaN	NaN	NaN	NaN	NaN
Heme d1 biosynthesis protein NirG	nirG	WP_003084860.1	NaN	25.9393	25.8906	26.346	26.0266	26.2557	NaN	NaN	NaN	NaN	NaN	NaN	NaN	NaN	NaN	NaN	NaN	NaN
Heme d1 biosynthesis protein NirD	nirD	WP_003084864.1	24.5491	24.2735	NaN	24.6034	24.5784	24.9474	NaN	NaN	NaN	NaN	NaN	NaN	NaN	NaN	NaN	NaN	NaN	NaN
Heme d1 biosynthesis protein NirF	nirF	WP_003084866.1	26.9671	26.9986	27.1596	NaN	NaN	NaN	NaN	NaN	26.3892	NaN	NaN	NaN	NaN	NaN	NaN	NaN	NaN	NaN
Cytochrome c-551	nirM	WP_003084872.1	27.9271	28.0669	28.1947	28.2673	28.3432	28.6011	NaN	NaN	NaN	NaN	NaN	NaN	NaN	NaN	NaN	NaN	NaN	NaN
Nitrite reductase	nirS	WP_003084873.1	33.5521	33.6181	33.6241	33.5251	33.6278	33.564	32.3839	32.3267	32.3311	29.8007	29.9389	29.979	31.5649	31.4956	31.4946	31.0107	31.0103	31.0206
Transcriptional regulator Dnr	dnr	WP_003084891.1	27.5985	27.4048	27.5144	27.8534	27.9094	27.8193	NaN	NaN	NaN	27.1196	26.5983	26.1857	NaN	NaN	NaN	NaN	25.6665	NaN
Putative exported protein	PA14_06990	WP_003084923.1	25.4872	25.4951	25.4475	NaN	NaN	NaN	27.2633	27.1658	27.0863	NaN	25.1388	NaN	28.3301	28.49	27.5983	NaN	NaN	25.272
Putative exported protein	yqjC	WP_003084937.1	NaN	NaN	NaN	26.8318	26.7603	NaN	NaN	26.6901	NaN	26.7826	27.1595	27.1894	NaN	NaN	NaN	NaN	NaN	NaN
S-adenosylmethionine synthase (AdoMet synthase) (EC 2.5.1.6) (MAT) (Methionine adenosyltransferase)	metK	WP_003084948.1	33.1799	33.1421	33.1472	33.0313	33.0289	33.0429	32.7124	32.6322	32.6558	32.5707	32.5605	32.6368	32.6906	32.6835	32.6236	32.7934	32.7604	32.8209
D-erythrose-4-phosphate dehydrogenase (EC 1.2.1.72)	epd	WP_003084958.1	25.7083	25.8492	NaN	25.829	NaN	NaN	26.7132	26.264	NaN	26.1599	26.423	26.5282	26.3228	NaN	26.2626	26.2007	26.4041	26.0491
Phosphoglycerate kinase (EC 2.7.2.3)	pgk	WP_003084960.1	32.1336	32.21	32.1465	32.318	32.3269	32.3399	32.3521	32.3034	32.3115	32.5396	32.4686	32.5578	32.1203	32.1311	32.0572	32.3816	32.4162	32.4225
Fructose-1,6-bisphosphate aldolase (FBP aldolase) (EC 4.1.2.13)	fda	WP_003084964.1	32.0742	32.2298	32.3576	32.2217	32.2906	32.3377	32.1715	32.1793	32.1756	32.1785	32.0888	32.3455	32.1944	32.043	31.9811	32.1719	32.2944	32.2283
Uncharacterized protein	PA14_07260	WP_003084969.1	27.4089	27.3824	27.3281	27.5225	27.4715	27.4992	26.0467	NaN	NaN	NaN	27.0244	26.6859	NaN	26.9413	26.9288	27.0104	NaN	26.8105
Uncharacterized protein	PA14_07330	WP_003084974.1	NaN	NaN	NaN	NaN	NaN	NaN	NaN	25.3605	NaN	NaN	25.314	NaN	25.4361	25.3518	NaN	NaN	NaN	NaN
Alkyl hydroperoxide reductase AhpD (EC 1.11.1.15)	PA14_07355	WP_003084980.1	NaN	24.0759	NaN	24.5069	24.3482	24.5897	NaN	NaN	NaN	NaN	NaN	NaN	25.8101	25.5028	25.7212	25.5887	25.196	25.7642
RNA polymerase sigma factor RpoD (Sigma-70)	rpoD	WP_003085035.1	31.6414	31.7566	31.7643	31.6258	31.6813	31.6484	31.9021	31.8854	31.908	NaN	NaN	NaN	31.6399	31.5599	31.5295	31.5413	31.636	31.5949
30S ribosomal protein S21	rpsU	WP_003085057.1	31.3971	31.3979	31.5314	31.7336	31.8048	31.7214	32.2131	32.0865	32.2265	33.2761	33.3209	33.2973	32.0547	31.8865	31.833	31.4379	31.4446	31.1986
Uncharacterized protein	prkA	WP_003085078.1	33.135	33.1595	33.1006	33.0701	33.1099	33.0471	31.1589	31.1355	31.1014	27.6068	28.1281	28.2334	33.2752	33.2839	33.3326	33.545	33.5891	33.5406
Protein ApaG	apaG	WP_003085085.1	NaN	25.758	26.087	26.4414	26.5355	26.6466	26.5055	26.6231	26.5184	27.6089	27.4008	27.6608	26.3144	26.5313	26.3391	26.2796	26.4075	26.3683
Ribulose-phosphate 3-epimerase (EC 5.1.3.1)	rpe	WP_003085122.1	28.9781	28.984	28.9836	29.0151	28.9881	28.9959	28.7804	28.85	28.7839	29.9139	29.5306	29.6848	28.612	28.6722	28.8288	28.5553	28.7173	28.5976
Anthranilate synthase component 1 (EC 4.1.3.27)	trpE	WP_003085126.1	27.4506	27.3045	27.6638	27.8164	27.3416	27.3791	25.6969	26.1559	26.4511	NaN	NaN	NaN	26.9099	26.9941	26.8451	27.2818	26.3527	26.7637
Putative phage tail tube protein	gpFII	WP_003085175.1	24.8321	24.8471	24.9049	25.0248	25.0056	NaN	NaN	NaN	NaN	NaN	25.9148	25.5994	NaN	NaN	NaN	NaN	NaN	NaN
Anthranilate phosphoribosyltransferase (EC 2.4.2.18)	trpD	WP_003085203.1	26.4134	26.2701	26.2878	26.5089	26.3405	26.4814	26.6295	26.6667	26.6058	26.9848	26.6684	26.6402	26.4165	26.3312	26.0401	26.9661	26.2274	26.8352
Cyclic AMP receptor-like protein	vfr	WP_003085214.1	30.3478	30.4388	30.5171	30.3431	30.3022	30.4411	30.556	30.395	30.5307	31.3356	31.2325	31.3764	30.3772	30.2937	30.2308	30.1208	30.0725	30.0508
Putative redox protein	PA14_08380	WP_003085219.1	26.798	26.9067	27.1083	26.9637	27.0817	27.0362	27.1097	NaN	NaN	27.9113	28.2238	28.0793	NaN	NaN	NaN	27.1079	NaN	NaN
S-adenosylmethionine decarboxylase proenzyme (AdoMetDC) (SAMDC) (EC 4.1.1.50) [Cleaved into: S-adenosylmethionine decarboxylase beta chain; S-adenosylmethionine decarboxylase alpha chain]	speD	WP_003085223.1	28.1833	27.946	28.0438	28.0529	27.7881	27.9197	28.5746	28.6984	28.6589	29.1352	29.4288	29.2692	27.5358	27.75	27.6864	28.1385	27.3942	27.497
2-nonaprenyl-3-methyl-6-methoxy-1,4-benzoquinol hydroxylase (EC 1.14.13.-) (5-demethoxyubiquinone hydroxylase) (DMQ hydroxylase)	coq7	WP_003085224.1	26.4308	26.1181	26.3174	26.0431	25.8824	25.4686	NaN	NaN	25.4154	NaN	NaN	NaN	25.9763	25.5921	25.3293	25.6449	NaN	NaN
Putative short chain alcohol dehydrogenase	PA14_08440	WP_003085237.1	24.6258	NaN	24.9091	25.0944	24.2584	NaN	NaN	24.373	NaN	25.6728	25.2769	24.6138	NaN	NaN	NaN	NaN	NaN	NaN
Iron-sulfur cluster insertion protein ErpA	erpA	WP_003085254.1	NaN	26.3939	NaN	26.7996	27.0128	26.9479	27.1694	27.1813	27.3592	28.7517	28.2165	28.3306	26.7619	27.0799	27.01	26.6143	26.9009	26.8433
Heme oxygenase	nemO	WP_003085321.1	NaN	NaN	NaN	NaN	NaN	NaN	31.7487	31.7042	31.6749	32.7172	32.6933	32.7723	31.1536	30.9938	31.0612	31.2104	31.1975	31.1643
Probable enoyl-CoA hydratase/isomerase	PA14_54640	WP_003085498.1;5WYB_B	31.7555	31.8198	31.8778	31.6449	31.6687	31.6443	30.78	30.7575	30.8403	31.4755	31.6001	31.6294	31.5744	31.4228	31.4816	31.4305	31.4945	31.4744
Probable aldehyde dehydrogenase	PA14_54620	WP_003085501.1	28.2434	28.4759	28.4991	28.2479	28.0104	28.4697	NaN	NaN	NaN	NaN	NaN	NaN	27.6066	27.4907	26.5823	27.8163	27.6411	27.6947
Uracil-DNA glycosylase (UDG) (EC 3.2.2.27)	ung	WP_003085510.1	28.3863	28.484	28.3693	28.4934	28.5114	28.5418	28.6302	28.5448	28.3949	29.2905	28.9402	29.1051	28.3231	28.3601	28.3233	28.2642	28.3234	28.3143
Uncharacterized protein	PA14_54540	WP_003114176.1;WP_003085519.1	27.1132	27.2155	27.0227	26.9531	27.1171	27.1963	26.1386	26.0989	NaN	NaN	NaN	25.9584	NaN	25.8045	NaN	NaN	NaN	NaN
Uncharacterized protein	PA14_54490	WP_003085528.1	27.656	27.421	27.4055	27.7734	27.8813	27.9626	27.411	27.3074	27.2662	28.4938	27.8297	28.1842	27.5911	27.6578	27.7928	27.3109	27.4938	27.369
RNA polymerase sigma factor	algU	WP_003085543.1	26.3746	NaN	26.6362	NaN	26.8428	26.9006	27.3591	27.2776	27.3279	27.9489	28.2702	28.4138	27.058	27.1556	27.1882	26.8898	27.1385	26.9666
Elongation factor 4 (EF-4) (EC 3.6.5.n1) (Ribosomal back-translocase LepA)	lepA	WP_003085555.1	27.3349	27.7285	27.3029	27.3192	27.163	27.2848	25.6186	26.0846	26.1297	NaN	NaN	NaN	27.2815	27.3489	28.0424	26.3851	26.7543	26.6378
Ribonuclease 3 (EC 3.1.26.3) (Ribonuclease III) (RNase III)	rnc	WP_003085565.1	27.6556	27.6091	27.5028	27.7394	27.78	27.6433	27.3888	27.5927	27.611	28.3183	28.422	28.4693	27.1708	27.2459	27.3326	27.2499	27.5431	27.3689
GTPase Era	era	WP_003085566.1	27.2454	27.4061	27.3226	27.676	27.6246	27.7465	26.794	NaN	NaN	26.9189	27.2677	27.4821	27.3346	27.2803	27.3176	26.9773	26.8039	26.8961
Lon protease (EC 3.4.21.53) (ATP-dependent protease La)	lon	WP_003085583.1	30.48	30.4674	30.4837	30.4234	30.3871	30.4384	30.8793	30.8513	30.808	NaN	NaN	NaN	30.5439	30.5083	30.5888	30.3448	30.3629	30.4344
Sodium/proline symporter (Proline permease)	putP	WP_003085592.1	NaN	NaN	NaN	NaN	NaN	NaN	25.3509	25.6571	NaN	NaN	NaN	NaN	NaN	NaN	NaN	NaN	NaN	NaN
Probable aconitate hydratase	PA14_53970	WP_003085627.1	31.2881	31.3044	31.3162	31.2832	31.2438	31.2309	30.679	30.7007	30.7412	NaN	NaN	NaN	30.5482	30.4715	30.5449	30.5815	30.6034	30.5964
Uncharacterized protein	PA14_53810	WP_003085649.1	25.0377	24.7371	24.5036	24.8017	24.7281	24.5078	24.1041	NaN	NaN	24.9424	25.0573	24.6699	24.7707	NaN	NaN	NaN	25.102	24.9395
Uncharacterized protein	PA14_53500	WP_003085808.1	28.2218	28.2261	28.1428	27.6916	27.4906	27.8043	28.0927	28.0102	27.8588	27.7094	27.9185	27.5166	29.0878	28.884	28.9764	27.5121	27.2626	27.8304
Phosphate acetyltransferase (EC 2.3.1.8) (Phosphotransacetylase)	pta	WP_003085813.1	30.5696	30.5006	30.5402	30.485	30.4729	30.4721	29.5679	29.505	29.5374	NaN	NaN	NaN	29.7262	29.7953	29.7829	29.8291	29.945	29.7797
Acetate kinase (EC 2.7.2.1) (Acetokinase)	ackA	WP_003085814.1	29.6638	29.7641	29.6144	29.7825	29.8053	29.8288	29.0523	28.9329	28.9326	28.9607	28.9801	28.8468	29.0892	29.1904	29.217	29.1998	29.4155	29.4414
Peptidyl-prolyl cis-trans isomerase (EC 5.2.1.8)	slyD	WP_003085816.1	28.2388	28.0138	28.2644	28.9365	28.9329	28.5039	28.8871	29.1224	29.0201	30.2144	29.7808	29.7814	28.4326	28.3088	28.2156	28.9254	28.4301	28.7639
Probable oxidoreductase	PA14_53400	WP_003085824.1	25.8462	25.9156	25.9129	26.212	26.2325	26.1975	26.1958	26.2151	25.6548	NaN	25.3886	25.2129	25.7656	25.9319	25.7994	26.0053	26.0484	26.0636
Probable alkyl hydroperoxide reductase	PA14_53300	WP_003085842.1	27.0149	27.2364	27.0286	27.1307	27.1558	27.102	28.1056	28.2331	28.1571	28.7083	28.6836	28.5198	28.3809	28.2891	28.208	28.3274	28.2019	28.4307
Uncharacterized protein	PA14_53200	WP_003085858.1;WP_003120754.1	29.255	29.4323	29.396	29.4603	29.686	29.6804	30.1363	30.047	30.1344	30.5687	30.5474	30.5433	29.5609	29.6535	29.6991	29.2589	29.221	29.1425
Uncharacterized protein	PA14_53120	WP_003085869.1	NaN	25.8075	25.4513	25.6478	25.8246	25.6772	NaN	NaN	NaN	25.8337	26.1303	26.1759	NaN	NaN	NaN	25.7924	25.6782	25.9894
Uncharacterized protein	PA14_53040	WP_003085889.1	27.9712	27.9571	27.8606	27.5213	27.7195	27.4547	28.5145	28.5128	28.4853	28.3998	28.3277	28.3154	29.06	29.0665	28.6787	27.6442	NaN	27.7735
Putative pterin-4-alpha-carbinolamine dehydratase (PHS) (EC 4.2.1.96) (4-alpha-hydroxy-tetrahydropterin dehydratase) (Pterin carbinolamine dehydratase) (PCD)	PA14_53000	WP_003085898.1	30.994	30.9712	30.9208	31.1461	31.0675	31.2197	31.7386	31.6185	31.7359	32.442	32.5209	32.6792	31.6376	31.6071	31.6881	31.8424	31.8625	31.7967
Arginine/ornithine binding protein AotJ	aotJ	WP_003085932.1	31.9408	31.958	31.8227	32.1475	32.114	32.1225	32.7377	32.6788	32.7131	33.3031	33.2139	33.2623	32.5392	32.4729	32.5308	32.6567	32.6443	32.6179
Arginine/ornithine transport protein AotM	aotM	WP_003085936.1	NaN	NaN	NaN	NaN	NaN	NaN	NaN	24.9704	NaN	NaN	NaN	NaN	25.3766	25.2702	25.1467	NaN	NaN	NaN
Arginine/ornithine transport protein AotP	aotP	WP_003085940.1	NaN	NaN	NaN	NaN	NaN	NaN	27.0967	27.2391	27.307	NaN	NaN	27.0065	27.7205	27.8116	NaN	NaN	NaN	NaN
Transcriptional regulator ArgR	argR	WP_003085944.1	26.9685	26.9421	26.9618	27.0301	26.9889	26.8927	27.7427	27.8278	27.7458	27.9122	27.7561	27.938	27.8183	27.8816	27.9425	27.9378	27.9133	27.8463
Arginine N-succinyltransferase (EC 2.3.1.109)	aruF	WP_003085950.1	29.2726	29.3089	29.3053	29.4821	29.4561	29.4554	30.0116	29.8889	29.9171	29.7838	29.7224	29.7516	30.44	30.3596	30.2635	30.4809	30.4826	30.5386
Uncharacterized protein	PA14_52640	WP_003085959.1	27.6535	27.7665	27.6387	28.0961	28.0155	28.1494	28.4749	28.3851	28.3282	29.2758	29.217	29.1093	28.4804	28.4411	28.6736	28.4432	28.5196	28.5112
Succinylglutamate desuccinylase (EC 3.5.1.96)	astE	WP_003085962.1	28.8617	28.8871	28.9388	28.9466	28.9551	28.9099	29.1104	29.1641	29.0824	29.2893	29.1717	29.3182	29.6444	29.5093	29.5311	29.2737	29.2813	29.2697
Aspartokinase (EC 2.7.2.4)	lysC	WP_003085971.1	30.306	30.3527	30.3383	30.3937	30.3493	30.3467	30.5099	30.4766	30.4397	30.5453	30.7032	30.4277	30.223	30.0329	30.2528	30.1869	30.306	30.2842
Translational regulator CsrA (Carbon storage regulator)	csrA	WP_003085981.1	27.4441	NaN	27.684	27.5407	27.8119	27.6706	27.457	27.4704	27.6655	28.6254	28.6448	28.332	27.9623	28.0774	28.0504	27.4278	27.3332	27.6292
Uncharacterized protein	PA14_52280	WP_003086023.1	NaN	25.9687	NaN	NaN	25.5633	26.2554	NaN	NaN	NaN	NaN	26.6729	27.4155	NaN	NaN	NaN	NaN	NaN	NaN
GTP pyrophosphokinase	relA	WP_003086042.1	26.5535	26.463	26.6824	26.8082	26.8324	26.654	NaN	NaN	NaN	NaN	NaN	NaN	NaN	NaN	NaN	NaN	NaN	NaN
Uncharacterized protein	mazG	WP_003086045.1	26.1272	25.954	26.1289	26.4892	26.5395	26.5662	26.2607	26.0062	26.2051	27.0571	27.1544	27.453	25.9559	NaN	NaN	NaN	NaN	NaN
Uncharacterized protein	yaiL	WP_003086049.1	28.1435	28.2123	28.2156	28.5588	28.499	28.6728	28.6673	28.5444	28.7392	28.8173	28.9393	29.076	28.5546	28.561	28.6038	28.2871	NaN	28.6372
Probable transcriptional regulator	PA14_52070	WP_003086060.1	24.2262	24.0173	NaN	NaN	23.9938	24.2959	NaN	NaN	NaN	NaN	NaN	NaN	NaN	NaN	NaN	NaN	NaN	NaN
Uncharacterized protein	PA14_52060	WP_003086061.1	29.9204	29.9333	29.9604	30.0621	30.0659	30.1029	29.9477	29.8541	29.7926	30.2141	30.1016	30.338	29.7138	29.7156	29.8581	29.9739	29.9323	30.0153
Phosphoribosylglycinamide formyltransferase (EC 2.1.2.2) (5-phosphoribosylglycinamide transformylase) (GAR transformylase) (GART)	purN	WP_003086063.1	26.3548	NaN	26.2953	26.4927	NaN	NaN	26.4395	26.4045	26.3104	26.4013	26.9444	27.3103	NaN	NaN	NaN	NaN	NaN	NaN
Uncharacterized protein	PA14_51910	WP_003086088.1	NaN	NaN	NaN	NaN	NaN	NaN	NaN	24.1962	24.6102	NaN	NaN	NaN	24.3982	24.6836	NaN	NaN	NaN	NaN
Proline--tRNA ligase (EC 6.1.1.15) (Prolyl-tRNA synthetase) (ProRS)	proS	WP_003086089.1	31.6816	31.6949	31.6534	31.7227	31.6811	31.8032	32.0343	31.9724	32.0019	29.8664	29.7116	29.8463	31.7417	31.7919	31.827	31.9108	32.0492	31.9991
Basic amino acid, basic peptide and imipenem outer membrane porin OprD	oprD	WP_003086093.1	32.0821	32.0196	31.9827	30.7706	30.7861	30.7222	32.8569	32.8289	32.8381	30.7253	30.3808	30.2887	33.374	33.2956	33.2508	32.0751	31.9367	32.0903
Uncharacterized protein	PA14_51860	WP_003086095.1;WP_003134222.1	28.2623	28.2993	28.1779	28.4046	28.3578	28.3413	28.0294	27.7996	27.7017	28.6134	28.7387	28.8325	28.6839	28.8007	28.7312	28.8028	28.9831	28.8648
Probable dna-binding stress protein	PA14_51830	WP_003086103.1	32.5159	32.5564	32.642	32.42	32.5516	32.4711	31.6388	31.5474	31.5965	32.9467	32.7916	32.9795	32.4214	32.2815	32.3904	32.1816	32.2563	32.311
Probable transcriptional regulatory protein PA14_51810	PA14_51810	WP_003086107.1	27.1312	27.2743	27.1618	27.2754	27.4078	27.4869	27.6967	27.711	27.7958	28.4354	27.995	27.8876	27.6424	27.6004	27.7579	27.8006	27.6395	27.8446
Holliday junction ATP-dependent DNA helicase RuvA (EC 3.6.4.12)	ruvA	WP_003086122.1	26.4952	NaN	26.6678	26.7909	26.7425	26.5606	27.2931	26.7938	26.7612	27.9548	28.2416	28.3363	NaN	26.5732	NaN	NaN	26.1582	NaN
Uncharacterized protein	ybgC	WP_003086124.1	NaN	NaN	NaN	NaN	26.3434	26.1379	NaN	NaN	NaN	27.7184	27.6359	27.5583	NaN	NaN	26.5806	26.7671	NaN	NaN
Tol-Pal system protein TolQ	tolQ	WP_003086125.1	26.2428	26.2153	26.287	NaN	25.9158	25.6644	28.4053	28.3751	28.2006	27.7524	28.2943	28.4524	28.8291	28.9702	28.9491	27.3373	27.26	26.4129
Tol-Pal system protein TolR	tolR	WP_003086126.1	NaN	NaN	NaN	NaN	NaN	NaN	NaN	NaN	NaN	NaN	NaN	NaN	26.7681	26.8193	NaN	NaN	NaN	NaN
Tol-Pal system protein TolB	tolB	WP_003086128.1	29.7322	29.756	29.8026	29.4584	29.4835	29.5076	30.6557	30.6131	30.6491	30.431	30.2407	30.3044	30.6525	30.5815	30.6782	30.4305	30.5072	30.443
3-oxoacyl-[acyl-carrier-protein] synthase III	pqsD	WP_003086245.1	30.8634	30.8414	30.8341	30.8673	30.9007	30.8579	31.1285	31.1473	31.0556	31.458	31.4704	31.3955	32.2024	32.2261	32.2886	32.1387	32.0692	32.1007
Quinolone signal response protein	pqsE	WP_003086247.1	29.324	29.2321	29.1569	29.3273	29.2424	29.2703	27.6887	27.7614	27.4639	27.9126	28.277	28.3633	29.0569	29.1064	29.1159	28.8438	28.7538	28.8574
Anthranilate synthase component II	phnB	WP_003086250.1	26.7161	26.7762	26.6632	26.9343	26.9134	26.874	27.4586	27.4241	27.3294	27.9773	27.9839	28.0718	27.4601	27.4462	27.5838	27.6009	27.6402	27.6034
Transcriptional regulator MvfR	mvfR	WP_003086252.1	23.6319	NaN	23.5891	NaN	23.2728	NaN	NaN	NaN	NaN	NaN	NaN	NaN	NaN	NaN	NaN	NaN	NaN	NaN
Putative beta-barrel assembly-enhancing protease (EC 3.4.-.-)	PA14_51320	WP_003086256.1	23.8474	23.8818	23.81	24.2434	23.9465	NaN	23.7733	NaN	NaN	NaN	NaN	NaN	NaN	NaN	NaN	NaN	NaN	NaN
Bacterioferritin comigratory protein	bcp	WP_003086262.1	29.1466	29.2057	29.2749	29.3712	29.3425	29.5732	29.3558	29.1701	29.3172	30.0164	30.3244	30.4336	29.25	28.8445	28.3247	29.0251	29.278	29.1544
Putative glycine cleavage system transcriptional repressor	PA14_51280	WP_003086267.1	26.2906	26.2631	26.3281	26.3391	26.4247	26.2008	26.3102	26.6999	26.6901	27.9972	28.0664	27.5678	26.654	26.8323	26.3074	27.5051	26.1171	26.7049
4-hydroxy-tetrahydrodipicolinate synthase (HTPA synthase) (EC 4.3.3.7)	dapA	WP_003086270.1	31.2477	31.2881	31.254	31.216	31.302	31.299	31.5787	31.56	31.585	32.0586	32.0501	32.1169	31.3392	31.1831	31.1821	31.2818	31.4189	31.4365
Putative lipoprotein	PA14_51260	WP_003086271.1	28.2393	28.37	28.1797	27.6333	27.3731	27.373	29.366	29.1176	29.2325	27.869	27.5798	27.0638	29.4274	29.4895	29.5997	27.7165	27.7469	27.6263
		WP_003086329.1	NaN	24.1031	NaN	24.1853	NaN	NaN	25.172	NaN	25.3803	26.8365	26.6901	26.4071	NaN	NaN	NaN	NaN	25.1281	NaN
Pyridoxine/pyridoxamine 5-phosphate oxidase (EC 1.4.3.5) (PNP/PMP oxidase) (PNPOx) (Pyridoxal 5-phosphate synthase)	pdxH	WP_003086357.1	29.3662	29.3043	29.3552	29.5178	29.4877	29.515	28.7135	28.5064	28.6679	29.223	29.0708	29.3382	28.7271	28.6893	28.6284	28.7615	28.9754	28.7274
Branched-chain amino acid transport protein BraC	braC	WP_003086396.1	32.5554	32.5708	32.5323	32.7185	32.7083	32.748	33.3321	33.2965	33.3502	32.9385	32.8758	32.8747	33.3884	33.3731	33.4615	33.368	33.5027	33.3997
Uncharacterized protein	PA14_50510	WP_003086400.1	NaN	NaN	23.9477	NaN	NaN	NaN	NaN	24.2481	24.4942	25.2382	25.448	NaN	NaN	NaN	NaN	NaN	NaN	23.7914
Flagellar hook protein FlgE	flgE	WP_003086405.1	NaN	25.3126	25.0742	25.969	25.9586	25.9668	NaN	NaN	25.4847	NaN	NaN	NaN	25.4954	25.5576	NaN	NaN	26.1074	25.9615
Transcriptional regulator FleQ	fleQ	WP_003086448.1	29.2591	29.3607	29.2297	29.1433	28.9806	29.0558	25.079	25.9196	24.9228	NaN	NaN	24.6437	28.2099	28.1015	27.9902	27.314	27.3154	27.5715
Peptide deformylase (PDF) (EC 3.5.1.88) (Polypeptide deformylase)	def	WP_003086490.1	26.6819	26.4762	26.575	26.4901	26.4416	26.693	NaN	25.7522	25.8956	27.3733	26.5231	26.5959	26.4431	26.1382	26.4838	26.1476	26.6119	26.5549
Probable transcriptional regulator	PA14_49790	WP_003086503.1	NaN	23.6077	NaN	23.6907	23.7456	23.9281	NaN	NaN	NaN	NaN	NaN	NaN	NaN	23.6933	NaN	NaN	NaN	NaN
Uncharacterized protein	ylbA	WP_003086528.1	NaN	NaN	NaN	NaN	26.3415	NaN	NaN	NaN	NaN	NaN	26.3333	NaN	NaN	NaN	NaN	NaN	NaN	NaN
Ribonucleoside-diphosphate reductase subunit beta (EC 1.17.4.1)	nrdB	WP_003086547.1	30.3926	30.3895	30.4801	30.9873	30.9287	30.93	28.819	28.7758	28.7561	28.7039	28.916	28.8105	29.4296	29.4828	29.5059	28.9715	28.8036	28.9261
Uncharacterized protein	PA14_49350	WP_003086553.1	NaN	NaN	NaN	24.9489	25.158	25.0636	NaN	NaN	NaN	NaN	NaN	25.7773	NaN	NaN	NaN	NaN	NaN	NaN
Putative O-methyltransferase	PA14_48780	WP_003086626.1	24.4727	25.1926	NaN	25.21	24.2098	25.2187	NaN	NaN	NaN	NaN	25.2254	25.3078	24.866	24.5452	NaN	NaN	NaN	NaN
Uncharacterized protein	PA14_48400	WP_003086702.1	26.1295	26.2204	26.2452	26.6392	26.5476	26.7715	NaN	NaN	NaN	27.401	27.1198	NaN	NaN	NaN	NaN	NaN	NaN	NaN
Putative transcriptional regulator	PA14_48190	WP_003086720.1	23.1769	NaN	23.0615	23.2427	23.2915	NaN	NaN	23.1634	NaN	24.2593	NaN	23.6373	NaN	NaN	22.7896	NaN	NaN	NaN
Corrinoid adenosyltransferase (EC 2.5.1.17) (Cob(II)alamin adenosyltransferase) (Cob(II)yrinic acid a,c-diamide adenosyltransferase)	cobO	WP_003086769.1	26.4162	26.0242	26.4941	26.6529	26.3264	26.8014	25.5504	NaN	NaN	26.3612	26.0647	26.0466	26.1456	25.844	24.6804	26.5471	NaN	25.9875
Glutathione peroxidase	PA14_47550	WP_003086801.1	27.4465	27.494	27.366	27.6263	27.6145	27.6576	NaN	27.0077	NaN	NaN	27.7459	27.9443	27.774	27.7466	27.8107	28.0448	28.0338	27.898
Putative 2-hydroxyacid dehydrogenase	PA14_47440	WP_003086815.1	NaN	NaN	NaN	24.3856	24.1006	24.3769	NaN	NaN	NaN	NaN	25.3652	24.884	24.2669	NaN	24.611	NaN	24.744	25.3119
		WP_003086877.1	NaN	NaN	24.359	NaN	NaN	24.6587	NaN	NaN	NaN	NaN	NaN	NaN	NaN	NaN	NaN	NaN	NaN	NaN
Gamma-glutamyltranspeptidase	ggt	WP_003086881.1	28.4681	28.13	28.3064	28.2433	28.1016	28.1425	30.6597	30.6298	30.7158	30.6382	30.5666	30.5473	30.3336	30.4834	30.3819	30.196	30.2196	30.2521
Uncharacterized protein	PA14_46740	WP_003086914.1	26.0091	25.8518	25.8259	26.1395	26.1333	26.0327	26.5777	26.7037	26.6227	27.7917	27.4132	27.0948	NaN	26.2225	26.2281	NaN	26.183	26.2662
Guanidinobutyrase	gbuA	WP_003087022.1	28.4838	28.277	28.4526	28.6575	28.4931	28.5716	27.3197	27.4824	27.3762	27.3485	26.8447	26.2055	NaN	26.6883	25.7003	26.7535	NaN	26.5396
Protein-glutamate methylesterase/protein-glutamine glutaminase (EC 3.1.1.61) (EC 3.5.1.44)	cheB	WP_003087115.1	28.6907	28.6726	28.7107	28.9382	28.8899	28.9094	27.604	27.6362	27.6573	27.9134	27.7268	27.9718	28.0308	28.2404	28.4684	27.6339	28.0019	27.7189
Sulfate-binding protein of ABC transporter	cysP	WP_003087175.1	30.2397	30.1636	30.1421	30.1689	30.2463	30.1358	30.3408	30.306	30.2595	30.2366	30.2636	30.3351	30.1623	30.2404	30.3657	30.3717	30.5745	30.4966
Uncharacterized protein	PA14_44840	WP_003087205.1	NaN	26.5983	26.5467	26.8966	26.7248	26.875	26.1519	NaN	NaN	NaN	26.7423	26.9862	26.898	27.2142	27.4375	26.5955	26.8272	26.7826
Putative transcriptional regulator, GntR family	PA14_44690	WP_003087224.1	NaN	NaN	NaN	NaN	NaN	NaN	24.1511	NaN	24.7382	NaN	25.334	25.2938	25.1206	24.9184	24.9728	25.1676	NaN	24.9269
Nucleoid-associated protein PA14_44620	PA14_44620	WP_003087236.1	27.317	26.2902	26.281	27.008	26.9008	26.949	27.0797	27.2904	27.1471	28.4488	28.2628	28.4221	26.7737	26.576	27.0014	26.6036	26.5999	26.6413
Adenine phosphoribosyltransferase (APRT) (EC 2.4.2.7)	apt	WP_003087259.1	27.3841	27.3416	27.3177	27.3918	27.3754	27.3827	27.743	27.7437	27.6832	28.6067	28.3978	28.5251	27.6553	27.6145	27.683	27.765	27.8029	27.6076
Transcriptional regulator Anr	anr	WP_003087262.1	23.9802	NaN	NaN	25.4195	NaN	NaN	28.2908	28.3659	28.3369	29.2485	29.2804	29.3681	28.7153	28.7573	28.7565	28.7662	28.9502	28.9201
Coproporphyrinogen-III oxidase (EC 1.3.98.3)	hemN	WP_003087267.1	30.813	30.8271	30.7106	31.0463	30.9369	31.0499	NaN	NaN	NaN	NaN	NaN	NaN	NaN	NaN	NaN	NaN	NaN	NaN
Putative ferredoxin	fixG	WP_003087288.1	25.3801	NaN	NaN	NaN	NaN	24.5341	NaN	NaN	NaN	NaN	NaN	NaN	24.8634	NaN	NaN	NaN	NaN	NaN
Cbb3-type cytochrome c oxidase subunit	ccoP	WP_003087292.1	26.8368	26.9426	26.7817	26.4784	NaN	26.3595	27.9578	28.0594	28.1152	27.4114	26.9748	27.2987	28.4958	28.5937	28.5142	26.9264	27.0678	26.3302
Putative cytochrome c oxidase, cbb3-type, subunit II	ccoO	WP_003087303.1	25.4706	25.3342	25.5517	25.0656	25.1008	25.2089	26.9766	26.9626	27.0307	26.4564	26.2275	26.4762	27.6636	27.6905	27.2702	25.7686	25.3369	25.9137
Cytochrome oxidase subunit (Cbb3-type)	ccoN	WP_003087306.1	NaN	25.7524	25.7793	NaN	NaN	NaN	NaN	NaN	NaN	NaN	NaN	NaN	NaN	NaN	NaN	NaN	NaN	NaN
Cbb3-type cytochrome c oxidase subunit	ccoP	WP_003087308.1	28.42	28.3743	28.3355	27.9438	27.8757	27.8735	27.4127	27.2949	27.4227	26.9895	27.0279	26.6757	28.1502	27.964	28.0882	25.9273	26.287	26.291
Putative cytochrome c oxidase subunit	ccoO	WP_003087318.1	27.2897	27.3854	27.352	26.9742	26.9361	26.8797	26.737	26.4957	26.434	26.4517	NaN	26.0841	27.1202	26.7703	27.1119	NaN	NaN	NaN
Aconitate hydratase (Aconitase) (EC 4.2.1.3)	acnA	WP_003087332.1	33.217	33.2162	33.2512	33.3036	33.3286	33.3351	31.2613	31.2513	31.2396	NaN	NaN	NaN	31.0214	31.0551	31.1198	31.377	31.3748	31.3852
Pyrimidine/purine nucleoside phosphorylase (EC 2.4.2.2) (Adenosine phosphorylase) (Cytidine phosphorylase) (Guanosine phosphorylase) (EC 2.4.2.15) (Inosine phosphorylase) (Thymidine phosphorylase) (EC 2.4.2.4) (Uridine phosphorylase) (EC 2.4.2.3) (Xanthosine phosphorylase)	ppnP	WP_003087375.1	28.1759	28.2915	28.2492	28.6779	28.7695	28.6806	29.1664	29.1195	29.1528	30.5133	30.3403	30.4133	28.7903	28.6819	28.8363	28.6172	28.563	28.5347
Citrate synthase	gltA	WP_003087400.1	32.5118	32.5799	32.5164	32.576	32.5726	32.6159	33.0576	33.0107	32.9335	32.4566	32.5533	32.4573	32.672	32.7083	32.7589	32.9187	32.9037	32.8775
Succinate dehydrogenase flavoprotein subunit (EC 1.3.5.1)	sdhA	WP_003087407.1	30.9413	30.9046	30.9249	30.561	30.6139	30.6169	31.1195	31.125	31.1133	27.6154	28.2049	27.8709	32.3626	32.3196	32.3837	32.3483	32.3554	32.3451
Succinate dehydrogenase (B subunit)	sdhB	WP_003087410.1	28.6827	28.6562	28.6406	28.0923	28.2871	28.4059	29.1713	29.1518	29.1877	29.2328	29.3344	29.5582	29.8625	29.9375	29.8489	29.226	29.3894	29.2456
2-oxoglutarate dehydrogenase E1 subunit	sucA	WP_003087413.1	32.8675	32.9132	32.968	32.8231	32.8549	32.893	33.1825	33.1312	33.1319	25.0975	NaN	NaN	32.6229	32.6159	32.6417	32.7487	32.7959	32.7135
Dihydrolipoyl dehydrogenase (EC 1.8.1.4)	lpdG	WP_003087422.1	34.2121	34.2068	34.163	34.069	34.0631	34.0538	34.2033	34.1828	34.1787	32.9844	32.9088	32.9858	33.8284	33.855	33.8585	33.972	33.9874	33.9407
Succinate--CoA ligase [ADP-forming] subunit alpha (EC 6.2.1.5) (Succinyl-CoA synthetase subunit alpha) (SCS-alpha)	sucD	WP_003087428.1	34.4578	34.471	34.4537	34.5075	34.5209	34.5206	34.8782	34.7669	34.8802	35.1783	35.1557	35.3257	34.6551	34.5243	34.6328	34.7372	34.741	34.753
Chaperone protein HtpG (Heat shock protein HtpG) (High temperature protein G)	htpG	WP_003087446.1	33.7401	33.8251	33.8567	33.8909	33.8952	33.9327	33.0916	33.0294	33.127	31.2297	31.2559	31.2701	33.6718	33.5958	33.5791	33.1343	33.2301	33.1985
Putative dienelactone hydrolase family protein	PA14_43840	WP_003087448.1	30.2027	30.3492	30.4371	30.2983	30.4298	30.4012	30.6135	30.6436	30.6269	31.2667	31.2048	31.3077	30.8305	30.8088	30.6797	30.8382	30.9389	30.9569
3-oxoacyl-[acyl-carrier-protein] synthase 1 (EC 2.3.1.41) (3-oxoacyl-[acyl-carrier-protein] synthase I) (Beta-ketoacyl-ACP synthase I) (KAS I)	fabB	WP_003087471.1	32.6242	32.6159	32.5723	32.6834	32.6994	32.7531	32.5533	32.5573	32.5712	32.4637	32.4803	32.3152	32.5115	32.5964	32.6368	32.8514	32.883	32.9622
3-hydroxydecanoyl-[acyl-carrier-protein] dehydratase (EC 4.2.1.59) (3-hydroxyacyl-[acyl-carrier-protein] dehydratase FabA) (Beta-hydroxydecanoyl thioester dehydrase) (Trans-2-decenoyl-[acyl-carrier-protein] isomerase) (EC 5.3.3.14)	fabA	WP_003087475.1	31.2205	31.3009	31.1822	31.1993	31.0207	31.0786	31.0499	31.0143	31.071	32.5617	32.4448	32.3293	30.8972	30.7506	30.7995	30.815	30.9668	30.9063
Putative thioesterase	PA14_43600	WP_003087490.1	26.2439	26.3545	26.4075	26.3783	26.5595	26.4617	26.8087	26.9922	26.8679	28.0881	28.1626	28.3103	26.2181	26.6593	NaN	26.7057	27.0417	26.6715
Putative glutathione S-transferase	PA14_43530	WP_003087500.1	28.7028	28.9609	28.8665	28.828	28.9539	28.8865	28.8581	28.907	29.0301	29.5348	29.626	29.7867	29.2172	29.0447	29.0749	29.2322	29.1587	29.1461
Uncharacterized protein	PA14_43520	WP_003087504.1	NaN	25.6441	25.6894	25.7547	26.0292	25.865	25.7397	25.9125	NaN	26.0729	26.0728	26.1621	NaN	NaN	NaN	NaN	NaN	NaN
Glutaminase (EC 3.5.1.2)	glsA	WP_003087537.1	NaN	24.7698	24.8552	24.7721	24.5678	24.7081	25.028	25.3122	25.3994	25.5436	25.411	24.7117	24.7244	NaN	NaN	25.1566	24.8503	24.8613
Selenide, water dikinase (EC 2.7.9.3) (Selenium donor protein) (Selenophosphate synthase)	selD	WP_003087546.1	28.8842	28.9729	28.9111	28.8614	28.9276	28.8481	27.9039	27.8148	27.7568	28.4299	28.0265	28.0136	28.3036	28.1292	28.308	28.1001	28.042	28.1698
tRNA 2-selenouridine/geranyl-2-thiouridine synthase (EC 2.5.1.-) (EC 2.9.1.-)	selU	WP_003087548.1	27.2347	27.2917	27.2773	27.4451	27.4313	27.368	27.2758	27.2163	27.1653	26.9117	27.3808	27.2735	26.9684	27.043	26.9734	26.994	27.2687	27.067
Uncharacterized protein	PA14_43040	WP_003087592.1	26.6399	26.7799	27.0437	27.8442	27.6142	27.7633	27.4604	27.5546	27.7029	29.3292	29.1079	29.4328	NaN	NaN	NaN	NaN	NaN	NaN
Uncharacterized protein	PA14_43030	WP_003087596.1	29.1442	29.5031	29.5843	29.8124	29.8602	30.0844	28.0887	27.9798	28.0347	27.69	27.9105	27.7527	27.0664	27.4767	27.6044	27.071	27.2009	26.8742
Bacteriohemerythrin	PA14_42860	WP_003087637.1	28.8856	29.0031	29.239	29.4172	29.5166	29.4536	NaN	26.2808	27.2289	29.2876	29.0052	29.1413	NaN	NaN	NaN	NaN	NaN	NaN
GTP cyclohydrolase 1 (EC 3.5.4.16) (GTP cyclohydrolase I) (GTP-CH-I)	folE2	WP_003087639.1	28.2392	28.1217	28.1797	28.4849	28.5021	28.6042	29.3987	29.3171	29.2266	29.5549	30.0379	29.8191	27.9959	28.1489	28.0145	28.0895	27.9631	28.1563
50S ribosomal protein L3 glutamine methyltransferase (L3 MTase) (EC 2.1.1.298) (N5-glutamine methyltransferase PrmB)	prmB	WP_003087648.1	26.7012	26.6253	26.5732	26.5712	26.482	26.5565	26.4291	26.644	26.6249	NaN	26.5602	27.0482	25.9672	26.2059	25.8972	26.6926	26.3446	26.6732
Chorismate synthase (CS) (EC 4.2.3.5) (5-enolpyruvylshikimate-3-phosphate phospholyase)	aroC	WP_003087653.1	29.4006	29.2748	29.2842	29.4788	29.4172	29.3714	29.7657	29.7925	29.9161	29.4604	29.6558	29.6564	29.5448	29.5508	29.5725	30.0397	29.9447	29.9282
Acireductone dioxygenase (1,2-dihydroxy-3-keto-5-methylthiopentene dioxygenase) (DHK-MTPene dioxygenase) (Acireductone dioxygenase (Fe(2+)-requiring)) (ARD) (Fe-ARD) (EC 1.13.11.54) (Acireductone dioxygenase (Ni(2+)-requiring)) (ARD) (Ni-ARD) (EC 1.13.11.53)	mtnD	WP_003087656.1	27.8324	27.9326	27.887	28.0345	28.0786	27.9668	27.5217	27.6754	27.6291	28.5144	28.3572	28.6132	27.3207	27.5506	27.2974	27.569	27.6861	27.5802
Regulatory protein PcrH	pcrH	WP_003087708.1	NaN	26.1837	25.458	27.366	27.0855	27.354	NaN	NaN	NaN	27.5437	26.322	26.2984	NaN	NaN	NaN	NaN	NaN	NaN
Translocator protein PopB	popB	WP_003087710.1	NaN	NaN	NaN	NaN	NaN	NaN	NaN	NaN	NaN	NaN	NaN	NaN	NaN	NaN	NaN	NaN	NaN	NaN
Periplasmic beta-glucosidase	bglX	WP_003087736.1	NaN	NaN	NaN	NaN	NaN	NaN	24.0811	23.7614	24.0669	NaN	NaN	NaN	NaN	NaN	NaN	NaN	NaN	NaN
		WP_003087739.1	NaN	25.5385	NaN	25.6373	NaN	25.7482	25.3361	25.6123	NaN	NaN	NaN	NaN	NaN	26.1095	NaN	25.7486	25.6988	26.006
Putative glutamine amidotransferase	PA14_42010	WP_003087753.1	28.8419	28.8388	28.7431	28.8157	28.7706	28.7306	28.8718	28.9233	28.7761	29.9246	29.8052	29.6038	28.4556	28.3656	28.5121	28.5668	28.4276	28.4694
Uncharacterized protein	PA14_41970	WP_003087757.1	31.7016	31.7142	31.6066	31.9069	31.9921	31.8914	29.842	29.956	29.7054	30.6717	30.7548	30.704	29.5704	29.8574	29.6892	29.6377	29.6576	29.8191
Putative enoyl-CoA hydratase/isomerase	PA14_41950	WP_003087759.1	29.304	29.3735	29.3275	29.4006	29.545	29.5183	29.7126	29.7819	29.7687	30.3241	30.2657	30.3139	29.5368	29.5212	29.5129	29.4728	29.5769	29.5294
Putative acetyltransferase	PA14_41930	WP_003087762.1;WP_003132845.1	27.3058	27.6749	27.6877	27.7834	27.8295	27.8713	27.815	27.8108	27.7012	28.5665	28.6926	28.7967	27.7131	27.688	27.559	27.3562	27.4226	27.3997
Phospho-2-dehydro-3-deoxyheptonate aldolase (EC 2.5.1.54)	aroF-1	WP_003087765.1	30.2177	30.215	30.1683	30.2145	30.2104	30.2509	30.6545	30.7339	30.798	30.2836	30.4721	30.3157	30.3833	30.3525	30.4136	30.5288	30.4236	30.4904
Transcriptional regulator CysB	cysB	WP_003087775.1	30.2294	30.2086	30.1661	30.1931	30.1398	30.0762	29.8511	29.8513	29.8152	29.8966	29.8631	30.0005	30.4096	30.4454	30.4142	30.5102	30.4907	30.4991
Phosphoadenosine phosphosulfate reductase (EC 1.8.4.8) (3-phosphoadenylylsulfate reductase) (PAPS reductase, thioredoxin dependent) (PAPS sulfotransferase) (PAdoPS reductase)	cysH	WP_003087779.1;WP_003120317.1	26.0067	26.2084	26.221	26.1433	26.2944	26.2712	NaN	NaN	25.541	26.6777	NaN	26.3377	NaN	NaN	NaN	NaN	NaN	NaN
Putative transcriptional regulator	PA14_41810	WP_003087786.1;WP_033862763.1;WP_003120314.1	NaN	23.0849	23.4933	NaN	NaN	NaN	NaN	NaN	NaN	NaN	NaN	NaN	NaN	NaN	NaN	NaN	NaN	NaN
Putative membrain protein	PA14_41710	WP_003087809.1	NaN	NaN	NaN	NaN	NaN	NaN	26.4268	NaN	NaN	NaN	NaN	NaN	NaN	NaN	NaN	NaN	NaN	NaN
Uncharacterized protein	PA14_41690	WP_003087811.1	27.5229	27.6262	27.6019	27.8884	27.8592	27.7694	27.9935	27.9688	28.0374	28.6234	28.7846	28.8267	27.6728	27.7522	27.5871	27.7624	27.6476	27.6891
		WP_003087813.1	26.2896	26.3972	26.2442	26.649	26.7528	26.6505	26.1818	NaN	25.8872	26.1326	26.4427	26.4325	26.6568	26.6728	26.7847	26.7278	26.764	26.6794
Putative 4-hydroxy-4-methyl-2-oxoglutarate aldolase (HMG aldolase) (EC 4.1.3.17) (Oxaloacetate decarboxylase) (OAA decarboxylase) (EC 4.1.1.112) (Regulator of ribonuclease activity homolog) (RraA-like protein)	PA14_41640	WP_003087823.1	30.0958	30.0835	30.1697	30.3345	30.3077	30.3294	29.961	29.9136	29.997	30.9785	30.8194	30.7753	30.4298	30.3899	30.5782	30.2555	30.3051	30.2965
Putative cytoplasmic membrane protein	cmpX	WP_003087830.1	NaN	NaN	24.8695	NaN	NaN	NaN	26.1114	25.803	25.9336	26.0678	25.9249	26.0836	26.4997	26.5191	26.4069	NaN	NaN	NaN
Major porin and structural outer membrane porin OprF	oprF	WP_003087843.1	34.4982	34.5478	34.6071	33.2497	33.2601	33.2936	34.5518	34.5422	34.6909	33.7419	33.5524	33.5709	35.1257	34.9612	35.0164	33.6918	33.864	33.6374
Aconitate hydratase B (EC 4.2.1.3) (EC 4.2.1.99) (2-methylisocitrate dehydratase)	acnB	WP_003087875.1	34.2731	34.2896	34.3101	34.2439	34.2804	34.2805	33.1473	33.1549	33.1615	27.4126	26.1538	26.0423	32.7046	32.6848	32.6737	32.3518	32.3394	32.3832
Peptidyl-prolyl cis-trans isomerase (PPIase) (EC 5.2.1.8)	ppiB	WP_003087890.1	30.6982	30.6883	30.6791	30.7092	30.756	30.8145	31.0757	31.0148	31.2119	32.0933	32.0128	32.1018	30.8947	30.6014	30.7248	30.5199	30.6193	30.3906
Bifunctional protein FolD [Includes: Methylenetetrahydrofolate dehydrogenase (EC 1.5.1.5); Methenyltetrahydrofolate cyclohydrolase (EC 3.5.4.9)]	folD	WP_003087898.1	29.1303	29.0493	29.0536	29.2289	29.0238	29.1104	29.3547	29.3741	29.4362	29.409	29.7008	29.7248	28.8753	28.9832	28.9879	29.2583	28.9757	29.2
Trigger factor (TF) (EC 5.2.1.8) (PPIase)	tig	WP_003087920.1	33.5812	33.6829	33.6272	33.7813	33.7486	33.7542	34.2088	34.0886	34.1399	33.6159	33.5309	33.5617	33.6468	33.6723	33.6927	33.6861	33.6803	33.6701
ATP-dependent Clp protease ATP-binding subunit ClpX	clpX	WP_003087924.1	31.1682	31.1412	31.1268	31.2882	31.2634	31.2834	30.0821	30.0345	30.0593	29.7195	29.4581	29.4149	30.728	30.6368	30.7392	30.4246	30.3465	30.4931
DNA-binding protein HU	hupB	WP_003087931.1	34.8666	34.8926	34.7943	35.1444	35.1201	35.08	35.3992	35.323	35.3559	36.5328	36.6498	36.7933	35.3914	35.2566	35.3721	35.1962	35.3191	35.3675
Peptidylprolyl isomerase (EC 5.2.1.8)	ppiD	WP_003087933.1	26.446	26.3944	26.527	24.7374	24.93	24.7655	28.3965	28.4258	28.7811	NaN	NaN	NaN	29.9061	29.969	30.0042	26.612	26.9075	27.186
Putative binding protein component of ABC transporter	PA14_41130	WP_003087944.1	28.2961	28.1988	28.1622	28.2923	28.1389	28.151	28.0792	28.176	27.8526	25.1507	24.9622	24.1561	28.0014	27.9385	28.1058	28.3604	28.3205	28.265
		WP_003087949.1	26.822	26.7244	26.7837	26.9733	26.7372	26.6506	26.5297	26.726	26.3461	26.904	27.3604	27.0223	NaN	25.8337	25.9563	26.2433	25.913	25.97
Ribonuclease H (RNase H) (EC 3.1.26.4)	rnhA	WP_003087954.1	NaN	NaN	NaN	NaN	NaN	NaN	NaN	NaN	NaN	26.8854	26.4679	26.6189	NaN	NaN	NaN	NaN	NaN	NaN
Putative Orn/Arg/Lys decarboxylase	adi	WP_003087961.1	29.3381	29.3413	29.3106	29.264	29.2563	29.2614	30.4096	30.508	30.2843	NaN	NaN	NaN	30.6976	30.7534	30.8026	30.7562	30.8266	30.7373
Putative Enoyl-CoA hydratase	PA14_40980	WP_003087972.1	28.3282	28.265	28.2683	28.3393	28.2028	28.2423	28.2746	28.2388	28.3546	28.9017	28.8172	28.7747	28.1581	28.1885	28.0581	28.1532	28.1629	28.153
Putative short-chain dehydrogenase	PA14_40890	WP_003087987.1	29.0995	29.0857	28.9057	29.1453	29.2799	29.1622	29.1694	29.0971	29.1975	29.9735	29.7063	29.9254	29.5256	29.6224	29.6947	29.4228	29.659	29.5908
Putative aminoglycoside phosphotransferase	PA14_40880	WP_003087989.1	26.6501	26.5782	26.5735	26.8784	26.5615	26.6024	26.4288	NaN	26.355	26.5672	26.6671	26.3111	NaN	NaN	26.3921	26.5655	NaN	NaN
Putative sterol carrier protein	PA14_40860	WP_003087993.1	28.9362	28.8817	29.055	29.4072	29.4862	29.414	29.651	29.6066	29.7534	31.4394	31.2633	31.2667	29.6754	29.3114	29.6681	29.2424	29.4041	29.2652
Putative alcohol dehydrogenase, zinc-containing	yhfP	WP_003087998.1	30.3357	30.2983	30.2291	30.2498	30.2278	30.1582	28.5811	28.4639	28.4046	28.5875	28.4879	28.4341	30.017	30.0184	30.1039	30.0938	30.1229	30.1646
Uncharacterized protein	PA14_40780	WP_003088003.1	26.6816	26.6317	26.6834	26.8483	26.9907	27.0383	26.9662	27.272	27.1368	27.8412	27.8522	27.6697	26.6777	26.5188	26.6382	26.9834	26.7414	26.7456
Fe/S biogenesis protein NfuA	nfuA	WP_003088034.1	28.5945	28.4544	28.6023	28.6935	28.8496	28.5659	28.8694	28.8932	28.9058	29.1957	29.4355	29.2007	28.8116	28.7192	28.6229	28.6231	28.4542	28.5515
Putative glutathione S-transferase	PA14_40070	WP_003088140.1	25.893	26.0166	26.2328	26.1215	26.1988	26.0701	25.8444	NaN	25.845	26.4904	27.1598	26.9037	NaN	26.2032	26.0488	26.1068	NaN	25.9462
Uncharacterized protein	PA14_39790	WP_003088189.1	25.5493	25.4133	25.6959	25.3713	NaN	NaN	NaN	26.0469	25.8018	26.6303	26.6903	26.5689	NaN	NaN	25.6296	25.5999	25.4164	25.4305
Uncharacterized protein	PA14_39660	WP_003088221.1	NaN	NaN	NaN	NaN	NaN	NaN	NaN	NaN	NaN	NaN	NaN	NaN	27.2658	27.4732	27.2338	27.9393	27.374	27.7706
Ribokinase (RK) (EC 2.7.1.15)	rbsK	WP_003088307.1	26.3457	26.3539	26.3347	26.0662	26.1491	26.0716	NaN	NaN	NaN	NaN	NaN	NaN	NaN	NaN	NaN	NaN	NaN	NaN
		WP_003088336.1;WP_003111315.1	24.0501	NaN	23.9713	NaN	NaN	23.932	NaN	NaN	NaN	NaN	NaN	NaN	NaN	24.3367	24.2725	NaN	NaN	NaN
Putative CoA transferase, subunit A	scoA	WP_003088566.1	30.1515	30.049	30.0223	30.0587	29.9724	29.7881	29.8188	29.7818	29.8311	30.5149	30.4043	30.3334	30.3767	30.3439	30.3387	30.7325	30.6568	30.6495
Putative CoA transferase, subunit B	scoB	WP_003088567.1	29.2499	29.1517	29.1979	29.3323	29.1956	29.3022	29.1208	29.0455	29.1938	29.9776	29.8587	29.9593	29.3526	29.3386	29.376	29.7031	29.8074	29.7587
Homogentisate 1,2-dioxygenase (HGDO) (EC 1.13.11.5) (Homogentisate oxygenase) (Homogentisic acid oxidase) (Homogentisicase)	hmgA	WP_003088587.1	30.259	30.2534	30.2216	29.9545	29.9624	29.9505	31.3561	31.2847	31.3803	30.7365	30.649	30.4921	31.8526	31.8012	31.7881	32.007	32.1148	32.0393
3-hydroxy-gamma-carboxygeranoyl-CoA lyase, GnyL	gnyL	WP_003088593.1	28.5708	28.5331	28.4773	28.4474	28.4905	28.4374	28.3869	28.3474	28.3059	28.8199	28.7823	28.6408	28.9429	28.9198	28.8232	28.9702	29.026	28.9286
Putative enoyl-CoA hydratase	gnyH	WP_003088598.1	29.108	28.9614	28.9683	29.0035	28.9995	29.0386	29.1478	28.8768	29.0302	29.5355	29.562	29.2709	29.5495	29.6094	29.4413	29.704	29.5457	29.6422
Citronelloyl-CoA dehydrogenase, GnyD	gnyD	WP_003088600.1	31.2419	31.2587	31.2838	31.1776	31.1513	31.2376	31.121	31.0362	31.0637	31.0708	31.0569	31.0981	31.8024	31.7527	31.7601	31.6727	31.7875	31.818
UTP--glucose-1-phosphate uridylyltransferase (EC 2.7.7.9) (UDP-glucose pyrophosphorylase)	galU	WP_003088639.1	30.661	30.5677	30.6876	30.7433	30.7322	30.7663	30.9609	30.9283	30.883	31.5546	31.522	31.4008	30.6277	30.7283	30.6672	31.1271	30.9323	31.0691
Uncharacterized protein	PA14_38290	WP_003088651.1	NaN	NaN	NaN	NaN	NaN	NaN	NaN	NaN	NaN	25.3846	25.117	24.7479	NaN	NaN	NaN	NaN	NaN	NaN
Serine/threonine transporter SstT (Na(+)/serine-threonine symporter)	sstT	WP_003088680.1	NaN	NaN	NaN	NaN	NaN	NaN	NaN	NaN	25.5037	NaN	NaN	NaN	NaN	25.565	25.6326	NaN	NaN	NaN
		WP_003088707.1	NaN	NaN	NaN	NaN	NaN	NaN	NaN	NaN	NaN	NaN	23.693	NaN	24.7548	24.8469	24.7849	NaN	24.4043	24.8951
Uncharacterized protein	PA14_37780	WP_003088740.1	NaN	NaN	NaN	NaN	NaN	NaN	NaN	NaN	NaN	NaN	NaN	NaN	24.9384	24.9446	24.9321	NaN	25.0309	24.9507
Kynureninase (EC 3.7.1.3) (L-kynurenine hydrolase)	kynU	WP_003088773.1	29.4503	29.2973	29.2818	29.2859	29.2679	29.2707	29.212	29.2992	29.3182	28.8495	28.9473	28.8815	29.443	29.3422	29.289	29.5499	29.5845	29.47
Putative transcriptional regulator	PA14_37080	WP_003088853.1	NaN	NaN	24.8526	25.0614	NaN	NaN	NaN	NaN	NaN	NaN	NaN	NaN	NaN	NaN	NaN	NaN	NaN	NaN
Uncharacterized protein	PA14_36530	WP_003088965.1	NaN	NaN	NaN	25.0238	NaN	24.9217	NaN	NaN	NaN	NaN	NaN	NaN	NaN	NaN	NaN	NaN	NaN	NaN
Hydrogen cyanide synthase HcnA	hcnA	WP_003089025.1	NaN	24.9441	25.1438	26.007	25.4098	25.8336	NaN	NaN	NaN	NaN	NaN	24.555	NaN	NaN	NaN	NaN	NaN	NaN
Putative 3-hydroxyisobutyrate dehydrogenase	PA14_36270	WP_003089038.1	27.8451	27.7548	27.7484	27.9168	27.7589	28.019	26.631	26.4343	26.5962	27.2248	27.4772	27.6089	26.5921	26.6751	26.684	27.0187	27.0213	26.8663
Putative aminotransferase	PA14_35890	WP_003089166.1	25.6398	25.8795	25.7127	25.7834	25.6737	25.5965	NaN	NaN	NaN	NaN	NaN	NaN	25.6061	NaN	25.5729	26.0508	26.0636	26.2583
2-oxoisovalerate dehydrogenase, beta subunit	bkdA2	WP_003089248.1	29.2781	29.2816	29.2295	29.2115	29.1836	29.2146	29.6042	29.6048	29.4082	29.4574	29.2093	29.2419	29.723	29.8311	29.7136	29.5636	29.4492	29.4712
Putative tRNA synthase	PA14_34850	WP_003089366.1	NaN	NaN	NaN	NaN	NaN	NaN	NaN	NaN	NaN	25.9956	26.1627	26.6744	NaN	NaN	NaN	NaN	NaN	NaN
Putative enzyme of the cupin superfamily	PA14_34670	WP_003089408.1	26.4151	26.5812	26.3318	26.9353	26.6313	26.6901	25.4042	25.5922	25.0425	25.7037	25.799	25.9998	NaN	NaN	NaN	NaN	NaN	NaN
Alkyl hydroperoxide reductase AhpD (EC 1.11.1.15)	PA14_34460	WP_003089433.1	28.0155	27.9583	28.0479	27.9575	28.0847	28.0439	28.1294	27.9569	27.9706	28.6673	28.897	28.9535	29.887	29.6863	29.8544	29.4765	29.4071	29.47
Uncharacterized protein	PA14_33830	WP_003089535.1	NaN	NaN	NaN	NaN	NaN	NaN	25.3897	NaN	NaN	26.155	26.4189	26.2734	NaN	25.8586	NaN	25.4537	NaN	NaN
Putative ABC export system, membrane fusion protein	PA14_33770	WP_003089547.1	NaN	NaN	NaN	NaN	NaN	NaN	25.6248	NaN	NaN	NaN	NaN	NaN	26.7618	26.6037	26.7159	NaN	NaN	26.0116
Putative MbtH-like protein	PA14_33510	WP_003089636.1	NaN	NaN	NaN	NaN	NaN	NaN	28.1586	NaN	28.1208	29.0675	29.2652	29.1978	27.7634	27.7446	27.6357	27.2759	27.4432	27.3167
L-2,4-diaminobutyrate:2-ketoglutarate 4-aminotransferase, PvdH	pvdH	WP_003089638.1	NaN	NaN	NaN	NaN	NaN	NaN	29.8406	29.8474	29.9057	29.4091	29.3355	29.4316	30.5019	30.5282	30.6317	29.7926	29.982	29.982
Glycine cleavage system H protein	gcvH2	WP_003089718.1	NaN	NaN	NaN	NaN	NaN	NaN	NaN	NaN	NaN	28.457	28.6871	28.4731	NaN	NaN	NaN	NaN	NaN	NaN
Thiol:disulfide interchange protein	dsbG	WP_003089790.1	NaN	NaN	NaN	NaN	NaN	NaN	NaN	NaN	NaN	27.0699	27.0116	27.274	NaN	NaN	NaN	NaN	NaN	NaN
Putative flavin-dependent oxidoreductase	PA14_32520	WP_003089806.1	25.4685	25.4568	25.8249	25.6422	25.932	25.858	NaN	25.3544	25.0749	NaN	25.5284	NaN	NaN	NaN	NaN	NaN	NaN	NaN
Transcriptional regulator MexT	mexT	WP_003089829.1	25.3237	25.0554	25.0829	NaN	25.0955	25.1811	25.2589	25.2714	24.9986	24.8602	25.1204	25.0276	NaN	24.9037	NaN	25.2739	NaN	NaN
Uncharacterized protein	PA14_32280	WP_003089860.1	26.8516	26.8658	26.7057	27.0333	26.9348	27.0481	NaN	25.0886	NaN	NaN	NaN	NaN	27.272	27.2598	27.2886	27.5832	26.8621	27.4054
Thiol peroxidase (Tpx) (EC 1.11.1.15) (Peroxiredoxin tpx) (Prx) (Thioredoxin peroxidase)	tpx	WP_003089950.1	30.9835	30.9195	30.8791	31.0996	31.1374	31.1114	32.0095	31.9135	31.9736	32.9224	32.7139	32.5821	31.8445	31.8917	31.8795	31.9518	31.9142	31.8668
Exodeoxyribonuclease III	xthA	WP_003089983.1	27.941	28.0209	27.9553	28.0522	27.9902	28.0055	28.217	28.0968	28.0704	28.1458	28.2961	28.4982	27.6269	27.5508	27.8554	27.9374	27.8644	27.9637
Putative short-chain dehydrogenase	PA14_31510	WP_003090005.1	30.3489	30.3229	30.1808	30.393	30.3812	30.335	30.7024	30.6493	30.6027	31.5181	31.4394	31.4832	31.1653	31.1201	31.2425	31.247	31.263	31.2242
Putative nitroreductase	PA14_30800	WP_003090061.1	31.4458	31.485	31.4529	31.2153	31.246	31.2133	30.8716	30.8227	30.8292	31.9243	31.9152	31.8813	31.2037	31.1558	31.096	31.077	31.296	31.1527
RNA chaperone ProQ	PA14_30710	WP_003090076.1	27.9248	27.9114	27.8332	27.9028	27.8911	27.7981	28.4169	28.3667	28.5056	29.4465	29.3718	29.4299	28.0837	28.232	27.8985	27.8112	27.9285	27.7508
Putative periplasmic spermidine/putrescine-binding protein	potF	WP_003090368.1	27.7023	27.4802	27.572	27.4343	27.4203	27.1285	27.3066	27.2852	27.3176	27.499	27.0383	27.2321	27.1258	27.527	27.2526	27.5227	27.3062	27.4236
Putative sulfur reductase protein	dsrE	WP_003090387.1	26.915	26.9691	26.6024	26.6249	26.8175	27.0273	26.631	26.5576	26.5265	27.3096	27.7966	27.2078	26.8834	26.642	26.8137	26.9574	26.4956	27.1463
Outer-membrane lipoprotein carrier protein	lolA	WP_003090414.1	29.9635	30.0029	30.0166	30.0747	30.167	30.1606	29.906	29.8843	29.8782	30.3586	30.4736	30.657	29.668	29.5826	29.8208	29.8179	29.8941	29.7654
Cell division/stress response protein	ftsK	WP_003090417.1;WP_003131123.1	NaN	NaN	NaN	NaN	NaN	NaN	NaN	NaN	NaN	NaN	NaN	NaN	NaN	NaN	24.6387	NaN	NaN	NaN
Thioredoxin reductase (EC 1.8.1.9)	trxB1	WP_003090421.1	31.4633	31.5362	31.4146	31.5687	31.7053	31.7243	31.5097	31.6304	31.5651	31.9467	31.7021	31.5854	31.6652	31.672	31.7507	31.974	31.9958	32.0469
ATP-dependent clp protease, ATP-binding subunit ClpA	clpA	WP_003090432.1	30.3834	30.4668	30.5044	30.4544	30.4016	30.4352	29.4674	29.5007	29.5359	NaN	NaN	NaN	30.1312	30.1535	30.2589	29.9473	30.0038	29.9757
Cold-shock protein CspD	cspD	WP_003090435.1	28.3872	28.4017	28.3999	28.7481	28.5737	28.7692	NaN	NaN	NaN	27.6805	27.6449	27.7755	28.2257	28.1379	28.2844	27.8078	28.2114	27.9751
Isocitrate dehydrogenase [NADP] (IDH) (EC 1.1.1.42) (IDP) (NADP(+)-specific ICDH) (Oxalosuccinate decarboxylase)	icd	WP_003090436.1	34.8402	34.8403	34.9138	34.846	34.8516	34.898	34.013	33.991	34.0258	33.9213	33.8025	33.8257	34.6997	34.6803	34.6561	34.7943	34.8532	34.8025
Isocitrate dehydrogenase [NADP] (EC 1.1.1.42) (Oxalosuccinate decarboxylase)	idh	WP_003090437.1	33.1979	33.1629	33.1428	33.324	33.2998	33.3358	33.3294	33.2649	33.2973	30.1404	30.217	30.1347	32.8179	32.7233	32.8397	33.1383	33.1952	33.1779
High frequency lysogenization protein HflD homolog	hflD	WP_003090440.1	NaN	NaN	NaN	NaN	NaN	NaN	23.7752	24.4563	NaN	NaN	NaN	NaN	NaN	NaN	NaN	NaN	NaN	NaN
Adenylosuccinate lyase (ASL) (EC 4.3.2.2) (Adenylosuccinase)	purB	WP_003090442.1	30.9852	30.9926	31.0766	31.0322	30.9702	31.0211	31.5717	31.5555	31.5638	31.0889	31.1536	30.93	31.1981	31.099	31.1017	31.3514	31.3305	31.3593
Putative acyltransferase	PA14_30090	WP_003090444.1	26.9107	26.7727	26.8604	27.0378	26.8083	26.8564	26.6591	26.9697	26.9431	27.9804	27.8771	28.2032	NaN	26.7309	26.8826	26.6299	26.7452	26.6562
Putative isocitrate lyase	aceA	WP_003090447.1	31.3757	31.424	31.2974	31.3895	31.4227	31.3645	31.2044	31.215	31.1252	26.8061	27.3887	28.4675	31.1244	31.133	31.126	31.4291	31.4124	31.4038
NADH-quinone oxidoreductase subunit B (EC 7.1.1.-) (NADH dehydrogenase I subunit B) (NDH-1 subunit B)	nuoB	WP_003090455.1	25.9455	25.8977	25.6825	25.8572	25.7835	NaN	NaN	NaN	NaN	NaN	NaN	NaN	NaN	NaN	NaN	NaN	NaN	NaN
NADH-quinone oxidoreductase subunit C/D (EC 7.1.1.-) (NADH dehydrogenase I subunit C/D) (NDH-1 subunit C/D)	nuoC	WP_003090458.1;ASV64696.1	27.1131	26.6027	26.5856	26.7961	26.9513	26.7569	26.6002	NaN	25.8746	NaN	NaN	NaN	27.0765	27.3187	27.2322	26.4847	25.9232	NaN
NADH dehydrogenase I chain E	nuoE	WP_003090460.1	NaN	25.9504	NaN	26.2921	NaN	26.4354	NaN	NaN	NaN	NaN	NaN	NaN	NaN	NaN	NaN	NaN	NaN	NaN
NADH-quinone oxidoreductase subunit H (EC 7.1.1.-) (NADH dehydrogenase I subunit H) (NDH-1 subunit H)	nuoH	WP_003090465.1	NaN	NaN	25.0236	NaN	NaN	NaN	NaN	NaN	NaN	NaN	NaN	24.3885	25.6153	25.412	NaN	NaN	NaN	NaN
NADH dehydrogenase I chain M	nuoM	WP_003090479.1	NaN	NaN	NaN	NaN	NaN	NaN	NaN	NaN	NaN	NaN	NaN	NaN	NaN	25.479	NaN	NaN	NaN	NaN
Uncharacterized protein	PA14_29710	WP_003090497.1	27.8434	27.6117	27.6167	28.3127	28.3408	28.2671	27.303	27.1417	27.4781	27.8321	28.0234	27.9006	27.4272	27.348	27.3285	27.0923	27.1362	27.0845
Putative transcriptional regulator	norR	WP_003090504.1	22.8641	22.5962	22.6571	22.9675	22.6608	23.9381	NaN	NaN	NaN	NaN	NaN	NaN	NaN	NaN	22.0268	NaN	NaN	NaN
6-carboxy-5,6,7,8-tetrahydropterin synthase (EC 4.-.-.-)	ptpS	WP_003090505.1;WP_023657300.1	NaN	NaN	NaN	NaN	25.7584	NaN	NaN	26.8474	26.2884	26.1267	26.4209	26.3566	NaN	NaN	NaN	NaN	NaN	NaN
Putative transcriptional regulator	PA14_29590	WP_003090506.1	29.2399	29.3843	29.3393	29.8961	30.0444	29.8612	29.9776	29.9222	29.9824	30.8463	31.135	31.2733	29.9304	29.6442	29.6347	29.4349	29.5174	29.5704
Putative hydrolase	PA14_29240	WP_003090561.1	25.8752	25.6719	25.5879	25.5745	25.7727	25.5443	25.661	26.1727	26.0317	25.975	26.1566	25.2345	26.1989	26.4476	25.9606	26.6006	26.1897	26.6212
Putative ATPase, AAA family	PA14_29130	WP_003090571.1	28.9715	29.086	28.9459	28.8995	28.7662	29.1624	27.0092	27.0811	27.1039	27.9485	28.3538	27.8632	26.5186	27.076	26.3969	26.3812	26.3451	26.7465
Cysteine synthase (EC 2.5.1.47)	cysK	WP_003090573.1	30.9629	30.9624	30.9725	31.0818	31.0851	31.0515	30.6857	30.6441	30.6466	30.8289	30.7899	30.8152	30.8681	30.7723	30.9393	31.1187	31.1271	31.1314
Putative transcriptional regulator	PA14_28730	WP_003090655.1	NaN	25.6888	25.1069	NaN	26.0791	26.0944	NaN	NaN	NaN	26.6174	26.6798	26.5291	NaN	NaN	NaN	NaN	NaN	NaN
Integration host factor subunit alpha (IHF-alpha)	ihfA	WP_003090661.1	27.2178	27.4098	27.3381	27.5308	27.7491	27.5482	27.1803	26.916	NaN	28.2173	28.2089	28.609	NaN	27.3044	NaN	27.6398	27.321	27.5293
Phenylalanine--tRNA ligase alpha subunit (EC 6.1.1.20) (Phenylalanyl-tRNA synthetase alpha subunit) (PheRS)	pheS	WP_003090666.1	30.4115	30.3894	30.3836	30.3772	30.45	30.4216	30.7498	30.6685	30.7204	30.9387	30.8415	30.896	30.2929	30.1888	30.1267	30.3907	30.3907	30.2875
Threonine--tRNA ligase (EC 6.1.1.3) (Threonyl-tRNA synthetase) (ThrRS)	thrS	WP_003090677.1	31.4392	31.505	31.6234	31.4615	31.4977	31.514	31.8445	31.8294	31.8579	27.7573	29.1404	29.3456	31.4048	31.3516	31.3736	31.4574	31.4699	31.468
Putative membrane protein	PA14_28490	WP_003090802.1	NaN	NaN	NaN	NaN	NaN	NaN	NaN	NaN	NaN	NaN	NaN	NaN	25.415	25.1689	25.0506	NaN	NaN	NaN
Uncharacterized protein	PA14_28460	WP_003090806.1	24.6789	25.0004	24.6739	25.1401	25.0009	25.1375	NaN	NaN	NaN	NaN	24.7989	NaN	25.4974	25.4147	25.4418	25.4675	25.066	25.3817
Transaldolase (EC 2.2.1.2)	tal	WP_003090868.1	31.5631	31.6157	31.5868	31.5833	31.5871	31.615	31.4959	31.4258	31.5123	31.9796	31.8663	31.9673	31.8618	31.6913	31.7465	31.9021	31.9739	31.971
Putative lipoprotein	vacJ	WP_003090872.1	27.247	27.0372	27.1279	26.3276	NaN	26.2992	28.1657	28.3437	28.1427	26.633	27.1767	27.0748	28.5336	28.6837	28.7225	27.0965	27.3649	27.4924
Putative ABC transporter, ATP-binding protein	yadG	WP_003090885.1	25.3605	25.1171	25.4494	25.3913	25.2594	25.0755	25.0895	25.1837	25.147	NaN	25.0941	24.8977	25.818	25.8482	25.6352	25.4126	NaN	NaN
Uncharacterized protein	PA14_27710	WP_003090890.1	25.6468	NaN	25.6392	26.2752	26.4505	26.4324	26.3783	26.3681	26.0871	27.1122	27.0188	26.795	NaN	NaN	NaN	NaN	NaN	NaN
Putative GAF domain-containing protein	PA14_27570	WP_003090905.1	26.3138	25.908	26.1994	26.5305	26.5608	26.4467	NaN	NaN	NaN	27.4276	26.9743	27.3725	NaN	NaN	26.4265	26.2326	NaN	26.3537
Peptide methionine sulfoxide reductase MsrB (EC 1.8.4.12) (Peptide-methionine (R)-S-oxide reductase)	msrB	WP_003090911.1	NaN	NaN	NaN	NaN	NaN	NaN	NaN	NaN	NaN	NaN	NaN	NaN	NaN	NaN	NaN	NaN	NaN	NaN
Putative aminotransferase	yfbQ	WP_003090913.1	28.1048	28.1409	28.2115	28.2976	27.7742	28.0423	28.9272	28.8937	28.9705	28.9131	28.9341	28.7853	28.6817	28.6008	28.5588	28.8532	28.6586	28.8101
Organic hydroperoxide resistance protein	ohr	WP_003090941.1	27.9133	27.9199	27.8934	27.7516	27.7133	NaN	NaN	NaN	NaN	27.8033	29.108	27.9033	27.6197	27.559	27.4871	NaN	27.67	27.5232
Elongation factor P (EF-P)	efp	WP_003090942.1	32.2369	32.2886	32.3021	32.5795	32.4628	32.4896	32.754	32.6448	32.7403	33.3078	33.5335	33.6223	31.9346	31.9384	31.9839	31.9622	31.954	31.9353
		WP_003090944.1	30.4886	30.0164	30.4988	29.1899	29.1252	28.9964	29.9369	29.8411	30.027	30.5892	30.7855	30.9385	30.6403	30.4776	30.8976	29.4064	29.973	29.2844
Putative ErfK/YbiS/YcfS/YnhG family protein	erfK	WP_003090946.1	28.5043	28.4078	28.5794	28.684	28.6593	28.4806	28.4495	28.3134	28.4045	28.5684	28.4692	28.6298	28.8323	28.8751	28.854	28.4049	28.2537	28.0359
Transcription elongation factor GreB (Transcript cleavage factor GreB)	greB	WP_003090951.1	NaN	NaN	NaN	NaN	NaN	NaN	25.9472	NaN	NaN	27.4436	27.249	27.5013	NaN	NaN	NaN	NaN	NaN	NaN
Orotidine 5-phosphate decarboxylase (EC 4.1.1.23) (OMP decarboxylase) (OMPDCase) (OMPdecase)	pyrF	WP_003090975.1	28.5921	28.5286	28.4377	28.6736	28.7117	28.7141	29.0619	28.9471	28.9688	29.7862	29.9463	30.0536	28.5514	28.4237	28.6262	28.7948	28.7844	28.6563
Putative transcriptional regulator	PA14_26760	WP_003090989.1;WP_003114740.1	NaN	NaN	NaN	25.3632	25.385	25.3478	NaN	NaN	NaN	NaN	NaN	NaN	NaN	NaN	NaN	NaN	NaN	NaN
Putative transcriptional regulator, GntR family	PA14_26590	WP_003091003.1	NaN	NaN	NaN	NaN	NaN	NaN	NaN	24.5089	24.2208	NaN	NaN	NaN	24.1131	24.7056	25.1061	NaN	24.2727	NaN
Putative outer membrane protein	PA14_26560	WP_003091007.1	25.7595	25.5685	25.733	NaN	NaN	NaN	26.0893	25.8221	NaN	NaN	NaN	NaN	25.8033	25.8607	25.8754	NaN	NaN	25.3754
Uncharacterized protein	PA14_26540	WP_003091009.1	25.2612	25.3276	NaN	25.5344	25.6426	25.6044	25.4801	25.5708	25.7229	NaN	25.538	25.681	25.5631	25.6265	25.6011	25.4519	NaN	NaN
Precorrin-2 C(20)-methyltransferase (EC 2.1.1.130)	cobI	WP_003091011.1	NaN	25.1179	24.9638	25.095	24.4762	NaN	NaN	NaN	NaN	NaN	24.9067	NaN	NaN	NaN	NaN	NaN	NaN	NaN
Electron transfer flavoprotein alpha-subunit	etfA	WP_003091099.1	33.9633	33.9296	34.0421	33.8255	33.8745	33.9338	33.9998	34.0316	34.0592	34.2353	34.178	33.9856	33.8079	33.8657	33.8173	33.9886	33.9178	33.9861
Electron transfer flavoprotein beta-subunit	etfB	WP_003091107.1	33.8225	33.7881	33.8281	33.6088	33.5733	33.6066	33.7669	33.7568	33.8003	34.7665	34.5546	34.7049	33.7591	33.5317	33.6493	33.5594	33.673	33.6795
Putative oxidase	PA14_25810	WP_003091113.1	25.2633	24.9891	NaN	25.2506	NaN	25.0733	NaN	NaN	NaN	NaN	NaN	NaN	NaN	NaN	NaN	NaN	NaN	NaN
Putative transcriptional regulator, TetR family	PA14_25800	WP_003091114.1	28.773	28.7376	28.7076	28.8264	28.8181	28.914	28.9171	28.9477	28.8615	29.9128	29.641	29.7467	28.5557	28.6546	28.5293	28.649	28.7688	28.8346
Putative deoxyribonuclease, TatD family	ycfH	WP_003091117.1	27.8157	27.9243	27.6597	28.0437	27.8873	27.9204	27.847	27.7445	27.8901	28.2601	28.3245	28.5472	27.4213	27.5017	27.5951	27.4696	27.6717	27.4179
Type 4 fimbrial biogenesis protein PilZ	pilZ	WP_003091119.1	26.049	NaN	26.3573	NaN	NaN	26.4434	NaN	NaN	NaN	27.3313	26.5889	27.3378	NaN	NaN	25.7662	NaN	NaN	NaN
4-amino-4-deoxychorismate lyase	pabC	WP_003091129.1	25.6025	25.4942	24.9767	24.9855	25.0075	25.1948	25.6926	NaN	25.5079	26.2064	26.0585	26.2867	NaN	NaN	NaN	25.5788	25.2846	NaN
Acyl carrier protein (ACP)	acpP	WP_003091135.1	31.2555	31.7508	31.7303	32.232	32.2861	32.3377	32.5001	32.5506	32.5775	33.5135	33.2524	33.4049	32.2969	32.217	32.3004	31.6586	32.2662	32.2318
3-oxoacyl-[acyl-carrier-protein] reductase	fabG	WP_003091137.1	32.0425	32.0207	32.0953	32.2608	32.2702	32.3151	31.1895	31.2133	31.2753	32.567	32.5273	32.6428	31.5523	31.4781	31.6258	31.2953	31.4155	31.2663
Malonyl CoA-acyl carrier protein transacylase (EC 2.3.1.39)	fabD	WP_003091139.1	32.0478	32.0023	31.9266	32.1346	32.1602	32.1483	32.3383	32.3911	32.3076	32.6101	32.6532	32.7671	31.8428	31.8696	31.9451	32.0849	32.0352	32.1611
50S ribosomal protein L32	rpmF	WP_003091143.1	30.109	30.1758	30.0743	30.0864	30.3747	30.2591	30.876	30.7108	30.9548	31.9634	31.8033	31.7467	30.1076	29.9473	30.2224	29.8149	29.657	29.6119
Uncharacterized protein	PA14_25620	WP_003091144.1	NaN	NaN	25.6959	26.4809	26.2796	26.6048	26.9119	26.6471	26.5369	26.3274	26.5414	27.0136	NaN	NaN	NaN	NaN	NaN	NaN
7-methyl-GTP pyrophosphatase (m(7)GTP pyrophosphatase) (EC 3.6.1.-)	maf-1	WP_003091145.1	26.132	26.2304	26.0299	26.4371	26.2484	26.3854	26.5507	26.3218	26.3247	27.5741	26.7045	26.9863	26.0587	25.9737	26.0392	26.3098	26.1682	26.1412
UPF0434 protein PA14_25520	PA14_25520	WP_003091157.1	NaN	NaN	NaN	NaN	NaN	NaN	26.9739	26.7752	26.884	27.9061	28.2334	28.2259	26.578	26.7414	26.5822	26.0463	26.3025	26.3641
Putative tolQ-type transport protein	PA14_25490	WP_003091163.1	NaN	NaN	NaN	NaN	NaN	NaN	25.1706	NaN	NaN	NaN	NaN	NaN	25.864	25.2391	NaN	NaN	NaN	NaN
Putative phosphodiesterase	ugpQ	WP_003091176.1	27.3469	27.1568	27.2112	27.3048	27.249	27.372	27.2784	27.2791	27.1459	27.8375	27.3614	27.2654	27.9267	27.8344	27.9082	27.9774	27.7017	27.8471
Soluble pyridine nucleotide transhydrogenase (STH) (EC 1.6.1.1) (NAD(P)(+) transhydrogenase [B-specific])	sthA	WP_003091177.1	31.0551	31.1266	31.1068	31.1834	31.2265	31.2208	31.0918	31.046	31.0492	30.5596	30.3502	30.4342	30.9257	30.8189	30.8375	31.0318	31.1309	31.0872
		WP_023981117.1;WP_003091181.1	NaN	NaN	NaN	NaN	NaN	NaN	NaN	NaN	NaN	NaN	NaN	NaN	NaN	NaN	NaN	NaN	NaN	NaN
Na(+)-translocating NADH-quinone reductase subunit C (Na(+)-NQR subunit C) (Na(+)-translocating NQR subunit C) (EC 7.2.1.1) (NQR complex subunit C) (NQR-1 subunit C)	nqrC	WP_003091184.1	NaN	NaN	NaN	25.5246	NaN	NaN	27.1242	NaN	NaN	NaN	NaN	25.9916	27.2757	27.4089	27.3836	NaN	NaN	25.7087
Uncharacterized protein	PA14_25220	WP_003091190.1	27.1339	27.1832	27.2461	27.5859	27.6466	27.5829	27.7386	27.6041	27.6796	28.1851	28.0492	28.2121	27.1565	26.7339	27.4088	27.4557	27.4354	27.3104
Probable S-methyl-5-thioinosine phosphorylase (EC 2.4.2.44) (5-methylthioinosine phosphorylase) (MTI phosphorylase) (MTIP)	PA14_25210	WP_003091193.1	28.8073	28.7722	28.7929	28.9491	28.8469	28.8601	29.1514	29.1112	29.1151	29.9863	29.9905	29.5796	29.2569	29.1587	29.1667	29.4452	29.2482	29.3647
Transcriptional regulator PsrA	psrA	WP_003091195.1	27.2802	27.2038	27.27	27.4023	27.3037	27.3036	27.5224	26.9602	27.4072	27.9154	28.7317	28.8422	NaN	26.1332	26.9256	26.9224	26.6788	26.7277
LexA repressor (EC 3.4.21.88)	lexA	WP_003091196.1	26.2382	26.4491	25.9599	26.3656	26.3683	26.3211	26.4855	26.6546	26.3466	26.9101	27.2016	27.6176	26.4317	26.7557	26.6103	26.4587	26.3257	26.3304
DNA topoisomerase 1 (EC 5.6.2.2) (DNA topoisomerase I)	topA	WP_003091201.1	30.7657	30.8284	30.8572	30.8514	30.7924	30.9186	31.1449	31.0905	31.1412	NaN	NaN	NaN	30.2694	30.234	30.279	30.2357	30.3559	30.313
Fatty acid oxidation complex subunit alpha [Includes: Enoyl-CoA hydratase/Delta(3)-cis-Delta(2)-trans-enoyl-CoA isomerase/3-hydroxybutyryl-CoA epimerase (EC 4.2.1.17) (EC 5.1.2.3) (EC 5.3.3.8); 3-hydroxyacyl-CoA dehydrogenase (EC 1.1.1.35)]	fadB	WP_003091204.1	31.8842	31.8307	31.8006	31.8623	31.8045	31.8198	32.229	32.2746	32.1666	27.2677	26.6453	26.8606	32.1794	32.1316	32.1962	32.4609	32.3309	32.3905
Universal stress protein	PA14_25040	WP_003091210.1	NaN	NaN	NaN	NaN	NaN	NaN	NaN	NaN	NaN	26.8477	NaN	NaN	26.6775	26.8436	26.5952	NaN	NaN	NaN
Uncharacterized protein	PA14_24990	WP_003091225.1	NaN	NaN	NaN	26.1602	NaN	NaN	NaN	NaN	26.5451	27.194	27.2302	27.4915	NaN	NaN	NaN	NaN	NaN	NaN
Molybdenum cofactor biosynthesis protein B	moaB2	WP_003091240.1	30.3977	30.3255	30.333	30.451	30.4525	30.4976	30.4097	30.3957	30.3329	31.2665	31.2904	31.3625	30.3818	30.4444	30.4638	30.6284	30.7433	30.7046
Putative lipoprotein	PA14_24880	WP_003091247.1	NaN	NaN	28.706	NaN	NaN	NaN	29.1221	29.1292	28.927	29.7961	29.9341	29.7334	29.9817	30.0461	30.3198	29.03	29.1909	29.0557
Uncharacterized protein	PA14_24770	WP_003091262.1	28.0966	28.1295	28.1719	28.0489	27.9599	27.9615	27.5739	27.9031	27.6773	28.6945	28.4534	28.298	29.6309	29.3625	29.1918	28.4564	28.3305	28.4265
Deoxyguanosinetriphosphate triphosphohydrolase-like protein	PA14_24730	WP_003091265.1	25.8044	25.8999	25.5446	NaN	25.7861	25.9515	NaN	25.6839	25.7566	NaN	25.2046	NaN	26.144	25.7913	25.7189	26.1294	26.2268	26.2841
Uncharacterized protein	PA14_24700	WP_003091271.1	28.2278	28.1578	28.0608	28.5055	28.6303	28.482	28.6132	28.6811	28.6021	29.5401	29.6913	29.1228	28.0245	28.0942	28.2356	28.2713	28.2021	28.236
Putative hydrolase	PA14_24610	WP_003091278.1	26.5645	26.3717	26.7797	26.6444	26.8496	26.7632	26.2598	26.5608	NaN	26.5799	NaN	26.6443	NaN	26.3335	26.6157	26.8621	26.9123	26.5427
Putative MoxR-like ATPase	moxR	WP_003091294.1	24.61	NaN	24.9329	24.6182	NaN	23.7936	24.3875	25.2234	24.806	NaN	NaN	24.3286	25.263	25.2389	24.9436	25.4055	24.7752	24.7415
Uncharacterized protein	PA14_24300	WP_003091320.1	28.4846	28.5505	28.2343	28.4822	28.5236	28.4744	28.1622	28.2492	28.3504	NaN	26.1767	27.1586	26.9336	27.554	27.6991	27.5643	27.7963	27.6044
Uncharacterized protein	PA14_24260	WP_003104990.1;WP_003091329.1	26.2781	26.2628	26.0336	26.3586	26.0114	26.2394	25.756	NaN	25.7911	NaN	25.7497	NaN	NaN	NaN	NaN	NaN	NaN	NaN
Uncharacterized protein	PA14_24230	WP_003091336.1	NaN	NaN	NaN	NaN	25.0996	NaN	NaN	25.1592	NaN	NaN	NaN	NaN	NaN	NaN	NaN	NaN	NaN	NaN
NAD kinase (EC 2.7.1.23) (ATP-dependent NAD kinase)	nadK	WP_003091343.1	27.4512	27.4796	27.3489	27.6	27.7953	27.819	27.6107	27.572	27.5001	27.8962	28.0288	28.2082	27.6632	27.6665	27.637	27.7461	27.7929	27.8142
Uncharacterized protein	PA14_24210	WP_003091344.1	NaN	21.2403	21.1936	NaN	NaN	NaN	NaN	NaN	NaN	NaN	NaN	NaN	NaN	NaN	NaN	NaN	NaN	NaN
2,4-dienoyl-CoA reductase FadH1	fadH1	WP_003091351.1	NaN	24.994	24.8537	25.3347	NaN	NaN	NaN	NaN	NaN	NaN	NaN	NaN	NaN	NaN	NaN	NaN	NaN	NaN
Putative short-chain dehydrogenase	PA14_23950	WP_003091381.1	NaN	NaN	NaN	NaN	NaN	NaN	25.8484	NaN	NaN	25.9936	26.2967	26.3376	NaN	NaN	NaN	NaN	25.6273	NaN
Amidophosphoribosyltransferase (ATase) (EC 2.4.2.14) (Glutamine phosphoribosylpyrophosphate amidotransferase) (GPATase)	purF	WP_003091383.1	30.7292	30.7191	30.7752	30.7601	30.752	30.8448	31.0231	30.9644	31.0184	29.8411	29.612	29.8971	30.7705	30.7164	30.7559	31.0042	30.9835	31.0851
N-(5-phosphoribosyl)anthranilate isomerase (PRAI) (EC 5.3.1.24)	trpF	WP_003091389.1	25.7448	25.6281	25.4987	25.3365	25.3959	25.062	25.9765	26.0615	25.9481	27.0116	26.8512	26.3003	25.8803	26.2922	26.0493	26.107	26.1771	26.1783
Putative aspartate-semialdehyde dehydrogenase	PA14_23810	WP_003091393.1	27.1351	27.0124	27.3235	27.1053	26.874	26.7376	27.5913	27.657	27.3752	26.9141	27.2398	26.2844	26.2332	27.0436	26.6734	27.1475	26.8869	27.1745
3-isopropylmalate dehydrogenase (EC 1.1.1.85) (3-IPM-DH) (Beta-IPM dehydrogenase) (IMDH)	leuB	WP_003091395.1	28.7417	28.4597	28.51	28.7071	28.595	28.6592	28.1492	28.1277	28.2235	28.2428	28.32	28.389	28.0676	27.8403	28.0404	28.4366	28.493	28.542
3-isopropylmalate dehydratase large subunit (EC 4.2.1.33) (Alpha-IPM isomerase) (IPMI) (Isopropylmalate isomerase)	leuC	WP_003091399.1	27.2425	27.265	27.1662	27.2184	27.3347	27.336	NaN	NaN	NaN	NaN	NaN	NaN	NaN	NaN	NaN	NaN	NaN	NaN
Putative translation initiation inhibitor	PA14_23720	WP_003091402.1	27.8306	27.6449	27.4462	27.7626	27.702	27.7366	26.6746	26.7287	26.7831	28.1973	28.0342	28.2097	28.0881	28.1083	28.212	28.0791	28.2754	28.4945
Putative small heat shock protein	ibpA	WP_003091405.1	24.9193	25.1089	24.2743	25.4159	NaN	NaN	26.7679	NaN	26.3971	28.713	28.648	29.2224	26.4193	26.712	27.1149	NaN	25.8603	NaN
Putative bleomycin resistance protein	PA14_23670	WP_003091406.1	26.1455	26.0646	25.7472	25.858	26.0225	26.0653	26.0735	25.9041	NaN	26.4553	26.669	26.8816	26.098	26.107	26.1626	26.4145	26.5202	26.5634
Putative 2-keto-3-deoxygluconate 6-phosphate aldolase	kdgA	WP_003091412.1	26.8401	26.7401	26.6784	26.6506	26.5898	26.8195	27.2339	27.5272	27.3388	28.3293	27.8796	27.4651	26.9888	26.7762	26.8507	27.0369	26.9015	26.8919
Integration host factor subunit beta (IHF-beta)	ihfB	WP_003091441.1	26.464	NaN	26.3014	27.3805	27.5694	27.4141	27.0386	26.8839	26.9021	28.0474	28.2306	28.2217	27.8258	27.5471	27.5555	27.5823	27.3794	27.3399
30S ribosomal protein S1	rpsA	WP_003091442.1	34.6701	34.7281	34.6919	34.8412	34.8123	34.8473	35.2842	35.2361	35.299	33.337	33.3861	33.4522	34.7829	34.7597	34.7291	34.7181	34.6833	34.6601
Prephenate dehydratase	pheA	WP_003091446.1	28.8902	29.0082	29.0294	29.1053	29.025	29.0894	29.4077	29.2453	29.2437	29.2006	29.4852	29.5286	29.0958	29.0765	29.0187	29.172	29.3448	29.1625
Methylthioribose-1-phosphate isomerase (M1Pi) (MTR-1-P isomerase) (EC 5.3.1.23) (S-methyl-5-thioribose-1-phosphate isomerase)	mtnA	WP_003091449.1	28.7119	28.8098	28.7992	28.9219	28.9384	29.0552	28.4596	28.653	28.5711	28.4675	28.5035	28.4547	28.2755	28.286	28.2149	28.5921	28.4567	28.5928
Putative hydrolase	PA14_23240	WP_003091450.1	27.3945	27.1608	27.0858	27.1497	27.122	27.2507	27.4751	27.6519	27.6331	26.9035	26.9717	26.7826	27.8833	27.8717	27.7524	27.9597	27.8045	27.9987
Ubiquinone biosynthesis O-methyltransferase (2-polyprenyl-6-hydroxyphenol methylase) (EC 2.1.1.222) (3-demethylubiquinone 3-O-methyltransferase) (EC 2.1.1.64)	ubiG	WP_003091451.1	28.205	28.2025	28.0897	28.2344	28.0995	28.3196	27.5898	27.597	27.6147	27.5404	28.2412	28.3117	28.0458	28.0507	28.0249	27.4326	27.4039	27.3191
Putative oxidoreductase, short-chain dehydrogenase/reductase family	yciK	WP_003091453.1	28.7835	28.9059	28.9557	28.9499	29.0529	29.0857	28.5835	28.5131	28.5495	29.445	29.4925	29.6467	28.6507	28.5677	28.576	28.2735	28.6144	28.3855
Glucose-6-phosphate 1-dehydrogenase (G6PD) (EC 1.1.1.49)	zwf	WP_003091465.1	30.0659	30.0105	30.0504	30.1386	30.0725	30.1372	30.513	30.521	30.4878	29.3244	29.1574	29.161	30.7245	30.7209	30.7629	30.8862	30.8364	30.8613
Putative transcriptional regulator, RpiR family	hexR	WP_003091466.1	NaN	25.3999	NaN	25.1541	NaN	NaN	25.4652	25.1174	25.4545	26.1273	25.9647	25.3706	25.0508	NaN	NaN	NaN	25.3068	25.5392
Putative permease of ABC sugar transporter	gltF	WP_003091471.1	NaN	NaN	NaN	NaN	NaN	NaN	NaN	25.5049	25.4904	NaN	NaN	NaN	25.9845	25.9859	26.1245	NaN	NaN	NaN
Putative binding protein component of ABC sugar transporter	gltB	WP_003091472.1	31.4665	31.4723	31.4707	31.3631	31.3352	31.4018	32.8876	32.9006	32.8976	32.5852	32.6102	32.6162	32.9791	32.9321	32.9774	32.8232	32.8925	32.8943
Glucokinase (EC 2.7.1.2) (Glucose kinase)	glk	WP_003091477.1	28.6676	28.5723	28.4832	28.6319	28.6122	28.7066	28.6582	28.7545	28.5706	28.9752	28.976	29.0469	28.6335	28.5824	28.4983	28.6552	28.5529	28.7059
6-phosphogluconate dehydratase	edd	WP_003091478.1	31.9902	32.0074	31.9461	32.0076	32.0623	32.0875	31.4629	31.4192	31.4133	28.9964	29.5062	29.6725	31.4997	31.5266	31.5644	31.5833	31.6852	31.6678
Glyceraldehyde-3-phosphate dehydrogenase (EC 1.2.1.-)	gapA	WP_003091480.1	31.8675	31.7913	31.7523	31.9365	31.9213	31.8521	31.6482	31.6082	31.667	31.5939	31.6456	31.665	32.1952	32.2372	32.2275	32.1907	32.1582	32.146
Putative SUA5/yciO/yrdC family:Sua5/YciO/YrdC/YwlC protein family	yciO	WP_003091486.1	NaN	NaN	NaN	NaN	NaN	NaN	NaN	NaN	NaN	NaN	NaN	NaN	NaN	25.3238	25.0536	NaN	NaN	NaN
Putative cytoplasmic protein	yciI	WP_003091489.1	27.3243	26.8181	26.9256	26.9915	26.7213	26.9669	26.8368	27.2379	27.2567	NaN	27.2591	NaN	26.7594	26.9507	26.7912	27.6774	26.657	27.2331
Putative glutathione S-transferase	PA14_22530	WP_003091520.1	24.3925	NaN	NaN	24.6283	24.5522	NaN	NaN	NaN	NaN	NaN	NaN	NaN	NaN	NaN	NaN	NaN	NaN	NaN
Uncharacterized protein	PA14_22480	WP_003091533.1	25.705	NaN	NaN	NaN	NaN	25.9889	NaN	NaN	25.5463	26.4378	26.2665	26.3036	25.44	NaN	NaN	NaN	26.0911	NaN
Putative transcriptional regulator, LysR family	PA14_22470	WP_003091534.1	27.9721	27.8315	27.936	27.9497	28.1076	27.9617	27.3089	27.7313	27.4929	28.1942	27.8878	28.0035	27.9434	27.9002	28.0673	28.0466	28.1085	28.1126
Site-determining protein	minD	WP_003091579.1	29.4979	29.5061	29.4814	29.5799	29.571	29.6103	28.9584	28.6629	28.8919	30.3226	30.1868	30.2783	29.7628	29.8625	29.8163	29.4588	29.4655	29.5898
Cell division topological specificity factor	minE	WP_003091581.1	27.9155	27.9713	27.9892	28.2448	28.268	28.368	28.1411	27.902	27.5934	29.3681	29.5171	29.6661	27.994	28.1445	28.0897	27.8339	27.5217	27.7196
Ribosomal large subunit pseudouridine synthase A	rluA	WP_003091582.1	NaN	NaN	26.342	NaN	NaN	26.1787	26.8304	26.8925	26.3213	26.7065	27.2998	27.2074	26.3846	26.2704	NaN	NaN	NaN	26.3149
Probable M18 family aminopeptidase 2 (EC 3.4.11.-)	apeB	WP_003091583.1	28.4911	28.5327	28.5734	28.6027	28.7084	28.744	28.6868	28.7037	28.5943	28.2342	28.0226	28.1992	28.0453	27.8353	28.0938	28.1106	28.1888	28.0602
Putative ABC transporter, periplasmic substrate-binding protein	PA14_21960	WP_003091586.1	27.3581	27.2388	27.4906	27.3791	27.4955	27.3604	NaN	NaN	NaN	NaN	NaN	NaN	27.4193	27.4527	27.6938	28.0278	28.1283	28.0202
Putative quinone oxidoreductase	qor	WP_003091592.1	28.4768	28.3708	28.455	28.3341	28.4732	28.4594	28.3971	28.3671	28.2565	28.75	28.5075	28.6132	28.7947	28.8862	28.8173	28.9018	28.8823	28.9131
Periplasmic tail-specific protease	tsp	WP_003091593.1;WP_003109168.1	29.8746	29.9294	29.8758	29.9686	30.0424	29.9706	29.8975	29.9174	29.9943	NaN	NaN	NaN	29.8614	29.7387	29.7673	29.7614	29.9101	29.7279
Peptidyl-prolyl cis-trans isomerase (EC 5.2.1.8)	PA14_21820	WP_003091600.1	29.0502	29.1912	29.0676	28.8171	28.7849	28.9637	30.6596	30.6521	30.6433	29.973	29.8619	29.8302	30.7395	30.6298	30.5849	29.474	29.6021	29.5568
Recombination-associated protein RdgC	rdgC	WP_003091601.1	30.8467	30.7478	30.6411	30.8961	30.9058	30.9166	30.8821	30.8519	30.8637	30.7917	31.0364	30.9975	30.4213	30.4166	30.4003	30.5279	30.5022	30.5509
Cold acclimation protein B	capB	WP_003091604.1	30.2232	30.2722	30.2866	30.6291	30.7554	30.5921	31.2823	31.2536	31.1855	32.4965	32.3286	32.6061	30.3744	30.4229	30.7841	30.2745	30.3681	30.3874
Putative TonB-dependent receptor	fecA	WP_003091606.1	NaN	NaN	NaN	NaN	NaN	NaN	27.2705	27.1476	27.1654	NaN	NaN	NaN	NaN	27.0112	NaN	NaN	NaN	NaN
Long-chain-fatty-acid--CoA ligase	fadD2	WP_003091644.1	25.9897	NaN	25.801	25.9603	25.7257	25.9213	25.6217	NaN	25.7486	NaN	NaN	NaN	26.0756	26.2337	26.0431	NaN	26.2917	26.0036
(R)-specific enoyl-CoA hydratase	phaJ1	WP_003091647.1	28.7391	28.6258	28.702	28.7378	28.521	28.7197	28.7684	28.6864	28.6475	28.964	28.9367	28.9283	28.1903	28.6242	28.4877	28.9069	28.7592	28.9123
Uncharacterized protein	PA14_21220	WP_003091672.1	33.2878	33.3469	33.3861	33.6982	33.6917	33.688	31.7323	31.6011	31.737	32.6629	32.7345	32.8345	32.6528	32.5908	32.5637	31.9644	32.056	32.0303
ATP-dependent Clp protease proteolytic subunit (EC 3.4.21.92) (Endopeptidase Clp)	clpP	WP_003091706.1	31.7268	31.7611	31.7087	31.5309	31.6433	31.5957	31.1817	31.2716	31.2597	32.0376	32.1474	32.1007	31.635	31.6128	31.6678	31.7565	31.7733	31.6285
Putative FAD-dependent monooxygenase	PA14_21010	WP_003091709.1	26.4251	26.2777	26.2727	26.0053	26.0864	26.1871	26.8154	26.7728	27.1018	26.316	26.7045	26.9265	26.2861	26.2909	26.3076	NaN	25.2217	25.634
Putativ isomerase	PA14_20960	WP_003091711.1	29.6992	29.7146	29.7931	29.9341	29.9592	29.9775	30.193	30.0847	30.0922	31.162	31.2352	31.3247	30.1971	30.2645	30.1019	29.9373	29.9283	29.856
3-oxoacyl-[acyl-carrier-protein] synthase 3 (EC 2.3.1.180) (3-oxoacyl-[acyl-carrier-protein] synthase III) (Beta-ketoacyl-ACP synthase III) (KAS III)	fabH	WP_003091712.1	28.5081	28.5666	28.4457	28.6756	28.6486	28.6155	29.3079	29.3567	29.2857	29.712	29.7574	29.5294	28.9273	29.1154	29.0514	29.263	29.1458	29.2374
Uncharacterized protein	PA14_20880	WP_003091717.1	22.1236	21.4646	NaN	22.5707	NaN	22.1431	22.5112	NaN	NaN	NaN	NaN	NaN	NaN	NaN	NaN	NaN	NaN	NaN
Putative transcriptional regulator, MarR family	slyA	WP_003091721.1	27.2986	27.2616	27.3481	27.3153	27.2057	27.2192	27.4818	27.5026	27.3276	28.3887	28.2051	28.2227	27.274	27.4151	27.3743	27.9465	27.333	27.4652
ATP-dependent DNA helicase RecQ	recQ	WP_003091724.1	24.5297	24.452	24.371	24.6129	25.3495	24.8201	24.1893	NaN	24.5009	NaN	NaN	NaN	24.3515	24.4655	24.4183	NaN	23.253	24.11
Putative histidine-containing phosphotransfer (HPt) domain	PA14_20800	WP_003091725.1	NaN	NaN	NaN	NaN	NaN	NaN	NaN	NaN	NaN	NaN	24.834	24.7057	NaN	NaN	NaN	NaN	NaN	NaN
STAS-domain containing protein PA14_20770	PA14_20770	WP_003091727.1	27.2696	27.2502	27.1107	27.5444	27.7882	27.578	26.5438	26.4763	26.4703	27.6345	27.4915	27.1321	28.0689	28.004	27.9626	27.6674	27.6301	27.8386
Chemotaxis protein methyltransferase (EC 2.1.1.80)	cheR	WP_003091728.1	26.3586	26.3637	26.4317	26.2073	26.3568	26.3578	NaN	NaN	NaN	NaN	26.0315	NaN	NaN	NaN	NaN	NaN	NaN	NaN
Putative chemotaxis signal transduction protein	PA14_20750	WP_003091730.1	26.937	26.8147	26.7956	27.0116	26.8388	26.8316	25.9971	25.1579	25.4528	26.4705	26.4187	26.8485	27.8059	28.3686	27.8644	26.9313	27.0222	27.0084
Putative export chaperone involved in flagellar synthesis	flgN	WP_003091733.1	NaN	NaN	NaN	NaN	NaN	NaN	NaN	NaN	NaN	NaN	NaN	25.6776	NaN	NaN	NaN	NaN	NaN	NaN
Aliphatic amidase (EC 3.5.1.4) (Acylamide amidohydrolase)	amiE	WP_003091756.1	NaN	25.7634	25.1631	NaN	NaN	NaN	NaN	NaN	NaN	NaN	NaN	NaN	NaN	NaN	NaN	NaN	NaN	NaN
DNA binding-protein	algZ	WP_003091802.1	NaN	NaN	NaN	NaN	NaN	NaN	NaN	NaN	NaN	27.4724	27.6417	27.7631	NaN	NaN	NaN	NaN	NaN	NaN
Ferredoxin--NADP+ reductase	fpr	WP_003091832.1	31.9311	31.9789	31.9648	31.8536	31.9766	31.8953	32.0997	32.0554	32.021	32.6252	32.5672	32.5953	31.5703	31.4289	31.492	31.5007	31.5745	31.5228
Uncharacterized protein	PA14_19950	WP_003091854.1	NaN	NaN	NaN	25.9317	NaN	25.8102	NaN	NaN	NaN	26.3089	27.0599	26.8667	NaN	NaN	NaN	NaN	25.988	25.5058
Leucine dehydrogenase	ldh	WP_003091859.1	26.8757	26.6432	26.7073	26.6507	26.4497	26.6862	NaN	NaN	NaN	NaN	NaN	NaN	26.9417	27.0135	26.9816	27.5064	27.2676	27.4119
Putative enoyl CoA-hydratase/isomerase family protein	PA14_19740	WP_003091874.1	NaN	25.6184	NaN	NaN	NaN	NaN	NaN	NaN	NaN	NaN	25.4232	25.5119	25.7963	25.7263	25.6647	NaN	NaN	NaN
GTP cyclohydrolase 1 (EC 3.5.4.16) (GTP cyclohydrolase I) (GTP-CH-I)	folE1	WP_003091896.1	NaN	NaN	NaN	NaN	NaN	NaN	NaN	NaN	25.9805	26.7895	26.7027	26.5344	NaN	NaN	NaN	NaN	NaN	NaN
D-erythro-7,8-dihydroneopterin triphosphate epimerase	folX	WP_003091897.1	26.7591	26.902	27.1807	27.0028	NaN	27.0776	NaN	NaN	NaN	27.9773	28.0822	28.0477	26.7518	26.9931	NaN	27.0612	25.7572	26.8204
Uncharacterized protein	PA14_19610	WP_003091898.1	26.9586	27.0763	26.8953	27.2939	27.2584	27.4151	28.1936	27.9476	28.1116	28.6031	28.8173	28.7867	27.0398	26.5958	27.3076	26.8232	27.3803	27.3824
Uncharacterized protein	PA14_19600	WP_003091899.1	27.3046	27.7446	27.944	27.9352	NaN	27.7879	28.1733	27.8157	27.8734	29.192	29.1374	29.4152	NaN	27.9933	NaN	NaN	NaN	NaN
Putative molybdopterin-binding protein	ssuF	WP_003091900.1	NaN	NaN	NaN	NaN	NaN	NaN	NaN	NaN	NaN	28.3451	27.5651	27.2016	NaN	NaN	NaN	NaN	NaN	NaN
Putative thiol-specific antioxidant protein	lsfA	WP_003091927.1	NaN	NaN	NaN	NaN	NaN	NaN	NaN	NaN	NaN	27.9873	28.2829	28.317	NaN	NaN	NaN	NaN	NaN	NaN
Probable malate:quinone oxidoreductase (EC 1.1.5.4) (MQO) (Malate dehydrogenase [quinone])	mqoA	WP_003091930.1	NaN	NaN	NaN	NaN	25.4951	NaN	27.2669	27.2902	26.9949	NaN	NaN	NaN	26.53	26.5535	26.5032	NaN	NaN	NaN
Uncharacterized protein	PA14_19410	WP_003091935.1	27.9204	27.8046	27.8039	28.3778	28.47	28.3676	27.9993	27.6802	27.9318	25.7247	26.0431	25.8631	28.9062	28.9486	29.0776	29.1748	29.1171	29.2162
Putative transcriptional regulator	PA14_19380	WP_003091943.1	27.5429	27.5295	27.5943	27.8592	27.8383	28.4004	26.8097	26.7402	25.9801	27.1822	27.325	27.7325	26.5646	26.8122	26.7223	NaN	26.9156	26.7758
Putative mechanosensitive ion channel family protein	ybdG	WP_003091979.1	NaN	NaN	NaN	NaN	NaN	NaN	24.0696	NaN	23.8785	NaN	NaN	NaN	NaN	24.2558	24.5508	NaN	NaN	NaN
NAD-dependent malic enzyme (NAD-ME) (EC 1.1.1.38)	maeA	WP_003091987.1	30.424	30.4183	30.3504	30.5499	30.5223	30.5087	30.6006	30.6458	30.6238	28.9088	28.2285	27.7077	30.5739	30.6086	30.6646	30.8564	30.8761	30.88
dCTP deaminase (EC 3.5.4.13) (Deoxycytidine triphosphate deaminase)	dcd	WP_003092017.1	29.1067	28.9642	28.9802	29.1672	29.0452	29.0957	29.3018	29.308	29.206	29.9429	29.8287	29.8244	29.1378	28.9591	29.0698	29.3885	29.258	29.3922
Iron-sulfur cluster carrier protein	mrp	WP_003092020.1	27.0781	26.8329	26.8721	26.7747	26.7327	26.7847	25.436	NaN	NaN	26.5888	26.5717	26.2991	27.5153	27.4454	27.3292	26.8683	26.7292	26.6323
Methionine--tRNA ligase (EC 6.1.1.10) (Methionyl-tRNA synthetase) (MetRS)	metG	WP_003092021.1	32.019	32.035	32.0106	32.0929	32.0965	32.0591	32.1343	32.0882	32.0598	30.0781	29.8493	29.531	31.5978	31.6209	31.6035	31.8082	31.8373	31.7647
Endonuclease III (EC 4.2.99.18) (DNA-(apurinic or apyrimidinic site) lyase)	nth	WP_003092050.1	26.5055	26.5783	26.3807	26.6168	26.8779	26.7953	NaN	NaN	NaN	26.8195	26.6946	NaN	NaN	NaN	NaN	NaN	NaN	NaN
Uncharacterized protein	PA14_18870	WP_003092052.1	25.0013	NaN	24.8554	26.3423	NaN	26.4674	26.7327	26.5465	NaN	27.4678	27.3849	NaN	NaN	NaN	NaN	26.2059	26.0267	NaN
Argininosuccinate synthase (EC 6.3.4.5) (Citrulline--aspartate ligase)	argG	WP_003092065.1	29.5121	29.617	29.5246	29.7422	29.8008	29.7735	29.2693	29.2452	29.3228	28.5247	28.8057	28.876	29.0221	28.8856	28.976	28.7805	28.8914	29.0185
Ribonuclease T (EC 3.1.13.-) (Exoribonuclease T) (RNase T)	rnt	WP_003092070.1	26.4205	26.4186	26.3477	26.8737	26.8583	26.8395	NaN	NaN	NaN	26.9	26.3825	26.3426	NaN	NaN	25.6733	25.6896	NaN	NaN
Putative alkyl hydroperoxide reductase subunit	ahpC	WP_003092073.1	33.9211	33.9063	34.0088	34.1023	34.2581	34.1515	32.6875	32.6511	32.7727	33.7893	33.7032	33.8316	33.4494	33.2858	33.2315	33.6461	33.7047	33.6849
Bacterioferritin (EC 1.16.3.1)	bfrB	WP_003092078.1	31.5344	31.5287	31.4933	31.8382	31.8325	31.9041	29.6276	29.6738	29.4824	30.4008	30.112	30.0515	28.3789	28.3691	28.2754	28.6397	28.6256	28.577
Glutaredoxin	ydhD	WP_003092082.1	29.0025	29.0681	28.9927	29.3646	29.3355	29.4548	29.015	29.0764	28.9323	30.3036	30.36	30.4155	28.6031	28.7848	28.7644	28.499	28.6786	28.684
Ornithine carbamoyltransferase (EC 2.1.3.3)	argF	WP_003092090.1	26.5411	26.5477	26.4794	26.6308	26.6245	26.6004	26.6491	26.6003	26.5419	26.9785	26.5466	26.7471	NaN	NaN	25.9294	NaN	NaN	NaN
Bifunctional polymyxin resistance protein ArnA [Includes: UDP-4-amino-4-deoxy-L-arabinose formyltransferase (EC 2.1.2.13) (ArnAFT) (UDP-L-Ara4N formyltransferase); UDP-glucuronic acid oxidase, UDP-4-keto-hexauronic acid decarboxylating (EC 1.1.1.305) (ArnADH) (UDP-GlcUA decarboxylase) (UDP-glucuronic acid dehydrogenase)]	arnA	WP_003092116.1	29.0596	29.2101	29.0114	29.0938	29.2495	29.1053	26.0606	26.4484	25.7889	NaN	NaN	NaN	NaN	25.3981	NaN	24.6834	NaN	NaN
Methylmalonate-semialdehyde dehydrogenase	mmsA	WP_003092142.1	28.4181	27.9471	27.9989	27.0977	26.5225	26.4378	25.5366	25.4975	25.6882	NaN	NaN	NaN	26.3637	26.7229	26.6216	25.4562	25.9552	26.299
Putative transcriptional regulator, TetR family	PA14_18080	WP_003092152.1	25.6527	25.5555	25.4397	25.7209	25.6317	25.556	25.7128	25.9353	25.8231	26.4759	26.4842	25.9494	25.4783	25.7295	25.9165	25.9168	NaN	25.6658
Cys-tRNA(Pro)/Cys-tRNA(Cys) deacylase (EC 4.2.-.-)	ybaK	WP_003092163.1	24.6651	NaN	24.5228	NaN	25.0677	NaN	NaN	NaN	NaN	NaN	25.6798	NaN	NaN	NaN	NaN	NaN	NaN	NaN
Glycerol kinase (EC 2.7.1.30) (ATP:glycerol 3-phosphotransferase) (Glycerokinase) (GK)	glpK	WP_003092168.1	31.1658	31.1802	31.2112	31.1841	31.1484	31.0047	29.6805	29.7431	29.6814	28.586	28.9224	28.4085	28.4051	28.3836	28.3141	28.4009	27.6688	27.9371
Glycerol-3-phosphate regulon repressor	glpR	WP_003092173.1	26.4378	26.4236	26.3192	26.8717	26.8778	26.9698	NaN	NaN	NaN	25.8201	25.832	25.8654	26.2384	25.844	25.9641	25.1215	25.1238	NaN
Putative carbon-nitrogen hydrolase family protein	PA14_17730	WP_003092205.1	NaN	NaN	NaN	NaN	NaN	NaN	NaN	NaN	NaN	NaN	NaN	NaN	NaN	NaN	NaN	NaN	NaN	NaN
50S ribosomal protein L31 type B	rpmE2	WP_003092213.1	NaN	NaN	NaN	NaN	NaN	NaN	NaN	NaN	NaN	27.9322	NaN	NaN	30.8397	30.8649	31.0587	30.5803	30.7569	30.6943
Putative DNA-binding response regulator, LuxR family	PA14_17670	WP_003092229.1	26.8195	27.1646	26.925	26.9089	27.2506	27.3089	26.462	26.8096	27.0941	28.3336	28.0105	27.94	27.0701	27.364	27.3559	26.9209	27.0973	26.8754
Putative secreted protein	PA14_17600	WP_003092248.1	29.2197	29.2788	29.2955	29.5861	29.4802	29.5515	28.9875	28.9696	28.9268	29.636	29.7514	30.0249	28.8764	29.0276	29.0965	29.0325	29.0487	29.0528
Putative metallo-beta-lactamase superfamily protein	PA14_17570	WP_003092253.1	29.8187	29.8559	29.9194	29.8272	29.9631	29.9187	28.2967	28.2874	28.1451	26.1992	27.224	27.5644	29.2674	29.3548	29.3415	29.4322	29.3737	29.5061
Putative lysine decarboxylase	PA14_17550	WP_003092255.1	28.7724	28.6928	28.7158	28.7722	28.7949	28.8536	27.5205	27.5988	27.4794	27.3192	27.4724	27.1381	28.3959	28.4971	28.4165	28.8021	28.6279	28.6012
Protein RecA (Recombinase A)	recA	WP_003092260.1	29.4103	29.4356	29.3904	29.6681	29.5459	29.6156	30.392	30.3715	30.3841	30.4423	30.4147	30.3959	30.3645	30.4464	30.4107	30.193	30.0342	30.235
Putative competence-damaged protein	cinA	WP_003092262.1	25.8392	25.9366	25.7503	26.2091	26.109	26.3216	25.7702	25.928	25.7791	27.0701	26.3126	26.7849	26.3744	26.3145	NaN	26.1936	26.3704	26.3979
Ferredoxin	fdxA	WP_003092272.1	27.2222	27.1699	27.4576	28.0529	27.9142	27.8538	27.8006	27.7548	27.8794	28.7359	28.7278	28.8439	27.0678	26.9447	26.8391	26.7893	26.5431	26.9191
5-nucleotidase SurE (EC 3.1.3.5) (Nucleoside 5-monophosphate phosphohydrolase)	surE	WP_003092341.1	27.7154	27.7138	27.2647	27.7563	27.8328	27.6877	28.3498	28.3238	28.2719	28.6627	28.8944	28.4304	27.7875	27.8931	27.8758	28.1165	28.1407	28.1058
tRNA pseudouridine synthase D (EC 5.4.99.27) (tRNA pseudouridine(13) synthase) (tRNA pseudouridylate synthase D) (tRNA-uridine isomerase D)	truD	WP_003092343.1	25.8586	26.0596	26.0426	26.3404	NaN	26.2396	26.3956	26.2466	26.3355	25.8677	26.0109	26.3455	26.0041	25.794	25.9893	26.1497	NaN	NaN
2-C-methyl-D-erythritol 2,4-cyclodiphosphate synthase (MECDP-synthase) (MECPP-synthase) (MECPS) (EC 4.6.1.12)	ispF	WP_003092346.1	27.7838	27.7752	27.829	28.0561	28.0632	27.9829	27.9612	27.7889	27.9154	29.2298	28.8553	28.9126	27.6005	27.6358	27.4953	27.7443	27.7581	27.6892
Enolase (EC 4.2.1.11) (2-phospho-D-glycerate hydro-lyase) (2-phosphoglycerate dehydratase)	eno	WP_003092364.1	32.9216	32.8946	32.8248	32.9962	33.07	33.0348	33.3861	33.3748	33.3366	33.1425	33.0259	32.9473	33.2349	33.151	33.1942	33.4027	33.5295	33.5165
2-dehydro-3-deoxyphosphooctonate aldolase (EC 2.5.1.55) (3-deoxy-D-manno-octulosonic acid 8-phosphate synthase) (KDO-8-phosphate synthase) (KDO 8-P synthase) (KDOPS) (Phospho-2-dehydro-3-deoxyoctonate aldolase)	kdsA	WP_003092365.1	30.6345	30.6477	30.5944	30.6599	30.6375	30.5952	30.9909	30.955	30.882	31.1252	31.25	31.2182	30.8019	30.714	30.6862	30.9195	30.8942	30.8307
CTP synthase (EC 6.3.4.2) (Cytidine 5-triphosphate synthase) (Cytidine triphosphate synthetase) (CTP synthetase) (CTPS) (UTP--ammonia ligase)	pyrG	WP_003092366.1	32.6873	32.6976	32.6778	32.7205	32.7175	32.7749	32.8308	32.8158	32.8842	30.7634	31.0371	30.9271	32.5236	32.532	32.5469	32.7817	32.8169	32.8547
Ribonuclease HII (RNase HII) (EC 3.1.26.4)	rnhB	WP_003092371.1	NaN	NaN	NaN	NaN	NaN	NaN	NaN	NaN	NaN	NaN	25.2402	25.1166	NaN	NaN	NaN	NaN	NaN	NaN
Acyl-[acyl-carrier-protein]--UDP-N-acetylglucosamine O-acyltransferase (UDP-N-acetylglucosamine acyltransferase) (EC 2.3.1.129)	lpxA	WP_003092373.1	27.7826	27.7792	28.001	28.0836	27.8297	27.9039	28.4187	28.344	28.3297	29.037	28.9637	28.6966	27.8649	28.0335	27.7126	28.2179	27.9093	27.8186
3-hydroxyacyl-[acyl-carrier-protein] dehydratase FabZ (EC 4.2.1.59) ((3R)-hydroxymyristoyl-[acyl-carrier-protein] dehydratase) ((3R)-hydroxymyristoyl-ACP dehydrase) (Beta-hydroxyacyl-ACP dehydratase)	fabZ	WP_003092375.1	30.0049	29.9672	30.0872	30.044	30.0738	30.1385	30.4736	30.4709	30.5423	NaN	NaN	NaN	30.184	29.9923	30.1443	30.0623	30.1204	30.1654
UDP-3-O-acylglucosamine N-acyltransferase (EC 2.3.1.-)	lpxD	WP_003092378.1	27.9397	28.0515	27.8255	27.9788	28.1855	28.1946	28.3756	28.4375	28.4075	28.4574	28.685	28.5346	28.1554	28.0984	28.0807	28.0123	28.1933	28.16
Ribosome-recycling factor (RRF) (Ribosome-releasing factor)	frr	WP_003092390.1	31.88	31.9663	32.045	32.1696	32.1759	32.2135	32.2597	32.1638	32.2053	32.9612	33.0504	33.117	31.7346	31.5606	31.66	31.62	31.7366	31.6221
Uridylate kinase (UK) (EC 2.7.4.22) (Uridine monophosphate kinase) (UMP kinase) (UMPK)	pyrH	WP_003092391.1	30.2515	30.2489	30.2703	30.4509	30.4838	30.3531	30.6337	30.6633	30.5922	31.4232	31.4279	31.3633	30.3169	30.3608	30.3383	30.5211	30.4671	30.5331
Elongation factor Ts (EF-Ts)	tsf	WP_003092393.1	34.6768	34.6922	34.7428	34.6803	34.6463	34.6661	34.8396	34.7967	34.9079	35.7546	35.6644	35.7561	34.3988	34.2884	34.3472	34.2933	34.401	34.3729
30S ribosomal protein S2	rpsB	WP_003092394.1	33.4198	33.4829	33.5279	33.3092	33.3546	33.3388	33.6711	33.6001	33.6627	34.4706	34.3294	34.4278	33.5053	33.4088	33.4629	32.8498	32.8864	32.9622
Methionine aminopeptidase (MAP) (MetAP) (EC 3.4.11.18) (Peptidase M)	map	WP_003092395.1	29.99	30.0517	29.9108	30.0955	30.1338	30.1341	29.889	29.8946	30.0044	30.7296	30.7322	30.8487	29.5816	29.4446	29.5249	29.6702	29.7659	29.6974
Putative arsenate reductase, glutaredoxin family	PA14_16970	WP_003092424.1	27.4947	27.7532	27.5898	27.6441	27.6057	27.7015	27.7872	27.8335	27.863	28.923	29.1162	29.2273	27.5702	27.3898	27.6523	27.5611	27.609	27.637
2,3,4,5-tetrahydropyridine-2,6-dicarboxylate N-succinyltransferase (EC 2.3.1.117) (Tetrahydrodipicolinate N-succinyltransferase) (THDP succinyltransferase) (THP succinyltransferase) (Tetrahydropicolinate succinylase)	dapD	WP_003092431.1	31.7111	31.7661	31.7504	31.8251	31.745	31.7756	31.8478	31.7887	31.9004	32.2142	32.2234	32.3725	31.7592	31.6109	31.713	31.8635	31.7767	31.8361
Putative Fe-S center assembly protein	sufE	WP_003092439.1	NaN	NaN	NaN	25.307	25.483	NaN	NaN	25.5592	25.2335	25.542	25.935	25.6933	25.4957	25.8164	25.4888	25.6212	25.3446	25.6214
Glycerol-3-phosphate acyltransferase (GPAT) (EC 2.3.1.15)	plsB	WP_003092456.1	NaN	NaN	NaN	NaN	NaN	NaN	23.4677	NaN	NaN	NaN	NaN	NaN	23.7309	23.9031	23.9402	NaN	NaN	NaN
Uncharacterized protein	PA14_16830	WP_003092461.1	27.2404	27.1182	27.063	27.2851	27.4085	27.5432	27.2624	27.1985	27.401	28.5845	28.4033	28.1801	27.0062	27.0538	26.9559	26.9946	26.669	26.395
Putative protease with chaperone activity	yeaZ	WP_003092483.1	24.357	24.1601	24.6218	24.5117	23.9023	23.317	23.1489	NaN	NaN	NaN	NaN	NaN	23.8546	24.0741	23.4825	NaN	NaN	23.5177
Adenylate kinase (AK) (EC 2.7.4.3) (ATP-AMP transphosphorylase) (ATP:AMP phosphotransferase) (Adenylate monophosphate kinase)	adk	WP_003092485.1	31.5371	31.5647	31.5438	31.6629	31.6817	31.5816	32.0679	31.9952	32.0624	32.8381	32.6811	32.6535	31.5494	31.5448	31.502	31.3881	31.4487	31.4644
Uncharacterized protein	PA14_16680	WP_003092488.1	NaN	26.0216	26.1885	26.6604	26.3587	26.4968	NaN	NaN	NaN	NaN	NaN	NaN	NaN	NaN	NaN	NaN	NaN	NaN
Putative lipoprotein	PA14_16640	WP_003092495.1	27.7254	27.6835	27.911	26.5322	26.5566	26.4182	26.6851	NaN	26.9982	27.5811	NaN	NaN	NaN	28.071	28.0495	NaN	NaN	NaN
Putative outer membrane protein, OmpA	PA14_16630	WP_003092499.1	31.4507	31.417	31.4613	30.5493	30.5307	30.5556	29.9393	29.9503	29.9821	29.9777	29.5117	29.8197	31.5294	31.4356	31.5589	30.2363	30.4182	30.2847
Uncharacterized protein	PA14_16590	WP_003092512.1	NaN	NaN	25.3088	NaN	NaN	NaN	NaN	NaN	NaN	25.4628	25.5836	25.5506	25.7494	25.8451	25.8867	NaN	NaN	NaN
Putative transcriptional regulator, TetR family	PA14_16550	WP_003092520.1	24.3008	24.0944	23.8582	24.4662	NaN	23.9943	NaN	24.1993	NaN	NaN	NaN	NaN	24.5285	24.3095	24.6718	NaN	NaN	24.4145
Lysine--tRNA ligase (EC 6.1.1.6) (Lysyl-tRNA synthetase) (LysRS)	lysS	WP_003092523.1	31.8913	31.9184	31.8913	31.9212	31.9451	31.9855	32.1795	32.137	32.1804	30.9284	30.8082	31.0328	31.7007	31.5798	31.6972	31.8318	31.8428	31.8346
		WP_003092527.1	28.0529	27.8981	27.9819	28.1599	28.1906	28.1444	28.4496	28.4144	28.524	27.6596	27.8942	28.1752	27.933	27.8092	27.8627	28.212	28.3407	28.3173
Probable two-component response regulator	wspR	WP_003092531.1	25.235	25.267	25.341	25.221	25.3114	NaN	NaN	NaN	NaN	NaN	25.0379	NaN	25.5084	NaN	25.371	NaN	NaN	NaN
Putative methyl-accepting chemotaxis transducer	wspA	WP_003092544.1	NaN	NaN	NaN	NaN	NaN	NaN	NaN	NaN	NaN	NaN	NaN	NaN	23.9874	24.236	24.2377	NaN	NaN	NaN
Peptidyl-prolyl cis-trans isomerase (EC 5.2.1.8)	fkbP-1	WP_003092567.1	NaN	NaN	NaN	NaN	NaN	NaN	NaN	NaN	NaN	26.746	27.3198	NaN	NaN	NaN	NaN	NaN	NaN	NaN
Elastase (EC 3.4.24.26) [Cleaved into: Pro-elastase]	lasB	WP_003092588.1	27.3183	27.2893	27.3285	27.0757	26.7851	27.0903	NaN	NaN	NaN	NaN	NaN	NaN	30.0552	30.3954	30.3082	29.5752	29.5783	29.7318
Uncharacterized protein	PA14_16210	WP_003092594.1	26.1228	26.4114	26.085	26.3366	26.349	26.5564	26.5124	26.196	26.4971	27.7074	27.2809	27.4865	NaN	NaN	NaN	NaN	NaN	NaN
		WP_003092612.1	26.8603	26.7099	26.931	27.0758	27.2808	27.1841	27.6202	27.785	27.5675	29.1145	28.6252	28.7425	27.4696	27.2569	27.3522	27.4375	27.3551	27.3835
Threonine synthase	thrC	WP_003092622.1	31.3416	31.3039	31.2794	31.3865	31.3588	31.4109	31.6969	31.6332	31.6215	30.8034	30.8865	30.9798	31.3646	31.2929	31.3258	31.4753	31.428	31.4806
Thiol:disulfide interchange protein	dsbC	WP_003092626.1	28.0018	27.8322	27.206	27.922	28.2173	28.1827	28.4447	28.4531	28.4294	29.2042	29.081	29.2202	28.0165	27.9339	27.9002	27.7983	27.8849	27.8256
50S ribosomal protein L19	rplS	WP_003092637.1	33.1496	33.1416	33.1653	33.2381	33.3145	33.2796	33.6681	33.638	33.6632	34.9835	34.9908	35.1277	33.0373	32.9734	33.1037	32.8543	32.9805	32.8917
Signal recognition particle protein (Fifty-four homolog)	ffh	WP_003092645.1	27.5192	27.4188	27.3007	27.5381	27.4152	27.5434	27.6424	27.5934	27.4398	26.5187	27.0012	27.1634	27.8497	28.0263	28.1244	27.0272	26.6963	26.7402
Formate-dependent phosphoribosylglycinamide formyltransferase (5-phosphoribosylglycinamide transformylase 2) (Formate-dependent GAR transformylase) (EC 2.1.2.-) (GAR transformylase 2) (GART 2) (Non-folate glycinamide ribonucleotide transformylase) (Phosphoribosylglycinamide formyltransferase 2)	purT	WP_003092658.1	29.4963	29.4734	29.3504	29.577	29.5109	29.5322	29.2296	29.1658	29.2098	28.8021	28.8111	28.9027	28.8859	29.0039	29.0172	29.1825	29.1302	29.0774
Putative acetyltransferase	PA14_15870	WP_003092662.1	27.8769	27.9457	27.9597	28.1651	27.8909	28.0819	NaN	26.8807	NaN	27.7565	27.9549	28.201	NaN	NaN	26.6911	NaN	NaN	NaN
Putative NUDIX hydrolase	PA14_15860	WP_003092664.1	NaN	23.1027	NaN	NaN	NaN	NaN	NaN	NaN	NaN	NaN	NaN	NaN	24.1973	NaN	NaN	NaN	NaN	NaN
Uncharacterized protein	PA14_15770	WP_003092679.1	NaN	NaN	27.1284	27.0561	26.7561	27.0875	NaN	NaN	27.1732	26.8077	26.9016	26.9845	NaN	NaN	26.3331	26.503	NaN	NaN
Inosine-5-monophosphate dehydrogenase (IMP dehydrogenase) (IMPD) (IMPDH) (EC 1.1.1.205)	guaB	WP_003092702.1	33.2117	33.1628	33.215	32.9903	33.0728	33.1007	33.1573	33.145	33.1896	32.7674	32.3958	32.3931	33.0347	32.8888	32.9777	33.1972	33.2773	33.2255
Putative TRAP-type C4-dicarboxylate transport	PA14_15200	WP_003092730.1	25.7494	25.8079	25.8875	26.1436	25.682	26.0541	NaN	NaN	NaN	25.5153	25.7181	26.1078	NaN	25.6564	25.5306	25.5623	NaN	25.9797
Putative peptidase	PA14_15100	WP_003092745.1	25.6707	26.1304	26.0065	25.9663	26.0097	26.0396	NaN	25.4712	NaN	NaN	25.7813	NaN	NaN	NaN	NaN	NaN	NaN	NaN
2-isopropylmalate synthase (EC 2.3.3.13) (Alpha-IPM synthase) (Alpha-isopropylmalate synthase)	leuA	WP_003092766.1;WP_003119293.1	30.3569	30.3186	30.3608	30.3387	30.3257	30.332	29.94	29.9492	29.9137	27.0717	27.3802	26.1937	29.702	29.8644	29.8341	30.0422	29.9351	29.953
Putative amidohydrolase	yafV	WP_003092781.1	27.1508	27.1462	27.2407	27.23	27.3159	27.2379	27.3713	27.3258	27.249	27.7794	27.6201	27.8154	27.2357	27.3076	27.3445	27.5917	27.5141	27.6849
Histidine--tRNA ligase (EC 6.1.1.21) (Histidyl-tRNA synthetase) (HisRS)	hisS	WP_003092797.1	30.9594	30.9673	30.918	30.8747	30.8856	30.8777	31.1563	31.0775	31.1077	30.7338	30.7831	30.8692	30.766	30.7324	30.8144	30.8825	31.0014	31.0088
		WP_003092800.1;WP_023980157.1	30.1162	30.1628	30.0675	30.1897	30.2382	30.2179	29.2825	29.313	29.2037	29.6538	29.697	29.4822	29.4114	29.5774	29.3466	28.991	29.4046	28.96
Type 4 fimbrial biogenesis protein PilF	pilF	WP_003092804.1	26.4077	NaN	26.5945	NaN	NaN	NaN	27.0066	26.9419	26.8131	26.3785	NaN	NaN	27.3301	27.7243	27.3437	26.5664	NaN	NaN
Dual-specificity RNA methyltransferase RlmN (EC 2.1.1.192) (23S rRNA (adenine(2503)-C(2))-methyltransferase) (23S rRNA m2A2503 methyltransferase) (Ribosomal RNA large subunit methyltransferase N) (tRNA (adenine(37)-C(2))-methyltransferase) (tRNA m2A37 methyltransferase)	rlmN	WP_003092809.1	27.1663	26.8473	26.9375	26.8242	27.0624	27.1675	26.9577	26.9546	26.8596	27.2445	26.9313	26.8159	25.9964	26.0263	26.5417	26.3098	26.8196	25.9724
Nucleoside diphosphate kinase (NDK) (NDP kinase) (EC 2.7.4.6) (Nucleoside-2-P kinase)	ndk	WP_003092811.1	33.2713	33.3451	33.4713	33.3556	33.4824	33.3517	33.6413	33.7041	33.7467	35.1272	34.9922	35.005	33.6091	33.4107	33.3017	33.5252	33.5566	33.5337
Uncharacterized protein	PA14_14810	WP_003092814.1	NaN	NaN	NaN	NaN	NaN	NaN	26.6067	NaN	NaN	27.5129	27.5651	27.6878	26.6903	26.8832	26.6491	26.4247	26.4232	26.4113
Ferredoxin (2Fe-2S)	fdx2	WP_003092818.1	26.25	26.2215	NaN	27.0254	26.7738	26.9825	27.1273	26.9514	27.2528	27.9471	27.9897	27.3206	26.7991	26.8383	26.7019	26.5915	NaN	26.5852
Chaperone protein HscA homolog	hscA	WP_003092822.1	26.7482	26.9699	26.8629	27.0602	27.0037	26.9321	NaN	25.043	25.8507	NaN	NaN	NaN	27.3405	27.3052	27.1614	26.8087	26.3175	26.7429
Iron-sulfur cluster assembly scaffold protein IscU	iscU	WP_003092829.1	28.0301	27.8627	28.1162	28.5374	28.4692	28.6422	28.1434	28.1267	28.2364	29.6907	29.5789	29.5501	27.1544	27.2668	27.2097	27.3647	26.9759	NaN
Cysteine desulfurase IscS (EC 2.8.1.7)	iscS	WP_003092832.1	31.3353	31.3796	31.4554	31.4104	31.4276	31.42	31.2559	31.1855	31.3418	31.2557	31.108	31.1755	31.1091	31.1021	31.0736	31.1459	31.1744	31.1348
HTH-type transcriptional regulator IscR	PA14_14710	WP_003092836.1	26.0314	25.8332	26.1816	26.3845	26.5102	NaN	27.0052	27.0373	26.7977	28.2003	28.286	28.1673	NaN	26.826	26.7056	26.7432	26.5554	26.6088
tRNA (cytidine/uridine/adenosine-2-O-)-methyltransferase TrmJ (EC 2.1.1.-) (EC 2.1.1.200) (tRNA (cytidine(32)/uridine(32)/adenosine(32)-2-O)-methyltransferase) (tRNA Cm32/Um32/Am32 methyltransferase)	trmJ	WP_003092842.1	27.5186	27.6577	27.4624	27.7097	27.7635	27.7356	28.2538	28.1205	28.2018	28.532	28.6268	28.8661	27.7519	27.6898	27.7797	27.8104	27.9255	27.9861
Inositol-1-monophosphatase (EC 3.1.3.25)	suhB	WP_003092845.1	30.0337	30.0561	30.0428	30.2482	30.2212	30.1774	30.5187	30.5286	30.4451	31.2184	31.2005	31.3163	29.7796	29.619	29.6461	29.7969	29.8576	29.7149
Protein-export membrane protein SecF	secF	WP_003092852.1	NaN	NaN	NaN	NaN	NaN	NaN	NaN	NaN	NaN	NaN	NaN	NaN	26.828	27.0915	NaN	NaN	NaN	NaN
Putative preprotein translocase	yajC	WP_003092856.1	26.4235	26.7953	27.0274	26.4031	NaN	NaN	27.9886	27.9984	27.8157	28.8414	28.7579	28.3537	28.6328	28.3774	28.4429	NaN	NaN	26.7009
Queuine tRNA-ribosyltransferase (EC 2.4.2.29) (Guanine insertion enzyme) (tRNA-guanine transglycosylase)	tgt	WP_003092857.1;WP_003100607.1	27.7105	27.5968	27.5389	27.7969	27.7399	27.7836	28.0777	27.9372	27.8876	27.8218	28.1842	27.8576	26.99	26.9185	26.7759	26.8418	27.2989	27.0604
Putative ABC-transporter ATP-binding component	PA14_14370	WP_003092883.1	NaN	NaN	NaN	NaN	NaN	NaN	NaN	NaN	NaN	NaN	NaN	NaN	25.1131	25.1623	NaN	NaN	NaN	NaN
Putative transcriptional regulator	PA14_14310	WP_003092893.1	NaN	NaN	NaN	NaN	NaN	NaN	NaN	NaN	24.8399	26.3223	26.3485	26.2225	NaN	24.8846	24.793	24.9998	NaN	NaN
Uncharacterized protein	PA14_14290	WP_003092897.1	NaN	NaN	NaN	NaN	24.3181	24.1562	NaN	24.3665	NaN	24.9089	NaN	NaN	NaN	24.3844	24.4687	24.6741	24.4844	24.6362
Putative nucleoid-associated protein;Nucleoid-associated protein PA14_59050	PA14_14220;PA14_59050	WP_003092908.1;WP_011666753.1	27.1592	26.8838	27.2232	27.4796	27.3853	27.6823	27.1579	27.001	27.0044	27.2853	27.3144	27.2399	27.6715	27.631	27.6108	27.5659	27.5635	27.67
		WP_003092935.1	26.9559	27.0563	26.8827	26.9963	26.9978	26.9933	NaN	25.5222	25.7081	NaN	NaN	NaN	27.046	27.0019	26.873	25.2143	NaN	NaN
Respiratory nitrate reductase beta subuni	narH	WP_003092958.1	23.3871	23.0493	23.3336	22.405	NaN	22.5815	23.6467	22.8876	NaN	NaN	NaN	NaN	NaN	22.6658	NaN	NaN	NaN	NaN
Putative nitrate/nitrite response regulator NarL	narL	WP_003092968.1	25.6698	26.1562	NaN	26.8311	26.9346	27.0912	25.2842	25.27	25.2785	26.9086	25.2475	NaN	25.3501	25.171	25.4736	25.3827	25.483	25.633
Uncharacterized protein	PA14_13720	WP_003092971.1	27.0017	26.9576	27.06	27.5497	27.6064	27.6509	NaN	NaN	NaN	NaN	NaN	25.4092	NaN	NaN	NaN	NaN	NaN	NaN
Uncharacterized protein	PA14_13420	WP_003093002.1	NaN	NaN	NaN	NaN	NaN	NaN	NaN	NaN	NaN	26.7321	26.9924	NaN	NaN	NaN	NaN	NaN	25.8958	25.7645
Peptide chain release factor 3 (RF-3)	prfC	WP_003093004.1	28.8107	28.9371	28.7482	29.0084	28.7108	28.8145	29.0743	29.0514	28.9117	26.4897	27.0753	27.2338	28.023	28.491	28.6482	28.9869	28.7326	28.9013
Molybdopterin converting factor, large subunit	moaE	WP_003093025.1	NaN	24.5569	24.6541	24.775	25.0175	24.7526	NaN	NaN	NaN	NaN	NaN	NaN	NaN	NaN	NaN	NaN	NaN	NaN
Cyclic pyranopterin monophosphate synthase (EC 4.6.1.17) (Molybdenum cofactor biosynthesis protein C)	moaC	WP_003093030.1	26.334	26.5838	26.3314	26.7073	26.8005	26.7933	26.5082	26.4101	26.4241	27.7195	27.5473	27.4416	NaN	NaN	26.4624	26.3226	26.5773	NaN
Uncharacterized protein	PA14_13190	WP_003093038.1	28.1315	28.2534	28.1243	28.1264	28.0709	28.1356	NaN	26.1126	26.6378	NaN	NaN	NaN	28.5116	28.3941	28.5551	28.8046	28.758	28.767
Uncharacterized protein	PA14_13010	WP_003093057.1	NaN	NaN	NaN	NaN	26.5996	26.1288	26.1353	26.0831	NaN	26.9103	26.9002	26.8244	NaN	NaN	NaN	NaN	26.1722	NaN
Histone-like protein HU form N	PA14_12900	WP_003093079.1	30.6669	30.5122	30.7403	31.3438	31.2426	31.0127	31.7091	31.905	31.857	32.5417	32.4032	32.4315	31.0785	31.3773	30.9837	31.3315	31.1038	31.3451
TesB, acyl-CoA thioesterase II	tesB	WP_003093084.1	25.767	25.53	NaN	NaN	NaN	25.4498	NaN	NaN	NaN	NaN	NaN	NaN	NaN	NaN	NaN	25.5345	25.2089	NaN
Uncharacterized protein	PA14_12550	WP_003093127.1	NaN	NaN	NaN	NaN	NaN	NaN	NaN	NaN	NaN	26.2071	26.7784	26.8611	NaN	NaN	NaN	NaN	NaN	NaN
AMP nucleosidase (EC 3.2.2.4)	amn	WP_003093138.1;WP_003119204.1	28.9008	28.8899	28.9414	29.0829	28.8998	29.0051	28.8247	28.8222	28.7462	NaN	25.6989	26.4156	28.7173	28.7311	28.7525	28.9899	28.9007	29.018
Uncharacterized protein	PA14_12370	WP_003093155.1	NaN	24.1407	NaN	NaN	24.5838	NaN	NaN	NaN	NaN	NaN	NaN	NaN	NaN	NaN	NaN	NaN	NaN	NaN
Uncharacterized protein	PA14_12360	WP_003093157.1	NaN	NaN	NaN	NaN	NaN	26.0788	26.5316	26.2509	26.2896	28.2884	28.5537	27.8226	NaN	NaN	NaN	NaN	NaN	NaN
tRNA-2-methylthio-N(6)-dimethylallyladenosine synthase (EC 2.8.4.3) ((Dimethylallyl)adenosine tRNA methylthiotransferase MiaB) (tRNA-i(6)A37 methylthiotransferase)	miaB	WP_003093158.1	27.8221	27.7679	27.6492	27.9536	28.4164	27.8157	NaN	25.8017	25.7034	NaN	NaN	NaN	NaN	NaN	NaN	NaN	NaN	NaN
Endoribonuclease YbeY (EC 3.1.-.-)	ybeY	WP_003093160.1	NaN	NaN	NaN	NaN	NaN	NaN	NaN	NaN	NaN	25.837	25.9658	26.0568	NaN	NaN	NaN	NaN	NaN	NaN
Putative Mg2+ and Co2+ transporter CorC	PA14_12300	WP_003093161.1	27.9931	28.0385	28.0939	28.1235	28.1369	28.0606	28.1085	28.1655	28.1106	28.2954	28.6223	28.7665	27.729	27.5786	27.3748	28.0827	27.7451	27.8775
DNA polymerase III, delta subunit	holA	WP_003093168.1	NaN	NaN	NaN	23.3433	NaN	NaN	NaN	NaN	NaN	NaN	NaN	NaN	NaN	23.5398	NaN	NaN	NaN	NaN
Octanoyltransferase (EC 2.3.1.181) (Lipoate-protein ligase B) (Lipoyl/octanoyl transferase) (Octanoyl-[acyl-carrier-protein]-protein N-octanoyltransferase)	lipB	WP_003093177.1	26.975	NaN	27.0244	27.032	26.9557	27.2123	27.3403	27.718	27.501	27.7244	27.821	27.4836	27.7004	27.3732	27.3911	NaN	27.0753	NaN
D-ala-D-ala-carboxypeptidase	dacC	WP_003093182.1	27.7666	28.0643	27.5761	27.3959	27.0934	27.1743	28.5647	28.4986	29.0486	27.1634	27.4602	27.741	30.275	30.1043	29.9478	27.631	27.3724	27.2484
Probable nicotinate-nucleotide adenylyltransferase (EC 2.7.7.18) (Deamido-NAD(+) diphosphorylase) (Deamido-NAD(+) pyrophosphorylase) (Nicotinate mononucleotide adenylyltransferase) (NaMN adenylyltransferase)	nadD	WP_003093199.1	NaN	NaN	NaN	NaN	NaN	NaN	NaN	NaN	NaN	25.9339	26.2714	25.6566	NaN	NaN	NaN	NaN	NaN	NaN
Uncharacterized protein	PA14_11910	WP_003093220.1	30.0434	30.0766	29.9702	30.0913	30.0367	30.0916	29.5049	29.5596	29.4244	30.5979	30.7099	30.7667	30.1678	30.2977	30.2807	30.2793	30.3977	30.322
Uncharacterized protein	PA14_11890	WP_003093223.1	27.6664	27.733	27.6838	27.9844	27.8274	28.0372	27.2488	27.107	27.3466	28.1862	28.5415	28.5209	27.7403	27.8341	27.8312	27.7427	27.8017	27.6173
Flavin prenyltransferase UbiX (EC 2.5.1.129)	ubiX	WP_003093227.1	25.6451	25.5704	25.5255	25.4717	25.1275	25.8792	25.9538	26.0236	25.7	25.4666	26.6403	25.6927	25.5403	25.6716	25.6585	26.0021	25.5788	26.0247
Probable acetyltransferase	PA14_11750	WP_003093235.1	26.8733	26.6666	26.8778	26.8013	26.8832	26.6856	NaN	26.7166	26.5233	27.3695	27.5569	27.6637	26.996	26.8178	26.8334	27.0131	26.9859	27.0874
Inorganic pyrophosphatase (EC 3.6.1.1) (Pyrophosphate phospho-hydrolase) (PPase)	ppa	WP_003093248.1	30.2882	30.3201	30.2685	30.5971	30.7092	30.7413	30.9942	31.0365	30.9597	32.1565	31.8844	32.0084	30.1443	30.0711	30.0356	30.1161	30.0651	30.1794
Geranyltranstransferase	ispA	WP_003093289.1	26.8158	26.8147	26.6027	26.7357	26.7624	26.6791	26.9271	27	27.0104	27.4717	27.147	27.3147	26.552	26.4988	26.8056	26.7751	27.0742	26.7617
GTP cyclohydrolase-2 (EC 3.5.4.25) (GTP cyclohydrolase II)	ribA	WP_003093299.1	28.0138	27.8662	27.8965	27.7759	28.0543	28.076	28.0947	28.1686	28.0449	29.1757	29.3433	29.2432	27.0134	27.0878	NaN	26.9155	26.7636	25.8629
Transcription antitermination protein NusB (Antitermination factor NusB)	nusB	WP_003093308.1	28.6282	28.698	28.6138	28.743	28.7914	28.8358	29.3491	29.3718	29.1735	30.2641	30.181	30.1084	28.8223	29.0576	28.7915	28.8878	29	28.8801
6,7-dimethyl-8-ribityllumazine synthase (DMRL synthase) (LS) (Lumazine synthase) (EC 2.5.1.78)	ribH	WP_003093311.1	31.3255	31.331	31.4702	31.2926	31.2363	31.186	31.2756	31.2678	31.2951	32.4606	32.4819	32.1466	31.3291	31.3627	31.2578	31.347	31.369	31.2406
3,4-dihydroxy-2-butanone 4-phosphate synthase (DHBP synthase) (EC 4.1.99.12)	ribB	WP_003093313.1	29.1684	29.1431	29.0707	29.2633	29.3246	29.2574	29.624	29.5433	29.4719	29.5104	29.4815	29.5009	28.9848	29.2081	29.0551	29.0615	28.8982	29.119
Riboflavin synthase alpha chain	ribC	WP_003093316.1	26.3052	26.0576	26.1504	26.2342	26.2111	26.1824	26.7487	26.5871	26.671	27.5049	26.9622	27.3885	26.5416	26.7755	26.3259	26.6003	26.4852	26.6386
Putative ABC transporter, ATP-binding protein	PA14_11310	WP_003093325.1	NaN	NaN	NaN	NaN	NaN	NaN	NaN	NaN	NaN	NaN	NaN	NaN	28.1146	28.0918	27.4317	NaN	NaN	NaN
Outer membrane protein OprG	oprG	WP_003093337.1	32.2709	32.319	32.4799	30.9096	31.0081	30.9101	31.2061	30.905	31.3301	30.9361	30.7851	30.854	31.7247	31.5824	31.5908	29.871	29.938	29.8056
Putative short chain dehydrogenase	PA14_11130	WP_003093362.1	27.0086	26.7544	26.6666	26.9075	26.5966	26.3421	26.111	26.4136	26.4218	26.9555	26.3588	26.5764	26.6391	26.9449	26.4018	27.3714	26.7231	27.0377
Uncharacterized protein	PA14_11010	WP_003093387.1	NaN	NaN	NaN	NaN	NaN	NaN	NaN	26.6302	NaN	27.5203	27.8142	27.8003	27.0103	NaN	NaN	NaN	26.9625	NaN
Putative decarboxylase family protein	PA14_10730	WP_003093432.1	28.4468	28.342	28.3374	28.5942	28.505	28.633	28.1821	28.3784	28.1365	27.9544	27.5278	27.3791	27.9808	27.8916	27.8517	28.0758	27.9125	28.2306
Cytochrome c oxidase subunit (Cbb3-type);Putative cytochrome c oxidase, cbb3-type, subunit	ccoN;ccoN-2	WP_003093467.1	NaN	26.1508	NaN	NaN	NaN	NaN	26.8445	26.8565	NaN	NaN	NaN	NaN	27.4006	27.1326	27.367	NaN	NaN	NaN
Putative transcriptional regulator	PA14_10480	WP_003093470.1	26.1248	26.2544	26.117	26.3181	26.0258	26.2594	26.5825	26.3878	26.3084	26.3646	27.264	27.3608	26.3149	NaN	26.2304	26.5144	26.4647	26.1308
Ferrienterobactin-binding periplasmic protein FepB	fepB	WP_003093531.1	NaN	NaN	NaN	NaN	NaN	NaN	NaN	NaN	NaN	24.2521	23.6114	NaN	NaN	NaN	23.6022	24.0847	NaN	24.168
Putative oxidoreductase	PA14_09950	WP_003093553.1;WP_003121894.1	NaN	NaN	NaN	NaN	NaN	NaN	NaN	NaN	NaN	NaN	24.25	NaN	30.9837	30.9261	30.9643	31.0825	31.1392	31.0938
Peptidylprolyl isomerase (EC 5.2.1.8)	ppiC2	WP_003093561.1	28.6688	28.6912	28.6983	29.3408	29.3546	29.3099	29.172	29.2203	29.1412	30.1747	30.3038	30.3985	29.0944	28.9151	28.9292	28.7854	28.8296	28.7076
Putative acetolactate synthase large subunit	PA14_09820	WP_003093568.1	28.1674	28.0567	27.9607	27.9607	27.816	27.9676	27.7891	27.7559	27.4313	NaN	NaN	NaN	28.1242	28.2482	27.9899	28.6771	28.2418	28.6134
Uncharacterized protein	PA14_09810	WP_003093570.1;EOT11920.1	24.5592	24.5571	NaN	NaN	NaN	NaN	24.8804	24.9072	24.9212	25.1378	25.4066	25.3262	NaN	NaN	NaN	NaN	NaN	NaN
Uncharacterized protein	PA14_09610	WP_003093600.1	28.1876	28.0605	28.098	28.3154	28.3018	28.2249	26.1167	26.0942	26.0474	26.5526	26.3036	26.7985	NaN	NaN	NaN	NaN	NaN	NaN
D-alanine--D-alanine ligase (EC 6.3.2.4) (D-Ala-D-Ala ligase) (D-alanylalanine synthetase)	ddlA	WP_003093601.1	28.5847	28.4084	28.3937	28.4961	28.5571	28.6537	28.3063	28.3707	28.303	28.3535	28.4538	28.1727	28.6495	28.7941	28.707	28.8227	28.8551	28.9036
Putative 3-carboxymuconate cyclase	PA14_09550	WP_003093604.1	27.4395	27.4483	27.3699	27.5098	27.4703	27.4243	NaN	26.2072	26.4556	27.1139	26.8853	26.9293	26.5555	26.6421	NaN	27.0282	27.0219	NaN
Probable RND efflux transporter	mexI	WP_003093610.1	NaN	NaN	NaN	NaN	NaN	NaN	NaN	NaN	NaN	NaN	NaN	NaN	24.9485	24.8586	24.89	NaN	NaN	NaN
Probable phenazine-specific methyltransferase	phzM	WP_003093617.1	30.1224	30.1502	30.1804	30.1591	30.0519	30.0897	29.1952	29.3457	29.3496	30.1921	30.1579	29.8994	31.4611	31.3622	31.3638	31.2696	31.1517	31.1775
Phenazine biosynthesis protein PhzD	phzD1	WP_003093625.1	31.6338	31.6707	31.5663	31.5744	31.4976	31.594	29.9428	29.8343	29.86	30.5937	30.6929	30.8612	31.1123	31.1388	31.1901	31.1816	31.3969	31.3088
Probable phenazine biosynthesis protein	phzF1	WP_003093628.1	32.2139	32.1894	32.1531	31.9723	32.0886	32.1356	30.3697	30.4301	30.4022	30.8362	30.9714	30.907	31.9372	32.0453	32.0104	32.2931	32.2445	32.2267
Flavin-containing monooxygenase	phzS	WP_003093633.1	34.1084	34.1049	34.1271	33.8538	33.8846	33.9653	33.2171	33.1472	33.1921	33.0363	32.9669	33.0553	34.4418	34.5349	34.4085	34.8877	34.8447	34.8623
UvrABC system protein A (UvrA protein) (Excinuclease ABC subunit A)	uvrA	WP_003093663.1	29.0966	29.0182	28.5528	29.1598	28.7772	29.2148	28.2	28.4431	28.5614	NaN	NaN	NaN	26.4184	26.6561	26.1674	25.6671	25.6145	25.6595
Bacterioferritin (EC 1.16.3.1)	bfrA	WP_003093668.1	30.2208	30.4168	30.4878	30.7957	30.7594	30.7793	29.7026	29.5474	29.5907	30.3924	30.441	30.4925	29.1824	28.9889	29.2544	29.2026	29.1847	29.16
50S ribosomal protein L17	rplQ	WP_003093672.1	32.8211	32.8419	32.9377	32.8604	32.9199	32.9666	33.497	33.3603	33.4293	34.4642	34.4177	34.6109	32.7757	32.7698	32.8237	32.5209	32.6237	32.5589
DNA-directed RNA polymerase subunit alpha (RNAP subunit alpha) (EC 2.7.7.6) (RNA polymerase subunit alpha) (Transcriptase subunit alpha)	rpoA	WP_003093675.1	33.8483	33.863	33.8355	33.8337	33.9171	33.8368	34.2408	34.2331	34.3327	34.2299	34.1874	34.1386	33.7761	33.6517	33.7394	33.7333	33.7791	33.7685
30S ribosomal protein S4	rpsD	WP_003093678.1	33.7227	33.8175	33.865	33.7102	33.7279	33.7404	34.2154	34.1032	34.1917	34.9702	34.9604	35.0694	33.5891	33.5472	33.5308	33.381	33.3893	33.3217
30S ribosomal protein S11	rpsK	WP_003093689.1	32.9677	32.9023	33.1602	32.9429	33.0587	33.0204	33.6056	33.5927	33.6021	34.7157	34.8092	34.8456	33.0147	32.9073	32.9813	32.7412	32.7553	32.6088
30S ribosomal protein S13	rpsM	WP_003093692.1	32.3482	32.4956	32.5591	32.4474	32.5828	32.5858	33.0858	33.0694	33.0677	33.9774	34.3055	34.401	32.4757	32.3859	32.3998	32.3564	32.3628	32.4159
Protein translocase subunit SecY	secY	WP_003093694.1	24.6215	24.9683	24.8709	23.8984	23.7721	NaN	27.0571	27.1232	27.0733	26.2039	26.3543	25.9947	27.3558	27.4988	27.1839	25.8026	25.1515	25.7747
50S ribosomal protein L15	rplO	WP_003093695.1	33.2675	33.3291	33.3891	33.0158	33.0161	33.0307	33.7992	33.686	33.8243	35.293	35.161	35.2745	33.3678	33.0695	33.0765	32.6152	32.9849	32.7214
50S ribosomal protein L30	rpmD	WP_003093696.1	29.0653	29.2858	29.2183	28.3724	28.7472	28.5118	29.1791	29.2427	29.3455	31.1505	31.1012	31.092	28.5015	28.433	28.5864	27.772	28.3369	27.8591
30S ribosomal protein S5	rpsE	WP_003093697.1	33.3019	33.2346	33.296	33.2405	33.2633	33.2188	33.8224	33.7414	33.8567	34.7234	34.733	34.6936	33.202	33.1509	33.2445	32.9068	32.961	32.9324
50S ribosomal protein L18	rplR	WP_003093698.1	32.9717	33.0929	33.1199	32.7545	32.7265	32.6584	33.4079	33.2227	33.401	35.0533	34.8173	34.9419	32.8226	32.6334	32.5538	32.3754	32.4853	32.4458
50S ribosomal protein L6	rplF	WP_003093699.1	33.9242	33.9866	34.0982	33.8236	33.8316	33.8203	34.3787	34.326	34.4281	35.2217	35.2501	35.3543	33.8762	33.7595	33.7385	33.6737	33.6802	33.6466
30S ribosomal protein S8	rpsH	WP_003093700.1	32.8586	32.8507	32.9444	32.8881	32.9389	32.8556	33.6037	33.4159	33.4944	34.5711	34.5178	34.4597	32.8927	32.8483	32.6656	32.3561	32.4278	32.4298
30S ribosomal protein S14	rpsN	WP_003093701.1	31.8763	31.8463	31.6832	31.368	31.5367	31.3661	32.1318	32.0406	32.1224	33.3143	33.2749	33.4091	31.8792	31.7204	31.7296	31.4162	31.4803	31.2416
50S ribosomal protein L5	rplE	WP_003093703.1	34.0493	34.1446	34.1816	34.1254	34.2515	34.2579	34.6908	34.6168	34.6178	35.5106	35.677	35.8222	34.1846	34.1161	34.0628	33.9964	34.0266	33.9229
50S ribosomal protein L24	rplX	WP_003093711.1	32.7591	32.7925	32.7668	32.914	32.8882	32.9477	33.2986	33.2019	33.3267	34.1173	34.3141	34.3623	32.8479	32.794	32.8864	32.5031	32.5925	32.4802
50S ribosomal protein L14	rplN	WP_003093714.1	33.0434	33.0431	33.0538	32.7756	32.7809	32.8182	33.4478	33.3895	33.6013	35.0875	34.9626	35.0577	32.9415	32.8762	32.8663	32.5675	32.7266	32.6574
30S ribosomal protein S17	rpsQ	WP_003093717.1	32.2346	32.2027	32.3147	32.3134	32.5238	32.2981	33.0024	32.9854	33.0102	34.1138	34.2243	34.3914	32.5921	32.3928	32.3746	32.2174	32.3366	32.2392
50S ribosomal protein L29	rpmC	WP_003093720.1	NaN	28.382	28.198	29.0804	29.0345	28.9997	30.5657	30.5915	30.4305	30.4251	30.2721	30.1793	29.3034	29.1824	29.4506	28.7599	28.891	28.9432
50S ribosomal protein L16	rplP	WP_003093723.1	33.1268	33.1712	33.1404	33.2064	33.2156	33.2422	33.7458	33.5966	33.7266	34.6786	34.7814	34.9509	33.1708	33.0678	33.1495	33.0016	33.0595	33.0732
30S ribosomal protein S3	rpsC	WP_003093727.1	33.6998	33.7191	33.7602	33.4227	33.5513	33.5663	33.6838	33.6334	33.6808	34.3931	34.6167	34.8111	33.1302	33.0175	33.132	32.665	32.7871	32.6056
30S ribosomal protein S19	rpsS	WP_003093734.1	31.9236	31.9663	31.891	32.1699	32.0312	32.0049	32.8189	32.7607	32.6293	33.2099	33.6181	33.9062	32.0702	32.1333	31.9803	31.827	31.8445	31.809
50S ribosomal protein L23	rplW	WP_003093736.1	32.8067	32.8625	32.9666	32.7017	32.6801	32.7818	33.3149	33.2248	33.3528	34.8198	34.6169	34.6996	32.7846	32.6688	32.7547	32.4116	32.5797	32.5224
50S ribosomal protein L4	rplD	WP_003093737.1	33.7154	33.8048	33.8091	33.7055	33.7319	33.6613	34.1567	34.1245	34.2387	35.464	35.3728	35.4114	33.5042	33.4305	33.526	33.3796	33.4881	33.4415
Elongation factor G (EF-G)	fusA1	WP_003093741.1	35.7457	35.7648	35.7942	35.7577	35.7949	35.811	36.2501	36.1925	36.2739	30.7651	30.256	30.5847	35.8554	35.7924	35.8697	36.0137	36.0361	36.0348
30S ribosomal protein S7	rpsG	WP_003093742.1	33.6623	33.6901	33.7223	33.7771	33.7015	33.8216	34.2956	34.2004	34.3197	35.4414	35.4866	35.5989	33.7454	33.5999	33.6457	33.4561	33.4952	33.5813
30S ribosomal protein S12	rpsL	WP_003093744.1	31.604	31.4709	31.5702	31.1173	31.1589	31.2075	32.0145	31.9929	32.0093	33.1816	33.0111	33.1581	31.2424	31.2368	31.1922	30.8966	30.9338	30.7696
DNA-directed RNA polymerase subunit beta (RNAP subunit beta) (EC 2.7.7.6) (RNA polymerase subunit beta) (Transcriptase subunit beta)	rpoC	WP_003093745.1	35.1099	35.0956	35.0898	35.1046	35.1179	35.1608	35.5903	35.5576	35.5659	27.2611	25.1612	26.3564	35.1191	35.0645	35.0985	35.1328	35.197	35.1855
50S ribosomal protein L7/L12	rplL	WP_003093747.1	32.3047	32.3427	32.4222	32.5136	32.6203	32.447	33.0843	33.2736	33.3219	34.7533	34.418	33.9905	33.0028	32.9055	32.8366	32.3116	32.5777	32.4491
50S ribosomal protein L10	rplJ	WP_003093748.1	33.6065	33.6767	33.7354	33.4505	33.5372	33.4623	33.9818	33.9346	34.0125	35.3525	35.2866	35.3467	33.576	33.3899	33.3702	33.2121	33.3911	33.1981
50S ribosomal protein L1	rplA	WP_003093749.1	33.9269	33.975	33.9399	34.006	34.0152	34.0412	34.6688	34.6272	34.6335	35.4187	35.2948	35.4026	33.681	33.7897	33.8485	33.7584	33.7948	33.7302
50S ribosomal protein L11	rplK	WP_003093751.1	32.9416	33.04	33.1024	32.9126	33.0264	33.0299	33.5401	33.5137	33.6708	35.0015	34.7857	34.9126	33.1904	33.0072	33.1174	32.7828	32.9735	32.8115
Type III pantothenate kinase (EC 2.7.1.33) (PanK-III) (Pantothenic acid kinase)	coaX	WP_003093768.1	26.2229	26.1202	25.9435	26.0833	26.1995	25.5856	26.1796	26.3303	26.21	26.9014	27.1836	27.2869	25.8755	25.6364	25.9021	26.171	26.0329	26.1421
		WP_003093869.1	27.2136	27.0326	26.6827	27.1405	26.7575	26.2824	25.505	26.2746	25.8635	NaN	25.3199	24.9914	26.7062	27.4107	26.7995	27.4274	26.3743	26.995
Transcriptional regulator MvaT, P16 subunit	mvaT	WP_003093888.1	31.3408	31.2918	31.5379	31.8951	31.9386	31.8961	32.0381	32.0065	32.0302	33.1764	33.2282	33.1898	32.6064	32.5025	32.6308	32.2241	32.2749	32.2605
Putative universal stress protein	PA14_56220	WP_003093926.1	29.3838	29.4778	29.2843	29.6823	29.5591	29.8263	25.4153	25.486	25.4931	25.4026	26.196	25.9172	26.1171	26.8234	26.505	24.7267	24.3974	24.2117
Fumarate hydratase class I (EC 4.2.1.2)	fumA	WP_003093938.1	31.3809	31.4563	31.4062	31.598	31.5465	31.5864	29.7604	29.7719	29.8211	27.7874	28.6615	27.6863	NaN	NaN	NaN	NaN	NaN	NaN
Putative membrane protein	PA14_56420	WP_003093949.1	NaN	25.438	NaN	NaN	NaN	NaN	25.5006	NaN	NaN	25.7042	26.3049	26.0968	NaN	NaN	25.7638	NaN	NaN	NaN
Uncharacterized protein	PA14_56510	WP_003093959.1	24.7923	25.3988	NaN	25.6908	25.4606	25.5182	NaN	NaN	NaN	NaN	NaN	NaN	NaN	NaN	NaN	NaN	NaN	NaN
Putative flavoprotein	PA14_56540	WP_003093967.1	27.903	27.8632	27.9256	28.4712	28.2659	28.4646	26.9119	NaN	26.5208	NaN	NaN	26.7755	25.6175	NaN	NaN	NaN	NaN	NaN
Uncharacterized protein	PA14_56550	WP_003093969.1	25.4966	25.3837	25.4834	25.5834	25.7325	25.6093	NaN	NaN	NaN	25.5455	25.2656	25.3933	25.1534	NaN	NaN	NaN	NaN	NaN
Putative universal stress protein	PA14_56590	WP_003093974.1	31.9153	31.8484	31.8344	32.2309	32.1632	32.2509	29.1505	29.2764	29.1725	29.5704	29.6512	29.3005	29.989	29.9998	30.0598	29.3654	29.2791	29.308
Superoxide dismutase (EC 1.15.1.1)	sodB	WP_003094005.1	33.5211	33.5728	33.5125	33.4997	33.466	33.4441	32.2582	32.21	32.236	32.9402	33.0442	33.2148	31.4554	31.6504	31.2186	31.7976	31.5662	31.7063
Putative lemA-like protein	PA14_56810	WP_003094011.1	NaN	NaN	NaN	NaN	NaN	NaN	NaN	NaN	NaN	NaN	NaN	NaN	25.1244	NaN	25.2654	NaN	NaN	NaN
Putative DNA-binding response regulator ColR	colR	WP_003094039.1	NaN	NaN	NaN	NaN	25.1583	25.5016	NaN	NaN	NaN	NaN	25.5942	25.4812	NaN	NaN	25.2822	25.3789	25.5239	25.5686
Uncharacterized protein	PA14_56990	WP_003094054.1	26.613	26.5527	26.4633	26.4504	26.1235	26.261	NaN	NaN	NaN	NaN	NaN	NaN	NaN	26.1601	26.1403	26.3846	26.4238	26.2569
60 kDa chaperonin (GroEL protein) (Protein Cpn60)	groL	WP_003094059.1	37.0146	37.029	37.0755	36.9387	37.0218	36.9543	37.346	37.3091	37.3639	36.4661	36.3245	36.2765	37.1757	37.0548	37.1769	37.2225	37.4231	37.3313
10 kDa chaperonin (GroES protein) (Protein Cpn10)	groS	WP_003094064.1	33.3089	33.2256	33.4657	33.6937	33.7411	33.7296	33.9824	33.9939	34.172	35.1549	35.119	35.0867	33.3987	33.377	33.139	33.0824	33.2442	33.1097
Putative short chain dehydrogenase	PA14_57050	WP_003094072.1	31.5391	31.6471	31.5555	31.4862	31.4566	31.4527	29.9719	30.0684	30.0134	31.2408	31.191	31.1598	30.485	30.5645	30.5557	30.3131	30.3699	30.368
Putative mechanosensitive ion channel family protein	PA14_57110	WP_003094078.1	NaN	NaN	NaN	NaN	NaN	NaN	NaN	NaN	NaN	NaN	26.6608	NaN	27.4755	27.6103	NaN	NaN	NaN	NaN
UPF0234 protein PA14_57130	PA14_57130	WP_003094081.1	30.4794	30.4774	30.429	30.4937	30.5514	30.5241	30.5386	30.4646	30.4719	31.4606	31.5721	31.4644	30.1943	30.0923	30.2382	30.3503	30.2256	30.3301
Putative cob(I)alamin adenosyltransferase	PA14_57180	WP_003094089.1	26.2836	26.1857	26.1787	26.3644	26.5691	26.3476	26.0493	26.0744	26.1564	NaN	26.9449	26.9943	26.623	26.5972	NaN	NaN	NaN	26.4423
		WP_003094113.1	29.8539	29.8093	29.7101	29.9644	29.9743	30.0124	28.9004	28.9147	28.9383	29.7908	29.8418	29.894	30.0615	29.9299	30.0923	29.5566	29.6167	29.612
Cell division protein FtsA	ftsA	WP_003094115.1	27.7887	28.0221	27.8016	28.1181	27.7305	28.1362	26.1908	25.637	25.6858	26.5468	27.2483	27.2404	28.2499	28.3329	28.4195	27.3684	27.3934	27.4888
UDP-N-acetylmuramate--L-alanine ligase (EC 6.3.2.8) (UDP-N-acetylmuramoyl-L-alanine synthetase)	murC	WP_003094121.1	29.8264	29.7406	29.7021	29.7623	29.7393	29.6603	29.8392	29.8211	29.7214	28.8556	28.5966	28.8334	29.707	29.7746	29.6902	29.8425	29.7285	29.7841
UDP-N-acetylmuramoyl-tripeptide--D-alanyl-D-alanine ligase (EC 6.3.2.10) (D-alanyl-D-alanine-adding enzyme)	murF	WP_003094130.1	29.971	30.0452	29.9043	30.0076	30.0659	30.0144	30.0166	30.0036	29.9077	29.4241	29.4523	29.5056	30.0865	30.0742	30.1232	30.2945	30.3657	30.394
UDP-N-acetylmuramoyl-L-alanyl-D-glutamate--2,6-diaminopimelate ligase (EC 6.3.2.13) (Meso-A2pm-adding enzyme) (Meso-diaminopimelate-adding enzyme) (UDP-MurNAc-L-Ala-D-Glu:meso-diaminopimelate ligase) (UDP-MurNAc-tripeptide synthetase) (UDP-N-acetylmuramyl-tripeptide synthetase)	murE	WP_003094133.1	29.8426	29.8307	29.8502	29.8727	29.8076	29.8359	29.8186	29.7715	29.8787	28.6873	28.8864	28.985	29.762	29.6952	29.8012	30.124	30.0387	30.0621
Phosphoheptose isomerase (EC 5.3.1.28) (Sedoheptulose 7-phosphate isomerase)	gmhA	WP_003094149.1	30.0364	30.004	29.962	30.1158	30.0962	30.226	30.2437	30.139	30.1202	31.1908	30.987	30.6988	29.6845	29.9034	29.8919	29.8545	29.8843	29.8633
Stringent starvation protein B	sspB	WP_003094153.1	27.4223	27.4591	27.2809	27.6563	27.6412	27.7159	27.7684	27.7563	27.6974	28.6513	28.1986	28.294	27.3883	27.5407	27.3486	27.262	27.2421	27.2461
Stringent starvation protein A	sspA	WP_003094155.1	28.8609	28.8818	28.7548	28.3572	28.5921	28.6141	28.4108	28.1094	28.5525	29.4069	29.438	29.6804	NaN	28.0002	28.0705	28.0134	28.0634	28.0694
Putative cytochrome c1	PA14_57540	WP_003094157.1	28.6948	28.676	28.6039	28.4078	28.4453	28.4171	29.0997	29.1634	29.1071	28.3854	28.7075	28.8016	29.8264	29.5409	29.6463	27.8779	27.9427	27.4661
Cytochrome b	PA14_57560	WP_003094159.1	27.317	27.2082	27.2586	26.5764	NaN	NaN	27.5705	27.5306	27.3377	NaN	NaN	NaN	27.6078	28.0538	27.7625	26.4699	26.3484	26.2253
50S ribosomal protein L13	rplM	WP_003094164.1	32.622	32.5801	32.5131	32.2321	32.3608	32.1732	32.8465	32.7424	32.7406	33.8441	33.8416	33.9276	32.0538	31.8618	31.8906	31.7938	32.046	31.979
Cell division protein ZapE (Z ring-associated protein ZapE)	zapE	WP_003094297.1	NaN	NaN	25.291	25.417	25.4998	24.6999	24.5847	NaN	NaN	NaN	25.5571	24.7643	NaN	NaN	NaN	NaN	24.3995	NaN
Tryptophan--tRNA ligase (EC 6.1.1.2) (Tryptophanyl-tRNA synthetase) (TrpRS)	trpS	WP_003094300.1	30.3186	30.357	30.2535	30.3879	30.5308	30.5606	30.6511	30.611	30.5289	29.7423	29.7332	29.6681	30.3371	30.4006	30.3306	30.5588	30.5511	30.6202
Putative hydrolase	PA14_57680	WP_003094302.1	28.7981	28.9416	29.3175	29.3418	29.3576	29.427	29.0845	28.4455	28.4531	29.5076	29.5001	29.5885	29.3503	29.1156	29.3504	29.2192	29.3157	29.384
Uncharacterized protein	PA14_57690	WP_003094304.1	NaN	NaN	NaN	NaN	NaN	NaN	27.47	NaN	27.793	27.4354	27.551	27.6072	28.5961	28.6855	27.4917	26.0086	NaN	NaN
Sulfate adenylyltransferase subunit 2 (EC 2.7.7.4) (ATP-sulfurylase small subunit) (Sulfate adenylate transferase) (SAT)	cysD	WP_003094311.1	27.0243	27.1121	27.1098	27.5582	27.5941	27.5923	27.2884	27.2491	27.2572	28.1804	27.9968	28.0031	26.7252	26.8041	26.9934	27.003	26.9042	26.8616
Uncharacterized protein	PA14_57740	WP_003094318.1	27.4481	27.4079	27.3621	27.6759	27.649	27.7246	27.5416	27.6455	27.4566	28.0983	27.9516	28.065	27.1938	27.5746	27.4691	27.3708	27.6124	27.6317
Histidinol dehydrogenase (HDH) (EC 1.1.1.23)	hisD	WP_003094326.1	30.1672	30.1548	30.1782	30.1248	30.1102	30.1828	29.9599	29.8892	30.0101	28.9135	28.0293	27.6684	29.9294	29.8605	29.9266	30.148	30.2195	30.2627
ATP phosphoribosyltransferase (ATP-PRT) (ATP-PRTase) (EC 2.4.2.17)	hisG	WP_003094331.1	29.1568	29.3801	29.263	29.4838	29.4038	29.4223	29.8239	29.6924	29.7396	30.8382	30.5256	30.8802	29.2776	29.335	29.3391	29.4605	29.5297	29.4934
UDP-N-acetylglucosamine 1-carboxyvinyltransferase (EC 2.5.1.7) (Enoylpyruvate transferase) (UDP-N-acetylglucosamine enolpyruvyl transferase) (EPT)	murA	WP_003094332.1	31.419	31.4437	31.4102	31.4773	31.4419	31.4846	31.8271	31.8359	31.8664	31.837	31.6484	31.6043	31.4972	31.5299	31.6395	31.6739	31.721	31.7657
Uncharacterized protein	PA14_57820	WP_003094334.1	NaN	NaN	NaN	NaN	NaN	NaN	NaN	27.4336	27.3266	27.898	28.2474	27.1711	NaN	26.6409	NaN	NaN	25.5156	26.4383
Putative toluene tolerance protein	ttg2D	WP_003094337.1	30.3385	30.3622	30.363	30.5425	30.5334	30.6537	29.999	30.0118	30.1197	30.4213	30.4952	30.5834	29.8561	29.7755	29.8734	30.0181	30.0588	30.0606
Uncharacterized protein	PA14_57850	WP_003094339.1	NaN	NaN	NaN	NaN	NaN	NaN	NaN	NaN	NaN	25.863	25.4912	NaN	25.9148	25.9057	NaN	NaN	NaN	NaN
3-deoxy-D-manno-octulosonate 8-phosphate phosphatase KdsC (EC 3.1.3.45) (KDO 8-P phosphatase)	PA14_57900	WP_003094350.1	NaN	27.1212	27.0309	27.0478	27.1866	27.1182	27.3415	27.2602	27.174	29.163	29.3865	29.0944	NaN	NaN	NaN	NaN	26.6975	NaN
Lipopolysaccharide export system protein LptC	lptC	WP_003094353.1	NaN	NaN	NaN	NaN	NaN	NaN	NaN	NaN	NaN	NaN	NaN	NaN	NaN	NaN	NaN	NaN	NaN	NaN
Putative ATP-binding component of ABC transporter	PA14_57930	WP_003094355.1	NaN	NaN	NaN	NaN	NaN	NaN	NaN	25.7214	NaN	NaN	26.1857	26.4484	26.1354	25.8639	26.0606	NaN	NaN	NaN
RNA polymerase sigma-54 factor	rpoN	WP_003094357.1	25.1996	25.3495	25.4569	25.5402	25.4459	25.6606	NaN	NaN	NaN	NaN	NaN	NaN	25.6794	25.8317	25.5791	25.353	24.9572	25.1471
Putative ribosomal subunit interface protein	PA14_57950	WP_003094359.1	31.1222	31.2044	31.1635	31.5134	31.6575	31.692	30.1214	30.0321	30.1616	31.173	31.3538	31.3812	30.8988	30.8728	30.898	31.2644	31.3324	31.2844
Nucleotide-binding protein PA14_57970	PA14_57970	WP_003094361.1	29.3042	29.0455	29.1839	29.335	29.1316	29.1165	28.9065	29.103	29.0495	29.549	29.1646	29.1679	29.0525	29.0938	29.1167	29.4118	29.1189	29.3146
Putative phosphoryl carrier protein	PA14_57980	WP_003094362.1	NaN	NaN	NaN	25.3762	NaN	NaN	NaN	26.3838	NaN	27.2237	27.5017	27.3526	NaN	NaN	NaN	26.51	NaN	NaN
Uncharacterized protein	PA14_58010	WP_003094369.1	NaN	NaN	NaN	NaN	NaN	NaN	NaN	NaN	NaN	26.1404	26.4652	NaN	27.1983	27.1019	27.096	26.5678	26.5942	26.5139
UPF0307 protein PA14_58060	PA14_58060	WP_003094378.1;WP_003141314.1	26.5653	26.5809	26.5959	26.7998	26.9247	26.8984	27.1311	27.206	27.2148	28.1709	28.2733	27.9794	27.0608	27.0375	27.1167	27.492	26.9515	27.2034
Putative tldD protein	PA14_58070	WP_003094380.1	29.5749	29.6075	29.5916	29.6355	29.6959	29.7331	29.5525	29.4892	29.5693	29.2034	28.8436	29.0715	29.5927	29.5926	29.685	29.8696	29.9455	29.8751
Cytoplasmic axial filament protein	cafA	WP_003094386.1	25.7347	25.6073	25.4436	25.7898	25.5823	25.8705	25.9213	25.8547	25.3813	NaN	NaN	NaN	25.6758	25.898	25.9797	25.9419	26.1059	25.9492
Rod shape-determining protein MreB	mreB	WP_003094393.1	29.6599	29.7149	29.7896	29.8875	29.8115	29.776	28.6087	28.7319	28.8188	29.7697	29.5733	29.6594	30.0177	29.908	30.1015	29.0541	29.1457	28.9723
Aspartyl/glutamyl-tRNA(Asn/Gln) amidotransferase subunit C (Asp/Glu-ADT subunit C) (EC 6.3.5.-)	gatC	WP_003094397.1	NaN	NaN	NaN	NaN	NaN	NaN	NaN	NaN	NaN	26.8441	26.6455	26.6954	NaN	NaN	NaN	NaN	NaN	NaN
Glutamyl-tRNA(Gln) amidotransferase subunit A (Glu-ADT subunit A) (EC 6.3.5.7)	gatA	WP_003094399.1	31.3641	31.4124	31.4152	31.5245	31.5933	31.6109	31.6342	31.5485	31.5752	30.9065	30.6395	30.7965	31.3295	31.3329	31.3539	31.6414	31.739	31.77
		WP_003094401.1;WP_071533943.1	31.1483	31.1473	31.1625	31.2807	31.3051	31.2706	31.3692	31.3157	31.3904	30.8131	30.57	30.7462	31.0914	31.0755	31.0739	31.417	31.4528	31.4144
Putative DNA-binding response regulator	PA14_58300	WP_003094419.1	29.6525	29.6905	29.5404	29.6431	29.8159	29.7183	29.0389	29.0451	28.8702	30.1576	29.9289	29.7174	29.4278	29.5349	29.5856	29.24	29.4588	29.4557
Uncharacterized protein	PA14_58330	WP_003094423.1	31.0333	31.0153	31.0617	31.1688	31.1644	31.1151	30.1487	30.0084	29.9902	31.1219	30.9301	30.888	31.1463	30.9633	31.0811	31.2774	31.3602	31.3089
Probable metallopeptidase	PA14_58375	WP_003094429.1	29.0821	29.2802	28.9668	29.3085	29.3508	29.2208	26.6447	26.092	26.7376	24.3202	25.4518	25.5819	NaN	25.4419	25.5082	25.8715	25.3455	25.8748
Putative dipeptide ABC transporter	dppD	WP_003094451.1	NaN	24.4817	NaN	24.2225	NaN	NaN	NaN	NaN	NaN	NaN	NaN	NaN	24.7162	NaN	NaN	NaN	NaN	NaN
Putative ornithine decarboxylase	speC	WP_003094617.1	28.952	28.9051	28.9382	28.9602	28.9343	28.8025	29.4057	29.338	29.2356	29.1481	29.1549	29.1379	29.1947	29.1496	29.1768	29.4203	29.5015	29.4676
Dephospho-CoA kinase (EC 2.7.1.24) (Dephosphocoenzyme A kinase)	coaE	WP_003094654.1	26.2888	25.808	26.1988	26.4642	26.5453	26.465	26.4562	26.6471	26.4763	27.4114	27.3282	27.3936	26.5328	26.4957	26.5463	26.4384	26.3743	26.458
Uncharacterized protein	PA14_58820	WP_003094664.1	25.9704	25.9458	25.8377	25.9872	25.9776	26.1216	NaN	25.5796	25.645	26.3434	26.5019	26.5044	26.2881	26.0721	26.3805	26.1499	26.4157	26.3589
Chaperone protein ClpB	clpB	WP_003094682.1	32.107	32.1422	32.1649	32.3398	32.3249	32.3317	32.0441	32.0145	32.0424	23.7987	NaN	NaN	32.1273	32.0689	32.1572	31.8678	31.9047	31.8786
4-hydroxy-3-methylbut-2-enyl diphosphate reductase (HMBPP reductase) (EC 1.17.7.4)	ispH	WP_003094724.1	NaN	NaN	26.2949	NaN	26.416	NaN	NaN	NaN	NaN	NaN	NaN	NaN	NaN	NaN	NaN	NaN	NaN	NaN
30S ribosomal protein S20	rpsT	WP_003094744.1	31.6678	31.7497	31.6619	31.4206	31.601	31.4506	32.065	32.1182	32.2596	33.1566	33.2488	33.3062	31.7727	31.4934	31.6632	31.3665	31.5511	31.6754
Uncharacterized protein	PA14_60410	WP_003094746.1	27.304	27.3235	27.2918	27.613	27.6438	27.6806	27.4066	27.4339	27.5382	28.1617	28.1786	28.3224	27.4116	27.399	27.4651	27.2357	27.4949	27.5542
Glutamate 5-kinase (EC 2.7.2.11) (Gamma-glutamyl kinase) (GK)	proB	WP_003094756.1	29.3527	29.3941	29.2356	29.4487	29.3232	29.4812	26.0128	26.182	26.1173	26.6119	26.4322	26.3413	27.1151	27.3226	27.383	25.9744	26.4563	24.2596
GTPase Obg (EC 3.6.5.-) (GTP-binding protein Obg)	obg	WP_003094758.1	29.3755	29.3295	29.3161	29.5712	29.5469	29.5421	29.6044	29.6738	29.6465	28.8959	28.82	28.5687	29.4892	29.4222	29.4407	29.1873	29.0234	29.2617
50S ribosomal protein L27	rpmA	WP_003094760.1	32.0283	32.0919	32.1497	31.8625	31.9174	31.9507	32.4068	32.2865	32.455	34.159	33.9768	34.148	31.8815	31.8561	31.9654	31.6417	31.7093	31.7008
50S ribosomal protein L21	rplU	WP_003094761.1	33.1706	33.3065	33.3753	33.1934	33.1506	33.3122	33.6171	33.6223	33.7809	35.2595	35.0386	35.1551	33.1127	32.92	32.9695	32.846	33.0534	32.9235
Octylprenyl diphosphate synthase	ispB	WP_003094763.1	29.416	29.4144	29.3273	29.3726	29.4141	29.4568	28.7301	28.5502	28.5022	28.8811	29.2116	29.2583	28.985	28.8459	29.1129	28.8418	28.9274	28.8203
Uncharacterized protein	PA14_60480	WP_003094765.1	NaN	NaN	NaN	NaN	NaN	NaN	25.693	NaN	25.5982	NaN	26.4153	25.0275	25.7508	26.5203	25.9609	25.6938	25.7415	25.8224
Peptidyl-prolyl cis-trans isomerase (EC 5.2.1.8)	fklB	WP_003094769.1	28.7132	28.5797	28.7778	28.7873	28.7744	29.0802	29.6007	29.6576	29.5824	29.7466	30.2145	29.8407	28.6803	28.653	28.6119	28.8162	28.5755	28.6705
Cytochrome c551 peroxidase	ccpR	WP_003094815.1	31.9141	31.7929	31.9285	32.1142	32.1692	32.3434	29.2648	29.6081	29.2219	28.5321	29.0482	28.3536	28.5492	28.8734	28.7666	28.6118	28.498	28.6109
Putative ABC transporter, ATP-binding protein	PA14_60800	WP_003094829.1	32.0713	32.1035	32.0784	32.2152	32.2437	32.233	31.6913	31.6541	31.6982	30.1348	29.5349	30.0743	32.0386	31.9794	32.059	31.8153	31.9009	31.9469
Uncharacterized protein	PA14_60960	WP_003094862.1	26.0123	NaN	NaN	25.9944	NaN	26.0158	NaN	NaN	NaN	NaN	NaN	NaN	NaN	NaN	NaN	NaN	NaN	NaN
DNA repair protein RadA	radA	WP_003094867.1	NaN	25.2777	NaN	NaN	NaN	NaN	25.7194	25.7733	25.7722	NaN	NaN	NaN	25.0569	NaN	25.0962	NaN	NaN	NaN
Uncharacterized protein	PA14_61010	WP_003094873.1	28.4908	28.7189	28.68	29.0225	29.0407	29.0256	27.4359	27.3402	NaN	28.4794	28.5418	28.578	28.3089	28.3064	28.283	27.9106	27.9756	28.0263
Catalase (EC 1.11.1.6)	katB	WP_003094881.1	NaN	NaN	NaN	NaN	NaN	NaN	27.6111	27.6195	27.5735	26.3563	26.241	26.3725	26.9148	27.0161	26.8215	27.2962	27.0732	27.2939
Large-conductance mechanosensitive channel	mscL	WP_003094890.1	26.7128	26.2585	26.4923	26.2251	25.7733	25.9864	26.5382	26.8409	26.4528	26.6871	27.2995	26.4943	28.5968	28.729	28.5589	27.6369	26.8816	27.2466
Putative C4-dicarboxylate-binding protein	dctP	WP_003094894.1	28.1067	27.9357	27.777	27.4795	27.4575	27.3604	27.8005	27.6166	27.3461	27.5741	27.3218	27.1707	26.1633	26.2196	26.4098	26.4068	26.3463	26.5385
Putative xanthine dehydrogenase accessory factor X	PA14_61120	WP_003094899.1	25.7184	25.033	25.5198	25.1786	24.389	NaN	24.1507	24.8362	24.1183	NaN	NaN	24.0837	23.8687	24.3801	23.6367	25.5333	23.954	24.2345
Glycerate dehydrogenase	hprA	WP_003094919.1	26.3978	26.2268	26.205	26.4353	26.2531	26.4689	26.5858	26.9226	26.7119	26.3938	26.5987	26.5671	NaN	26.6061	26.4939	26.6133	26.4821	26.528
Putative lipoprotein	PA14_61290	WP_003094932.1	27.4335	27.2759	27.0966	26.8499	26.8127	26.6487	28.2516	28.1275	28.3269	26.8528	28.2456	27.8898	26.421	27.3301	25.7125	26.374	NaN	NaN
Putative lipoprotein	PA14_61390	WP_003094953.1	28.3879	28.6916	28.6387	27.4801	27.3236	27.5043	28.8839	28.8955	28.9733	28.3203	28.1791	28.2826	29.6351	29.4334	29.5125	27.923	28.1568	NaN
Uncharacterized protein	PA14_61430	WP_003094960.1	27.2542	27.4271	27.3853	28.0507	27.8328	27.9135	28.2266	28.2042	28.2905	29.102	29.3111	29.43	27.2204	27.2177	27.4264	27.1644	NaN	NaN
Uncharacterized protein	PA14_61440	WP_003094962.1	23.6885	23.639	23.994	24.0652	23.7238	24.0373	24.5546	24.5913	24.2278	24.8206	24.6888	24.7379	24.4403	24.2499	24.3896	24.5151	23.8827	24.3632
Uncharacterized protein	PA14_61450	WP_003094965.1	26.7332	26.7964	26.5698	26.8227	26.7372	26.7003	26.9201	26.7459	26.6065	26.8733	27.5144	27.2286	NaN	26.4146	25.8444	26.4712	26.1028	26.031
Putative hypoxanthine phosphoribosyltransferase	hpt	WP_003094967.1	29.3565	29.2317	29.3106	29.2651	29.3768	29.317	29.2237	29.2075	29.2222	30.4319	30.2301	30.3811	28.7412	28.8681	28.8152	28.9437	28.8063	28.7447
Uracil phosphoribosyltransferase (EC 2.4.2.9) (UMP pyrophosphorylase) (UPRTase)	upp	WP_003094968.1	29.5706	29.515	29.597	29.6865	29.6906	29.6981	29.8046	29.8178	29.7827	30.7281	30.7126	30.6861	29.669	29.665	29.8314	29.9837	29.9254	29.868
Uracil permease	uraA	WP_003094970.1	NaN	NaN	NaN	NaN	NaN	NaN	NaN	NaN	NaN	NaN	NaN	NaN	NaN	NaN	NaN	NaN	NaN	NaN
Renalase (EC 1.6.3.5)	PA14_61600	WP_003094987.1	28.0023	27.9691	27.7759	28.0312	28.0558	28.0612	27.9184	28.1136	27.8844	28.2163	27.9698	27.9434	28.661	28.9258	28.7377	29.0698	29.1687	29.1703
Glutamyl-tRNA reductase (GluTR) (EC 1.2.1.70)	hemA	WP_003095001.1	26.2073	26.1119	25.9736	26.1113	25.7759	25.8572	25.4952	25.6093	25.4975	NaN	24.6789	NaN	25.6763	25.8479	25.6924	25.6541	24.7434	25.0029
4-diphosphocytidyl-2-C-methyl-D-erythritol kinase (CMK) (EC 2.7.1.148) (4-(cytidine-5-diphospho)-2-C-methyl-D-erythritol kinase)	ispE	WP_003095007.1	NaN	NaN	NaN	NaN	NaN	NaN	NaN	NaN	NaN	NaN	NaN	NaN	NaN	NaN	NaN	NaN	NaN	NaN
50S ribosomal protein L25 (General stress protein CTC)	rplY	WP_003095013.1	34.527	34.5027	34.4541	34.675	34.6625	34.6675	35.0991	35.0588	35.0667	35.207	35.4993	35.6562	34.3623	34.4175	34.513	34.4357	34.2284	34.41
Carbonic anhydrase (EC 4.2.1.1) (Carbonate dehydratase)	yadF	WP_003095021.1	28.8512	28.8471	28.7306	28.9705	28.8314	28.9859	28.8281	28.9392	28.8541	29.384	29.6713	29.7575	NaN	26.979	27.2475	27.3612	26.7284	27.3031
Uncharacterized protein	PA14_61960	WP_003095037.1	25.7262	25.4747	25.6106	25.8797	25.6064	25.6901	NaN	NaN	NaN	NaN	NaN	NaN	NaN	NaN	NaN	NaN	NaN	NaN
Uncharacterized protein	PA14_61980	WP_003095041.1	26.6101	26.6699	26.6371	26.8464	26.9457	26.9131	26.7655	26.792	26.8657	27.3645	27.5209	27.5347	26.6078	26.4211	26.4376	26.6352	26.5819	26.4568
Ferric iron-binding periplasmic protein HitA	hitA	WP_003095046.1	28.8327	28.8416	28.8815	29.0514	29.0359	29.1526	28.7043	28.8099	28.4986	28.5796	28.5041	28.5943	29.4007	29.2964	29.3131	29.2961	29.3846	29.4215
Ketol-acid reductoisomerase (NADP(+)) (KARI) (EC 1.1.1.86) (Acetohydroxy-acid isomeroreductase) (AHIR) (Alpha-keto-beta-hydroxylacyl reductoisomerase) (Ketol-acid reductoisomerase type 1) (Ketol-acid reductoisomerase type I)	ilvC	WP_003095066.1	32.6753	32.7045	32.6929	32.6364	32.6762	32.6379	32.8702	32.7955	32.8566	33.0961	32.9662	33.0902	32.6423	32.6044	32.5643	32.8039	32.8291	32.7778
Acetolactate synthase isozyme III small subunit	ilvH	WP_003095069.1	28.6839	28.8728	28.7537	29.0622	28.976	28.9416	29.0383	28.9691	29.1223	30.0539	29.9717	30.1721	28.7761	28.8351	28.8391	28.931	29.0977	28.9868
Acetolactate synthase (EC 2.2.1.6)	ilvI	WP_003095071.1;AOX29425.1	28.6145	28.5484	28.4943	28.6127	28.6356	28.5588	28.7601	28.9166	28.8908	NaN	25.524	27.249	28.7453	28.5235	28.6998	28.8657	28.7864	28.8067
Putative haem/haemoglobin uptake outer membrane receptor PhuR	phuR	WP_003095102.1	NaN	NaN	NaN	NaN	NaN	NaN	32.0352	31.9667	31.8468	NaN	NaN	NaN	31.6763	31.7207	31.6429	30.5026	30.4524	30.4901
RNA polymerase-binding transcription factor DksA	dksA	WP_003095122.1	30.8218	30.8588	30.8739	31.0843	31.0877	31.1743	31.3113	31.2951	31.3738	32.4077	32.2617	32.2621	29.9799	29.8521	29.7446	29.6825	29.7929	29.6785
Two-component response regulator CbrB	cbrB	WP_003095138.1	26.6161	26.5131	26.0993	26.6547	26.7326	26.7447	NaN	NaN	NaN	NaN	NaN	NaN	26.7308	26.8513	26.7769	NaN	26.1781	26.17
3-methyl-2-oxobutanoate hydroxymethyltransferase 2 (EC 2.1.2.11) (Ketopantoate hydroxymethyltransferase 2) (KPHMT 2)	panB2	WP_003095147.1	30.4435	30.4658	30.2685	30.6427	30.4936	30.3728	30.4889	30.4932	30.5328	30.8531	30.833	30.6291	30.0333	30.1358	30.1119	30.1968	30.0313	30.1861
Uncharacterized protein	PA14_62660	WP_003095166.1;WP_003100541.1	26.0051	25.7346	25.7926	25.864	25.958	25.942	NaN	NaN	NaN	NaN	26.136	NaN	NaN	NaN	25.2592	NaN	NaN	NaN
Uncharacterized protein	PA14_62690	WP_003095177.1	31.5832	31.7256	31.8517	31.3446	31.4495	31.587	29.0191	29.0763	29.2801	29.9077	29.7693	29.9094	30.6241	30.3648	30.2884	30.1473	30.3084	30.1691
Polyribonucleotide nucleotidyltransferase (EC 2.7.7.8) (Polynucleotide phosphorylase) (PNPase)	pnp	WP_003095181.1	33.9719	33.9912	33.986	34.0348	34.0303	34.0662	34.0294	34.0123	34.0516	30.3468	29.9127	29.9012	33.7408	33.7707	33.7401	33.6846	33.7734	33.7853
30S ribosomal protein S15	rpsO	WP_003095184.1	31.23	31.261	31.2467	31.565	31.665	31.6141	32.257	32.0746	32.2127	33.3939	33.4534	33.3893	31.7765	31.6525	31.6058	31.3111	31.4721	31.3914
Ribosome-binding factor A	rbfA	WP_003095188.1	28.9223	28.9094	28.9195	29.1063	29.392	29.1945	28.8725	28.7936	28.9039	30.2021	30.1287	30.2503	28.7216	28.6593	28.8653	28.2508	28.365	28.3357
Transcription termination/antitermination protein NusA	nusA	WP_003095192.1	32.0623	32.0817	32.1068	32.2201	32.1667	32.2232	32.6666	32.6963	32.6748	30.9562	30.7163	30.7498	32.3846	32.3474	32.3611	32.4697	32.467	32.5173
Ribosome maturation factor RimP	rimP	WP_003095193.1	27.3454	27.4953	27.2347	27.5377	27.7491	27.4505	28.1318	27.8392	28.0584	28.0361	28.3737	28.7264	27.7559	27.523	27.5571	27.0427	27.8027	27.7118
Phosphoglucosamine mutase (EC 5.4.2.10)	glmM	WP_003095196.1	30.3478	30.2475	30.3832	30.1475	30.1119	30.0117	26.8306	27.8674	26.854	27.9083	27.8865	27.7586	29.4973	29.4579	29.2332	29.2375	29.0393	29.0726
ATP-dependent zinc metalloprotease FtsH (EC 3.4.24.-)	ftsH	WP_003095200.1;WP_003148219.1	25.304	25.5776	25.1926	24.6862	24.9604	24.7914	27.382	27.8091	27.4118	NaN	NaN	NaN	29.1406	29.1267	29.4163	26.7897	26.5396	26.6366
Ribosomal RNA large subunit methyltransferase E (EC 2.1.1.166) (23S rRNA Um2552 methyltransferase) (rRNA (uridine-2-O-)-methyltransferase)	rlmE	WP_003095202.1	27.3765	27.2152	27.2542	27.3737	27.353	27.3796	27.4591	27.5679	27.7025	27.7506	28.2811	28.4061	27.182	27.3031	27.1011	27.659	27.3991	27.5095
Putative RNA-binding protein	yhbY	WP_003095204.1	NaN	27.1294	NaN	26.9547	26.9713	NaN	NaN	NaN	NaN	28.7436	27.6876	28.4117	NaN	NaN	NaN	26.2016	NaN	NaN
Transcription elongation factor GreA (Transcript cleavage factor GreA)	greA	WP_003095206.1	30.5525	30.6639	30.6331	30.8322	30.9098	30.8442	31.3718	31.3207	31.3964	32.0967	32.1972	32.242	30.7328	30.6974	30.7503	30.5771	30.6526	30.4155
Carbamoyl-phosphate synthase large chain (EC 6.3.5.5) (Carbamoyl-phosphate synthetase ammonia chain)	carB	WP_003095207.1	32.9117	32.891	32.8905	32.9386	32.9168	32.956	33.2498	33.2382	33.2598	23.6944	NaN	NaN	32.9485	32.9374	32.9807	33.2906	33.3047	33.3244
4-hydroxy-tetrahydrodipicolinate reductase (HTPA reductase) (EC 1.17.1.8)	dapB	WP_003095210.1	31.0265	31.0912	31.1319	31.0685	31.1606	31.134	31.5832	31.4198	31.5878	32.5375	32.3276	32.4772	31.359	31.2196	31.2403	31.2694	31.3665	31.3098
Chaperone protein DnaJ	dnaJ	WP_003095211.1	27.9719	28.4488	28.5318	28.5135	28.5238	28.3537	28.3575	28.3149	28.2056	28.3576	28.2729	28.443	28.2812	28.3528	28.4571	27.402	27.5394	26.8322
Chaperone protein DnaK (HSP70) (Heat shock 70 kDa protein) (Heat shock protein 70)	dnaK	WP_003095212.1	34.836	34.8752	34.8904	34.9818	34.9888	34.9918	35.2366	35.1724	35.2679	32.8071	32.6842	32.7419	34.8755	34.7853	34.7916	34.9118	34.927	34.9462
Protein GrpE (HSP-70 cofactor)	grpE	WP_003095213.1	30.9288	30.9485	30.9392	31.2854	31.3695	31.3609	32.1544	32.0894	32.25	32.7864	32.661	32.8139	31.4069	31.2439	31.3542	31.0018	31.1326	31.1434
Ferric uptake regulation protein	fur	WP_003095216.1	29.9432	29.93	29.8291	30.1334	30.059	30.0695	30.2798	30.1053	30.2618	31.4033	31.3788	31.5187	30.2529	30.2254	30.2535	30.2949	30.3043	30.3534
Putative transcriptional regulator, GntR family	pdhR	WP_003095221.1	NaN	23.7796	23.4616	23.8104	23.9396	23.9154	NaN	NaN	NaN	NaN	NaN	NaN	NaN	NaN	NaN	NaN	NaN	NaN
Putative transcriptional regulator	cueR	WP_003095248.1	27.799	27.9652	27.8012	27.7423	27.8426	27.8913	NaN	NaN	27.3192	NaN	27.5848	NaN	NaN	27.587	27.5916	27.3356	27.2584	27.4564
Putative transcriptional regulator	PA14_63240	WP_003095262.1	24.687	NaN	NaN	NaN	NaN	NaN	NaN	NaN	NaN	NaN	25.6084	NaN	NaN	24.9161	NaN	24.9569	NaN	25.1188
Putative peroxiredoxin	PA14_63360	WP_003095286.1	24.8142	25.0425	NaN	25.0328	25.1551	25.0624	NaN	NaN	NaN	NaN	25.8129	25.5591	NaN	NaN	NaN	NaN	NaN	NaN
Putative glycine cleavage system H protein	PA14_63370	WP_003095288.1	NaN	NaN	NaN	NaN	NaN	NaN	NaN	NaN	NaN	25.7836	25.9283	NaN	NaN	NaN	NaN	NaN	NaN	NaN
Pseudopaline synthase (EC 1.5.1.-) (Opine dehydrogenase) (ODH) (Pseudopaline dehydrogenase)	cntM	WP_003095356.1	NaN	NaN	NaN	NaN	NaN	NaN	NaN	NaN	NaN	NaN	NaN	NaN	26.46	26.632	26.8266	26.6071	26.2244	26.2904
L-histidine 2-aminobutanoyltransferase (EC 2.5.1.-) (Nicotianamine synthase-like enzyme) (NAS)	cntL	WP_003095359.1	NaN	NaN	NaN	NaN	NaN	NaN	NaN	NaN	NaN	NaN	NaN	NaN	27.7676	27.7734	27.9169	26.6996	27.3895	27.4021
Biosynthetic arginine decarboxylase (ADC) (EC 4.1.1.19)	speA	WP_003095365.1	29.4338	29.4119	29.3794	29.3829	29.4229	29.449	29.5557	29.4698	29.5637	NaN	25.023	24.9716	29.6003	29.558	29.5838	29.558	29.4047	29.6343
Putative translation initiation factor SUI1	PA14_64000	WP_003095367.1	NaN	NaN	NaN	NaN	NaN	NaN	26.0246	26.2636	26.0086	26.399	26.6648	26.499	25.5853	25.8645	25.8303	25.2448	25.474	25.5743
Uncharacterized protein	PA14_64030	WP_003095371.1	25.0532	25.7489	NaN	24.9579	25.584	NaN	NaN	26.6355	26.3687	NaN	NaN	NaN	28.2001	28.332	28.4587	NaN	26.4693	NaN
3-dehydroquinate dehydratase (3-dehydroquinase) (EC 4.2.1.10) (Type II DHQase)	aroQ1	WP_003095385.1	28.6735	28.6734	28.5529	28.4391	28.5015	28.506	28.7902	28.626	28.6771	27.0331	27.0744	26.9407	28.0958	28.0829	28.0523	27.9207	28.2756	28.2239
Biotin carboxylase (EC 6.3.4.14) (EC 6.4.1.2)	accC	WP_003095391.1	32.7064	32.7186	32.7148	32.6948	32.7945	32.7965	32.914	32.8718	32.901	32.2497	32.1898	32.341	32.659	32.7033	32.7616	32.8517	32.9446	32.8873
Urease subunit gamma (EC 3.5.1.5) (Urea amidohydrolase subunit gamma)	ureA	WP_003095443.1	25.3469	25.0364	25.2312	25.0779	25.2569	25.332	25.2222	25.3193	25.1207	25.6721	25.7015	25.7661	25.5367	25.784	25.8395	NaN	NaN	NaN
Oxaloacetate decarboxylase (EC 4.1.1.112)	PA14_64440	WP_003095473.1;WP_003121125.1	28.8072	28.824	28.6658	28.8599	28.7877	28.7577	29.1503	28.9239	29.0525	29.676	29.7226	29.8773	28.887	28.8605	28.9552	29.0592	29.1272	29.1135
Putative heat shock protein	yegD	WP_003095476.1	NaN	24.0389	24.4002	24.3448	NaN	NaN	NaN	NaN	NaN	NaN	NaN	NaN	NaN	NaN	NaN	NaN	NaN	NaN
		WP_003095483.1	25.9947	25.9756	25.9972	26.2664	26.2537	26.2023	NaN	NaN	NaN	25.9413	26.5866	26.5402	NaN	NaN	NaN	NaN	NaN	NaN
Osmotically inducible lipoprotein OsmE	osmE	WP_003095488.1	28.3423	28.4978	28.6689	27.4088	27.1208	27.3886	NaN	NaN	26.5132	26.8736	27.081	27.104	29.0684	29.1318	29.1757	27.9719	27.6952	27.7207
Putative transcriptional regulator	PA14_64500	WP_003095496.1	24.8881	24.9398	24.822	25.3486	25.2945	25.0967	NaN	25.2833	25.2823	NaN	NaN	NaN	NaN	NaN	25.2531	NaN	NaN	25.0676
Putative transcriptional regulator, TetR family	PA14_64640	WP_003095524.1	25.9745	NaN	NaN	26.1141	26.0773	26.2193	NaN	NaN	NaN	26.3574	26.9233	27.0279	NaN	NaN	NaN	NaN	NaN	NaN
Putative oxidoreductase	PA14_64840	WP_003095557.1;WP_031627599.1	30.3835	30.3594	30.3925	30.5185	30.4587	30.4759	30.1092	29.9717	30.1542	30.5014	30.7275	30.7644	30.0457	29.9986	30.045	30.2949	30.2469	30.2816
Replicative DNA helicase (EC 3.6.4.12)	dnaB	WP_003095622.1	26.1965	26.0523	26.0556	26.4464	26.3655	26.2604	NaN	NaN	NaN	NaN	NaN	NaN	NaN	NaN	26.2604	NaN	NaN	NaN
50S ribosomal protein L9	rplI	WP_003095627.1	33.3053	33.3799	33.4127	33.6547	33.7182	33.5501	33.9877	33.9743	34.0538	35.1328	35.1048	35.1923	33.3862	33.3351	33.3851	33.0471	33.1072	33.101
30S ribosomal protein S18	rpsR	WP_003095634.1	31.9764	32.01	32.2519	32.0339	32.1345	32.098	32.7411	32.6371	32.7441	33.8567	34.0418	34.1744	32.3163	32.1818	32.1641	31.908	31.9993	31.7495
30S ribosomal protein S6	rpsF	WP_003095636.1	31.8843	31.9492	31.9808	31.9423	32.0313	31.9769	32.5425	32.5361	32.7153	33.8027	33.6943	33.7858	31.859	31.5829	31.714	31.3144	31.4549	31.34
Adenylosuccinate synthetase (AMPSase) (AdSS) (EC 6.3.4.4) (IMP--aspartate ligase)	purA	WP_003095642.1	32.9642	33.0502	32.8631	33.0076	33.0905	33.0659	33.3578	33.3607	33.2323	32.2309	32.1942	32.2444	32.9732	33.0584	33.0337	33.3553	33.4127	33.3879
ATP phosphoribosyltransferase regulatory subunit	hisZ	WP_003095644.1	30.2484	30.2757	30.267	30.3067	30.273	30.2075	30.6809	30.7081	30.7379	30.6753	30.6325	30.6995	30.4697	30.327	30.4801	30.6504	30.5938	30.5677
RNA-binding protein Hfq	hfq	WP_003095657.1	31.165	31.2158	31.349	31.1767	31.1879	31.2118	31.7034	31.6969	31.7265	32.5341	32.735	32.7112	31.4714	31.3051	31.3853	31.1064	31.2364	31.1685
Oligoribonuclease (EC 3.1.-.-)	orn	WP_003095671.1	26.5225	26.2249	26.2466	26.5839	26.3465	26.4443	26.3703	26.3915	26.1963	27.0524	27.1091	26.7074	26.0761	26.5042	26.3732	26.5742	26.6079	26.6922
Sulfurtransferase	rhdA	WP_003095676.1	28.2436	28.2418	28.2147	28.4349	28.4855	28.4666	28.7154	28.6864	28.6198	29.2421	29.1152	29.2123	28.4149	28.3514	28.3807	28.5742	28.6681	28.649
Uncharacterized protein	fimX	WP_003095680.1	27.4544	27.475	27.3964	27.7207	27.6879	27.7028	27.9676	28.0927	27.8453	NaN	24.2176	NaN	27.7001	27.7005	27.8486	27.8532	27.7189	27.7621
Phosphoserine phosphatase	serB	WP_003095681.1;WP_003121162.1	28.2268	28.1434	28.207	28.102	28.0525	27.833	28.0542	28.3475	28.2578	27.7265	27.7421	27.7766	27.8277	27.9175	27.7378	28.524	28.1221	28.2178
DNA topoisomerase 4 subunit A (EC 5.6.2.3) (Topoisomerase IV subunit A)	parC	WP_003095687.1	29.6414	29.6417	29.6396	29.7803	29.696	29.6938	29.7546	29.7749	29.7694	NaN	NaN	NaN	29.5901	29.5576	29.5233	29.5617	29.5208	29.4967
Uncharacterized protein	PA14_65640	WP_003095689.1	26.0566	26.1028	26.1363	26.2405	26.204	26.2054	26.6395	26.3334	26.4704	26.3703	26.5708	26.6148	26.4697	26.2519	26.3347	26.4535	26.5298	26.4723
DNA topoisomerase 4 subunit B (EC 5.6.2.3) (Topoisomerase IV subunit B)	parE	WP_003095690.1	27.5841	27.5898	27.069	26.7197	26.6995	26.814	NaN	NaN	NaN	NaN	NaN	NaN	26.2431	25.7457	NaN	25.0351	NaN	NaN
Adenosine diphosphate sugar pyrophosphatase	aspP	WP_003095694.1	28.5455	28.4518	28.5566	28.5406	28.2761	28.2923	28.5495	28.6181	28.1564	29.4818	29.1753	29.1542	27.8211	28.107	27.9313	28.545	28.5492	28.251
Putative outer membrane efflux protein	ompH	WP_003095699.1	26.8945	27.1424	26.9447	24.8327	25.6754	NaN	28.9854	28.866	29.0964	24.5332	NaN	NaN	28.522	28.1501	27.8411	25.9827	26.4299	26.0095
Lipid A export ATP-binding/permease protein MsbA (EC 7.5.2.6)	msbA	WP_003095749.1	NaN	NaN	NaN	NaN	NaN	NaN	NaN	NaN	NaN	NaN	NaN	NaN	NaN	NaN	NaN	NaN	NaN	NaN
Putative carbamoyltransferase	PA14_66170	WP_003095766.1	28.5261	28.5172	28.4935	28.5607	28.6569	28.6347	29.628	29.666	29.4698	NaN	27.487	25.7513	29.3676	29.3718	29.4286	28.8604	28.6558	28.6632
Putative heptose kinase WapQ	wapQ	WP_003095770.1	NaN	25.5202	NaN	NaN	NaN	NaN	NaN	25.5111	25.6164	NaN	26.2067	NaN	NaN	25.6975	NaN	NaN	NaN	NaN
Lipopolysaccharide core heptose(I) kinase (EC 2.7.1.-)	waaP	WP_003095775.1	26.0335	26.0846	26.2176	26.3741	26.1339	26.2619	NaN	NaN	NaN	26.3917	26.3579	NaN	25.6504	NaN	25.3489	NaN	25.7057	25.3148
Branched-chain-amino-acid aminotransferase (BCAT) (EC 2.6.1.42)	ilvE	WP_003095783.1	31.8467	31.8359	31.7385	31.8338	31.822	31.9076	31.9504	31.7931	31.8941	31.7937	32.0491	32.1006	31.8259	31.8614	31.8925	32.1067	32.1085	32.0911
Ribosomal RNA large subunit methyltransferase J (EC 2.1.1.266) (23S rRNA (adenine(2030)-N6)-methyltransferase) (23S rRNA m6A2030 methyltransferase)	rlmJ	WP_003095790.1	25.8259	25.9076	25.8309	26.0056	25.9448	25.9503	25.7927	25.816	26.0289	26.3196	26.4733	26.6792	25.5487	NaN	25.6064	NaN	25.7952	NaN
Putative small-conductance mechanosensitive channel protein	aefA	WP_003095799.1	NaN	NaN	NaN	NaN	NaN	NaN	NaN	NaN	NaN	NaN	NaN	NaN	NaN	NaN	23.8558	NaN	NaN	NaN
Putative universal stress protein	PA14_66460	WP_003095811.1	28.2564	28.2572	28.2083	28.3936	28.596	28.5829	NaN	NaN	NaN	NaN	NaN	NaN	NaN	NaN	26.1385	NaN	NaN	NaN
Glutamate synthase small chain	gltD	WP_003095829.1	NaN	NaN	NaN	NaN	24.1592	24.0087	NaN	NaN	23.9653	NaN	NaN	NaN	NaN	NaN	NaN	NaN	NaN	NaN
Malic enzyme	maeB	WP_003095842.1	33.2835	33.2552	33.2839	33.1206	33.1995	33.1563	34.1148	34.1112	34.153	33.6219	33.6273	33.7095	33.6307	33.5872	33.6298	33.8267	33.8777	33.8
50S ribosomal protein L31	rpmE	WP_003095846.1	31.168	31.2167	31.1684	31.7578	32.0217	31.8738	32.1349	32.058	32.1221	32.436	33.0212	33.1034	NaN	NaN	NaN	NaN	NaN	NaN
ATP-dependent protease subunit HslV (EC 3.4.25.2)	hslV	WP_003095852.1	28.718	28.6788	28.6862	28.5221	28.8169	28.5746	29.5362	29.5144	29.483	30.5131	30.3852	30.0989	28.5568	28.6308	28.7643	28.7611	28.9939	28.9752
ATP-dependent protease ATPase subunit HslU (Unfoldase HslU)	hslU	WP_003095854.1	31.6027	31.7235	31.7644	31.4644	31.4695	31.5036	31.2426	31.2204	31.3437	30.9352	30.7637	30.9097	31.2487	31.2043	31.2122	31.2633	31.3884	31.2654
Uncharacterized protein	PA14_66800	WP_003095857.1	NaN	NaN	NaN	NaN	NaN	NaN	25.7158	NaN	25.5903	26.3206	26.3752	26.5148	NaN	25.4242	NaN	NaN	NaN	NaN
Uncharacterized protein	PA14_66890	WP_003095874.1	NaN	NaN	NaN	26.4078	NaN	NaN	NaN	NaN	NaN	NaN	NaN	26.4553	NaN	NaN	NaN	NaN	NaN	NaN
Ribosomal RNA small subunit methyltransferase E (EC 2.1.1.193)	PA14_66990	WP_003095898.1	NaN	NaN	NaN	NaN	NaN	NaN	NaN	NaN	NaN	25.578	25.5165	25.3554	NaN	NaN	NaN	NaN	NaN	NaN
Putative amino acid ABC transporter, periplasmic amino acid-binding protein	PA14_67050	WP_003095910.1	29.6542	29.6471	29.6578	29.6143	29.7031	29.7147	30.3528	30.4099	30.2754	30.8281	30.5888	30.6515	29.7707	29.9677	29.8721	30.0427	30.0715	29.9777
Glucans biosynthesis protein G	opgG	WP_003095915.1	31.2842	31.3238	31.3326	31.3544	31.4399	31.3842	31.363	31.2849	31.3059	28.8727	29.4358	28.5447	30.9861	30.9649	30.9774	31.2092	31.2397	31.2389
D-aminoacyl-tRNA deacylase (DTD) (EC 3.1.1.96) (Gly-tRNA(Ala) deacylase) (EC 3.1.1.-)	dtd	WP_003095916.1	NaN	NaN	NaN	NaN	NaN	NaN	NaN	NaN	NaN	NaN	NaN	NaN	25.1078	NaN	25.0372	NaN	NaN	25.1
Proline iminopeptidase (PIP) (EC 3.4.11.5) (Prolyl aminopeptidase)	pap	WP_003095918.1	28.9777	28.9975	28.9413	28.9281	28.8143	28.9218	28.7592	28.5201	28.7076	28.6438	29.016	29.0747	28.9104	28.9203	28.8446	29.0402	29.0707	28.9921
Urocanate hydratase (Urocanase) (EC 4.2.1.49) (Imidazolonepropionate hydrolase)	hutU	WP_003095958.1	25.3249	25.0666	25.2453	24.8117	24.5888	24.6348	NaN	24.3919	NaN	NaN	NaN	NaN	NaN	24.0569	NaN	NaN	23.6497	NaN
Histidine utilization genes repressor protein	hutC	WP_003095970.1	NaN	NaN	25.4955	25.7876	NaN	25.6753	NaN	NaN	NaN	NaN	25.3496	NaN	NaN	NaN	NaN	NaN	NaN	NaN
Putative lipoprotein	PA14_67460	WP_003095983.1	NaN	NaN	NaN	NaN	NaN	NaN	NaN	NaN	NaN	NaN	26.8602	NaN	NaN	27.1868	27.4464	NaN	NaN	NaN
Uncharacterized protein	PA14_67470	WP_003095987.1	NaN	NaN	NaN	NaN	NaN	NaN	NaN	NaN	NaN	25.8471	25.8424	26.0263	NaN	NaN	NaN	NaN	NaN	NaN
GTP-binding protein TypA/BipA	typA	WP_003096009.1	31.9158	31.9266	32.0223	31.8275	31.8681	31.8202	31.9217	31.8188	31.8106	25.6874	24.684	25.7701	31.5115	31.455	31.4698	31.7034	31.6296	31.5822
Glutamine synthetase (EC 6.3.1.2)	glnA	WP_003096016.1	32.611	32.5559	32.6597	32.5086	32.4553	32.4184	32.0805	32.0917	32.1359	30.687	30.649	30.5787	32.3368	32.2903	32.226	32.5799	32.5581	32.5004
Protein-export protein SecB	secB	WP_003096050.1	31.6785	31.6984	31.7242	31.8331	31.9223	31.914	32.2431	32.2407	32.1871	33.4667	33.0226	32.8156	32.1194	32.0808	31.984	32.0815	32.09	32.0948
Putative rhodanese-like domain protein	yigN	WP_003096058.1	NaN	NaN	NaN	NaN	NaN	NaN	27.9652	27.9563	28.001	NaN	NaN	NaN	28.2812	28.1935	NaN	NaN	NaN	NaN
Putative carboxyl-terminal protease	ctpA	WP_003096067.1	27.5939	27.5576	27.6092	27.0211	26.9704	27.0436	28.377	28.317	28.5015	25.6002	NaN	24.8613	28.8716	28.571	28.9091	27.8178	27.9139	27.6992
		WP_003096087.1	28.4796	28.3603	28.2708	28.501	28.4612	28.4178	28.5413	28.5028	28.6069	29.414	29.4069	29.5815	28.2292	28.1229	28.1534	28.2703	28.3097	28.1744
Imidazoleglycerol-phosphate dehydratase (IGPD) (EC 4.2.1.19)	hisB	WP_003096088.1	28.5743	28.5051	28.4106	28.6038	28.6144	28.7633	28.6438	28.4764	28.5043	28.6826	29.4205	29.5977	28.1854	NaN	28.296	28.2011	28.2091	28.2537
Probable Fe(2+)-trafficking protein	PA14_68000	WP_003096100.1	NaN	NaN	NaN	25.9964	26.1509	26.0843	NaN	NaN	NaN	27.2626	27.0741	27.3297	NaN	NaN	NaN	NaN	NaN	NaN
Putative ABC transporter, periplasmic amino acid-binding protein	PA14_68070	WP_003096156.1	29.7358	29.7267	29.6742	29.9134	29.8851	29.9376	30.4108	30.5572	30.3873	30.9772	30.9686	31.0313	30.4629	30.5288	30.5523	30.3817	30.3696	30.3915
dTDP-glucose 4,6-dehydratase (EC 4.2.1.46)	rmlB	WP_003096179.1	30.5687	30.5925	30.5672	30.5776	30.6584	30.6983	30.322	30.2623	30.226	30.0715	30.2929	30.1661	30.4096	30.3065	30.3557	30.5854	30.5746	30.6148
Glucose-1-phosphate thymidylyltransferase (EC 2.7.7.24)	rmlA	WP_003096181.1	30.8361	30.819	30.9449	30.5597	30.6608	30.5449	30.4472	30.4294	30.5036	31.2166	31.2319	31.2489	30.8184	30.6795	30.7509	30.7341	30.857	30.8207
dTDP-4-dehydrorhamnose 3,5-epimerase (EC 5.1.3.13) (Thymidine diphospho-4-keto-rhamnose 3,5-epimerase)	rmlC	WP_003096184.1	29.8923	29.8877	29.922	29.9392	29.8599	29.8883	29.6516	29.5001	29.6022	30.4362	30.4709	30.6371	29.672	29.5874	29.6389	29.8321	29.9134	29.778
Probable two-component response regulator	PA14_68250	WP_003096187.1	26.0999	26.1661	NaN	25.9912	26.2911	NaN	NaN	NaN	NaN	NaN	NaN	NaN	NaN	26.2803	NaN	NaN	NaN	NaN
Ornithine carbamoyltransferase (EC 2.1.3.3)	arcB	WP_003096197.1	34.5207	34.5344	34.4939	34.5551	34.5876	34.6152	32.5144	32.4419	32.4975	32.6851	32.7881	32.8159	33.5076	33.5085	33.4793	33.7836	33.7579	33.7317
Carbamate kinase	arcC	WP_003096199.1	31.9787	31.9896	32.0258	32.0418	32.0853	32.0789	29.5508	29.5492	29.5894	30.5551	30.4056	30.4601	30.6967	30.5649	30.515	30.6477	30.625	30.6193
Putative DP compound hydrolase	nudE	WP_003096206.1	27.5748	27.5678	27.584	27.6313	27.4029	27.5436	27.9445	27.8118	27.8088	28.3019	28.6153	28.4983	27.7889	27.863	27.9864	28.0862	27.978	28.0132
Putative LysM domain protein	ygaU	WP_003096210.1	31.0952	31.0389	31.0705	31.0718	31.0632	31.1613	30.6342	30.4819	30.5254	31.3035	31.4478	31.5188	31.42	31.7616	31.4999	30.6634	30.6474	30.849
Uncharacterized protein	PA14_68470	WP_003096222.1	NaN	NaN	NaN	NaN	24.4234	24.4707	NaN	NaN	NaN	25.3517	25.6917	25.9073	NaN	NaN	NaN	NaN	NaN	NaN
Probable alpha-L-glutamate ligase (EC 6.3.2.-)	rimK	WP_003096254.1	NaN	23.2055	23.3789	23.6776	23.3518	23.426	23.9213	23.7206	NaN	NaN	NaN	NaN	NaN	NaN	NaN	NaN	NaN	NaN
Two-component response regulator OmpR	ompR	WP_003096259.1	29.335	29.3518	29.3561	29.1122	29.2493	28.985	29.5539	29.4271	29.604	30.4298	30.2763	30.3893	29.2542	29.2082	29.1721	29.2473	29.2471	29.0942
Uncharacterized protein	PA14_68720	WP_003096263.1	NaN	NaN	NaN	NaN	NaN	NaN	NaN	NaN	NaN	28.5167	28.3073	28.5654	NaN	NaN	NaN	NaN	NaN	NaN
Amino-acid acetyltransferase (EC 2.3.1.1) (N-acetylglutamate synthase) (AGS) (NAGS)	argA	WP_003096265.1	28.0769	27.9214	27.9066	28.1377	28.0001	28.0417	28.8683	29.065	28.9123	28.0676	28.1983	27.8931	28.9241	29.0401	28.942	28.9184	28.7185	28.8177
Putative general secretory pathway related protein	gspE	WP_003096276.1	25.0551	25.035	24.8752	24.9263	25.0162	25.0068	NaN	NaN	NaN	NaN	NaN	NaN	NaN	NaN	NaN	NaN	NaN	NaN
Putative iron ABC transporter, periplasmic iron-binding protein	fbpA	WP_003096289.1	26.6528	26.4677	26.1086	26.3118	26.4848	26.7091	32.0163	31.9415	31.9405	31.8107	31.9035	31.9973	32.0606	32.0509	32.0141	32.5125	32.3986	32.4499
2-octaprenyl-6-methoxyphenyl hydroxylase	ubiH	WP_003096305.1	24.3404	24.2673	24.4171	24.2709	24.1382	24.0003	24.5413	24.7684	NaN	NaN	NaN	NaN	24.4166	24.9097	24.295	24.7374	24.6426	24.6329
Aminopeptidase P	pepP	WP_003096308.1	29.7903	29.8379	29.8897	29.8615	29.892	29.855	29.5678	29.5704	29.4867	28.1694	28.3389	27.9049	29.8546	29.7191	29.8713	30.1449	30.084	30.2043
Cell division protein ZapA	PA14_69030	WP_003096316.1	NaN	NaN	NaN	NaN	26.6171	NaN	NaN	26.1886	NaN	NaN	NaN	NaN	NaN	NaN	NaN	NaN	NaN	NaN
Uncharacterized protein	PA14_69050	WP_003096326.1	26.4503	26.4093	26.3588	26.6312	26.5478	26.6461	26.7807	26.8283	26.6238	27.6218	27.1578	27.3406	27.0333	27.097	27.0498	27.3551	27.0696	27.3925
Putative oxidoreductase, zinc-binding	PA14_69110	WP_003096329.1	25.8035	25.5919	25.5894	25.7924	25.6418	25.9324	25.6821	26.1804	NaN	26.7822	25.6209	26.0081	26.1977	26.3522	26.3779	26.31	26.395	NaN
Putative aromatic hydrocarbon reductase	ubiB	WP_003096331.1	25.5551	NaN	NaN	NaN	NaN	NaN	NaN	25.556	NaN	25.9177	26.1072	26.2595	NaN	NaN	NaN	NaN	NaN	NaN
3-octaprenyl-4-hydroxybenzoate carboxy-lyase (EC 4.1.1.98) (Polyprenyl p-hydroxybenzoate decarboxylase)	ubiD	WP_003096332.1	26.2519	26.8388	26.8724	27.4791	27.4871	27.5322	28.1767	28.2193	28.1318	26.083	26.5006	26.5131	27.9542	27.9978	27.9571	27.8225	27.9343	27.9849
Transcription termination factor Rho (EC 3.6.4.-) (ATP-dependent helicase Rho)	rho	WP_003096334.1	30.9567	30.9888	31.0025	31.0402	30.9812	31.0492	31.3726	31.3417	31.3664	30.929	30.7945	30.928	31.0087	30.9858	31.0009	30.9874	31.1595	31.1135
Thioredoxin	trxA	WP_003096336.1	31.4791	31.5093	31.4204	31.8739	31.8219	31.8546	32.0697	31.979	32.0045	33.0398	33.1149	33.1384	31.6754	31.7021	31.6133	31.6549	31.7143	31.7102
Delta-aminolevulinic acid dehydratase (EC 4.2.1.24)	hemB	WP_003096352.1	31.4695	31.479	31.5368	31.4456	31.4859	31.3727	30.7604	30.8318	30.7943	30.9379	30.6988	30.8264	30.8493	30.7026	30.7579	30.9299	31.116	30.9921
Putative enzyme of heme biosynthesis	hemY	WP_003096390.1	25.6056	25.6332	NaN	NaN	NaN	25.4894	25.9134	25.8953	25.8241	NaN	NaN	NaN	27.1662	27.1905	27.337	25.7568	NaN	NaN
Putative uroporphyrin-III C-methyltransferase	hemX	WP_003096392.1	25.8314	25.8746	26.2293	25.7571	NaN	NaN	26.7089	26.7284	26.6938	25.6466	25.2816	24.7788	28.6761	28.2921	28.8053	26.4319	26.6675	26.4589
Alginate biosynthesis regulatory protein AlgR	algR	WP_003096397.1	29.2335	29.282	29.4906	29.2448	28.89	29.0456	27.2708	27.6779	26.7817	28.9062	29.0217	28.9734	29.1251	29.2237	28.8632	28.9179	28.4288	28.8153
Uncharacterized protein	PA14_69600	WP_003096418.1	26.1787	25.5793	25.9092	26.5065	25.4628	NaN	24.8486	26.178	26.1233	NaN	26.0977	NaN	25.3105	25.8841	24.6286	26.8811	25.4527	NaN
Nucleoside diphosphate kinase regulator	rnk	WP_003096424.1	29.7222	29.591	29.6324	30.0635	29.9352	29.9097	30.4259	30.4551	30.4954	31.2233	31.1723	31.0172	30.0666	30.028	29.9665	29.904	29.6477	29.8252
Diaminopimelate decarboxylase (DAP decarboxylase) (DAPDC) (EC 4.1.1.20)	lysA	WP_003096431.1	30.0196	30.0712	30.1062	30.1145	30.1224	30.0682	30.4003	30.3342	30.3626	30.1617	30.1826	30.2856	30.285	30.2672	30.3158	30.4681	30.5206	30.497
Putative hydrolase	PA14_69720	WP_003096435.1	25.142	NaN	25.2263	25.8086	25.8033	26.1085	26.1985	25.9388	26.1921	26.205	26.6909	26.9347	26.2378	26.3685	26.4361	26.2615	26.3314	26.4378
Transcriptional regulator SutA (Survival under transitions A)	sutA	WP_003096440.1	NaN	NaN	NaN	NaN	NaN	NaN	NaN	NaN	NaN	NaN	27.6353	NaN	NaN	NaN	NaN	NaN	NaN	NaN
Uncharacterized protein	PA14_69780	WP_003096441.1	NaN	NaN	24.8172	24.6878	24.5185	24.8026	25.2487	NaN	NaN	NaN	25.405	NaN	NaN	NaN	NaN	NaN	NaN	NaN
Nitrogen regulatory protein PII	glnK	WP_003096476.1	30.4459	30.6141	30.5557	31.0266	31.0696	31.1803	30.7162	30.7196	30.8121	31.4353	31.7885	31.9371	30.8329	30.8425	30.9002	30.9163	30.7794	30.8407
Xanthine phosphoribosyltransferase (XPRTase) (EC 2.4.2.22)	xpt	WP_003096508.1	29.0884	28.8671	28.8602	29.1627	28.8708	28.7734	28.4246	28.5668	28.4363	29.5912	29.1688	29.2077	27.9099	28.1259	27.6518	28.5081	27.8035	28.1663
Cytochrome c5	cycB	WP_003098270.1;WP_003096511.1	26.5582	26.9797	26.9999	27.1117	26.8146	26.855	26.7407	26.8383	27.3848	NaN	NaN	NaN	27.3618	26.8634	26.9761	NaN	NaN	NaN
Putative transcriptional regulator	PA14_69980	WP_003096513.1	NaN	NaN	NaN	26.3433	NaN	NaN	26.9727	NaN	NaN	27.5611	27.4759	27.4937	NaN	NaN	26.2296	NaN	NaN	NaN
Alanine racemase (EC 5.1.1.1)	dadX	WP_003096515.1	29.9933	29.9589	29.9369	30.0627	29.8862	30.0017	28.5339	28.4484	28.4532	28.5908	28.8737	29.0176	27.0648	27.4995	27.2436	28.6956	28.7809	28.757
Uncharacterized protein	PA14_70050	WP_003096521.1	NaN	NaN	NaN	NaN	NaN	NaN	NaN	NaN	NaN	26.8278	26.4789	26.3116	NaN	NaN	NaN	NaN	NaN	NaN
Leucine responsive regulatory protein	lrp	WP_003096535.1	NaN	NaN	NaN	NaN	NaN	NaN	NaN	NaN	NaN	26.521	26.4575	26.7115	NaN	NaN	NaN	NaN	NaN	NaN
Putative pyridoxal-dependent aminotransferase	bioA	WP_003096546.1	NaN	NaN	NaN	NaN	25.181	NaN	NaN	NaN	NaN	NaN	NaN	NaN	26.9666	26.6321	26.7996	27.5727	27.472	27.6765
Uncharacterized protein	PA14_70170	WP_003096551.1	NaN	NaN	NaN	NaN	NaN	NaN	NaN	25.0486	NaN	26.002	26.3156	26.2143	NaN	25.268	NaN	25.5521	25.8802	25.9364
50S ribosomal protein L33	rpmG	WP_003096555.1	29.5916	29.6419	29.7075	29.714	29.8048	29.8689	30.0616	30.2089	30.3665	31.2583	31.0753	31.2149	29.7428	29.4556	29.3554	28.8006	29.0894	28.834
50S ribosomal protein L28	rpmB	WP_003096556.1	32.5063	32.4358	32.4777	32.4217	32.4338	32.4028	32.8024	32.7758	32.8441	34.1977	34.2603	34.3782	32.0872	31.9965	32.0885	31.8986	32.017	31.856
Putative binding protein component of ABC dipeptide transporter	PA14_70200	WP_003096557.1	27.9965	27.9593	28.0257	28.0463	27.8667	28.0447	27.2577	27.5945	27.6954	NaN	25.8313	NaN	27.5505	27.7094	27.5286	28.0087	27.9597	28.0016
Deoxyuridine 5-triphosphate nucleotidohydrolase (dUTPase) (EC 3.6.1.23) (dUTP pyrophosphatase)	dut	WP_003096567.1	28.5942	28.3603	28.5236	28.5174	28.3228	28.1891	28.616	28.7551	28.7781	29.7532	29.8257	29.5031	28.2879	28.467	28.3342	28.7241	28.1626	28.4879
Acetylglutamate kinase (EC 2.7.2.8) (N-acetyl-L-glutamate 5-phosphotransferase) (NAG kinase) (NAGK)	argB	WP_003096572.1	28.9607	28.9975	29.0351	29.1523	29.2193	29.0782	27.8609	27.8945	27.8495	29.3166	29.3005	29.1959	28.7626	28.7045	28.9229	28.6817	28.6269	28.3786
Orotate phosphoribosyltransferase (OPRT) (OPRTase) (EC 2.4.2.10)	pyrE	WP_003096586.1	30.3391	30.4345	30.2845	30.4671	30.4382	30.4168	30.35	30.2685	30.3128	31.2173	31.1223	31.1849	30.2271	30.1512	30.215	30.1971	30.2272	30.2433
Ribonuclease PH (RNase PH) (EC 2.7.7.56) (tRNA nucleotidyltransferase)	rph	WP_003096595.1	29.4598	29.4281	29.5832	29.5412	29.5113	29.5232	29.6456	29.6633	29.6796	30.0513	30.0276	30.0669	29.5023	29.2854	29.4443	29.5791	29.4701	29.5414
Putative alpha helix protein	yicC	WP_003096599.1	27.7031	27.7491	27.625	27.9332	28.0269	28.0155	27.8749	27.8866	27.898	28.5898	28.3342	28.44	27.9568	27.8538	27.9146	28.0344	27.8602	28.036
DNA-directed RNA polymerase subunit omega (RNAP omega subunit) (EC 2.7.7.6) (RNA polymerase omega subunit) (Transcriptase subunit omega)	rpoZ	WP_003096602.1	29.2555	29.0421	28.9704	29.5654	29.9657	30.0447	30.1989	30.3275	30.4035	31.2442	30.9813	30.4073	29.962	29.7041	29.96	29.6007	29.2706	29.407
Guanosine-3,5-bis(Diphosphate) 3-pyrophosphohydrolase	spoT	WP_003096603.1	26.1428	25.9326	26.0304	26.3271	26.1124	26.4765	26.0761	25.9861	25.6244	NaN	NaN	NaN	25.7424	25.7949	25.6047	NaN	24.8782	NaN
Putative endoribonuclease L-PSP	PA14_70480	WP_003096609.1	31.7457	31.8189	31.8474	32.0739	32.245	32.2973	32.2779	32.2346	32.1872	33.0154	32.8729	32.8553	32.3452	32.1927	32.1833	32.2653	32.3057	32.2363
Putative epimerase	PA14_70550	WP_003096618.1	27.54	27.6773	27.5173	27.6272	27.7359	27.634	27.6528	27.5787	27.3239	27.6824	27.9052	28.0199	27.1768	26.8069	27.069	27.4503	27.6181	27.4383
Putative transcriptional regulator, LysR family	PA14_70560	WP_003096622.1	26.4597	26.4698	26.46	26.2772	26.4653	26.2988	NaN	NaN	NaN	26.0412	26.2526	26.2682	26.8277	26.9076	26.9076	26.4632	NaN	NaN
ATP-dependent DNA helicase RecG (EC 3.6.4.12)	recG	WP_003096624.1	NaN	NaN	NaN	NaN	23.5089	23.8937	NaN	NaN	NaN	NaN	NaN	NaN	NaN	NaN	NaN	NaN	NaN	NaN
Putative DNA-binding protein HU family	hupA	WP_003096630.1	28.4847	28.4142	28.4206	28.481	28.4947	28.4157	29.8749	29.965	29.8108	30.8747	30.8115	30.9077	29.7765	29.8484	29.7792	29.4892	29.6113	29.5532
Probable chorismate pyruvate-lyase (CL) (CPL) (EC 4.1.3.40)	ubiC	WP_003096645.1	25.5938	25.9891	26.023	26.4474	26.3609	26.4741	24.2343	NaN	24.1049	NaN	24.8335	24.9138	NaN	25.1315	25.211	NaN	NaN	NaN
Putative two-component response regulator	PA14_70790	WP_003096657.1	NaN	24.801	24.6505	25.085	24.9169	25.0408	24.4059	NaN	NaN	25.1397	24.877	NaN	24.9736	NaN	NaN	NaN	NaN	NaN
Phosphate-binding protein PstS	pstS	WP_003096673.1	27.1708	27.4239	27.1352	27.4665	27.2781	27.4302	28.0353	27.8109	27.9962	28.3372	28.4349	28.3433	27.7465	27.7814	27.7221	27.9047	28.0112	27.8739
Putative long-chain acyl-CoA thioester hydrolase	PA14_70930	WP_003096677.1	27.8107	27.7015	27.6466	27.8164	27.7039	27.7177	27.7563	27.8341	27.7961	28.4438	27.8485	27.821	28.2266	28.3495	28.2703	28.3069	28.4892	28.5634
HTH-type transcriptional regulator BetI	betI	WP_003096684.1	25.6596	25.5699	25.7059	25.7579	25.4309	25.3946	NaN	25.0067	24.6681	24.9011	26.0604	24.8933	24.6349	24.8991	24.7254	25.2174	NaN	25.134
L-threonine aldolase (EC 4.1.2.48)	ltaA	WP_003096773.1	30.5128	30.5734	30.5563	30.6492	30.6036	30.6963	30.4672	30.4462	30.4595	30.6112	30.6438	30.7497	30.4525	30.4416	30.4553	30.7137	30.8522	30.7413
Uncharacterized protein	PA14_71450	WP_003096775.1	NaN	NaN	NaN	NaN	NaN	NaN	26.8482	26.6237	NaN	NaN	NaN	26.2285	27.1365	27.0506	26.7719	NaN	NaN	NaN
Aspartate ammonia-lyase (Aspartase) (EC 4.3.1.1)	aspA	WP_003096822.1	31.1719	31.1838	31.1558	31.2798	31.2764	31.3362	31.7709	31.8304	31.7419	31.1355	30.957	30.9643	31.6981	31.7589	31.6681	31.8045	31.7878	31.7487
Biotin carboxylase (EC 6.3.4.14) (EC 6.4.1.2)	accC	WP_003096848.1	29.0826	29.2304	29.0512	29.0833	29.1228	29.1179	28.1717	28.0538	28.1396	25.4281	27.1408	25.7098	28.1753	28.4586	28.3051	28.0392	28.0695	28.2483
Putative transcriptional regulator, RpiR family	PA14_71780	WP_003096857.1	26.6338	26.6917	26.4569	26.6195	26.5542	26.7586	NaN	26.1509	25.7705	26.9635	27.1173	27.3458	NaN	NaN	NaN	NaN	NaN	25.8516
Glucose-6-phosphate 1-dehydrogenase (G6PD) (EC 1.1.1.49)	zwf	WP_003096859.1	24.6376	24.8998	24.7441	24.9834	24.922	24.7037	NaN	NaN	NaN	NaN	NaN	NaN	25.0577	NaN	NaN	25.3582	NaN	NaN
GDP-mannose 4,6-dehydratase (EC 4.2.1.47) (GDP-D-mannose dehydratase)	gmd	WP_003096890.1	27.8704	27.9243	27.6107	27.9006	27.8119	27.9188	28.1813	28.2886	28.0118	28.4744	28.1695	28.3646	28.33	28.4677	28.5027	28.5852	28.5209	28.486
Oxidoreductase Rmd	rmd	WP_003096892.1	25.6053	NaN	25.4565	25.4423	25.5829	25.1044	25.4	NaN	NaN	NaN	NaN	NaN	NaN	NaN	NaN	25.737	NaN	NaN
Putative acetyltransferase	PA14_72260	WP_003096934.1	29.9372	30.0225	29.6283	30.2988	30.4404	30.5666	NaN	NaN	NaN	27.7972	28.0877	27.8575	NaN	25.5375	NaN	NaN	NaN	NaN
Probable proton/glutamate-aspartate symporter	gltP	WP_003096956.1	NaN	NaN	NaN	NaN	NaN	NaN	NaN	NaN	22.5449	NaN	NaN	NaN	NaN	NaN	NaN	NaN	NaN	NaN
Two-component response regulator AlgB	algB	WP_003096964.1	25.489	25.2358	NaN	24.3809	25.2737	25.3231	NaN	NaN	NaN	NaN	NaN	NaN	25.237	25.0354	24.9	24.7855	24.2864	24.9446
Thiol:disulfide interchange protein DsbA	dsbA	WP_003096976.1	30.6587	30.8121	30.7954	30.9311	31.0483	31.0272	30.5641	30.3917	30.6094	31.3092	31.2934	31.4052	30.7213	30.5045	30.5746	30.6193	30.6365	30.5526
Uncharacterized protein	PA14_72520	WP_003096987.1	29.1207	29.1283	29.1386	29.2994	29.3413	29.3768	28.0677	27.9524	27.8883	28.575	28.5266	27.818	29.2905	29.2963	29.2195	28.9253	28.8439	28.8922
Transcriptional regulator np20	np20	WP_003096992.1	NaN	NaN	25.491	NaN	25.7749	26.0591	NaN	NaN	NaN	26.0546	26.8189	27.12	NaN	NaN	NaN	NaN	NaN	NaN
Putative glutamine synthetase	PA14_72690	WP_003097012.1	28.6696	28.68	28.7702	29.0226	28.9645	28.9548	NaN	26.8264	27.0862	25.5739	25.5347	25.4833	26.7217	NaN	NaN	26.8098	NaN	NaN
Putative short chain dehydrogenase	PA14_72840	WP_003097046.1	28.9286	28.9223	28.8847	28.9701	28.9173	28.9368	28.6044	28.3396	28.528	29.2797	29.3462	29.5528	28.9655	28.941	29.0342	29.2359	29.3087	29.2385
RNA polymerase-binding transcription factor DksA	dksA	WP_003097086.1	NaN	NaN	NaN	NaN	NaN	NaN	NaN	NaN	NaN	NaN	NaN	NaN	26.7557	27.32	27.0155	27.2516	27.105	27.0813
N-acetylmuramoyl-L-alanine amidase	amiA	WP_003097089.1	NaN	NaN	NaN	NaN	NaN	NaN	NaN	NaN	NaN	NaN	NaN	NaN	25.1753	25.2759	24.3585	25.4327	24.7927	24.9342
Glutamine--fructose-6-phosphate aminotransferase [isomerizing] (EC 2.6.1.16) (D-fructose-6-phosphate amidotransferase) (GFAT) (Glucosamine-6-phosphate synthase) (Hexosephosphate aminotransferase) (L-glutamine--D-fructose-6-phosphate amidotransferase)	glmS	WP_003097120.1	30.8276	30.763	30.7537	30.8749	30.8067	30.7564	31.0305	31.0198	31.0084	29.0387	28.8369	28.5496	30.6988	30.6204	30.7189	30.8988	30.845	30.8573
ATP synthase epsilon chain (ATP synthase F1 sector epsilon subunit) (F-ATPase epsilon subunit)	atpC	WP_003097128.1	27.6755	27.9792	27.9889	27.6194	27.9509	27.3912	29.0365	29.0399	28.9592	30.304	30.0882	30.2187	29.1227	28.5821	28.7592	27.7158	27.9607	27.7455
ATP synthase subunit beta (EC 7.1.2.2) (ATP synthase F1 sector subunit beta) (F-ATPase subunit beta)	atpD	WP_003097130.1	32.6397	32.6827	32.6479	32.4281	32.4068	32.3877	33.7334	33.7048	33.7406	32.6777	32.6264	32.7343	33.7786	33.6975	33.746	33.041	33.0754	33.0425
ATP synthase gamma chain (ATP synthase F1 sector gamma subunit) (F-ATPase gamma subunit)	atpG	WP_003097132.1	29.7081	29.7269	29.6884	29.4329	29.4069	29.4969	30.9707	30.8451	30.9507	30.9848	30.7315	30.6406	31.0067	30.9597	31.0546	30.2185	30.3207	30.23
ATP synthase subunit alpha (EC 7.1.2.2) (ATP synthase F1 sector subunit alpha) (F-ATPase subunit alpha)	atpA	WP_003097134.1	32.4209	32.4493	32.438	32.2486	32.2267	32.1987	33.5501	33.5526	33.5822	32.2016	32.1718	32.3035	33.5856	33.5506	33.5853	32.8685	32.9366	32.9229
ATP synthase subunit delta (ATP synthase F(1) sector subunit delta) (F-type ATPase subunit delta) (F-ATPase subunit delta)	atpH	WP_003097135.1	28.1903	28.2886	28.2444	27.8803	27.2385	27.9869	29.6345	29.6665	29.7296	29.4519	30.161	29.8232	29.6546	29.6796	29.7025	28.6355	28.3719	28.479
ATP synthase subunit c (ATP synthase F(0) sector subunit c) (F-type ATPase subunit c) (F-ATPase subunit c) (Lipid-binding protein)	atpE	WP_003097235.1	27.5286	27.7226	27.781	26.3881	26.9939	26.9897	NaN	NaN	NaN	NaN	NaN	NaN	NaN	NaN	NaN	NaN	NaN	NaN
Chromosome partitioning protein	soj	WP_003097243.1	27.5648	27.7325	27.6292	27.4497	27.586	27.4615	27.0538	26.9157	26.6613	27.4071	27.6125	27.1801	27.2082	27.4966	27.6024	27.0172	27.2648	27.0585
Membrane protein insertase YidC (Foldase YidC) (Membrane integrase YidC) (Membrane protein YidC)	yidC	WP_003097255.1	NaN	NaN	25.9274	NaN	NaN	NaN	26.8826	NaN	26.9722	NaN	NaN	NaN	27.452	27.7605	27.5047	NaN	NaN	NaN
Beta sliding clamp;Putative hydrolase	dnaN;PA14_28630	WP_003097262.1	32.1128	32.1074	32.2261	32.224	32.1301	32.2258	32.2531	32.1937	32.1946	31.9219	31.9349	31.9173	32.3434	32.3417	32.3676	32.5166	32.6051	32.5107
DNA gyrase subunit B (EC 5.6.2.3)	gyrB	WP_003097268.1	28.8761	29.2108	28.8788	28.7829	28.781	29.0589	26.4563	26.7323	26.3399	NaN	NaN	NaN	28.9398	29.1647	29.051	28.1795	28.4912	28.0966
Glycine--tRNA ligase alpha subunit (EC 6.1.1.14) (Glycyl-tRNA synthetase alpha subunit) (GlyRS)	glyQ	WP_003097276.1	29.6149	29.4698	29.5718	29.567	29.5707	29.5559	29.7721	29.8363	29.7618	29.8415	30.1402	30.1733	29.561	29.4801	29.5714	29.6973	29.629	29.7538
Peptide deformylase (PDF) (EC 3.5.1.88) (Polypeptide deformylase)	def	WP_003097293.1	28.5512	28.5486	28.5741	28.6276	28.7092	28.6689	28.1009	28.0035	27.9095	28.8684	28.8509	29.0968	27.8114	27.7764	27.6837	27.2553	NaN	27.6883
Putative lysin domain	PA14_00210	WP_003097294.1	28.4845	28.3655	28.5346	28.4871	28.5092	28.4755	28.3864	28.4399	28.4069	27.9736	28.0633	27.6114	28.4344	28.342	28.4523	28.1067	28.0145	28.1902
Threonylcarbamoyl-AMP synthase (TC-AMP synthase) (EC 2.7.7.87) (L-threonylcarbamoyladenylate synthase) (t(6)A37 threonylcarbamoyladenosine biosynthesis protein TsaC) (tRNA threonylcarbamoyladenosine biosynthesis protein TsaC)	tsaC	WP_003097300.1	25.98	26.1022	26.1744	26.1528	26.014	26.0865	NaN	NaN	25.3337	26.2563	26.3313	26.601	NaN	NaN	NaN	NaN	NaN	NaN
Quinone oxidoreductase	qor	WP_003097303.1	30.1289	30.0351	29.9556	30.0715	30.0235	29.9991	29.4684	29.4945	29.4623	29.4303	29.3485	29.5623	30.067	30.1183	30.1437	30.2953	30.4037	30.306
Oxygen-dependent coproporphyrinogen-III oxidase (CPO) (Coprogen oxidase) (Coproporphyrinogenase) (EC 1.3.3.3)	hemF	WP_003097311.1	29.7022	29.6979	29.6823	29.8662	29.8271	29.8312	29.1698	29.0446	29.0956	29.8182	29.4717	29.7231	28.4931	28.5734	28.4832	28.7265	28.6985	28.7398
Tryptophan synthase alpha chain (EC 4.2.1.20)	trpA	WP_003097337.1	26.5664	26.6796	26.4258	26.2947	26.8468	26.7282	26.937	26.859	26.7145	27.6481	27.1486	27.2867	28.3961	28.5391	28.4344	28.2524	28.0552	28.0684
Uncharacterized protein	PA14_00470	WP_003097345.1	28.1154	28.2818	28.1386	28.0448	28.061	27.9128	27.3961	27.4361	27.2232	26.9327	26.9822	26.7124	27.7022	27.6603	27.6824	27.6222	27.7294	27.7626
Uncharacterized protein	PA14_00480	WP_003108017.1;WP_003097347.1	26.7979	26.7348	26.5928	27.454	27.6133	27.2524	26.468	26.3204	26.4062	26.7675	27.1763	27.1889	26.8862	27.1729	27.2953	27.3919	27.3323	NaN
Serine--tRNA ligase (EC 6.1.1.11) (Seryl-tRNA synthetase) (SerRS) (Seryl-tRNA(Ser/Sec) synthetase)	serS	WP_003097631.1	31.147	31.167	31.1862	31.2096	31.2582	31.2852	31.2217	31.2436	31.2643	30.6182	30.5941	30.7421	30.9344	30.9526	30.9746	31.126	31.1636	31.2301
ATP-dependent Clp protease adapter protein ClpS	clpS	WP_003097649.1	NaN	NaN	NaN	NaN	NaN	NaN	NaN	NaN	NaN	26.9247	27.2821	27.0279	NaN	NaN	25.9257	NaN	NaN	NaN
Phosphatase NudJ (EC 3.6.1.-)	mutT	WP_003097654.1	25.8739	26.0114	25.8143	26.1433	25.9752	25.934	25.7002	NaN	NaN	26.6281	26.738	26.9376	NaN	NaN	NaN	NaN	NaN	NaN
Putative glutathione S-transferase	PA14_43110	WP_003097816.1	27.5504	27.5033	27.4274	27.6472	27.5581	27.5029	27.6876	27.7877	27.8118	28.6395	28.5415	28.6409	27.5086	27.4622	27.4773	27.6143	27.4816	27.5392
Putative hydrolase	PA14_43540	WP_003097867.1	NaN	NaN	NaN	NaN	NaN	NaN	NaN	NaN	NaN	NaN	NaN	NaN	NaN	NaN	NaN	NaN	NaN	NaN
Phosphoenolpyruvate synthase (PEP synthase) (EC 2.7.9.2) (Pyruvate, water dikinase)	ppsA	WP_003098065.1	32.9503	32.9363	32.9433	32.9782	32.9407	33.0069	33.3403	33.2713	33.3705	NaN	25.0421	25.8404	33.2552	33.2008	33.2643	33.5076	33.5328	33.5404
ATP-dependent Clp protease proteolytic subunit (EC 3.4.21.92) (Endopeptidase Clp)	clpP	WP_003098129.1	31.8031	31.9713	31.9559	31.5676	31.8323	31.7541	31.7885	31.7607	31.8408	32.3357	32.6645	32.7671	31.8851	31.9527	31.6314	31.6592	31.7522	31.6096
Pilin biosynthetic protein	fimL	WP_003098159.1	NaN	NaN	NaN	NaN	NaN	NaN	NaN	NaN	NaN	NaN	NaN	NaN	NaN	NaN	NaN	NaN	NaN	NaN
Sulfite reductase	cysI	WP_003098180.1	28.5634	28.6153	28.4772	28.5932	28.3908	28.574	28.3733	28.2437	28.3189	26.0576	26.9094	26.9738	27.4731	27.8132	27.7885	27.8218	27.622	27.8932
Diaminopimelate epimerase (DAP epimerase) (EC 5.1.1.7) (PLP-independent amino acid racemase)	dapF	WP_003098223.1	27.5171	27.5216	27.6305	27.7018	27.7277	27.7582	28.1369	27.7935	28.1785	28.3137	28.4147	28.8013	27.5217	27.6532	27.9849	28.0012	27.9776	28.0544
Putative endoribonuclease L-PSP family protein	PA14_70010	WP_003098273.1	28.6972	28.7689	28.8502	28.9544	29.0322	29.1403	27.7792	27.5572	27.7706	29.6254	29.3026	29.082	27.4927	27.2687	27.4777	28.0964	28.0691	27.9727
D-amino acid dehydrogenase (EC 1.4.99.-)	dadA	WP_003098274.1	30.3153	30.3986	30.4438	30.525	30.577	30.4748	NaN	24.7345	24.9941	NaN	NaN	NaN	25.8964	26.3971	26.4324	28.2982	27.92	28.3231
Coenzyme A biosynthesis bifunctional protein CoaBC (EC 4.1.1.36) (EC 6.3.2.5) (DNA/pantothenate metabolism flavoprotein)	coaC	WP_003098292.1	27.9181	27.4261	27.7646	27.7562	27.8352	27.9612	26.7277	26.5684	26.6728	26.1553	26.3865	26.5633	27.1001	26.9765	26.9932	26.9025	27.016	26.9641
Catabolite repression control protein	crc	WP_003098313.1	29.4369	29.3485	29.2959	29.6018	29.4971	29.5192	29.3968	29.372	29.2409	29.8465	29.7767	29.7827	29.2681	29.3339	29.273	29.3772	29.2632	29.4402
Guanylate kinase (EC 2.7.4.8) (GMP kinase)	gmk	WP_003098317.1	27.4615	27.5117	27.5292	27.3518	27.24	27.1579	27.7722	27.1191	26.8763	29.094	28.2907	28.7914	NaN	NaN	NaN	NaN	NaN	27.0534
Rubredoxin	rubA1	WP_003098330.1	NaN	25.3807	NaN	25.8343	NaN	25.8006	NaN	NaN	NaN	26.0024	25.9209	25.99	NaN	NaN	NaN	NaN	NaN	NaN
Uncharacterized protein	ywnB	WP_003098346.1	NaN	23.8262	NaN	23.7417	NaN	24.1778	NaN	NaN	NaN	NaN	NaN	NaN	24.4668	24.2284	NaN	NaN	24.1029	24.4896
Protein-L-isoaspartate O-methyltransferase (EC 2.1.1.77) (L-isoaspartyl protein carboxyl methyltransferase) (Protein L-isoaspartyl methyltransferase) (Protein-beta-aspartate methyltransferase) (PIMT)	pcm	WP_003098558.1;WP_003159496.1	NaN	24.9914	NaN	NaN	25.1087	25.2953	NaN	NaN	NaN	NaN	25.2671	25.3055	24.9976	25.2799	25.2073	NaN	NaN	NaN
DNA polymerase III subunit alpha (EC 2.7.7.7)	dnaE	WP_003098578.1	26.3682	25.9956	26.2551	26.5015	26.1552	26.157	25.1479	NaN	NaN	NaN	NaN	NaN	26.37	25.8788	26.3268	NaN	25.0936	25.6078
Putative outer membrane protein OmpH	ompH	WP_003098586.1	28.881	28.8575	28.745	28.9696	28.9947	29.1265	29.7192	29.788	29.912	30.5242	30.5886	30.7676	29.4228	29.1802	29.2671	28.6126	28.9278	28.6899
Putative cysteine sulfinate desulfinase	csdA	WP_003098634.1	25.7946	25.7327	25.7812	25.9311	25.6314	25.6427	25.6341	25.8369	25.7619	NaN	25.0861	NaN	NaN	NaN	25.2858	26.1188	25.9708	25.8654
Putative transcriptional regulator, tetR family	PA14_16790	WP_003098648.1	26.9326	26.9522	26.8525	27.2363	27.1848	27.3003	NaN	NaN	NaN	NaN	NaN	26.3522	NaN	25.816	NaN	NaN	NaN	NaN
NADPH-dependent 7-cyano-7-deazaguanine reductase (EC 1.7.1.13) (7-cyano-7-carbaguanine reductase) (NADPH-dependent nitrile oxidoreductase) (PreQ(0) reductase)	queF	WP_003098780.1	27.1662	26.9258	27.0216	27.0422	26.8231	26.4488	27.2985	27.5718	27.2822	27.4049	27.5905	27.4491	26.6476	25.9287	26.0519	27.2281	26.6309	26.8495
Putative glutathione S-transferase	PA14_27580	WP_003098798.1	27.042	26.9547	26.6242	26.9837	26.9448	26.9983	26.7703	26.8096	26.5368	27.6796	27.1346	27.2384	27.4196	27.4186	27.4862	27.4484	27.4644	27.4717
30S ribosomal protein S9	rpsI	WP_003098810.1	32.9056	32.8052	32.6764	32.749	32.5722	32.5303	33.134	33.092	33.1647	34.2261	34.1969	34.5017	32.2874	32.1687	32.0913	32.2769	32.2747	32.0979
		WP_003098840.1	28.951	28.9673	28.9838	29.0281	29.0068	29.0527	29.0837	28.9735	29.0776	29.8438	29.6618	29.7711	28.8664	28.7853	28.8328	29.0569	29.0301	29.0466
Nitrogen regulatory IIA protein	ptsN	WP_003098853.1	28.2225	28.1226	28.1751	28.6071	28.6335	28.5556	28.7949	28.7461	28.6801	29.6891	29.3497	29.3913	28.7763	28.6861	28.8102	28.5912	28.2436	28.5046
Superoxide dismutase (EC 1.15.1.1)	sodM	WP_003098862.1	NaN	NaN	NaN	NaN	NaN	NaN	31.0663	30.9596	30.8802	30.3349	31.1356	31.0559	32.0038	32.286	32.3459	32.5568	32.5174	32.5673
Fumarate hydratase class II (Fumarase C) (EC 4.2.1.2) (Aerobic fumarase) (Iron-independent fumarase)	fumC1	WP_003098863.1	NaN	NaN	NaN	NaN	NaN	NaN	33.4207	33.3595	33.3368	32.5059	32.4809	32.4466	34.4926	34.4924	34.5671	34.8712	34.8581	34.921
50S ribosomal protein L20	rplT	WP_003099086.1	32.3652	32.4609	32.6441	31.7548	32.0318	31.9562	32.6196	32.6108	32.7234	34.2778	34.1265	34.216	32.5132	32.2517	32.1346	31.8078	32.0467	31.8228
Translation initiation factor IF-3	infC	WP_003099089.1	30.9087	30.9184	30.8846	30.9841	30.9566	30.9718	31.4273	31.3376	31.4808	32.5953	32.4042	32.4469	31.0348	30.7859	30.9763	30.7555	30.8584	30.7398
Putative outer membrane porin, OprD family	oprQ	WP_003099122.1	29.4335	29.2537	29.4232	27.9532	28.0776	28.0623	31.4142	31.3818	31.4253	29.3687	29.2279	29.5148	31.2714	31.1964	31.1928	29.9289	29.7394	29.8259
Putative peroxidase	PA14_28340	WP_003099129.1;WP_003119903.1	29.5735	29.4278	29.4196	29.6167	29.5384	29.5789	28.8147	28.8212	28.6744	28.597	28.9821	29.233	28.1974	28.3113	28.3429	28.5474	28.5764	28.493
UPF0149 protein PA14_69010	PA14_69010	WP_003099193.1;AGV62022.1	27.8316	27.8492	27.6717	28.3229	28.1685	28.3098	28.1967	28.0772	27.8885	28.5191	28.6393	28.7356	28.0771	28.1044	28.24	28.156	28.1153	28.1049
Exopolyphosphatase	ppx	WP_003099207.1;WP_003096337.1	27.6651	27.3077	27.7441	27.4092	27.4887	27.3289	28.128	27.9636	27.9538	27.3007	27.2448	26.654	27.3836	26.3627	27.1213	27.9263	27.7996	27.9459
Glyoxalase	elbB	WP_003099212.1	30.2184	30.1763	30.2424	30.6378	30.6363	30.703	30.2121	30.151	30.3062	30.8833	30.7877	30.9974	30.268	30.3065	30.383	30.4578	30.6376	30.5058
Ribosome-binding ATPase YchF	ychF	WP_003099270.1	28.7377	28.9449	28.7691	28.8843	28.9715	28.9016	28.2655	28.2501	28.1978	28.9492	28.8694	28.7529	29.0547	29.133	29.0305	28.6789	28.7073	28.7451
Peptidyl-tRNA hydrolase (PTH) (EC 3.1.1.29)	pth	WP_003099278.1	27.9375	27.7767	27.9169	28.3384	28.1609	28.2041	28.4157	28.446	28.4485	28.6295	28.8397	29.0615	27.7695	27.8346	27.7045	27.8308	NaN	27.5992
Ribose-phosphate pyrophosphokinase (RPPK) (EC 2.7.6.1) (5-phospho-D-ribosyl alpha-1-diphosphate) (Phosphoribosyl diphosphate synthase) (Phosphoribosyl pyrophosphate synthase) (P-Rib-PP synthase) (PRPP synthase) (PRPPase)	prs	WP_003099281.1	31.975	32.0392	31.9622	32.1327	32.0761	32.1718	31.9583	31.8295	31.931	31.9423	32.1006	32.0985	31.905	31.8524	31.798	31.4772	31.4549	31.5408
Peptide chain release factor 1 (RF-1)	prfA	WP_003099290.1	26.0771	26.0786	26.3573	26.5958	26.5496	26.5431	NaN	26.3398	NaN	NaN	NaN	NaN	NaN	NaN	NaN	NaN	NaN	NaN
Lipid A deacylase (EC 3.1.1.77) (LPS 3-O-deacylase) (Outer membrane enzyme)	pagL	WP_003099307.1	29.547	29.4725	29.413	28.5007	28.443	28.5915	29.2475	29.067	29.1861	28.1183	28.246	28.1609	29.7429	29.8092	29.9035	28.6068	28.642	28.7582
Putative phosphinothricin N-acetyltransferase	yncA	WP_003099390.1	25.9806	26.0714	26.3306	26.4007	25.6695	25.9459	NaN	NaN	25.2183	25.4549	26.0178	25.7357	25.5601	25.4804	24.9522	NaN	25.3562	25.651
Ribosomal RNA small subunit methyltransferase A (EC 2.1.1.182) (16S rRNA (adenine(1518)-N(6)/adenine(1519)-N(6))-dimethyltransferase) (16S rRNA dimethyladenosine transferase) (16S rRNA dimethylase) (S-adenosylmethionine-6-N, N-adenosyl(rRNA) dimethyltransferase)	ksgA	WP_003099569.1	26.3764	26.7277	26.4121	26.5657	26.5862	26.6053	26.853	26.7585	26.5913	27.5631	27.2742	27.6478	26.6068	26.311	26.4148	26.5025	26.2753	26.4041
UPF0229 protein PA14_07660	PA14_07660	WP_003099579.1	NaN	25.9729	25.9315	25.9741	25.9885	26.0092	NaN	NaN	NaN	NaN	NaN	NaN	26.4967	25.8635	NaN	26.0771	25.9602	25.8396
Putative sporulation protein	ycgB	WP_003099581.1	26.2446	26.3545	26.2241	26.5777	26.5278	26.5979	NaN	NaN	NaN	NaN	NaN	NaN	26.6396	26.8693	26.7742	26.5474	26.4284	26.5335
Putative carbonic anhydrase-related protein	cynT	WP_003099663.1	NaN	NaN	NaN	NaN	NaN	NaN	NaN	NaN	NaN	NaN	NaN	NaN	29.1363	29.0867	29.1968	29.3253	29.5295	29.4037
Uncharacterized protein	PA14_72920	WP_003099687.1	NaN	NaN	25.6607	25.7431	NaN	NaN	NaN	NaN	NaN	27.3725	27.4898	27.4918	NaN	NaN	NaN	NaN	25.5669	NaN
Vitamin B12-dependent ribonucleotide reductase (EC 1.17.4.1)	PA14_72540	WP_003099736.1;WP_003122328.1	30.837	30.8001	30.7676	30.9573	30.8994	30.8724	29.5522	29.5818	29.5715	NaN	NaN	NaN	30.8145	30.781	30.8842	30.5022	30.5769	30.5611
Dihydropyrimidinase	dhT	WP_003099919.1	27.475	27.5798	27.3128	26.9939	26.9182	26.6065	NaN	NaN	NaN	NaN	NaN	NaN	NaN	NaN	NaN	NaN	NaN	NaN
Nicotinate phosphoribosyltransferase (NAPRTase) (EC 6.3.4.21)	pncB1	WP_003099996.1	27.4801	27.5236	27.4358	27.7541	27.8391	27.7774	NaN	NaN	NaN	NaN	NaN	29.9739	NaN	NaN	NaN	NaN	NaN	NaN
3(2),5-bisphosphate nucleotidase CysQ (EC 3.1.3.7) (3(2),5-bisphosphonucleoside 3(2)-phosphohydrolase) (3-phosphoadenosine 5-phosphate phosphatase) (PAP phosphatase)	cysQ	WP_003100038.1	25.8523	26.0931	25.9957	26.1623	26.1072	26.0731	26.3128	26.4105	26.1956	26.3886	26.4988	26.8507	NaN	26.3268	26.2148	NaN	26.3222	26.413
Glucose-6-phosphate isomerase (GPI) (EC 5.3.1.9) (Phosphoglucose isomerase) (PGI) (Phosphohexose isomerase) (PHI)	pgi	WP_003100194.1	29.3843	29.3906	29.4045	29.411	29.421	29.3866	29.5157	29.5163	29.5333	28.0334	28.0594	28.253	29.6016	29.6346	29.5699	29.8741	29.7779	29.8531
ATP synthase subunit b (ATP synthase F(0) sector subunit b) (ATPase subunit I) (F-type ATPase subunit b) (F-ATPase subunit b)	atpF	WP_003100235.1	26.367	27.6806	27.7987	25.6351	26.7876	26.4915	29.6782	29.6889	29.6519	30.1193	29.9654	29.9631	30.3097	29.9837	29.7754	27.884	27.7298	28.0602
ATP synthase subunit a (ATP synthase F0 sector subunit a) (F-ATPase subunit 6)	atpB	WP_003100237.1	27.1326	27.2695	26.9917	26.7226	26.8418	26.9195	28.2249	27.9858	28.0251	27.3634	27.2919	27.919	28.5099	28.5638	28.5263	NaN	NaN	26.9734
tRNA uridine 5-carboxymethylaminomethyl modification enzyme MnmG (Glucose-inhibited division protein A)	mnmG	WP_003100244.1	25.6663	NaN	NaN	NaN	25.7719	NaN	NaN	25.896	25.5758	NaN	NaN	NaN	25.5687	25.916	NaN	NaN	NaN	NaN
Ribonuclease P protein component (RNase P protein) (RNaseP protein) (EC 3.1.26.5) (Protein C5)	rnpA	WP_003100251.1	NaN	NaN	29.6579	NaN	29.5478	29.7275	NaN	NaN	NaN	30.5634	31.3511	31.4641	NaN	NaN	NaN	NaN	NaN	NaN
		WP_003100258.1	28.7344	28.9633	28.9156	28.5122	28.5893	28.6297	29.8829	29.9056	29.9202	31.2327	31.1082	31.2246	29.7373	29.1209	29.3184	28.2924	28.6895	28.3667
Gamma-glutamyl phosphate reductase (GPR) (EC 1.2.1.41) (Glutamate-5-semialdehyde dehydrogenase) (Glutamyl-gamma-semialdehyde dehydrogenase) (GSA dehydrogenase)	proA	WP_003100303.1	29.1929	29.1819	29.237	29.2128	29.1748	29.2213	29.6507	29.6295	29.6024	29.385	29.3665	29.4398	29.2011	29.3495	29.3635	29.5829	29.52	29.57
Ribosomal silencing factor RsfS	rsfS	WP_003100305.1	26.8332	26.3495	27.023	27.2484	27.0011	27.045	27.696	27.8683	27.6297	28.7924	28.8272	28.8298	26.7733	26.8956	25.9628	26.4172	NaN	NaN
Soluble lytic transglycosylase B	sltB1	WP_003100309.1;WP_003132500.1	26.8883	27.0132	26.8153	26.8741	26.9554	26.9693	27.1986	27.0901	27.3094	26.9324	27.1975	27.1819	26.9141	26.6994	26.7549	27.1004	26.9557	26.915
UPF0250 protein PA14_12110	PA14_12110	WP_003100311.1	27.3946	27.2658	27.1518	27.5404	27.5849	27.6385	27.8126	27.8653	27.7711	29.1169	29.0023	28.8457	27.6897	27.5689	27.5706	27.6272	27.6477	27.5906
LPS-assembly lipoprotein LptE	lptE	WP_003100322.1	28.5132	28.4877	28.458	27.2687	27.1909	27.3797	29.2589	29.0747	29.2835	28.2907	28.2945	28.3324	29.7726	29.6533	29.6249	28.2303	28.2226	28.149
Putative methylase	PA14_38210	WP_003100350.1	NaN	NaN	NaN	NaN	NaN	NaN	25.8381	25.859	25.2637	27.1295	27.3799	27.43	28.3342	28.8108	28.7146	27.9183	27.8642	28.0002
Acyl-CoA carboxyltransferase beta chain	gnyB	WP_003100387.1	30.356	30.3084	30.3159	30.2237	30.1738	30.3141	29.8629	29.7786	29.8348	26.4181	26.4168	26.0036	30.5911	30.5739	30.6289	30.6216	30.6913	30.6346
SsrA-binding protein (Small protein B)	smpB	WP_003100496.1	27.1544	NaN	27.3856	27.8129	27.7389	27.8872	27.9779	NaN	27.8955	28.5542	28.6407	28.9232	27.1479	27.0974	NaN	27.0635	27.4163	27.6014
Triosephosphate isomerase (TIM) (TPI) (EC 5.3.1.1) (Triose-phosphate isomerase)	tpiA	WP_003100513.1	29.4939	29.6187	29.6264	29.621	29.6822	29.7348	30.1163	30.0427	30.1769	30.7187	30.7521	30.7477	29.6702	29.7356	29.9282	29.8532	30.0106	30.1162
Translation initiation factor IF-2	infB	WP_003100517.1	32.2421	32.2715	32.257	32.4352	32.4456	32.4637	31.5835	31.5292	31.5314	NaN	25.924	NaN	32.0533	31.8409	31.9017	31.3666	31.604	31.5384
Putative ABC-type transport protein, periplasmic c	PA14_14390	WP_023980188.1;WP_003100588.1	30.1588	30.107	30.1075	30.1812	30.2044	30.3024	31.1464	31.0211	31.0989	31.1175	31.1163	31.1701	30.6969	30.7821	30.837	30.644	30.6425	30.6824
Iron-binding protein IscA	icsA	WP_003100617.1	NaN	NaN	26.4601	NaN	26.6755	26.6518	NaN	27.0475	26.5939	28.3969	28.2606	28.4693	27.3844	27.0579	27.088	26.9526	26.9554	26.6761
Ubiquinol-cytochrome c reductase iron-sulfur subunit (EC 7.1.1.8)	PA14_57570	WP_003100631.1	28.4899	28.4204	28.4557	27.6927	27.7595	27.6735	28.4751	28.5636	28.4431	28.8361	28.5248	27.6572	28.8515	28.8072	28.7061	27.2925	26.5365	27.4754
Homoserine dehydrogenase (EC 1.1.1.3)	hom	WP_003100657.1	30.3343	30.3863	30.3475	30.4466	30.4238	30.3525	30.4761	30.4732	30.4091	29.7004	29.7565	29.3926	30.0423	29.9887	29.9777	29.9461	30.0794	30.0798
Putative proteasome-type protease	PA14_42130	WP_003100716.1	25.8885	25.9681	25.6626	25.6556	26.018	25.777	NaN	NaN	NaN	NaN	NaN	25.2874	25.9981	25.8324	NaN	26.1589	25.9441	25.9991
Glutathione synthetase (EC 6.3.2.3) (GSH synthetase) (GSH-S) (GSHase) (Glutathione synthase)	gshB	WP_003100943.1	29.4469	29.4366	29.4488	29.5472	29.4379	29.5328	29.5922	29.4331	29.4972	29.8957	29.9687	29.9828	29.6688	29.6152	29.8456	29.8374	29.9757	29.9764
Uncharacterized protein	PA14_56090	WP_003101171.1	NaN	NaN	NaN	NaN	NaN	NaN	25.4377	NaN	NaN	NaN	NaN	26.0623	25.5759	NaN	NaN	NaN	NaN	NaN
Formyltetrahydrofolate deformylase (EC 3.5.1.10) (Formyl-FH(4) hydrolase)	purU1	WP_003101174.1	29.5895	29.51	29.5141	29.6874	29.6031	29.7564	29.7271	29.6677	29.717	29.9489	30.1743	30.2425	29.3799	29.3973	29.373	29.4326	29.5209	29.4478
Putative alkylphosphonate uptake protein	phnA	WP_003101229.1	26.7778	26.9652	NaN	NaN	NaN	27.5416	NaN	NaN	NaN	28.0506	27.8181	27.9433	NaN	NaN	NaN	NaN	NaN	NaN
Putative aldehyde dehydrogenase	mmsA	WP_003101230.1	30.0005	29.9054	29.8875	29.8455	29.8826	29.901	29.5837	29.5527	29.4923	28.383	28.6575	28.6458	29.2466	29.2185	29.245	29.3267	29.4495	29.4719
Beta-alanine--pyruvate transaminase	aptA	WP_003101231.1	28.9228	28.837	28.6571	28.5389	28.5064	28.5244	26.862	26.8647	26.7831	24.8679	26.7145	NaN	25.5994	27.0785	NaN	27.4683	26.2678	26.1197
Putative iron-sulfur cluster-binding protein	fixG	WP_003101254.1;WP_003137552.1	26.1319	26.1298	26.2095	NaN	NaN	25.8412	NaN	26.0653	25.7883	NaN	25.4888	NaN	27.1299	26.7728	26.909	24.8804	25.2009	25.4297
Morphinone reductase	morB	WP_003101455.1	23.3689	23.2667	NaN	NaN	NaN	NaN	NaN	NaN	NaN	NaN	NaN	NaN	NaN	NaN	NaN	NaN	NaN	NaN
Putative integral membrane protein	PA14_08500	WP_003101651.1;WP_003120826.1	NaN	NaN	NaN	NaN	NaN	NaN	NaN	NaN	NaN	27.3195	27.2505	27.2696	NaN	NaN	NaN	NaN	NaN	NaN
Signal peptidase I (EC 3.4.21.89)	lepB	WP_003101969.1	NaN	NaN	NaN	NaN	NaN	NaN	NaN	25.427	25.7353	25.8914	NaN	NaN	26.4437	26.6674	26.5353	NaN	NaN	NaN
Pyridoxine 5-phosphate synthase (PNP synthase) (EC 2.6.99.2)	pdxJ	WP_003101974.1	29.5324	29.5563	29.3725	29.4462	29.4435	29.4618	29.2396	29.2865	29.1441	29.9773	29.9031	29.8544	29.3356	29.3847	29.2499	29.3176	29.1664	29.4483
Uncharacterized protein	PA14_65470	WP_003102046.1	NaN	NaN	NaN	NaN	NaN	NaN	NaN	NaN	NaN	NaN	NaN	NaN	NaN	25.5131	25.5814	25.2782	NaN	25.4937
Putative glycerolphosphodiesterase	PA14_63330	WP_003102260.1	NaN	NaN	NaN	NaN	NaN	NaN	NaN	NaN	NaN	NaN	NaN	NaN	23.5082	NaN	23.5196	NaN	23.5308	NaN
Putative flavodoxin	mioC	WP_003102319.1	28.491	28.4662	28.5514	28.8912	28.9053	28.7297	28.7357	28.6682	28.765	29.7033	29.8533	30.0943	28.4176	28.3819	28.3256	28.7158	28.1938	28.4017
Trp repressor binding protein WrbA	wrbA	WP_003102394.1	NaN	25.0396	NaN	NaN	NaN	NaN	26.3701	26.6528	26.3516	27.0005	27.2116	26.2678	26.8812	NaN	NaN	26.3822	25.9709	26.1871
23S rRNA (uracil(1939)-C(5))-methyltransferase RlmD (EC 2.1.1.190) (23S rRNA(m5U1939)-methyltransferase)	rlmD	WP_003102417.1	23.976	NaN	24.2087	24.0939	NaN	24.1043	23.7126	NaN	NaN	NaN	NaN	NaN	NaN	NaN	NaN	NaN	NaN	NaN
Cysteine synthase (EC 2.5.1.47)	cysM	WP_003102419.1	27.6874	27.8475	27.8341	27.8191	28.0097	27.8951	28.3228	28.3796	28.2886	29.4263	29.3159	29.3622	27.781	27.9773	27.6889	28.1611	28.2297	28.2853
Outer membrane protein assembly factor BamD	comL	WP_003102590.1	27.7881	27.8604	27.8346	NaN	NaN	NaN	28.4821	28.441	28.5161	NaN	NaN	NaN	28.5679	28.3583	28.6271	NaN	NaN	NaN
Peptidyl-prolyl cis-trans isomerase (EC 5.2.1.8)	PA14_60350	WP_003102613.1	28.2662	28.1213	28.1789	28.6652	28.7437	28.5764	28.5599	28.6848	28.5157	29.6577	29.5332	29.3446	28.1937	28.1856	28.1082	27.9461	28.057	28.0017
Nicotinate phosphoribosyltransferase (NAPRTase) (EC 6.3.4.21)	pncB2	WP_003102657.1	27.0013	26.9963	27.0874	27.1369	27.1138	27.1409	27.0196	27.0183	26.8243	26.5184	26.7081	27.3089	26.649	26.6802	26.9105	26.9209	27.3263	27.1091
Uncharacterized protein	PA14_40080	WP_003102706.1;WP_003139872.1	NaN	NaN	NaN	NaN	NaN	NaN	NaN	NaN	NaN	NaN	NaN	NaN	25.6342	NaN	25.6053	NaN	NaN	NaN
1-deoxy-D-xylulose-5-phosphate synthase (EC 2.2.1.7) (1-deoxyxylulose-5-phosphate synthase) (DXP synthase) (DXPS)	dxs	WP_003102816.1	28.7273	28.7119	28.7164	28.8678	28.7815	28.8296	28.1125	28.0332	28.1329	NaN	24.4039	25.9626	27.8647	27.7638	27.5066	28.2147	27.9216	28.0521
Cytochrome c4	cc4	WP_003102831.1	26.4807	NaN	26.2541	NaN	NaN	NaN	27.251	27.6615	27.6115	27.2146	26.8289	26.7771	28.0832	27.8456	27.9565	26.7848	26.9159	26.7262
Ribosomal RNA small subunit methyltransferase D (EC 2.1.1.171)	yhhF	WP_003102864.1	26.1648	25.9259	26.0924	26.2327	26.1548	26.339	26.275	26.7565	26.1913	26.6617	26.7259	26.764	26.0862	26.401	NaN	26.1631	NaN	NaN
Formamidopyrimidine-DNA glycosylase (Fapy-DNA glycosylase) (EC 3.2.2.23) (DNA-(apurinic or apyrimidinic site) lyase MutM) (AP lyase MutM) (EC 4.2.99.18)	mutM	WP_003102876.1	25.4714	25.4992	25.5984	25.8199	25.6557	25.7404	25.5992	25.6585	NaN	25.935	26.0024	25.8466	24.9842	NaN	NaN	NaN	NaN	NaN
Enoyl-[acyl-carrier-protein] reductase [NADH] (ENR) (EC 1.3.1.9)	fabV	WP_003102929.1	31.6819	31.7164	31.7841	31.6251	31.7693	31.6913	32.072	32.0226	32.0697	31.5034	31.4093	31.4826	31.7129	31.7317	31.6118	31.8869	31.9699	31.9361
Uncharacterized protein	PA14_13140	WP_003103009.1	29.4692	29.4357	29.441	29.1529	29.1969	29.2431	29.8227	29.957	29.808	28.1553	27.4237	27.2587	30.2746	30.547	30.4075	30.4673	30.4586	30.3739
2-methylisocitrate lyase (2-MIC) (MICL) (EC 4.1.3.30) ((2R,3S)-2-methylisocitrate lyase)	prpB	WP_003103044.1	30.3478	30.2331	30.2789	30.2079	30.1968	30.1987	30.4172	30.4406	30.4674	31.1761	30.8991	30.8963	30.8972	30.8644	30.8747	30.9403	30.862	30.8564
Citrate synthase	prpC	WP_003103050.1	32.4492	32.4658	32.399	32.4064	32.4252	32.5208	32.1585	32.089	32.0824	32.0029	31.8854	32.0035	32.7666	32.7786	32.8125	32.7388	32.8119	32.7852
UDP-N-acetylglucosamine--N-acetylmuramyl-(pentapeptide) pyrophosphoryl-undecaprenol N-acetylglucosamine transferase (EC 2.4.1.227) (Undecaprenyl-PP-MurNAc-pentapeptide-UDPGlcNAc GlcNAc transferase)	murG	WP_003103107.1	27.5181	27.4427	27.4464	27.511	27.6214	27.5787	27.3051	27.2847	27.2874	NaN	26.7593	26.8014	27.7309	27.7472	27.7388	26.8708	27.071	27.0255
Polyamine aminopropyltransferase (Putrescine aminopropyltransferase) (PAPT) (Spermidine synthase) (SPDS) (SPDSY) (EC 2.5.1.16)	speE	WP_003103196.1	29.1709	29.1521	29.2576	29.1065	29.1703	29.143	29.5825	29.5318	29.6366	30.2422	30.0861	30.1636	28.9186	29.0336	28.8493	29.3216	29.1454	29.2018
Ribosome modulation factor (RMF)	rmf	WP_003103238.1	27.4132	27.6172	27.8027	27.6807	27.5648	27.7934	NaN	NaN	NaN	NaN	NaN	NaN	26.9813	27.2081	27.0244	NaN	NaN	NaN
Ubiquinone/menaquinone biosynthesis C-methyltransferase UbiE (EC 2.1.1.163) (EC 2.1.1.201) (2-methoxy-6-polyprenyl-1,4-benzoquinol methylase) (Demethylmenaquinone methyltransferase)	ubiE	WP_003103462.1	27.5421	27.3925	27.4249	27.2418	27.2857	27.2835	27.3465	27.423	27.2991	26.8321	27.0242	27.609	27.7997	27.6056	27.6886	26.995	27.0581	26.7818
O-succinylhomoserine sulfhydrylase (OSH sulfhydrylase) (OSHS sulfhydrylase) (EC 2.5.1.-)	metZ	WP_003103540.1	29.5542	29.6484	29.633	29.6194	29.6374	29.6267	29.827	29.8975	29.7943	29.8924	29.865	29.9015	29.7582	29.6706	29.6201	29.8536	29.796	29.7886
Putative Zn-dependent oxidoreductase	PA14_32420	WP_003103552.1	29.391	29.4964	29.3139	29.5207	29.5667	29.4877	29.0587	29.0478	29.2599	29.2915	29.2855	29.259	29.2394	29.1573	29.1488	29.2776	29.364	29.3817
Pyoverdine biosynthesis protein PvdE	pvdE	WP_003103601.1	NaN	NaN	NaN	NaN	NaN	NaN	26.5953	26.5133	26.4516	NaN	NaN	NaN	27.1646	27.2806	27.4351	NaN	NaN	NaN
Putative dipeptidase	PA14_33730	WP_003103610.1	NaN	NaN	NaN	NaN	NaN	NaN	27.3838	27.9569	27.7396	NaN	NaN	NaN	28.7647	29.1216	28.9824	25.4962	25.2832	25.6724
Probable xenobiotic reductase B	PA14_56660	WP_003103810.1	30.0161	30.0333	29.9345	30.1695	30.215	30.1393	30.019	30.006	29.9394	30.2167	29.9665	29.974	29.5723	29.4825	29.5762	29.8047	29.8944	29.8657
30S ribosomal protein S10	rpsJ	WP_003103876.1	32.9044	32.8247	33.0827	32.8524	32.9901	32.8993	33.368	33.3421	33.4193	34.7555	34.7352	34.7875	33.1116	32.9273	32.8684	32.5205	32.7172	32.6101
50S ribosomal protein L3	rplC	WP_003103877.1	33.2373	33.3513	33.1248	32.9951	33.1447	33.1611	33.6763	33.6583	33.7015	34.8617	34.5783	34.5912	33.1647	33.1068	33.0462	32.8912	33.0233	33.0316
50S ribosomal protein L2	rplB	WP_003103878.1	34.0679	34.1721	34.1956	33.8429	33.8646	34.0219	34.4527	34.3579	34.5529	35.2796	35.1465	35.2943	33.9761	33.6703	33.7706	33.6374	33.7139	33.7272
50S ribosomal protein L22	rplV	WP_003103908.1	32.6888	32.7837	32.6121	32.9058	32.9294	33.0064	33.4022	33.2608	33.3254	33.9773	34.2425	34.4325	32.6625	32.5677	32.6275	32.4584	32.3944	32.4807
Catalase (EC 1.11.1.6)	katA	WP_003103909.1	34.0787	34.0561	34.071	33.9479	33.9797	34.0038	31.9835	31.891	31.9572	29.6989	29.4778	29.9119	31.3134	31.2058	31.2273	31.2026	31.3375	31.2514
Putative anti-anti-sigma factor	PA14_27950	WP_003104052.1	NaN	NaN	NaN	25.4283	NaN	NaN	NaN	NaN	NaN	NaN	26.1384	NaN	NaN	25.9124	NaN	NaN	NaN	NaN
3-oxoacyl-[acyl-carrier-protein] synthase 2 (EC 2.3.1.179)	fabF1	WP_003104132.1	31.7608	31.7691	31.6502	31.7875	31.7491	31.7509	31.9619	31.8749	31.8099	31.188	31.4281	31.3771	31.5864	31.505	31.5127	31.8887	31.8519	31.9102
Pseudouridine synthase (EC 5.4.99.-)	rluC	WP_003104143.1	26.5001	26.5806	26.4442	26.7029	26.5713	26.7841	26.795	26.8134	26.8474	27.202	27.0974	27.185	26.7226	26.5275	26.7193	26.8956	26.9773	26.814
Acetyl-coenzyme A carboxylase carboxyl transferase subunit beta (ACCase subunit beta) (Acetyl-CoA carboxylase carboxyltransferase subunit beta) (EC 2.1.3.15)	accD	WP_003104199.1	28.958	29.0837	28.9288	29.2312	29.2118	29.1702	28.1246	28.041	28.075	29.1427	29.1595	29.3557	29.1024	29.064	29.0808	28.5177	28.4806	28.3492
Zinc-type alcohol dehydrogenase-like protein	PA14_18160	WP_003104356.1	28.6037	28.57	28.58	28.5902	28.6083	28.6052	28.1254	28.1108	28.1736	28.456	28.4393	28.3658	28.2127	28.1241	28.1575	28.5071	28.4639	28.4027
Putative Antibiotic biosynthesis monooxygenase	PA14_18180	WP_003104358.1	26.3059	26.2546	NaN	26.6064	26.5995	NaN	NaN	NaN	NaN	NaN	NaN	27.7983	NaN	NaN	NaN	NaN	NaN	NaN
Transcriptional repressor of fru operon	fruR	WP_003104372.1	26.2697	26.323	26.2916	26.4787	26.4271	26.5147	25.8544	25.9883	26.0589	NaN	26.387	26.2644	NaN	NaN	NaN	24.7338	NaN	NaN
Succinate dehydrogenase hydrophobic membrane anchor subunit	sdhD	WP_003104386.1;AGV57783.1	NaN	NaN	NaN	NaN	NaN	NaN	26.6407	NaN	NaN	27.5239	27.4768	27.4006	27.2757	27.096	27.2212	NaN	NaN	NaN
		WP_024915988.1;WP_003104388.1	NaN	NaN	NaN	NaN	NaN	NaN	26.8517	26.8326	27.0299	27.0509	26.8769	NaN	27.1636	26.9495	26.8575	NaN	NaN	NaN
		WP_003104436.1	30.8054	30.7909	30.8044	30.891	30.9669	30.9764	31.4306	31.3561	31.3875	31.3877	31.4167	31.3925	31.139	31.1245	31.1703	31.366	31.4326	31.4502
Putative glycine betaine/L-proline ABC transporter, periplasmic component	PA14_71030	WP_003104841.1	27.9855	28.2941	27.9612	28.5669	28.4554	28.0253	26.8085	26.679	26.4227	26.6402	26.5628	26.7979	27.186	27.0586	26.9436	27.0605	27.1589	27.1854
Putative lipoprotein releasing system, permease protein	lolE	WP_003105198.1;WP_003130687.1	NaN	NaN	NaN	NaN	NaN	NaN	NaN	NaN	NaN	NaN	NaN	NaN	NaN	NaN	NaN	NaN	NaN	NaN
Malate synthase G (EC 2.3.3.9)	glcB	WP_003105217.1	32.6594	32.6552	32.6697	32.5549	32.5716	32.5327	32.1154	32.1241	32.2071	NaN	24.4433	NaN	32.5466	32.4972	32.433	32.7228	32.7391	32.7423
Putative dipeptide ABC transport system permease	PA14_58440	WP_003105448.1	23.6285	23.508	23.6109	NaN	NaN	NaN	23.8686	24.3386	24.1466	NaN	NaN	NaN	24.3636	24.9275	24.5282	NaN	NaN	NaN
Putative HIT family protein	PA14_21440	WP_003105490.1	28.1435	28.3761	28.121	28.2975	28.1452	28.3181	28.2317	28.3253	28.3121	29.3645	29.3915	29.4291	28.2013	27.9894	28.2319	27.6761	27.906	27.9068
Probable c4-dicarboxylate-binding protein;Probable C4-dicarboxylate-binding periplasmic protein	PA14_68260;dctP	WP_003105525.1	26.9657	26.9184	26.7378	26.9965	26.6765	26.8753	27.6702	27.294	27.6164	27.6812	27.9239	27.9666	27.3034	27.2687	27.1948	27.1572	26.8729	27.3017
Probable transcriptional regulator	PA14_32940	WP_003105794.1	NaN	NaN	23.4848	NaN	NaN	NaN	23.7792	NaN	NaN	NaN	NaN	NaN	NaN	NaN	23.5811	NaN	NaN	NaN
Putative transcriptional regulator, LysR family	PA14_33440	WP_003105956.1	NaN	NaN	23.2855	NaN	NaN	NaN	NaN	NaN	NaN	NaN	NaN	NaN	24.4553	NaN	NaN	24.2453	NaN	NaN
Probable AsnC-family transcriptional regulator	PA14_12570	WP_003106063.1;WP_003119210.1	27.4435	27.4037	27.4023	27.6262	27.577	27.7832	26.6264	26.6469	26.6464	27.724	28.0868	27.8887	26.9407	26.9562	26.8623	26.7945	26.7456	26.7882
Putative short chain dehydrogenas	PA14_20980	WP_003106196.1	27.7848	27.7909	27.6422	27.8763	27.8127	27.7716	28.1964	28.0387	28.0622	28.7016	29.1555	28.9709	28.6696	28.5613	28.6843	27.7283	27.7231	27.8123
Putative acyl carrier protein	PA14_20940	WP_003106204.1	NaN	NaN	NaN	NaN	NaN	NaN	NaN	NaN	NaN	25.8777	NaN	25.5983	NaN	NaN	NaN	NaN	NaN	NaN
		WP_003106207.1;WP_003138268.1	30.1235	30.0799	30.1696	30.3879	30.2885	30.2519	27.8261	27.5475	27.5928	28.2549	27.8577	27.6434	25.7005	26.3932	25.4363	26.364	25.858	25.836
N5-carboxyaminoimidazole ribonucleotide mutase (N5-CAIR mutase) (EC 5.4.99.18) (5-(carboxyamino)imidazole ribonucleotide mutase)	purE	WP_003106314.1	29.2866	29.3683	29.3625	29.742	29.6558	29.7231	30.1023	30.0958	30.0295	31.1271	30.7808	30.9841	29.7475	29.6197	29.7883	29.6418	29.5478	29.6381
Putative ABC-type amino acid transport protein, periplasmic component	PA14_67850	WP_003106330.1	25.7029	25.7199	25.8167	25.8279	25.4015	NaN	25.515	25.7994	25.8931	25.5986	26.1819	25.6618	NaN	NaN	NaN	25.7063	NaN	NaN
Imidazole glycerol phosphate synthase subunit HisF (EC 4.3.2.10) (IGP synthase cyclase subunit) (IGP synthase subunit HisF) (ImGP synthase subunit HisF) (IGPS subunit HisF)	hisF	WP_003106334.1	28.0545	28.0943	27.9865	28.302	28.147	28.1883	28.3607	28.4513	28.4014	28.9201	29.149	29.1035	27.9321	27.991	27.8973	28.0207	27.8384	28.0478
1-(5-phosphoribosyl)-5-[(5-phosphoribosylamino)methylideneamino] imidazole-4-carboxamide isomerase (EC 5.3.1.16) (Phosphoribosylformimino-5-aminoimidazole carboxamide ribotide isomerase)	hisA	WP_003106336.1	29.8122	29.7959	29.8257	29.9217	29.8665	29.895	29.9278	29.8905	29.9266	30.7746	30.8459	30.8486	29.6363	29.5381	29.598	29.6946	29.7147	29.6019
Protein HflK	hflK	WP_003106427.1	26.6744	26.55	NaN	NaN	NaN	NaN	27.9543	27.9709	28.0074	NaN	NaN	26.4473	28.8396	28.6582	28.8318	NaN	27.5889	27.5725
Protein HflC	hflC	WP_003106429.1	26.4765	NaN	NaN	NaN	NaN	NaN	27.7692	27.8961	NaN	27.6802	27.3646	27.2787	28.7743	29.4838	29.1962	27.419	27.4656	27.4557
Putative phosphatase	PA14_00770	WP_003106611.1	24.3088	24.493	24.689	25.003	24.0076	23.7959	23.3619	24.7478	23.5222	NaN	24.3209	23.9711	NaN	23.6556	23.4571	24.3695	23.2669	23.929
Putative carbonic anhydrases	PA14_00780	WP_003106612.1	25.886	25.8026	25.741	26.2915	26.0032	26.2069	NaN	NaN	NaN	NaN	NaN	NaN	NaN	NaN	NaN	NaN	NaN	NaN
Putative asparagine synthetase, glutamine-hydrolyzing	asnB	WP_003106635.1	28.6476	28.3617	28.5993	28.6608	28.8021	28.7423	NaN	NaN	NaN	NaN	NaN	NaN	29.9687	29.9749	29.9485	30.1871	30.3824	30.325
Cytidylate kinase (CK) (EC 2.7.4.25) (Cytidine monophosphate kinase) (CMP kinase)	cmk	WP_003106707.1	28.7104	28.8189	28.6757	28.9838	28.8502	28.9037	29.3758	29.2748	29.3538	29.706	29.9852	29.9596	28.5699	28.5757	28.6361	28.9007	28.7999	28.8859
		WP_003106791.1;WP_023434750.1	24.9939	NaN	24.6986	24.5321	24.6951	NaN	NaN	NaN	NaN	NaN	NaN	NaN	NaN	NaN	NaN	NaN	NaN	NaN
Transcriptional regulator PchR	pchR	WP_003106955.1	NaN	NaN	NaN	NaN	NaN	NaN	28.7266	28.6574	28.5661	28.6039	28.6367	28.7311	28.6109	28.6378	28.6089	28.4483	28.4748	28.5057
Gluconate permease	gnuT	WP_003107128.1	NaN	NaN	NaN	NaN	NaN	NaN	NaN	NaN	NaN	NaN	NaN	NaN	NaN	NaN	NaN	NaN	NaN	NaN
Efflux pump membrane transporter;Efflux pump membrane transporter;Efflux pump membrane transporter	mexB;mexD;mexF	WP_003107312.1	24.7263	23.889	NaN	NaN	NaN	NaN	25.197	25.899	26.8708	NaN	NaN	NaN	28.3224	28.5639	29.0045	NaN	NaN	NaN
Putative oxidoreductase	mocA	WP_003107361.1	27.7538	27.5953	27.3731	27.8064	27.9765	27.6629	27.0991	26.7557	26.6272	27.8375	27.5407	27.3739	27.963	27.8383	27.8782	28.2215	28.2578	28.213
Glycine cleavage system H protein	gcvH1	WP_003107397.1;AEO77809.1	28.9004	28.8813	28.924	29.0696	29.0663	29.2206	NaN	29.1865	29.189	30.6059	30.3471	30.3698	29.293	29.3236	NaN	28.6957	29.0851	NaN
Probable periplasmic polyamine binding protein	PA14_03855	WP_003107781.1	25.9269	25.34	26.2797	26.5233	26.8173	26.5002	25.5957	25.8303	24.6723	NaN	NaN	NaN	25.7463	NaN	25.7871	25.4958	NaN	25.5651
3-dehydroquinate synthase (DHQS) (EC 4.2.3.4)	aroB	WP_003107839.1	29.9621	29.9492	29.8918	30.0172	30.0358	30.0123	30.0605	29.9316	29.8834	30.1137	29.9915	30.125	30.0612	30.0605	30.0462	30.1416	30.2618	30.2762
Transcription termination/antitermination protein NusG	nusG	WP_003108028.1;AEO73144.1	31.1991	31.2111	31.2081	31.29	31.35	31.3587	31.5842	31.4576	31.5657	32.4292	32.523	32.5796	31.2161	31.1427	31.1221	30.9666	31.0398	30.9163
Uncharacterized protein	PA14_51510	WP_003108604.1	NaN	NaN	NaN	NaN	NaN	NaN	NaN	NaN	NaN	26.4391	26.1697	26.3062	NaN	NaN	NaN	NaN	NaN	NaN
PqsC	pqsC	WP_003108612.1	32.9189	32.9541	32.7897	32.8584	32.8418	32.8308	32.8218	32.7857	32.8304	32.8363	32.6403	32.6016	33.6443	33.6687	33.6988	33.9505	33.9362	33.9234
Phosphoribosylaminoimidazole-succinocarboxamide synthase (EC 6.3.2.6) (SAICAR synthetase)	purC	WP_003108622.1	29.996	30.0275	29.9765	30.1894	30.1866	30.146	29.272	29.2253	29.1736	30.577	30.6005	30.5193	30.208	30.2531	30.1399	29.7371	29.7294	29.6776
Probable outer membrane protein	PA14_50810	WP_003108672.1	NaN	NaN	NaN	NaN	NaN	NaN	NaN	NaN	NaN	26.2263	NaN	NaN	NaN	NaN	NaN	NaN	NaN	NaN
Putative anthranilate phosphoribosyltransferase	PA14_30360	WP_003108776.1	27.4965	27.5524	27.5427	27.5282	27.4782	27.5991	27.5106	27.4055	27.4066	27.6069	27.5287	27.7044	27.7655	27.9291	27.9181	27.9193	27.9905	28.0537
Putative phenazine biosynthesis protein, PhzF family	PA14_28280	WP_003108892.1	25.8153	25.9145	25.942	26.226	26.088	26.0508	26.5295	26.5124	26.5029	26.8032	26.8419	26.4315	25.5565	25.6362	25.7076	25.9434	25.9469	25.8003
		WP_003108953.1	26.2238	NaN	NaN	NaN	25.8411	NaN	NaN	NaN	26.3259	26.6317	26.7213	26.5427	26.0046	NaN	26.0193	26.1497	26.0908	26.301
Putative acyl-CoA dehydrogenase	yafH	WP_003108955.1	26.4688	26.3958	26.5712	25.726	25.7755	25.5195	25.6461	25.6184	25.1526	NaN	NaN	NaN	29.0478	29.1523	29.4834	27.2297	27.1203	27.4633
Chaperone SurA (Peptidyl-prolyl cis-trans isomerase SurA) (PPIase SurA) (EC 5.2.1.8) (Rotamase SurA)	surA	WP_003109024.1	31.1919	31.2511	31.1918	31.1932	31.1672	31.1742	31.6061	31.4986	31.5407	31.2718	31.2311	31.3345	31.2714	31.2313	31.3298	31.469	31.5703	31.509
Putative binding protein component of ABC transporter	PA14_07870	WP_003109043.1	26.9474	26.242	26.7149	26.8896	26.8816	26.6987	26.8634	27.0175	27.081	26.273	26.4894	26.2686	27.4785	27.4808	27.4871	27.5813	27.6426	27.525
Putative prophage major tail sheath protein	gpFI	WP_003109051.1	25.832	25.8783	25.6054	26.1127	26.2923	26.1312	24.9367	NaN	NaN	NaN	NaN	NaN	NaN	25.0427	24.9852	25.113	24.8426	25.2078
Probable deoxyguanosinetriphosphate triphosphohydrolase (dGTP triphosphohydrolase) (dGTPase) (EC 3.1.5.1)	dgt	WP_003109104.1	25.1002	24.751	24.6398	24.8974	24.8432	24.5691	NaN	24.8169	24.8542	NaN	NaN	NaN	NaN	25.0166	NaN	NaN	25.1413	NaN
Putative amidase	PA14_72660	WP_003109125.1	30.751	30.6013	30.6271	30.67	30.8059	30.8821	28.6155	28.7255	28.7915	29.6075	29.73	29.8059	27.6914	27.5642	27.0517	27.3223	27.3355	27.8488
Uncharacterized protein	PA14_72930	WP_003109134.1	25.9078	25.791	25.4095	NaN	NaN	NaN	26.9056	27.0096	27.0781	27.1933	27.3801	27.1578	26.4634	26.8975	NaN	NaN	NaN	NaN
Putative cyclopropan-fatty-acyl-phospholipid synthase	PA14_73140	WP_003109143.1	27.3116	27.2648	27.1805	27.5074	27.4687	27.4901	NaN	NaN	NaN	NaN	NaN	NaN	28.0314	28.1471	28.0983	27.7042	27.7821	27.7345
Bifunctional protein GlmU [Includes: UDP-N-acetylglucosamine pyrophosphorylase (EC 2.7.7.23) (N-acetylglucosamine-1-phosphate uridyltransferase); Glucosamine-1-phosphate N-acetyltransferase (EC 2.3.1.157)]	glmU	WP_003109147.1	30.4814	30.5153	30.5363	30.5823	30.5119	30.5868	30.638	30.5918	30.6955	29.997	29.9584	30.0099	30.2193	30.1868	30.2567	30.4763	30.6285	30.5608
Chromosomal replication initiator protein DnaA	dnaA	WP_003109151.1	27.2165	26.8832	27.0412	27.1528	27.1381	27.2392	25.7528	26.0915	25.9844	NaN	NaN	NaN	27.001	27.0144	26.8046	26.5771	26.3557	26.4851
Probable septum site-determining protein MinC	minC	WP_003109174.1	28.1538	28.1124	28.1076	28.2525	28.3527	28.349	28.4424	28.447	28.3464	28.5656	28.6415	28.7897	28.3201	28.4784	28.4508	28.4983	28.534	28.5213
Uncharacterized protein	PA14_22310	WP_003109177.1	NaN	NaN	NaN	NaN	NaN	NaN	NaN	NaN	NaN	NaN	NaN	NaN	25.1744	NaN	25.3478	NaN	NaN	NaN
Peptidyl-prolyl cis-trans isomerase (PPIase) (EC 5.2.1.8)	ppiA	WP_003109185.1	29.8938	29.8078	29.8015	29.9231	29.9909	30.0041	29.6291	29.571	29.4928	29.9822	30.1589	30.164	29.614	29.5889	29.6976	29.6811	29.8801	29.8033
CsaA protein	csaA	WP_003109191.1	25.942	26.0907	26.3202	NaN	25.5989	25.8441	26.052	NaN	25.9769	27.3393	27.3071	26.7799	NaN	NaN	NaN	NaN	NaN	NaN
Putative ABC-type uncharacterized transport system	PA14_22650	WP_003109195.1	NaN	NaN	NaN	NaN	NaN	NaN	NaN	NaN	NaN	NaN	NaN	NaN	25.6155	25.4651	25.0113	NaN	NaN	NaN
Putative nitroreductase family protein	ydjA	WP_003109199.1	28.672	28.599	28.5968	28.8243	28.7677	28.7861	28.748	28.7511	28.6347	29.6414	29.4354	29.5587	28.5941	28.6864	28.7501	28.8351	29.0568	28.8655
Putative short-chain dehydrogenase	PA14_46890	WP_003109243.1	28.8198	28.9177	28.7159	29.1692	29.1459	29.1566	28.416	28.2592	28.3371	29.6152	29.5012	29.3239	30.0478	30.0291	30.0407	30.3158	30.2384	30.2809
Glutaminase-asparaginase	ansB	WP_003109247.1	32.1676	32.2182	32.1771	31.9304	31.9525	31.9523	32.7321	32.7082	32.7767	32.6924	32.5228	32.5667	33.3332	33.2263	33.3115	33.1919	33.3317	33.2919
Putative oligopeptidase	PA14_47360	WP_003109264.1	27.7075	27.5664	27.5127	27.4898	27.4514	27.4538	27.8244	27.7073	27.7312	NaN	NaN	NaN	27.0656	27.4661	27.31	27.57	27.5757	27.5026
Ribonuclease D (RNase D) (EC 3.1.13.5)	rnd	WP_003109272.1	26.8908	26.9838	26.7791	27.0356	27.0097	26.9665	27.149	27.3264	27.0753	27.6432	27.4778	27.3112	26.8925	26.746	26.732	27.2299	27.1423	27.027
Putative enzyme	PA14_47490	WP_003109273.1	NaN	NaN	NaN	NaN	NaN	NaN	NaN	NaN	NaN	NaN	NaN	NaN	26.5799	26.6788	26.5271	NaN	NaN	NaN
3-mercaptopyruvate sulfurtransferase	sseA	WP_003109274.1	28.4684	28.4909	28.5183	28.5441	28.5848	28.5115	28.2279	28.0898	28.2401	28.5494	28.7337	28.5331	28.3483	28.3025	28.425	28.6334	28.6424	28.641
Pantothenate synthetase (PS) (EC 6.3.2.1) (Pantoate--beta-alanine ligase) (Pantoate-activating enzyme)	panC	WP_003109313.1	29.1875	29.2181	29.1283	29.3221	29.259	29.3187	29.3216	29.2321	29.183	29.7037	29.5577	29.6425	29.0024	28.7255	28.9375	29.0469	29.1599	29.0944
Outer membrane protein assembly factor BamE	omlA	WP_003109323.1	26.0432	26.05	26.0417	NaN	NaN	NaN	27.25	27.2545	27.2539	NaN	NaN	NaN	26.9226	26.7686	26.9861	NaN	NaN	NaN
Acetyl-coenzyme A carboxylase carboxyl transferase subunit alpha (ACCase subunit alpha) (Acetyl-CoA carboxylase carboxyltransferase subunit alpha) (EC 2.1.3.15)	accA	WP_003109333.1	28.8967	28.9538	28.7486	29.0708	29.0336	29.0691	27.8894	27.8505	27.7345	29.0372	28.8467	28.8324	29.1035	29.1293	29.1766	28.5199	28.5923	28.555
Lipid-A-disaccharide synthase (EC 2.4.1.182)	lpxB	WP_003109334.1	NaN	NaN	NaN	NaN	NaN	NaN	NaN	24.3285	24.5643	NaN	NaN	NaN	NaN	23.0818	NaN	23.973	NaN	NaN
1-deoxy-D-xylulose 5-phosphate reductoisomerase (DXP reductoisomerase) (EC 1.1.1.267) (1-deoxyxylulose-5-phosphate reductoisomerase) (2-C-methyl-D-erythritol 4-phosphate synthase)	dxr	WP_003109337.1	28.1809	28.1158	28.0799	28.1866	28.1191	28.1618	28.2708	28.3353	28.3957	28.1179	28.2039	28.1981	28.0111	27.8559	28.1758	28.1699	28.0912	28.1332
Morphogene protein BolA	bolA	WP_003109415.1	27.3337	27.3023	27.4068	27.6707	27.7528	27.8249	27.867	27.8754	27.5732	28.6273	28.9513	29.177	27.2204	27.6552	27.9374	27.4947	27.5021	27.9346
NH(3)-dependent NAD(+) synthetase (EC 6.3.1.5)	nadE	WP_003109458.1	30.3442	30.3297	30.2894	30.3786	30.2735	30.3258	29.8644	29.749	29.7814	30.3307	30.2802	30.2523	29.9399	29.9237	29.8861	30.0885	30.1459	30.0578
Na(+)-translocating NADH-quinone reductase subunit A (Na(+)-NQR subunit A) (Na(+)-translocating NQR subunit A) (EC 7.2.1.1) (NQR complex subunit A) (NQR-1 subunit A)	nqrA	WP_003109479.1	NaN	25.3269	NaN	NaN	NaN	NaN	27.2994	26.6649	26.8955	NaN	NaN	NaN	27.6141	27.636	27.6372	NaN	NaN	25.6383
Uncharacterized protein	PA14_25100	WP_003109484.1;WP_003091202.1	NaN	NaN	NaN	NaN	NaN	NaN	NaN	NaN	NaN	26.6748	26.6399	NaN	NaN	NaN	NaN	NaN	NaN	NaN
Type III secretion protein PcrV	pcrV	WP_003109502.1	26.3054	25.745	26.3466	26.8474	26.8464	26.4667	NaN	25.6343	25.9984	25.9214	26.103	25.7397	NaN	NaN	NaN	NaN	24.8144	NaN
Translocator outer membrane protein PopD	popD	WP_003109504.1	NaN	NaN	NaN	NaN	NaN	NaN	NaN	NaN	NaN	NaN	NaN	NaN	NaN	NaN	NaN	NaN	NaN	NaN
Exoenzyme S synthesis protein C	exsC	WP_003109505.1	NaN	NaN	NaN	NaN	NaN	NaN	NaN	NaN	NaN	NaN	NaN	NaN	NaN	NaN	NaN	NaN	NaN	NaN
Uncharacterized protein	exsD	WP_003109509.1	25.7447	25.7026	NaN	26.313	26.1754	26.4242	NaN	NaN	26.273	25.718	26.0248	26.1667	NaN	NaN	NaN	NaN	NaN	NaN
Putative oxidoreductase, FAD/FMN-binding	PA14_16260	WP_003109636.1	30.4156	30.3557	30.3701	30.4481	30.4142	30.4689	28.5033	28.5171	28.4235	28.7274	28.6318	28.7177	30.5861	30.7252	30.8415	30.9708	31.1244	31.0377
30S ribosomal protein S16	rpsP	WP_003109644.1	32.0963	32.1076	32.1364	32.3411	32.3257	32.3155	32.6759	32.6395	32.7672	33.7738	33.9545	34.111	32.0236	31.7527	31.8299	31.4766	31.4575	31.5364
Transcriptional regulator MetR	metR	WP_003109716.1	NaN	NaN	NaN	NaN	NaN	24.9831	NaN	NaN	NaN	NaN	NaN	NaN	NaN	NaN	NaN	NaN	NaN	NaN
Glycerol-3-phosphate dehydrogenase (EC 1.1.5.3)	glpD	WP_003109717.1	28.9396	29.624	29.2402	29.2253	29.9007	29.2124	25.2007	NaN	24.8491	NaN	NaN	NaN	NaN	NaN	NaN	NaN	NaN	NaN
Probable oxidoreductase	PA14_53850	WP_003109743.1	NaN	24.6256	24.5145	24.6731	24.6382	24.2012	23.9078	NaN	NaN	NaN	NaN	NaN	24.4874	24.6539	NaN	25.1359	24.5606	24.9727
Outer membrane copper receptor OprC	oprC	WP_003109789.1;WP_003119294.1	27.7722	27.902	27.8275	NaN	NaN	26.7557	29.2301	29.0506	29.3426	NaN	NaN	NaN	30.8281	30.6942	30.7373	29.8663	29.8113	29.7463
Putative membrane or periplasmic protein	PA14_15120	WP_003109794.1	26.9419	28.0099	28.0324	27.9324	27.9978	28.0776	NaN	26.4967	NaN	NaN	27.34	27.2886	30.3299	30.3419	30.2854	30.1856	30.4003	30.3105
Putative toluene tolerance protein	PA14_66090	WP_003109893.1	25.3209	25.1495	NaN	NaN	NaN	NaN	NaN	25.6779	NaN	NaN	NaN	NaN	NaN	NaN	NaN	NaN	NaN	NaN
Putative lipopolysaccharide core biosynthesis protein	waaX	WP_003109902.1	25.2622	25.4043	25.2273	NaN	25.1541	NaN	NaN	NaN	NaN	NaN	NaN	NaN	NaN	NaN	NaN	NaN	NaN	NaN
Heptosyltransferase II	waaF	WP_003109905.1	27.9164	27.9659	27.8426	28.0024	28.0096	27.9419	27.9383	27.9663	27.7771	27.9666	27.8737	27.9455	27.6046	27.6489	27.732	27.5546	27.4714	27.427
Phosphoribosylformylglycinamidine cyclo-ligase (EC 6.3.3.1) (AIR synthase) (AIRS) (Phosphoribosyl-aminoimidazole synthetase)	purM	WP_003109942.1	30.1117	30.1218	30.1591	30.2125	30.2739	30.2412	28.4285	28.3909	28.385	29.4673	29.3534	29.4541	29.1252	29.3012	29.3738	28.917	28.995	28.9638
Glycerol-3-phosphate dehydrogenase [NAD(P)+] (EC 1.1.1.94) (NAD(P)H-dependent glycerol-3-phosphate dehydrogenase)	gpsA	WP_003109958.1	28.3487	28.3233	28.3198	28.4344	28.4468	28.4512	28.5191	28.5079	28.588	28.9574	28.7684	28.6754	28.4896	28.4771	28.5518	28.8743	28.7607	28.8507
33 kDa chaperonin (Heat shock protein 33 homolog) (HSP33)	hslO	WP_003109983.1	28.321	28.1031	28.0751	28.2628	28.3602	28.3784	28.8748	28.9306	28.7193	28.863	28.9303	28.5869	27.8166	27.8938	27.7347	28.0373	28.1958	28.1149
		WP_003109986.1	25.1294	24.7775	24.9089	25.0436	25.0444	25.2407	NaN	NaN	NaN	25.8304	25.45	25.0381	25.3592	25.6002	25.4398	25.7572	25.5077	25.7145
Two-component sensor EnvZ	envZ	WP_003109988.1	NaN	NaN	NaN	NaN	NaN	NaN	NaN	NaN	NaN	NaN	NaN	NaN	NaN	23.3589	NaN	NaN	NaN	NaN
Lactoylglutathione lyase (EC 4.4.1.5) (Glyoxalase I)	gloA1	WP_003110007.1	NaN	NaN	NaN	27.2303	27.2995	26.9775	NaN	NaN	NaN	27.8327	28.1831	28.3603	NaN	NaN	NaN	NaN	NaN	NaN
Twitching motility protein PilU	pilU	WP_003110016.1	25.0792	24.9118	NaN	25.108	24.7479	24.5786	NaN	NaN	NaN	NaN	NaN	NaN	NaN	NaN	NaN	NaN	NaN	NaN
Probable cystathionine gamma-lyase	PA14_05230	WP_003110017.1	30.731	30.599	30.6803	30.6663	30.6586	30.5732	31.3307	31.327	31.3402	30.7181	30.9919	30.762	31.2355	31.3622	31.2854	31.6805	31.3714	31.501
PmbA protein	pmbA	WP_003110024.1	29.6251	29.6453	29.7201	29.6815	29.7317	29.7101	29.6635	29.5727	29.5926	29.1727	29.2395	29.3238	29.825	29.8104	29.821	30.1187	30.1475	30.1407
Multifunctional fusion protein [Includes: Sulfate adenylyltransferase subunit 1 (EC 2.7.7.4) (ATP-sulfurylase large subunit) (Sulfate adenylate transferase) (SAT); Adenylyl-sulfate kinase (EC 2.7.1.25) (APS kinase) (ATP adenosine-5-phosphosulfate 3-phosphotransferase) (Adenosine-5-phosphosulfate kinase)]	cysN	WP_003110029.1	28.2259	28.1771	28.36	28.7603	28.6229	28.6267	28.3457	28.2024	28.3977	NaN	NaN	NaN	27.5683	27.1738	27.6179	27.7522	27.9807	27.6398
Glycine betaine transmethylase	gbt	WP_003110074.1	24.0613	NaN	NaN	NaN	NaN	NaN	25.1282	25.0244	24.9022	NaN	NaN	NaN	NaN	NaN	NaN	NaN	NaN	NaN
Putative quinone oxidoreductase	qor	WP_003110096.1	24.3303	24.3094	24.1989	NaN	24.6049	25.0245	23.5777	23.8436	23.999	24.9303	24.1222	24.2303	24.4819	24.3083	24.3189	24.8117	24.1046	24.69
Putative lipoate-protein ligase	PA14_55710	WP_003110110.1	25.6209	25.9928	26.0251	26.3124	26.1122	26.1127	26.0201	NaN	26.1816	26.9133	26.8904	26.6209	25.8614	NaN	25.9869	25.9417	26.13	25.9619
Arginine biosynthesis bifunctional protein ArgJ [Cleaved into: Arginine biosynthesis bifunctional protein ArgJ beta chain; Arginine biosynthesis bifunctional protein ArgJ alpha chain] [Includes: Glutamate N-acetyltransferase (EC 2.3.1.35) (Ornithine acetyltransferase) (OATase) (Ornithine transacetylase); Amino-acid acetyltransferase (EC 2.3.1.1) (N-acetylglutamate synthase) (AGSase)]	argJ	WP_003110156.1	31.4834	31.5101	31.488	31.6863	31.7187	31.7599	32.343	32.3226	32.2763	33.2279	33.007	32.9889	32.1634	32.1737	32.2336	32.2046	32.3267	32.288
Putative pyrophosphohydrolase	mutT	WP_003110158.1	28.9772	28.9317	28.9059	29.0397	28.9371	29.0925	28.9238	29.0162	28.9485	28.8892	28.8473	28.6807	28.6098	28.7921	28.8438	28.9504	29.0342	29.0358
Fructose-1,6-bisphosphatase class 1 (FBPase class 1) (EC 3.1.3.11) (D-fructose-1,6-bisphosphate 1-phosphohydrolase class 1)	fbp	WP_003110175.1	30.6557	30.7041	30.7467	30.7628	30.6937	30.7408	30.2934	30.2447	30.2425	30.8584	30.7196	30.882	30.2439	30.1693	30.1427	30.3313	30.3911	30.3363
Uncharacterized protein	PA14_67540	WP_003110179.1	28.6283	28.6284	28.6166	28.7462	28.7267	28.6508	26.8297	26.6433	26.1403	27.6117	27.4891	27.4706	28.3364	28.2673	28.22	28.7582	28.6098	28.6586
Protein adenylyltransferase SelO (EC 2.7.7.-) (EC 2.7.7.n1)	selO	WP_003110187.1	24.4018	24.6671	24.6833	24.8184	24.3244	NaN	25.1744	25.3303	25.2617	NaN	NaN	NaN	24.8088	25.4978	24.3181	25.9467	25.0549	25.5636
Transketolase (EC 2.2.1.1)	tktA	WP_003110216.1	32.2175	32.2423	32.2643	32.2286	32.2688	32.2912	32.3891	32.3692	32.4001	28.2475	28.8784	28.1944	32.1253	32.2326	32.2014	32.4704	32.388	32.3691
Putative transcriptional regulator, IclR family	PA14_02910	WP_003110229.1	27.2848	27.1365	27.1121	27.3678	27.375	27.4058	27.1497	26.9932	27.2271	27.5031	27.4762	27.3399	27.4939	27.5485	27.3671	27.3724	27.4463	27.4908
Beta-ketoadipate enol-lactone hydrolase	pcaD	WP_003110231.1	26.1411	26.0845	25.8122	26.1385	26.085	25.9093	25.7523	25.9109	25.7236	26.1044	26.5667	26.2866	NaN	NaN	25.9444	26.2031	25.9924	26.3463
Arginine N-succinyltransferase (EC 2.3.1.109)	aruG	WP_003110258.1	29.9063	29.9863	29.8886	30.0506	29.9429	30.0467	30.6427	30.6247	30.5388	30.5008	30.5643	30.7145	30.8736	31.0285	30.8874	31.1635	31.2047	31.2469
Acetyl-coenzyme A synthetase (AcCoA synthetase) (Acs) (EC 6.2.1.1) (Acetate--CoA ligase) (Acyl-activating enzyme)	acsA	WP_003110260.1	30.9584	30.7007	30.9614	30.8925	30.6358	30.8825	29.8502	29.707	29.9987	25.4172	NaN	25.7917	30.2837	30.0854	30.3325	29.8986	30.032	29.7805
Putative methyl-accepting chemotaxis protein	PA14_27000	WP_003110283.1	NaN	NaN	NaN	NaN	NaN	NaN	NaN	24.6854	NaN	NaN	NaN	NaN	25.6092	25.7427	25.6829	NaN	24.8118	NaN
3,5-cyclic adenosine monophosphate phosphodiesterase CpdA (3,5-cyclic AMP phosphodiesterase) (cAMP phosphodiesterase) (EC 3.1.4.53)	icc	WP_003110316.1	26.1826	26.3128	26.1258	26.3386	26.1632	26.2165	25.6693	25.7575	25.6511	26.7045	26.5157	25.7082	25.6543	NaN	25.2847	NaN	NaN	NaN
Uncharacterized protein	PA14_65590	WP_003110318.1	25.4455	25.5612	NaN	NaN	NaN	NaN	26.0417	26.0085	26.0093	NaN	NaN	NaN	26.204	26.1978	26.241	NaN	NaN	NaN
Putative dipeptide transport system ATP-binding pr	dppF	WP_003110330.1	NaN	NaN	NaN	NaN	NaN	NaN	NaN	NaN	NaN	NaN	NaN	NaN	NaN	NaN	NaN	NaN	NaN	NaN
PKHD-type hydroxylase PA14_58580 (EC 1.14.11.-)	PA14_58580	WP_003110338.1;AHB58076.1	NaN	NaN	NaN	NaN	NaN	NaN	27.2372	27.4348	27.507	27.9235	27.948	28.297	27.7053	27.8275	27.5204	27.9367	27.8266	27.9607
		WP_003110392.1	NaN	NaN	NaN	NaN	23.9213	23.9008	NaN	NaN	24.1275	NaN	NaN	NaN	24.011	NaN	23.9655	NaN	23.9185	24.0842
		WP_003110405.1	NaN	NaN	NaN	NaN	NaN	NaN	NaN	NaN	NaN	26.0512	25.5546	25.5327	NaN	NaN	NaN	NaN	NaN	NaN
Riboflavin biosynthesis protein [Includes: Riboflavin kinase (EC 2.7.1.26) (Flavokinase); FMN adenylyltransferase (EC 2.7.7.2) (FAD pyrophosphorylase) (FAD synthase)]	ribF	WP_003110419.1	26.7152	26.7283	26.7477	26.6918	26.623	26.571	26.9879	27.0465	26.5972	27.6328	27.7446	27.6462	26.9545	26.6289	26.9928	27.0183	27.0143	26.7749
Methylthioribulose-1-phosphate dehydratase (MTRu-1-P dehydratase) (EC 4.2.1.109)	mtnB	WP_003110430.1	26.7364	26.9134	26.8926	26.4048	26.8259	26.8904	NaN	NaN	NaN	25.9556	26.1919	NaN	26.0104	26.0574	NaN	26.1237	NaN	NaN
Putative hydrolase	PA14_40220	WP_003110488.1	NaN	NaN	NaN	NaN	NaN	NaN	NaN	NaN	NaN	NaN	NaN	NaN	NaN	NaN	NaN	NaN	NaN	NaN
Biotin carboxyl carrier protein of acetyl-CoA carboxylase	accB	WP_003110495.1	31.576	31.6942	31.6263	31.9328	31.9876	31.9627	32.0617	32.0181	32.0125	33.0426	32.8769	32.9189	31.446	31.6015	31.6496	31.553	31.6324	31.5331
Putative N-hydroxyarylamine O-acetyltransferase	PA14_63830	WP_003110506.1	25.1655	25.0857	25.1227	25.2867	25.3157	24.8912	NaN	25.1674	NaN	NaN	NaN	NaN	NaN	25.2386	25.4916	NaN	NaN	NaN
Uncharacterized protein	PA14_11650	WP_003110517.1	26.0639	26.2454	26.2578	26.3821	26.487	26.4458	26.5815	26.5427	26.6697	27.0284	27.2969	27.2012	NaN	26.6839	26.5178	26.3486	26.6209	26.4218
Lysyl endopeptidase (EC 3.4.21.50) (Protease IV) (PvdS-regulated endoprotease)	prpL	WP_003110541.1	25.95	25.9665	25.7728	25.5696	25.7519	25.5935	NaN	NaN	NaN	NaN	NaN	NaN	25.9825	26.178	26.2811	25.8776	26.162	26.1147
Probable GTP-binding protein EngB	engB	WP_003110563.1	27.6854	27.7028	27.6329	27.7897	27.8039	27.8412	28.0367	28.0514	27.8779	28.6703	28.8511	28.784	27.7866	27.6861	27.8232	27.9796	27.9425	27.9114
Homoserine kinase (HK) (HSK) (EC 2.7.1.39)	thrB	WP_003110565.1	27.5372	27.5252	27.4258	27.7267	27.6477	27.7327	27.5685	27.5227	27.2989	27.7981	27.6499	27.6956	27.3639	27.3575	27.2656	27.3596	27.5536	27.4741
Uncharacterized protein	PA14_04300	WP_003110581.1	29.4109	29.4545	29.4799	29.4633	29.5572	29.7324	28.7733	28.5906	28.7281	30.9477	30.9101	30.8995	30.1679	29.8779	29.89	29.8057	29.8407	29.7919
Thymidylate synthase (TS) (TSase) (EC 2.1.1.45)	thyA	WP_003110588.1	27.8058	27.7614	27.9307	27.7026	27.6763	27.841	28.0877	28.0732	28.003	28.6004	28.471	28.7405	27.4357	27.4902	27.5183	27.6705	27.7148	27.6431
Putative hemolysin	PA14_01490	WP_003110659.1	30.6806	30.4518	30.4297	30.4391	30.3701	30.4024	27.4113	27.2766	27.2995	28.2117	28.1388	28.372	30.3024	30.2876	30.379	30.494	30.5397	30.5142
Putative fumarylacetoacetate hydrolase family protein	ycgM	WP_003110705.1	29.6765	29.7231	29.6581	29.956	30.0402	30.0643	29.6936	29.7311	29.6337	30.715	30.2748	30.1962	29.9578	30.1227	30.1255	29.9739	29.9728	30.1189
Gluconate dehydrogenase	gnd	WP_003110747.1	25.0104	25.1423	NaN	NaN	NaN	NaN	NaN	NaN	NaN	NaN	NaN	NaN	NaN	NaN	NaN	NaN	NaN	NaN
Cell division protein ZipA	zipA	WP_003110778.1	25.2405	25.8469	25.5406	NaN	25.1819	NaN	26.2353	27.0718	27.0355	25.9988	26.4761	26.4661	28.1137	28.3225	28.0027	26.5767	26.1539	26.0867
Guanine deaminase (Guanase) (EC 3.5.4.3) (Guanine aminohydrolase)	gda1	WP_003110785.1	27.5486	27.287	26.9381	26.7349	26.8538	27.4704	26.3287	26.2424	26.044	NaN	NaN	25.8756	25.8917	26.2162	26.1834	26.5841	26.5726	26.6553
Molybdopterin converting factor, small subunit	moaD	WP_003110788.1	24.0537	NaN	24.009	24.4209	NaN	24.5277	NaN	NaN	NaN	NaN	24.8688	NaN	NaN	NaN	NaN	NaN	NaN	NaN
Alkaline protease secretion protein AprD	aprD	WP_003110825.1	NaN	NaN	NaN	NaN	NaN	NaN	NaN	NaN	NaN	NaN	NaN	NaN	24.6154	NaN	24.6258	NaN	NaN	NaN
Putative semialdehyde dehydrogenase	PA14_48010	WP_003110830.1	NaN	NaN	NaN	NaN	NaN	NaN	NaN	NaN	NaN	NaN	NaN	NaN	NaN	NaN	24.597	NaN	23.9023	24.7722
Putative dihydrodipicolinate synthetase	PA14_48000	WP_003110831.1	NaN	NaN	NaN	NaN	NaN	NaN	NaN	NaN	NaN	NaN	NaN	NaN	28.3992	28.5396	28.6756	28.5775	28.6011	28.5955
Aminotransferase (EC 2.6.1.-)	tyrB	WP_003110849.1	31.9732	31.9289	31.9393	32.0388	32.0273	32.0444	32.2548	32.2298	32.2976	32.4589	32.4958	32.6675	32.0366	31.9813	32.0365	32.2777	32.3849	32.3606
Uncharacterized protein	PA14_66910	WP_003110866.1	25.4325	25.3792	25.2128	25.5293	25.4194	25.2558	NaN	NaN	NaN	NaN	25.1468	25.4891	25.5878	25.6579	25.5734	NaN	25.4024	NaN
Putative ferredoxin--NADP+ reductase	fnr-2	WP_003110878.1	27.0122	27.0994	26.9913	27.1609	27.1611	27.2118	28.1582	28.1373	28.0387	28.3334	28.5201	28.6956	28.1665	28.1469	28.2312	28.0424	28.2619	28.2325
Protein translocase subunit SecD	secD	WP_003110921.1	25.1986	25.3896	25.433	24.147	24.1112	24.0163	27.6442	27.6619	27.6122	NaN	NaN	NaN	28.5116	28.1814	28.6041	25.3109	25.6049	25.0438
Putative 3-hydroxyisobutyrate dehydrogenase	PA14_44120	WP_003110964.1	26.6014	26.5479	26.5362	26.615	26.7144	26.7266	26.1992	26.1904	26.2625	26.7918	26.9035	NaN	26.1081	26.2148	26.4253	26.1985	26.3082	26.2793
Ribosomal RNA large subunit methyltransferase M (EC 2.1.1.186) (23S rRNA (cytidine2498-2-O)-methyltransferase) (23S rRNA 2-O-ribose methyltransferase RlmM)	rlmM	WP_003110971.1	NaN	NaN	NaN	25.5976	NaN	25.6529	NaN	NaN	NaN	NaN	25.4603	25.5849	NaN	NaN	NaN	NaN	NaN	NaN
Uncharacterized protein	PA14_35780	WP_003111046.1	26.5436	26.6058	26.6147	26.9665	26.9008	26.8292	NaN	NaN	NaN	NaN	NaN	NaN	NaN	NaN	NaN	NaN	NaN	NaN
Putative homospermidine synthase	PA14_35790	WP_003111047.1	26.0675	25.8451	26.0414	25.7645	25.5022	25.4691	23.746	24.172	24.1798	NaN	23.8206	24.0461	24.902	25.0295	24.8283	24.7317	24.0383	24.4186
		WP_003111049.1	28.1374	27.8272	28.1459	28.1739	28.1302	28.0662	NaN	NaN	24.4961	25.0125	NaN	NaN	25.8904	26.5902	26.644	25.8212	NaN	NaN
Recombination protein RecR	recR	WP_003111077.1	NaN	NaN	NaN	NaN	NaN	NaN	NaN	25.6241	NaN	NaN	26.4964	26.8592	NaN	25.3991	NaN	NaN	NaN	NaN
N-carbamoylputrescine amidohydrolase	aguB	WP_003111119.1	27.6765	27.4957	27.4368	27.559	27.4582	27.6733	27.368	27.4171	27.1208	27.7984	27.6098	27.7449	26.2489	26.101	26.3669	25.4241	26.0594	26.5329
Uncharacterized protein	PA14_39500	WP_003111130.1	NaN	NaN	NaN	NaN	NaN	25.4116	NaN	NaN	NaN	26.6355	26.1834	NaN	NaN	NaN	NaN	NaN	NaN	NaN
Putative hydrolase, isochorismatase family	PA14_14270	WP_003111145.1	27.9476	27.8524	27.8673	27.8171	27.5954	27.7727	26.2638	26.8918	26.5863	27.2305	27.9316	27.7089	28.4357	28.5801	28.4811	28.6738	28.5239	28.6875
Putative thioesterase	PA14_23630	WP_003111181.1	26.1502	26.2203	26.2753	NaN	26.3358	26.187	26.4452	26.2681	26.3986	NaN	27.3204	NaN	NaN	NaN	25.8801	NaN	NaN	NaN
Aspartate-semialdehyde dehydrogenase (ASA dehydrogenase) (ASADH) (EC 1.2.1.11) (Aspartate-beta-semialdehyde dehydrogenase)	asd	WP_003111187.1	31.1934	31.1333	31.1474	31.2375	31.3646	31.3498	31.4923	31.5477	31.4641	31.5053	31.464	31.5456	31.0948	31.1751	31.2479	31.3677	31.4452	31.4537
ATP-dependent dethiobiotin synthetase BioD (EC 6.3.3.3) (DTB synthetase) (DTBS) (Dethiobiotin synthase)	bioD	WP_003111241.1	24.2471	24.1678	24.1497	24.0852	24.3147	24.0808	NaN	23.9544	NaN	24.9888	NaN	24.6636	NaN	NaN	NaN	NaN	NaN	NaN
Putative ABC transporter, periplasmic substrate-binding protein	PA14_33530	WP_003111290.1	NaN	NaN	NaN	NaN	NaN	NaN	29.3267	29.2887	29.3904	29.7711	29.8766	29.9005	29.2765	29.2405	29.2977	29.4167	29.3203	29.4297
Putative short-chain dehydrogenase	PA14_45430	WP_003111330.1	NaN	24.0474	23.9586	NaN	NaN	23.8453	NaN	NaN	NaN	NaN	NaN	NaN	NaN	NaN	NaN	NaN	NaN	NaN
Uncharacterized protein	PA14_62180	WP_003111351.1	NaN	NaN	NaN	NaN	NaN	NaN	NaN	NaN	NaN	NaN	24.875	25.047	NaN	NaN	NaN	NaN	NaN	NaN
Fumarylacetoacetase	fahA	WP_003111363.1	30.3843	30.3294	30.2989	30.1017	30.0299	30.0149	31.9589	31.989	31.9576	30.9608	31.1784	31.1548	32.4054	32.5158	32.4275	32.9097	32.7579	32.9179
Potassium uptake protein TrkA	trkA	WP_003111375.1	27.0282	26.9808	26.8654	26.9772	26.9809	27.0576	26.2247	26.0992	26.0561	NaN	24.8332	NaN	26.6763	26.5413	26.7438	26.2004	NaN	NaN
Transcriptional regulator GntR	gntR	WP_003111384.1	NaN	NaN	NaN	NaN	NaN	NaN	26.5359	26.4387	26.4928	26.8674	26.9481	27.017	NaN	26.2094	NaN	26.3431	NaN	NaN
7-cyano-7-deazaguanine synthase (EC 6.3.4.20) (7-cyano-7-carbaguanine synthase) (PreQ(0) synthase) (Queuosine biosynthesis protein QueC)	queC	WP_003111415.1	NaN	25.4333	25.296	25.6232	NaN	25.6749	25.7593	26.1934	25.4319	27.593	27.2055	27.6172	NaN	NaN	NaN	NaN	25.633	25.5788
Peptidoglycan-associated protein	oprL	WP_003111417.1	31.18	31.2618	31.2383	30.0161	30.155	29.9622	31.9883	31.9502	32.0392	31.7032	31.5774	31.6592	32.3617	32.0116	32.3543	31.1158	31.1636	31.0138
Putative peptidase or cellulase	PA14_19350	WP_003111432.1	27.3339	27.4062	27.3159	27.5896	27.6221	27.7321	NaN	NaN	NaN	NaN	NaN	NaN	28.2914	28.2307	28.3379	28.5509	28.6672	28.6221
Putative acetyltransferase, GNAT family	PA14_19360	WP_003111433.1	26.1415	25.8642	25.9087	26.2526	26.2725	26.3058	NaN	NaN	NaN	NaN	NaN	NaN	27.9494	27.6745	27.7698	27.8032	27.9009	27.817
Putative glucose-6-phosphate 1-epimerase (EC 5.1.3.15)	PA14_71570	WP_003111452.1;WP_003142078.1	27.5977	27.6069	27.6221	27.6728	27.8482	27.7497	27.3006	27.3421	27.4462	27.8476	27.9785	27.922	27.4962	27.5492	27.5585	27.6693	27.9087	27.6941
		WP_003111464.1;WP_003137135.1;EOT10776.1	27.0428	27.0049	26.7535	27.0817	27.0504	27.1172	27.0233	26.9128	26.9202	27.6186	27.6763	27.8081	26.4903	26.7392	26.9271	26.5098	26.6878	26.7127
PhoH family protein	PA14_12330	WP_003111486.1	28.9563	29.0165	28.7979	29.1428	29.1845	29.1588	29.2463	29.0688	29.2275	28.8279	28.9449	29.1704	29.135	29.0389	29.359	29.2573	29.2154	29.2635
Putative phosphoglycolate phosphatase	PA14_23210	WP_003111503.1;WP_003119716.1	28.7492	28.7698	28.714	29.0676	29.1169	29.0719	28.8285	28.7965	28.8272	29.8991	29.7717	29.7386	28.718	28.6984	28.72	28.6796	28.6387	28.6633
Potential phenazine-modifying enzyme	phzH	WP_003111526.1	23.8528	23.7346	23.7004	23.7807	23.6951	23.65	NaN	NaN	NaN	NaN	NaN	NaN	NaN	23.9694	NaN	NaN	23.7265	24.5143
		WP_003111582.1	31.4374	31.4882	31.5108	31.4756	31.431	31.4743	31.5309	31.4827	31.4927	31.8684	31.9097	32.0483	31.3022	31.3229	31.3035	31.5257	31.5768	31.5293
Uncharacterized protein	PA14_01020	WP_003111626.1	28.7718	28.8044	28.8136	29.2641	29.3344	29.3229	28.9856	29.0103	28.9432	27.2197	28.0572	27.3587	28.7272	28.6676	28.8175	28.6484	28.7872	28.6776
Uncharacterized protein	PA14_00990	WP_003111627.1	NaN	NaN	NaN	NaN	NaN	NaN	NaN	NaN	NaN	NaN	NaN	NaN	NaN	NaN	NaN	NaN	NaN	NaN
Putative ABC-type amino acid transporter	PA14_67860	WP_003111636.1	26.1686	26.2775	26.214	26.1704	NaN	NaN	27.1883	27.0165	26.9372	27.0763	27.0103	27.0503	NaN	26.2199	NaN	NaN	NaN	NaN
Uncharacterized protein	PA14_44080	WP_003111654.1	29.4198	29.4371	29.4744	29.3712	29.2795	29.2779	29.9041	30.0026	30.1264	30.9658	30.8492	30.9381	30.044	29.7544	29.7158	29.541	29.5606	29.6866
Possible threonine aldolase	PA14_52610	WP_003111717.1	28.5036	28.4731	28.4808	28.5762	28.6351	28.5256	28.8909	28.8223	28.8451	29.1235	29.0504	29.143	28.5821	28.6879	28.7197	28.6384	28.75	28.8261
Virginiamycin B lyase (EC 4.2.99.-) (Streptogramin B lyase)	PA14_06130	WP_003111755.1	25.7512	25.5613	25.3489	25.8539	26.0821	25.984	NaN	NaN	NaN	NaN	NaN	24.7576	25.8497	NaN	25.9046	26.0156	NaN	NaN
Phosphoserine aminotransferase (EC 2.6.1.52) (Phosphohydroxythreonine aminotransferase) (PSAT)	serC	WP_003111764.1	30.5285	30.602	30.5549	30.6757	30.5932	30.6442	30.8427	30.7975	30.9285	30.6111	30.8614	30.7875	30.6486	30.6638	30.6534	30.8874	30.9244	30.9429
Putative periplasmic metal-binding protein	PA14_18070	WP_003111818.1	NaN	NaN	NaN	25.5662	NaN	25.9756	25.6099	NaN	25.5767	26.7627	26.4105	26.4838	NaN	NaN	NaN	24.7808	NaN	NaN
2-oxoisovalerate dehydrogenase (Alpha subunit)	bkdA1	WP_003111886.1	30.3935	30.3635	30.4077	30.4728	30.4586	30.4687	30.6789	30.7312	30.7587	30.0866	29.9258	30.1348	30.9525	30.919	30.9425	30.6885	30.6618	30.7251
Uncharacterized protein	PA14_38710	WP_003111913.1	NaN	NaN	NaN	NaN	NaN	NaN	NaN	NaN	NaN	NaN	25.9459	25.8752	NaN	NaN	NaN	NaN	NaN	NaN
Fe(III)-pyochelin outer membrane receptor	fptA	WP_003111969.1	NaN	NaN	NaN	NaN	NaN	NaN	NaN	NaN	NaN	NaN	NaN	NaN	28.5587	29.1776	29.2794	28.4233	28.4406	28.4302
Uncharacterized protein	PA14_48320	WP_003112042.1	26.272	26.1546	25.454	25.7429	25.7869	25.924	25.6119	26.0748	25.961	26.5447	26.5555	26.6661	26.2859	25.9369	26.0072	26.4638	26.1696	25.9303
Amidase family protein	PA14_10040	WP_003112050.1	29.2832	29.2942	29.3711	29.5337	29.4934	29.5167	29.582	29.5577	29.5777	24.8911	26.0639	25.8631	29.2342	29.2217	29.5166	29.643	29.7789	29.6968
Putative glucose-6-phosphate 1-epimerase (EC 5.1.3.15)	PA14_23050	WP_003112064.1	NaN	NaN	NaN	NaN	25.018	25.1615	NaN	NaN	NaN	NaN	25.3887	25.5998	NaN	NaN	NaN	NaN	NaN	NaN
Putative transporter	PA14_09380	WP_003112118.1	NaN	NaN	NaN	NaN	NaN	NaN	NaN	NaN	NaN	NaN	NaN	NaN	NaN	25.3207	24.7838	NaN	NaN	NaN
Putative outer membrane porin	PA14_02020	WP_003112121.1	26.736	26.3631	26.4353	NaN	25.6319	NaN	26.6078	26.6414	26.4812	NaN	NaN	NaN	26.4175	26.3538	26.2116	NaN	NaN	NaN
Putative putative Zn-dependent protease with chaperone function	ycaL	WP_003112168.1	NaN	NaN	NaN	NaN	NaN	NaN	NaN	NaN	NaN	27.1787	27.1094	27.3016	NaN	NaN	NaN	NaN	NaN	NaN
Ribosomal protein L11 methyltransferase (L11 Mtase) (EC 2.1.1.-)	prmA	WP_003112237.1	NaN	NaN	NaN	NaN	NaN	NaN	NaN	NaN	NaN	26.3834	26.0872	26.0793	NaN	NaN	25.7059	NaN	NaN	NaN
Putative ADP-ribose pyrophosphatase	PA14_64930	WP_003112292.1	28.8265	28.7573	28.757	28.9648	28.9836	28.9525	28.0698	28.0107	27.9346	28.4837	28.511	28.7317	28.5273	28.5636	28.5965	28.6935	28.6979	28.7205
Uncharacterized protein	PA14_48590	WP_003112447.1	28.0674	28.2063	28.155	28.0538	28.0906	28.1651	NaN	NaN	NaN	27.3671	27.1727	27.3435	NaN	NaN	NaN	NaN	NaN	NaN
Probable transcriptional regulator	PA14_51205	WP_003112543.1	NaN	25.8395	25.6824	26.0997	25.7748	NaN	NaN	NaN	NaN	26.1779	26.0859	26.6565	NaN	NaN	NaN	NaN	NaN	NaN
Quinolinate synthase A (EC 2.5.1.72)	nadA	WP_003112547.1	27.1052	27.2606	27.1616	27.3112	27.4806	27.701	27.7139	27.5567	27.4562	28.0742	27.6817	27.5162	NaN	26.6264	NaN	26.3614	NaN	NaN
D-lactate dehydrogenase (Fermentative)	ldhA	WP_003112591.1	24.8605	24.8451	24.7326	25.0202	24.7294	25.0212	NaN	NaN	NaN	NaN	NaN	NaN	NaN	NaN	NaN	24.5168	NaN	NaN
Uncharacterized protein	PA14_57040	WP_003112758.1	27.7346	27.743	27.8842	27.717	27.821	27.6162	27.736	27.6005	27.6028	28.5446	28.3424	28.5138	27.8998	28.0918	28.1405	27.9211	28.2357	28.1476
Uncharacterized protein	PA14_60560	WP_003112819.1	25.3619	25.2285	25.14	26.162	26.1274	25.8299	NaN	NaN	NaN	25.7018	25.0362	NaN	NaN	NaN	NaN	NaN	NaN	NaN
Putative glutamine synthetase;Putative glutamine synthetase	PA14_03860;PA14_38140	WP_003112937.1	27.9248	27.6388	27.9434	28.1058	27.8844	28.0424	25.7861	25.4347	NaN	NaN	NaN	NaN	26.965	26.9224	26.5166	26.7762	26.3163	26.6706
dTDP-4-dehydrorhamnose reductase (EC 1.1.1.133)	PA14_11250	WP_003113045.1;WP_031627508.1	26.7037	26.681	26.5464	26.6875	26.8833	26.7203	27.0961	26.9553	27.134	27.2197	27.3499	27.5516	26.6606	26.5125	26.6036	26.8731	26.7438	26.6648
Putative adhesion protein	PA14_33560	WP_003113055.1	NaN	NaN	NaN	NaN	NaN	NaN	29.5282	29.492	29.5079	29.6133	29.5259	29.543	28.9482	29.0448	29.0368	29.1482	29.2109	29.2544
Putative 3-hydroxyisobutyrate dehydrogenase	PA14_21180	WP_003113156.1	NaN	25.0419	NaN	NaN	NaN	NaN	25.7878	25.7621	25.7611	26.3399	25.6843	25.7289	25.2337	25.3031	25.3172	NaN	25.2832	25.4445
Tyrosine--tRNA ligase (EC 6.1.1.1) (Tyrosyl-tRNA synthetase) (TyrRS)	tyrZ	WP_003113167.1	30.7369	30.7637	30.7438	30.7868	30.7959	30.7718	31.0758	31.0918	31.0528	30.3905	30.4771	30.5721	30.6528	30.6735	30.6652	30.8322	30.9374	30.8193
Bis(5-nucleosyl)-tetraphosphatase, symmetrical (EC 3.6.1.41) (Ap4A hydrolase) (Diadenosine 5,5-P1,P4-tetraphosphate pyrophosphohydrolase) (Diadenosine tetraphosphatase)	apaH	WP_003113213.1	25.772	NaN	NaN	26.0092	NaN	25.8024	26.211	26.045	26.1113	26.1924	26.5582	26.5491	25.7889	25.967	25.8771	26.1184	26.285	26.2277
Uncharacterized protein	PA14_05970	WP_003113272.1	NaN	NaN	NaN	NaN	NaN	NaN	NaN	NaN	NaN	27.2023	26.7577	27.0861	NaN	NaN	NaN	NaN	NaN	NaN
Pseudouridine synthase (EC 5.4.99.-)	yciL	WP_003113439.1	27.706	27.8124	27.7886	27.7675	27.7484	27.6285	28.3803	28.4603	28.4166	27.8669	27.648	27.6777	27.6776	27.8165	27.7121	27.7688	27.8176	28.061
RNA polymerase sigma factor RpoS (Sigma S) (Sigma-38)	rpoS	WP_003113871.1	29.7052	29.5664	29.7483	29.6385	29.5851	29.6157	28.688	28.8418	28.675	28.5725	28.5764	28.2332	29.5667	29.7111	29.5877	29.645	29.4749	29.4325
Uncharacterized protein	PA14_24980	WP_003113973.1	30.4079	30.4683	30.3914	30.3494	30.4049	30.3477	30.8119	30.7889	30.8659	31.4662	31.3512	31.446	31.0355	30.9676	31.032	31.0667	31.1891	31.0805
Uroporphyrinogen-III synthase	hemD	WP_003114032.1	25.2333	25.6049	NaN	25.5321	25.4544	25.4164	25.736	25.4904	25.4236	25.9397	25.9469	25.8324	25.217	NaN	25.6803	25.6004	NaN	25.5656
Uncharacterized protein	PA14_72360	WP_003114119.1	NaN	NaN	25.856	26.423	26.4727	NaN	NaN	NaN	NaN	NaN	NaN	NaN	NaN	NaN	NaN	NaN	NaN	NaN
L-aspartate oxidase (EC 1.4.3.16)	nadB	WP_003114182.1	25.8674	NaN	NaN	NaN	NaN	NaN	26.195	26.1058	25.9354	NaN	NaN	NaN	25.9662	26.1083	26.0677	26.1729	26.2935	26.2457
Uncharacterized protein	PA14_53820	WP_003114198.1	29.821	29.8204	29.6707	30.0398	30.0826	29.9968	29.3544	29.359	29.2608	30.1333	30.3317	30.2756	29.0374	28.9684	28.9238	29.1515	29.2024	29.2082
D-alanyl-D-alanine-endopeptidase	pbpG	WP_003114239.1	NaN	NaN	NaN	NaN	NaN	NaN	NaN	25.4253	25.2829	26.0264	26.0615	26.2948	NaN	NaN	NaN	NaN	NaN	NaN
Putative rubredoxin reductase	rubB	WP_003114369.1	28.6429	28.7626	28.5426	28.7652	28.7113	28.7858	28.9315	29.0337	28.8982	28.6376	28.5073	28.3258	28.9434	28.8959	29.0459	29.105	29.0892	29.0085
Putative hydrolase	PA14_28630	WP_003114410.1	NaN	NaN	NaN	23.7687	NaN	NaN	NaN	NaN	NaN	NaN	NaN	24.5862	NaN	NaN	NaN	NaN	NaN	23.9912
Putative oxidoreductase	ordL	WP_003114430.1	26.6424	26.7424	26.5309	26.6085	26.4599	26.4785	NaN	26.0046	NaN	NaN	NaN	25.8574	NaN	25.9462	NaN	NaN	NaN	NaN
Pyoverdine synthetase F	pvdF	WP_003114501.1	NaN	NaN	NaN	NaN	NaN	NaN	30.9602	30.8642	30.8798	31.2838	31.3004	31.4794	30.617	30.4906	30.6499	30.5243	30.6258	30.543
L-ornithine N5-oxygenase	pvdA	WP_003114509.1	NaN	NaN	NaN	NaN	NaN	NaN	31.2208	31.2451	31.2529	31.0292	31.0716	31.0335	32.2225	32.2154	32.1802	31.5375	31.6505	31.6165
Uncharacterized protein	PA14_66120	WP_003114548.1	26.2903	26.3299	26.1225	25.9146	26.0262	25.8515	26.568	26.4598	26.4162	26.0511	25.84	NaN	26.5135	26.437	26.732	25.4942	NaN	NaN
Pyruvate dehydrogenase E1 component (EC 1.2.4.1)	aceA	WP_003114556.1	33.9909	34.0626	34.0831	33.876	33.916	33.88	33.6559	33.6225	33.701	NaN	NaN	NaN	33.4534	33.3912	33.3493	33.4145	33.4723	33.3752
Single-stranded DNA-binding protein (SSB)	ssb	WP_003114685.1	31.4125	31.3585	31.3873	31.5098	31.4365	31.5285	31.4814	31.3529	31.4776	32.5262	32.4831	32.5034	31.1643	31.0196	31.1612	31.1648	31.2993	31.1838
ATP-dependent RNA helicase DeaD (EC 3.6.4.13) (Cold-shock DEAD box protein A)	deaD	WP_003114758.1;WP_003119873.1	27.388	27.3782	27.3641	27.7983	27.7077	27.6694	27.5411	27.4711	27.5597	25.7547	25.8775	26.6553	27.6512	27.3724	27.5751	27.1623	27.1247	27.2601
Uncharacterized protein	PA14_22870	WP_003114836.1	NaN	NaN	NaN	NaN	NaN	NaN	NaN	NaN	NaN	26.419	NaN	26.7318	NaN	NaN	NaN	NaN	NaN	NaN
Putative ATP-binding component of ABC transporter	gltK	WP_003114840.1	26.8505	26.1001	26.5818	26.3085	26.6577	26.6465	29.2244	29.3897	29.3273	27.4066	27.4826	27.3561	29.8673	29.8773	29.872	27.7526	27.7812	28.1272
Uncharacterized protein	PA14_00940	WP_003115052.1	NaN	NaN	NaN	NaN	24.3355	24.5062	NaN	NaN	24.8302	NaN	NaN	NaN	NaN	NaN	NaN	NaN	NaN	NaN
Phenazine biosynthesis protein PhzB 2	phzB2	WP_003115119.1	32.7082	32.7308	32.6636	32.7386	32.8323	32.8651	31.1611	31.069	31.044	31.295	31.436	31.4647	31.7614	31.7478	31.8278	31.9768	31.888	31.8842
Elongation factor Tu (EF-Tu)	tuf1;tuf2	WP_003115146.1	37.1309	37.1305	37.1591	36.9626	37.0417	37.0686	37.5377	37.4634	37.5451	37.6301	37.4939	37.601	37.3027	37.1516	37.2843	37.4437	37.5983	37.5181
Histidinol-phosphate aminotransferase (EC 2.6.1.9) (Imidazole acetol-phosphate transaminase)	hisC2	WP_003115433.1	28.9699	28.9411	28.8635	29.0973	29.0366	29.0313	29.6855	29.5895	29.4859	29.5578	29.658	29.5454	28.9938	28.993	29.1276	29.0939	29.366	29.3705
Esterase EstA	estA	WP_003115524.1	NaN	NaN	NaN	NaN	NaN	NaN	27.1155	27.2691	26.9832	NaN	NaN	NaN	27.741	27.9453	27.9277	NaN	25.7311	25.8135
Putative acetyltransferase	PA14_21710	WP_003115565.1;WP_003119682.1	27.7214	27.7027	27.7082	27.6879	27.9964	27.9096	27.9446	27.9519	27.9509	29.2676	28.5398	28.476	27.4647	27.6641	27.481	27.6585	27.7819	27.7284
Protein FdhE homolog	fdhE	WP_003116089.1	28.2158	28.0105	27.9538	28.2194	28.1866	28.3146	27.1811	27.1461	27.1483	27.6765	27.8433	27.9983	NaN	NaN	NaN	NaN	NaN	NaN
Polyhydroxyalkanoate synthesis protein PhaF	phaF	WP_003116129.1	30.8159	30.8278	30.8527	31.1908	31.1837	31.1964	30.8792	30.7995	30.9529	31.1046	30.9938	31.1168	31.6775	31.6083	31.7004	31.0931	31.396	31.1447
Uncharacterized protein	PA14_66190	WP_003116149.1	NaN	NaN	NaN	NaN	NaN	NaN	NaN	NaN	NaN	NaN	NaN	NaN	NaN	NaN	NaN	NaN	NaN	NaN
Putative glutathione S-transferase	PA14_57200	WP_003116203.1	26.0617	26.0817	25.8875	25.8909	26.1295	NaN	NaN	NaN	NaN	NaN	NaN	NaN	NaN	NaN	NaN	NaN	NaN	NaN
Putative binding protein component of ABC transpor	PA14_58350	WP_003116231.1	28.6974	28.4544	28.4262	28.6623	28.4723	28.2537	28.0429	28.1565	28.2673	NaN	26.5291	NaN	28.4917	28.2374	27.83	28.4453	27.817	28.0373
Putative outer membrane ferric siderophore receptor	piuA	WP_003116241.1	NaN	NaN	NaN	NaN	NaN	NaN	28.8785	29.2593	29.0702	NaN	NaN	NaN	29.0899	29.222	29.1302	27.7814	27.5971	27.9181
Porin;Porin	opbA;oprB	WP_003117825.1;WP_003116413.1	26.9902	26.5313	26.4416	25.0341	NaN	25.0508	30.6676	30.5586	30.4755	25.9294	25.9574	26.1349	31.0279	31.1109	31.0251	28.6028	27.4797	28.7293
DNA gyrase subunit A (EC 5.6.2.3)	gyrA	WP_003116419.1	31.8439	31.861	31.9742	31.8908	31.8745	31.8616	32.1674	32.0817	32.1266	NaN	NaN	NaN	31.8544	31.7955	31.8409	31.9887	32.0824	31.9974
		WP_003116467.1	27.6231	27.5982	27.4895	27.7423	27.6422	27.7283	28.1062	27.9092	27.9278	NaN	NaN	NaN	27.7654	27.7056	27.6662	27.8086	27.7807	27.8612
Chloroperoxidase	cpo	WP_003116692.1	26.6091	26.6578	26.7357	26.8872	26.7955	26.8418	NaN	NaN	NaN	26.578	26.6544	26.5042	27.4263	27.3693	27.423	27.7892	27.9769	27.8484
CRISPR-associated protein Csy2	csy2	WP_003116910.1	29.6656	29.5846	29.4965	29.6231	29.6176	29.5821	29.0643	29.0553	28.9943	28.8118	28.7585	29.1867	29.5471	29.4593	29.653	29.7828	29.85	29.7365
Probable short-chain dehydrogenase	PA14_51090	WP_003116998.1	NaN	25.4521	NaN	NaN	NaN	25.2559	NaN	NaN	NaN	NaN	NaN	25.2296	NaN	NaN	NaN	25.3839	NaN	25.9738
Siderophore receptor protein;Ferric enterobactin receptor	pirA;pfeA	WP_003117107.1	NaN	NaN	NaN	NaN	NaN	NaN	27.3436	27.4006	27.4269	NaN	NaN	NaN	27.5922	27.8136	27.612	NaN	NaN	NaN
Aminotransferase (EC 2.6.1.-)	phhC	WP_003117127.1	31.3592	31.3273	31.3591	31.3092	31.2763	31.3214	32.1494	32.1201	32.124	31.9417	31.9366	32.0995	32.1371	32.1202	32.1032	32.3761	32.3948	32.446
Cointegrate resolution protein T	tnpT	WP_003117288.1	NaN	NaN	NaN	NaN	NaN	25.8029	NaN	NaN	NaN	26.1798	26.1678	26.3438	NaN	25.1235	25.589	25.6336	NaN	25.7162
Uncharacterized protein PA14_35840	PA14_35840	WP_003117289.1	25.7377	25.5863	25.5746	26.0211	25.8511	25.8823	24.5453	NaN	NaN	NaN	24.8451	24.7105	25.8614	25.2925	NaN	NaN	NaN	NaN
Phospho-2-dehydro-3-deoxyheptonate aldolase (EC 2.5.1.54)	dhs	WP_003117352.1	26.72	26.8043	26.7569	26.8745	26.7007	26.9873	NaN	NaN	NaN	NaN	NaN	NaN	NaN	25.0421	NaN	25.2295	NaN	NaN
Putative proline racemase	PA14_47840	WP_003117444.1	NaN	NaN	NaN	NaN	NaN	NaN	NaN	NaN	NaN	NaN	NaN	NaN	26.2366	26.2254	26.2354	26.4136	26.4902	26.6064
Molybdate-binding periplasmic protein modA	modA	WP_003117674.1	26.3659	25.9952	26.1195	26.3764	26.3802	26.4946	NaN	NaN	NaN	26.3214	26.0681	26.6874	26.2813	25.9905	26.1531	26.3469	26.3153	26.5282
Putative phosphohistidine phosphatase SixA	sixA	WP_003117751.1	25.7438	25.7073	25.7142	25.9827	26.0488	26.0684	26.1435	26.317	26.2356	26.9652	26.8576	26.9266	26.3124	26.0866	26.3157	25.9081	26.2711	25.6639
Anthranilate synthase component II	trpG	WP_003117978.1	27.0341	27.0405	26.8721	26.9928	26.9972	27.0389	27.5466	27.4748	27.4838	28.0211	27.7279	27.9492	NaN	NaN	27.0984	27.3242	27.3598	27.4066
N-formylglutamate amidohydrolase	hutG	WP_003117997.1	26.4367	26.3631	26.362	26.3971	26.4185	26.3824	NaN	NaN	NaN	NaN	NaN	NaN	NaN	NaN	26.6695	26.9382	NaN	NaN
Chorismate mutase (EC 5.4.99.5)	PA14_68480	WP_003118024.1	26.3304	26.6638	NaN	26.4495	26.7329	26.6521	NaN	NaN	NaN	26.673	27.1943	27.4646	NaN	NaN	NaN	NaN	26.2937	26.2479
Beta-hexosaminidase (EC 3.2.1.52) (Beta-N-acetylhexosaminidase) (N-acetyl-beta-glucosaminidase)	nagZ	WP_003118092.1	29.4047	29.4241	29.4322	29.5411	29.5159	29.5852	29.8242	29.7009	29.7048	29.6403	29.938	30.1333	29.5191	29.4709	29.6024	29.7027	29.7765	29.7702
Putative acyl-CoA dehydrogenase	PA14_09630	WP_003118167.1	32.4275	32.475	32.4622	32.3642	32.356	32.3676	31.1035	31.1711	31.0992	29.6951	29.4717	29.6434	30.7111	30.8263	30.8344	30.9929	31.0913	31.0229
Putative murein transglycosylase	PA14_12160	WP_003118255.1	26.7557	27.063	27.0985	26.3593	26.4533	26.556	27.0913	27.0407	26.9869	25.3984	NaN	26.0298	26.3523	26.1139	26.752	NaN	NaN	NaN
Probable ATP-dependent RNA helicase	PA14_12760	WP_003118269.1	NaN	NaN	NaN	24.471	24.2533	24.3543	24.7949	NaN	NaN	NaN	23.8156	NaN	24.7467	NaN	NaN	NaN	NaN	NaN
Putative amino acid ABC transporter	PA14_13990	WP_003118292.1	26.5233	26.5195	26.3773	26.4965	26.4917	26.7429	26.3229	26.2845	26.3215	27.0012	26.8238	26.8653	26.1937	26.5803	26.458	26.3879	26.4873	26.7356
		WP_003119123.1;WP_073646509.1	NaN	NaN	24.0735	NaN	NaN	NaN	NaN	NaN	NaN	NaN	NaN	NaN	NaN	24.0448	24.083	NaN	NaN	NaN
Lipoyl synthase (EC 2.8.1.8) (Lip-syn) (LS) (Lipoate synthase) (Lipoic acid synthase) (Sulfur insertion protein LipA)	lipA	WP_003119196.1	29.0991	29.0889	28.8046	29.0448	29.3763	29.2971	26.8276	26.6688	25.8193	24.7501	24.9706	26.8049	NaN	NaN	NaN	NaN	NaN	NaN
Acylhomoserine lactone dependent transcriptional regulator	rhlR	WP_003119559.1	29.6701	29.5901	29.688	29.9705	29.797	29.7332	26.9199	25.7839	25.63	27.4333	26.6753	26.6078	28.709	28.7346	28.5737	28.1199	28.0225	28.1982
Haem uptake outer membrane receptor HasR	hasR	WP_003453187.1;WP_003119598.1	NaN	NaN	NaN	NaN	NaN	NaN	23.9968	23.8166	23.3239	NaN	NaN	NaN	23.851	24.2497	24.1635	24.1426	23.065	23.7546
UDP-N-acetylenolpyruvoylglucosamine reductase (EC 1.3.1.98) (UDP-N-acetylmuramate dehydrogenase)	murB	WP_003119807.1	26.5554	26.381	26.3936	26.7054	26.5263	26.3206	26.8649	26.8491	26.8999	27.0805	27.0046	27.0065	26.3704	26.5383	26.5859	26.8269	26.746	26.7191
Acyl-CoA thioesterase I	tesA	WP_003119867.1	26.7204	27.0502	26.6987	26.8716	26.9131	26.7888	26.9879	26.9613	26.7868	27.6299	26.9851	27.1136	26.7624	26.901	26.7831	26.767	26.7997	26.9535
2-heptyl-3-hydroxy-4(1H)-quinolone synthase (EC 1.14.13.182) (2-heptyl-3,4-dihydroxyquinoline synthase)	pqsH	WP_003119987.1	27.5047	28.3146	27.5813	27.6701	27.6424	27.8133	26.7434	26.6402	26.8124	NaN	26.4275	26.4476	28.4233	28.6768	28.6372	27.5357	27.3346	27.3853
Dihydrolipoyl dehydrogenase (EC 1.8.1.4)	lpdV	WP_003120146.1	31.0748	30.9973	30.9929	31.0353	31.0652	31.112	31.5018	31.4521	31.5174	30.7218	30.575	30.5546	31.793	31.7634	31.8256	31.6736	31.6813	31.7659
Transcriptional regulator ExsA	exsA	WP_003120334.1	25.5573	25.139	25.1985	25.3603	25.1611	25.3419	25.098	25.5902	25.1846	NaN	25.5121	25.5384	NaN	NaN	NaN	NaN	NaN	NaN
Alginate regulatory protein AlgQ	algQ	WP_003120370.1	27.113	27.3334	27.3491	27.7174	27.6102	27.7709	27.9595	27.872	27.8906	28.6351	28.8167	28.8346	NaN	NaN	NaN	NaN	27.7429	27.753
Probable oxidoreductase	PA14_43190	WP_003120416.1	26.7064	25.837	26.3242	26.0828	25.5472	24.94	24.4391	25.2301	25.3438	25.6523	25.1911	24.886	25.0722	25.3308	24.6965	25.9563	25.2861	25.7544
Ribosomal protein S12 methylthiotransferase RimO (S12 MTTase) (S12 methylthiotransferase) (EC 2.8.4.4) (Ribosomal protein S12 (aspartate-C(3))-methylthiotransferase) (Ribosome maturation factor RimO)	rimO	WP_003120722.1	26.7335	26.6572	26.5137	26.7695	26.7402	26.526	NaN	NaN	NaN	NaN	NaN	NaN	NaN	NaN	NaN	NaN	NaN	NaN
Lipopolysaccharide export system protein LptA	lptA	WP_003120916.1	NaN	NaN	NaN	NaN	NaN	NaN	27.305	27.3648	27.546	28.3818	28.1211	28.1756	27.5064	27.3514	27.1352	27.2398	27.2821	27.1719
DNA-binding protein Fis	fis	WP_003121116.1	NaN	NaN	NaN	NaN	NaN	NaN	NaN	NaN	NaN	27.2373	26.9816	27.0625	NaN	NaN	NaN	NaN	NaN	NaN
Iron-sulfur cluster assembly protein CyaY	cyaY	WP_003121284.1	NaN	NaN	NaN	NaN	27.6699	27.9048	27.9508	28.0006	26.5546	28.7277	28.8251	28.8606	25.7884	25.5607	NaN	25.6277	26.2477	NaN
Ribosomal RNA large subunit methyltransferase G (EC 2.1.1.174) (23S rRNA m2G1835 methyltransferase) (rRNA (guanine-N(2)-)-methyltransferase RlmG)	rlmG	WP_003121341.1	NaN	NaN	NaN	NaN	NaN	NaN	NaN	NaN	NaN	NaN	NaN	NaN	NaN	NaN	NaN	NaN	NaN	NaN
Agmatine deiminase (EC 3.5.3.12) (Agmatine iminohydrolase)	aguA	WP_003121701.1	28.8984	28.9278	28.8483	29.0352	29.0301	28.9941	28.8217	28.8796	28.9586	28.7335	28.7099	28.8709	28.9146	28.8243	28.8277	29.0883	28.9511	29.0475
Putative amino acid oxidase	PA14_14010	WP_003122058.1	NaN	NaN	NaN	25.4896	NaN	NaN	NaN	NaN	NaN	NaN	NaN	NaN	25.7668	25.9564	26.0373	26.0083	26.1886	26.1562
DNA mismatch repair protein MutS	mutS	WP_003122151.1;WP_014603975.1	28.2452	28.1683	28.0313	28.1703	28.2501	28.1329	27.1632	27.1216	26.951	NaN	NaN	NaN	27.4751	27.455	27.3991	27.3634	26.9454	26.976
PvdN	pvdN	WP_003122677.1	NaN	NaN	NaN	NaN	NaN	NaN	29.9712	30.0496	30.0259	29.5358	29.2911	29.538	29.7272	29.7681	29.656	29.883	29.9399	29.8332
Putative decarboxylase	ilvG	WP_003122953.1	26.3557	26.2762	26.2121	26.4371	26.2195	26.3478	25.7764	25.8023	25.8501	NaN	NaN	NaN	NaN	NaN	25.6074	NaN	25.2178	25.4311
UPF0225 protein PA14_50900	PA14_50900	WP_003123184.1	NaN	NaN	NaN	NaN	NaN	NaN	NaN	NaN	NaN	25.3672	25.3552	25.3574	NaN	NaN	NaN	NaN	NaN	NaN
Aspartate--tRNA(Asp/Asn) ligase (EC 6.1.1.23) (Aspartyl-tRNA synthetase) (AspRS) (Non-discriminating aspartyl-tRNA synthetase) (ND-AspRS)	aspS	WP_003123218.1	31.6329	31.5869	31.5798	31.4465	31.4935	31.4252	31.4574	31.4514	31.4236	29.2935	29.4878	29.486	31.2297	31.2174	31.1761	31.1916	31.2277	31.1585
Uncharacterized protein	PA14_52020	WP_003123220.1	25.9215	25.834	25.9371	NaN	25.3323	NaN	26.9369	26.3212	26.3001	25.9463	25.5079	25.4775	27.0635	27.0503	27.0237	NaN	NaN	NaN
Probable phenazine biosynthesis protein	phzB1	WP_003123955.1	31.1239	31.0627	30.9441	31.2536	31.2251	31.3564	30.4225	30.4986	30.3168	31.2678	31.0567	31.2316	31.0155	31.4014	31.2096	31.3775	31.4223	31.518
UDP-N-acetylmuramate--L-alanyl-gamma-D-glutamyl-meso-2,6-diaminoheptandioate ligase (EC 6.3.2.45) (Murein peptide ligase) (UDP-N-acetylmuramate:L-alanyl-gamma-D-glutamyl-meso-diaminopimelate ligase)	mpl	WP_003124067.1	28.2961	28.2424	28.3098	28.4345	28.5408	28.6159	28.6369	28.5285	28.4442	27.7909	27.8495	27.8646	28.4183	28.6344	28.3882	28.8087	28.8614	28.7864
S-(hydroxymethyl)glutathione dehydrogenase (EC 1.1.1.284)	adhC	WP_003124150.1	30.7146	30.6389	30.577	30.6692	30.684	30.6171	29.9461	29.9215	29.9492	29.8475	29.9251	29.7782	28.985	29.2694	29.1212	29.4108	29.1596	29.2871
Lon protease (EC 3.4.21.53) (ATP-dependent protease La)	lon	WP_003124759.1	30.9318	30.9251	30.8481	31.0215	30.9795	30.9913	30.9544	30.9657	30.9239	NaN	24.3932	25.1727	30.9333	30.8205	30.8688	30.8032	30.8268	30.7346
Acetyltransferase component of pyruvate dehydrogenase complex (EC 2.3.1.12)	aceF	WP_003125595.1	33.3085	33.3574	33.2566	33.2919	33.3055	33.3588	33.1022	33.0456	33.0917	29.63	30.0447	29.7517	32.7016	32.6847	32.6694	32.6241	32.6863	32.7029
Maleylacetoacetate isomerase	maiA	WP_003128823.1	28.646	28.5525	28.6341	28.2779	28.3657	28.2253	30.2616	30.3765	30.3203	31.0371	31.1181	31.1687	30.4682	30.4444	30.5634	30.8443	30.7951	30.7876
		WP_003128980.1	26.067	25.8599	25.9629	26.0246	25.9786	26.1106	26.2165	26.4228	26.4288	26.7516	26.9936	26.5497	26.2516	26.039	25.9389	26.4492	26.1328	26.2096
Stress response kinase A (EC 2.7.11.1) (Serine/threonine-protein kinase SrkA)	srkA	WP_003129062.1	27.1044	27.0579	26.8701	27.1688	27.0559	27.1758	26.9559	27.0031	26.834	26.7219	26.8405	26.8514	27.0829	27.192	27.1175	27.3882	27.4569	27.2354
Putative two-component response regulator	PA14_09690	WP_003129339.1	26.0487	26.0658	25.761	25.9253	26.2101	25.973	25.4737	25.9657	25.3634	25.9647	25.8731	25.5189	NaN	24.98	25.047	25.5022	25.4509	25.5472
Carboxylesterase	estB	WP_003129570.1	29.1316	29.1545	29.0666	29.3432	29.4938	29.63	28.8111	28.9414	28.8338	29.8484	29.5975	29.34	29.0144	29.0232	29.0516	29.0874	29.1334	29.2413
Outer membrane protein assembly factor BamB	bamB	WP_003129775.1	28.5872	28.8393	28.6412	27.5448	27.5859	27.4991	29.5267	29.5621	29.4333	27.2045	27.2721	27.2763	29.7886	29.8373	29.6851	28.1453	28.5191	28.5338
Uncharacterized protein	PA14_16730	WP_003129902.1	NaN	NaN	NaN	22.7712	NaN	23.0504	22.8715	NaN	NaN	NaN	NaN	NaN	NaN	NaN	22.7686	NaN	NaN	NaN
Putative carboxyvinyl-carboxyphosphonate phosphorylmutase	PA14_16740	WP_003129903.1	26.4703	NaN	NaN	NaN	NaN	26.579	NaN	25.4397	NaN	26.3721	26.3789	26.4102	26.3562	26.2055	NaN	26.4396	26.3706	26.2465
Ditrans,polycis-undecaprenyl-diphosphate synthase ((2E,6E)-farnesyl-diphosphate specific) (EC 2.5.1.31) (Ditrans,polycis-undecaprenylcistransferase) (Undecaprenyl diphosphate synthase) (UDS) (Undecaprenyl pyrophosphate synthase) (UPP synthase)	uppS	WP_003129937.1	NaN	NaN	NaN	NaN	NaN	NaN	26.109	NaN	NaN	27.2656	27.0783	27.0164	NaN	NaN	NaN	NaN	NaN	NaN
3-hydroxyisobutyrate dehydrogenase (HIBADH) (EC 1.1.1.31)	mmsB	WP_003130016.1	27.2767	27.3422	27.1337	26.6953	26.7557	26.6815	NaN	NaN	NaN	NaN	NaN	25.8914	NaN	26.0586	26.0737	NaN	NaN	NaN
UDP-4-amino-4-deoxy-L-arabinose--oxoglutarate aminotransferase (EC 2.6.1.87) (UDP-(beta-L-threo-pentapyranosyl-4-ulose diphosphate) aminotransferase) (UDP-Ara4O aminotransferase) (UDP-4-amino-4-deoxy-L-arabinose aminotransferase)	arnB	WP_003130049.1	27.1493	27.3249	27.211	27.2524	27.3213	27.4328	NaN	26.2875	NaN	NaN	NaN	26.3134	NaN	NaN	NaN	NaN	NaN	NaN
		WP_003130495.1	28.149	28.0457	28.0513	28.2604	28.1531	28.3077	28.3176	28.4854	28.2911	28.9103	29.015	28.8464	28.8314	28.8294	28.8952	28.4974	28.2615	28.4876
Glutamate--tRNA ligase (EC 6.1.1.17) (Glutamyl-tRNA synthetase) (GluRS)	gltX	WP_003130541.1	30.6567	30.616	30.6	30.7031	30.7102	30.7137	30.8336	30.7918	30.7596	29.8332	30.0394	30.0874	29.6741	29.7353	29.621	30.0018	30.0347	30.087
Uncharacterized protein	PA14_24580	WP_003130641.1	25.0683	NaN	NaN	26.1704	NaN	25.8409	25.8464	NaN	25.5276	26.8727	27.0473	27.1739	NaN	NaN	NaN	NaN	NaN	NaN
Uncharacterized protein	PA14_24740	WP_003130654.1	NaN	24.5662	24.5461	NaN	24.3242	24.4156	NaN	NaN	NaN	NaN	NaN	NaN	24.9787	25.4739	25.563	NaN	24.4769	24.8208
3-deoxy-manno-octulosonate cytidylyltransferase (EC 2.7.7.38) (CMP-2-keto-3-deoxyoctulosonic acid synthase) (CKS) (CMP-KDO synthase)	kdsB	WP_003130694.1	27.937	27.8532	27.9193	27.9379	27.9698	28.0425	27.7007	27.5257	27.3505	28.5365	28.7495	28.9294	27.5853	27.5144	27.5252	27.3252	27.4651	27.1715
tRNA-specific 2-thiouridylase MnmA (EC 2.8.1.13)	mnmA	WP_003131114.1	28.4092	28.412	28.3362	28.5236	28.3904	28.5086	28.2912	28.1206	28.2584	27.5386	27.9525	28.0429	27.7949	27.7121	27.7442	27.966	27.7496	28.0008
Glucose dehydrogenase	gcd	WP_003131774.1	24.2532	24.0911	24.2049	NaN	NaN	NaN	24.0476	24.4971	24.6494	NaN	NaN	NaN	25.4252	26.7149	26.251	24.682	23.3395	24.6693
L-asparaginase I	ansA	WP_003131823.1	27.0918	27.0558	27.0463	27.1745	27.0922	27.1713	26.9965	26.9379	26.9692	27.0019	27.3765	27.1763	26.672	26.8978	26.6703	26.8361	26.8903	26.8677
Putative NADP-dependent oxidoreductase	yncB	WP_003132100.1	27.5867	27.8613	27.8757	28.0172	28.1222	28.2669	NaN	NaN	NaN	NaN	26.6327	26.2211	NaN	NaN	26.1409	26.1739	26.3432	26.8003
Putative glycosyl hydrolase	glgX	WP_003132147.1	24.4196	24.6268	NaN	24.7694	24.5826	24.7463	NaN	NaN	NaN	NaN	NaN	NaN	NaN	24.4	NaN	24.7479	NaN	NaN
Putative hydro-lyase PA14_37210 (EC 4.2.1.-)	PA14_37210	WP_003132222.1	NaN	NaN	NaN	NaN	NaN	NaN	28.2325	28.15	28.2909	28.4363	28.1593	28.4395	29.8393	29.6925	29.6197	29.2382	29.3897	29.3097
Glutamate-1-semialdehyde 2,1-aminomutase (GSA) (EC 5.4.3.8) (Glutamate-1-semialdehyde aminotransferase) (GSA-AT)	hemL	WP_003132522.1	30.8114	30.8072	30.78	30.8208	30.8042	30.8363	30.623	30.4455	30.5489	30.5501	30.4406	30.563	30.5512	30.5394	30.6502	30.6446	30.825	30.7833
Thiamine-phosphate synthase (TP synthase) (TPS) (EC 2.5.1.3) (Thiamine-phosphate pyrophosphorylase) (TMP pyrophosphorylase) (TMP-PPase)	thiE	WP_003132524.1	26.5941	26.2673	26.7141	26.6209	26.1894	26.5123	26.1858	26.2179	26.346	27.3083	26.909	26.5188	NaN	25.0235	25.1216	25.758	25.9688	25.9241
Uncharacterized protein	PA14_13130	WP_003132618.1	NaN	NaN	NaN	NaN	NaN	NaN	26.7558	26.9577	26.9873	NaN	NaN	NaN	27.9138	28.0653	27.8445	26.3983	26.6157	26.4612
Uncharacterized protein	PA14_03190	WP_003133043.1;WP_003111945.1	24.1697	24.6112	24.5225	24.6839	24.3705	24.1085	23.8221	24.184	24.2693	NaN	NaN	NaN	24.3183	24.4426	24.5208	24.4004	NaN	NaN
Putative outer membrane protein	ompP1	WP_003133490.1	26.844	25.8801	26.7316	NaN	NaN	NaN	27.3783	27.0655	27.5476	28.704	28.8308	29.0248	25.4398	26.4094	26.7434	25.4503	25.659	25.3747
Uncharacterized protein	PA14_51480	WP_003134050.1	NaN	NaN	NaN	25.0539	25.557	24.9051	NaN	NaN	NaN	24.7308	26.2473	25.373	NaN	24.9343	NaN	NaN	NaN	24.945
SpcU	spcU	WP_003134054.1	25.5553	25.5281	NaN	25.7444	25.1152	25.9007	NaN	NaN	NaN	NaN	26.0055	NaN	NaN	NaN	25.3203	NaN	NaN	NaN
ExoU	exoU	WP_003134060.1	26.8321	26.2795	27.0679	27.8201	27.5229	27.4156	NaN	NaN	22.6735	NaN	NaN	NaN	24.0319	23.895	23.7093	NaN	23.5145	23.7268
Uncharacterized protein	PA14_59845	WP_003134179.1	26.6426	NaN	26.5499	27.2067	26.9922	27.139	NaN	26.094	NaN	NaN	NaN	NaN	26.5022	26.3782	26.4011	26.3318	26.3186	26.2862
4-hydroxyphenylpyruvate dioxygenase	hpd	WP_003134288.1	31.3357	31.3238	31.3813	31.1436	31.1377	31.1461	32.0219	31.925	32.0299	32.281	32.4966	32.5178	29.8642	29.8957	29.8044	29.6304	29.5583	29.5039
Thioredoxin reductase (EC 1.8.1.9)	trxB2	WP_003134313.1	25.9725	26.1741	26.0063	26.2305	26.2402	26.3476	27.645	27.2983	27.4902	27.5268	27.5759	27.619	27.0924	26.8404	27.3815	27.5908	27.307	27.5139
Probable amidase	PA14_55200	WP_003134433.1	25.77	25.819	NaN	25.7325	NaN	25.7128	NaN	NaN	NaN	NaN	NaN	NaN	26.2117	26.3156	26.4117	26.6071	26.7475	26.6238
Ribosomal RNA small subunit methyltransferase I (EC 2.1.1.198) (16S rRNA 2-O-ribose C1402 methyltransferase) (rRNA (cytidine-2-O-)-methyltransferase RsmI)	rsmI	WP_003134739.1	27.0848	26.8804	26.824	27.1937	27.1965	27.1426	26.7172	26.8877	26.5731	27.3964	27.4261	27.5846	26.3444	26.5078	26.3349	26.1117	26.0145	26.2451
Uncharacterized protein	PA14_61720	WP_004355240.1;WP_003135130.1	25.5189	NaN	25.6497	NaN	NaN	25.3275	26.2549	26.1734	25.9943	NaN	NaN	NaN	26.0558	26.3695	26.3366	NaN	NaN	NaN
Poly(A) polymerase I (PAP I) (EC 2.7.7.19)	pcnB	WP_003135224.1	28.7562	28.7318	28.8212	28.7255	28.6329	28.6359	28.4672	28.5734	28.5262	27.6629	28.1008	28.2819	28.3586	28.3753	28.3364	28.3983	28.4668	28.5704
tRNA pseudouridine synthase B (EC 5.4.99.25) (tRNA pseudouridine(55) synthase) (Psi55 synthase) (tRNA pseudouridylate synthase) (tRNA-uridine isomerase)	truB	WP_003135237.1	28.2003	28.1869	28.2194	28.4422	28.4797	28.585	28.4184	28.5155	28.3616	28.7615	28.8594	28.845	27.8303	28.0347	28.0768	26.4037	27.0243	27.3446
Putative acetyltransferase, GNAT family	PA14_63350	WP_003135262.1	23.1909	NaN	23.2526	NaN	NaN	23.2891	23.7064	23.7233	23.3151	NaN	23.7498	NaN	NaN	23.9778	NaN	24.3045	23.4367	23.9646
Aminotransferase (EC 2.6.1.-)	aspC	WP_003135629.1	25.2786	25.008	24.9705	25.1316	24.8429	25.0361	NaN	NaN	NaN	NaN	NaN	NaN	NaN	24.9168	25.1751	25.1848	25.1217	25.1082
Lipopolysaccharide core biosynthesis protein WaaG	waaG	WP_003135667.1	27.588	27.6647	27.5284	27.6013	27.2826	27.1267	27.6986	27.7752	27.8149	27.8072	27.5365	27.6069	26.9505	27.137	27.3115	27.7764	26.9025	27.4215
Arginine--tRNA ligase (EC 6.1.1.19) (Arginyl-tRNA synthetase) (ArgRS)	argS	WP_003135774.1	31.7526	31.7474	31.8197	31.8328	31.7899	31.8126	31.5708	31.5465	31.6127	30.1987	30.2156	30.1914	31.2777	31.2793	31.2826	31.5573	31.4716	31.508
Glucans biosynthesis glucosyltransferase H (EC 2.4.1.-)	opgH	WP_003135824.1	NaN	NaN	NaN	NaN	NaN	NaN	NaN	NaN	NaN	NaN	NaN	NaN	25.2582	NaN	25.1825	NaN	NaN	NaN
Putative nitroreductase	drgA	WP_003136000.1	29.9004	30.6928	31.3827	30.7727	30.9912	30.8538	30.4365	30.2142	30.1823	30.7675	31.5756	31.2784	29.3131	29.1034	29.1531	29.6499	NaN	29.4897
Aminomethyltransferase (EC 2.1.2.10) (Glycine cleavage system T protein)	gcvT1	WP_003136048.1	28.7539	28.6238	28.722	28.892	28.8136	28.8729	28.9162	28.9361	28.9616	28.7405	28.9604	29.0422	28.7297	28.8132	28.731	29.2432	28.9842	29.0528
Putative membrane fusion protein	yhiI	WP_003136086.1	25.937	NaN	NaN	NaN	26.0556	NaN	NaN	NaN	26.0159	NaN	NaN	NaN	27.2767	27.2601	27.3675	NaN	NaN	NaN
Putative aldehyde dehydrogenase	aldH	WP_003136252.1	31.8302	31.8466	31.7855	31.7356	31.7203	31.7661	31.6654	31.579	31.6488	30.7911	30.7445	30.7741	31.8132	31.8739	31.8311	32.2594	32.2347	32.2395
Uncharacterized protein	PA14_70360	WP_003136264.1	25.6578	25.3689	25.3307	25.5337	25.5295	25.6208	NaN	NaN	NaN	NaN	NaN	NaN	NaN	NaN	NaN	NaN	NaN	NaN
Glycine cleavage system protein T2	gcvT2	WP_003136335.1	29.9089	29.7743	29.8258	29.9235	29.8448	29.9127	30.7707	30.8128	30.9171	30.815	30.8748	30.8772	31.2094	31.2105	31.1938	31.4547	31.5406	31.5307
Oligopeptidase A	prlC	WP_003136955.1	30.9372	30.9462	30.9844	30.923	30.8788	31.0084	30.9421	30.8533	30.8802	27.7478	28.2431	28.4693	30.5813	30.6142	30.6602	30.9063	30.9698	30.9757
Putative ClpA/B-type chaperone	clpB	WP_003136970.1	NaN	NaN	NaN	NaN	NaN	NaN	NaN	NaN	NaN	NaN	NaN	NaN	NaN	NaN	NaN	NaN	NaN	NaN
Putative transcriptional regulator	PA14_01520	WP_003137009.1	NaN	NaN	NaN	NaN	NaN	NaN	NaN	23.5199	NaN	NaN	24.4309	24.2892	NaN	NaN	NaN	NaN	NaN	NaN
Uncharacterized protein	PA14_01540	WP_003137011.1	NaN	NaN	NaN	NaN	NaN	NaN	24.4245	24.3428	NaN	NaN	NaN	NaN	NaN	NaN	NaN	NaN	NaN	NaN
Alkyl hydroperoxide reductase subunit F	ahpF	WP_003137023.1	28.8575	28.693	28.8149	28.8092	28.7325	28.7837	29.9139	29.8771	29.9191	28.7488	28.6983	28.8719	29.591	29.7344	29.668	29.887	29.953	29.9751
		WP_003137027.1	30.3143	30.154	30.2062	30.3128	30.2589	30.2036	30.0471	30.0897	29.8989	29.7705	29.8501	29.6401	30.0086	30.0952	30.0584	30.3479	30.3341	30.3818
Transcriptional regulator PcaR	pcaR	WP_003137039.1	NaN	NaN	NaN	NaN	NaN	NaN	NaN	NaN	NaN	24.7623	24.9381	25.156	24.4646	24.6255	25.1426	NaN	NaN	NaN
Putative transcriptional regulator, TetR family	PA14_02090	WP_003137048.1	25.003	24.6145	NaN	NaN	NaN	NaN	25.9634	NaN	NaN	26.4247	26.2613	26.2554	25.9035	25.2659	26.1483	NaN	NaN	NaN
Putative chemotaxis transducer	PA14_02220	WP_003137052.1	29.2935	29.1593	29.1969	29.1553	29.472	29.2187	NaN	NaN	NaN	NaN	NaN	NaN	26.4491	25.8406	NaN	NaN	NaN	NaN
3-carboxy-cis,cis-muconate cycloisomerase	pcaB	WP_003137105.1	24.5949	24.5148	24.3545	24.4463	24.4229	24.5561	24.3813	24.4699	NaN	NaN	NaN	NaN	NaN	24.559	24.5827	24.7225	24.8462	24.8321
Uncharacterized protein	PA14_03166	WP_003137137.1	NaN	NaN	NaN	NaN	NaN	NaN	NaN	NaN	NaN	26.6788	26.5723	26.8067	NaN	NaN	NaN	NaN	NaN	NaN
Uncharacterized protein	PA14_03350	WP_003137195.1	25.6431	25.7495	25.5277	25.4819	25.1629	25.1331	NaN	NaN	NaN	25.3184	24.9821	24.7774	26.0802	26.0549	25.9711	NaN	NaN	25.2286
Uncharacterized protein	PA14_03360	WP_003137196.1	26.8162	26.8548	26.774	26.5683	26.928	26.7129	25.7027	25.9735	25.4314	26.245	26.3191	26.2721	27.2238	27.2239	26.9694	25.5209	25.7794	26.061
Anaerobically-induced outer membrane porin OprE	oprE	WP_003137216.1	29.5939	29.7475	29.6607	28.0581	28.1586	28.0936	30.5362	30.4357	30.4336	27.8694	27.1923	26.6632	30.6774	30.6826	30.6388	28.7343	28.5598	28.7291
Putative acyl-CoA dehydrogenase	PA14_06620	WP_003137312.1	27.5018	27.3413	27.3966	27.5594	27.4737	27.5411	NaN	NaN	NaN	NaN	NaN	NaN	27.3178	NaN	NaN	NaN	27.4861	NaN
Putative c-type cytochrome	nirN	WP_003137314.1	27.5671	27.3899	27.4246	27.7802	27.5521	27.6699	NaN	NaN	NaN	NaN	NaN	NaN	NaN	NaN	NaN	NaN	NaN	NaN
Putative uroporphyrin-III c-methyltransferase	nirE	WP_003137316.1	27.7698	27.6964	27.6857	28.1227	28.1544	28.1699	NaN	NaN	NaN	NaN	NaN	NaN	NaN	NaN	NaN	NaN	NaN	NaN
Regulatory protein NirQ	nirQ	WP_003137319.1	28.2407	28.3468	28.4536	28.7025	28.7499	28.5821	25.616	25.7457	NaN	26.695	27.3017	27.1907	NaN	NaN	25.2732	26.2715	26.2399	25.4894
Uncharacterized protein	PA14_07420	WP_003137346.1	NaN	NaN	NaN	NaN	NaN	NaN	NaN	NaN	NaN	24.7259	NaN	24.9257	NaN	NaN	NaN	NaN	NaN	NaN
Uncharacterized protein	PA14_07550	WP_003137358.1	26.464	26.496	26.2502	NaN	25.585	NaN	NaN	26.7387	NaN	26.5899	27.4488	26.7609	26.4899	NaN	26.177	NaN	NaN	26.1111
Putative 2-amino-4-hydroxy-6-hydroxymethyldihydropteridine pyrophosphokinase	folk	WP_003137363.1	25.7422	25.7238	25.6921	26.0985	25.6238	25.87	26.2058	26.2524	25.9331	26.5733	26.8542	27.1193	25.6384	26.0216	26.052	25.6211	25.4269	25.8289
4-hydroxythreonine-4-phosphate dehydrogenase (EC 1.1.1.262) (4-(phosphohydroxy)-L-threonine dehydrogenase)	pdxA	WP_003137368.1	26.7653	26.6607	26.4617	26.7991	26.9179	26.799	27.1178	27.1449	26.7401	27.4041	27.1739	26.8988	26.9296	26.8104	26.9366	27.0243	27.2134	27.0684
LPS-assembly protein LptD	lptD	WP_003137369.1	28.0632	28.1719	28.0134	NaN	NaN	NaN	29.0648	28.9216	28.6588	NaN	NaN	NaN	29.356	29.3565	29.5178	27.5079	26.6051	27.5657
Putative phosphotransferase	PA14_07780	WP_003137370.1	28.3008	28.2154	28.3217	28.4036	28.3465	28.4071	28.4872	28.5679	28.4191	28.3234	28.7749	28.4484	28.2893	28.2933	28.2572	28.7431	28.574	28.6708
Putative binding protein component of ABC transporter	PA14_07850	WP_003137373.1	NaN	NaN	NaN	NaN	NaN	NaN	NaN	24.7866	25.3585	NaN	NaN	NaN	NaN	24.5435	NaN	NaN	NaN	NaN
Indole-3-glycerol phosphate synthase (IGPS) (EC 4.1.1.48)	trpC	WP_003137410.1	28.0395	27.983	27.7889	27.9118	27.8143	27.9047	28.1172	28.041	28.1978	28.6937	28.6754	28.7992	28.0651	28.0376	28.0527	28.1032	28.194	28.1469
Putative 2-nitropropane dioxygenase	PA14_08460	WP_003137419.1	29.1566	29.2217	29.1986	29.3787	29.3135	29.1823	29.9937	29.8577	29.9621	29.9519	30.1109	30.2569	30.2869	30.2407	30.2657	30.3023	30.3802	30.3248
N-acetyl-gamma-glutamyl-phosphate reductase (AGPR) (EC 1.2.1.38) (N-acetyl-glutamate semialdehyde dehydrogenase) (NAGSA dehydrogenase)	argC	WP_003137420.1	29.8878	29.7888	29.831	29.8659	29.8976	29.9259	30.3727	30.4104	30.4096	30.0798	30.3422	30.5382	30.0578	30.0785	30.0578	30.2772	30.3113	30.2892
Anhydro-N-acetylmuramic acid kinase (EC 2.7.1.170) (AnhMurNAc kinase)	anmK	WP_003137422.1	26.5951	26.5282	26.5952	NaN	26.8028	26.6269	27.1304	27.3895	26.9669	26.8688	26.9798	26.8621	26.9845	27.1759	27.0937	27.1404	27.0205	27.3628
Salicylate biosynthesis protein PchB	pchB	WP_003137464.1	NaN	NaN	NaN	NaN	NaN	NaN	NaN	NaN	NaN	NaN	NaN	NaN	27.0809	26.9755	26.1883	27.3233	27.2361	27.3732
Pyochelin biosynthetic protein PchC	pchC	WP_003137465.1	NaN	NaN	NaN	NaN	NaN	NaN	NaN	NaN	NaN	NaN	NaN	NaN	25.1899	25.4963	25.0922	25.7132	25.4793	25.6157
Pyochelin biosynthesis protein PchD	pchD	WP_003137468.1;WP_003118945.1	NaN	NaN	NaN	NaN	NaN	NaN	24.894	24.9755	25.0098	NaN	NaN	NaN	30.6075	30.6342	30.6359	30.2543	31.1051	31.0934
Pyochelin synthetase	pchE	WP_003137469.1	NaN	NaN	NaN	NaN	NaN	NaN	NaN	NaN	NaN	NaN	NaN	NaN	29.1477	29.3106	29.2483	29.5165	29.3951	29.5442
		WP_003137470.1;AAD55801.1	NaN	NaN	NaN	NaN	NaN	NaN	NaN	NaN	NaN	NaN	NaN	NaN	27.533	27.6328	27.5389	27.6243	27.3533	27.5519
Pyochelin biosynthetic protein PchG	pchG	WP_003137472.1	NaN	NaN	NaN	NaN	NaN	NaN	NaN	NaN	NaN	NaN	NaN	NaN	NaN	NaN	NaN	26.2171	NaN	25.7455
Phenazine biosynthesis protein PhzE	phzE1	WP_003137488.1	30.1765	30.2048	30.3387	30.1358	30.2348	30.1284	25.2895	25.2113	NaN	NaN	NaN	NaN	27.5162	27.802	28.002	26.5951	24.9805	25.8139
Probable phenazine biosynthesis protein;Probable phenazine biosynthesis protein	phzA1;phzA2	WP_003137497.1;WP_009877875.1	NaN	26.7264	26.4956	26.6539	26.6779	26.8546	NaN	NaN	NaN	NaN	NaN	NaN	NaN	NaN	NaN	NaN	NaN	NaN
Uncharacterized protein	PA14_09580	WP_003137501.1	27.6451	27.4393	27.4941	27.6732	27.6684	27.6204	27.6874	27.754	27.6059	28.0245	26.7844	27.3199	27.7959	27.8967	27.8428	27.9596	27.8937	27.9823
Putative AMP-binding enzyme	PA14_09660	WP_003137504.1	30.8123	30.5608	30.5181	30.5246	30.5697	30.5755	28.7003	28.5769	28.7069	27.0191	27.2794	26.6221	27.6609	27.6195	27.5078	27.4813	27.5168	27.5249
Putative two-component sensor	PA14_09680	WP_003137505.1	NaN	22.7248	22.5127	22.8076	22.2368	NaN	NaN	NaN	NaN	NaN	NaN	NaN	NaN	NaN	NaN	NaN	NaN	NaN
Putative FAD-dependent monooxygenase	pqsL	WP_003137506.1	29.0498	28.9666	28.9194	29.1444	29.1862	29.1717	29.127	29.1328	29.1058	29.0402	29.0736	29.2365	29.0524	29.112	29.2416	29.4293	29.5158	29.4459
Type I ferripyoverdine receptor, FpvB	fpvB	WP_003137519.1	NaN	NaN	NaN	NaN	NaN	NaN	28.0752	27.4621	27.5217	NaN	NaN	NaN	27.3054	27.2948	27.2994	NaN	NaN	NaN
Putative sulfite or nitrite reductas	cysI	WP_003137554.1	30.4746	30.4844	30.6136	30.5119	30.4945	30.6342	29.7699	29.7079	29.7319	27.1282	28.3774	28.5812	29.3243	29.3609	29.376	29.0477	29.1269	29.1307
Uncharacterized protein	PA14_10560	WP_003137556.1	26.2592	26.261	26.3361	26.4008	26.2226	26.7297	25.8827	26.1856	25.5537	26.0295	26.6486	27.2982	26.4165	26.5238	26.3542	26.3687	25.8952	26.2515
Beta-lactamase (EC 3.5.2.6)	ampC	WP_003137570.1	NaN	NaN	NaN	NaN	NaN	NaN	NaN	NaN	NaN	NaN	NaN	NaN	NaN	NaN	NaN	NaN	NaN	NaN
Putative nonribosomal peptide synthetase	PA14_11140	WP_003137623.1	30.014	30.2364	30.1279	29.7557	29.7919	29.6896	NaN	NaN	NaN	NaN	NaN	NaN	29.434	29.4128	29.4689	30.3248	30.3926	30.1638
Putative NAD-dependent epimerase	PA14_11260	WP_003137626.1	28.1599	28.1602	27.8798	28.1873	28.1877	28.2657	28.6714	28.6744	28.3315	28.9746	28.8094	28.5396	28.4264	28.4266	28.6802	28.6843	28.7909	28.6548
Putative lipoprotein	PA14_11280	WP_003137628.1	NaN	NaN	NaN	NaN	NaN	NaN	NaN	NaN	NaN	NaN	NaN	NaN	NaN	NaN	NaN	NaN	NaN	NaN
Putative permease	PA14_11290	WP_003137629.1	NaN	NaN	NaN	NaN	NaN	NaN	NaN	NaN	NaN	NaN	NaN	NaN	27.283	27.4482	27.2725	26.0273	25.6419	25.5425
Uncharacterized protein	PA14_11320	WP_003137631.1	NaN	NaN	NaN	24.902	NaN	24.8977	25.3501	NaN	NaN	25.7895	25.8057	25.8806	32.033	31.9343	32.0512	32.0367	31.9597	32.0032
Putative thioredoxin	trx-1	WP_003137633.1	29.6816	29.6826	29.582	30.0578	30.1161	30.1075	30.5957	30.5012	30.5511	31.0546	30.943	31.0562	30.325	30.2529	30.351	30.2211	30.2554	30.2948
Riboflavin biosynthesis protein RibD [Includes: Diaminohydroxyphosphoribosylaminopyrimidine deaminase (DRAP deaminase) (EC 3.5.4.26) (Riboflavin-specific deaminase); 5-amino-6-(5-phosphoribosylamino)uracil reductase (EC 1.1.1.193) (HTP reductase)]	ribD	WP_003137634.1	26.3983	26.3482	26.2929	26.5108	26.4796	26.5109	26.4716	26.648	26.6041	NaN	NaN	26.5034	26.4498	26.5317	NaN	26.5746	26.5973	26.8583
Putative 3-methyladenine DNA glycosylase (EC 3.2.2.-)	PA14_11970	WP_003137683.1	25.9909	NaN	NaN	25.8504	25.9678	NaN	25.9788	25.7305	26.0806	NaN	26.6317	26.5931	NaN	NaN	NaN	NaN	NaN	NaN
Ribosomal RNA large subunit methyltransferase H (EC 2.1.1.177) (23S rRNA (pseudouridine1915-N3)-methyltransferase) (23S rRNA m3Psi1915 methyltransferase) (rRNA (pseudouridine-N3-)-methyltransferase RlmH)	rlmH	WP_003137690.1	26.1202	26.4171	25.893	26.2015	26.2659	26.25	26.5816	26.4136	26.1935	27.4695	27.5546	27.5021	25.96	25.8166	25.7354	26.3355	26.2921	26.1076
Leucine--tRNA ligase (EC 6.1.1.4) (Leucyl-tRNA synthetase) (LeuRS)	leuS	WP_003137700.1	31.2391	31.2635	31.1853	31.2983	31.3523	31.3884	31.4941	31.4119	31.4764	NaN	NaN	NaN	30.9098	30.9226	30.9743	31.3154	31.3455	31.3864
Possible acyl-CoA dehydrogenase	PA14_12450	WP_003137710.1	27.8586	27.9114	27.7678	27.966	28.0382	27.7175	27.3148	27.2928	27.6495	NaN	NaN	NaN	27.8154	27.8148	27.7675	28.2112	28.2849	28.0038
Probable 3-ketoacyl-CoA thiolase	PA14_13090	WP_003137737.1	30.1414	30.1879	30.2268	30.0587	29.9924	30.1115	30.2041	30.0962	30.084	30.2894	30.1781	30.1854	29.7775	29.8518	29.8926	29.8116	29.9731	29.8228
Probable medium-chain acyl-CoA ligase	PA14_13110	WP_003137739.1	27.4231	27.4313	27.4029	27.4297	27.4775	27.3864	27.9965	28.0155	27.8883	NaN	NaN	24.6897	28.5719	28.7578	28.6785	28.7171	28.7566	28.8611
Molybdenum cofactor biosynthesis protein B	moaB1	WP_003137743.1	NaN	NaN	NaN	NaN	NaN	NaN	NaN	NaN	NaN	NaN	NaN	NaN	NaN	NaN	NaN	NaN	NaN	NaN
Putative peptidase	PA14_13300	WP_003137748.1	23.7203	23.1285	23.4524	23.6209	NaN	23.1954	NaN	NaN	NaN	NaN	NaN	NaN	NaN	NaN	NaN	NaN	NaN	NaN
Uncharacterized protein	PA14_13350	WP_003137754.1	27.368	27.3456	27.3208	27.4197	27.5322	27.5239	27.8954	27.9489	27.7789	27.937	28.4007	28.5669	27.3026	27.5871	27.4813	27.6391	27.5554	27.6151
Putative D-isomer specific 2-hydroxyacid dehydroge	PA14_13500	WP_003137762.1	27.1946	26.9373	27.1104	27.2635	27.1787	27.1608	27.5149	27.4575	27.5139	27.362	27.637	27.5973	26.9591	NaN	26.9849	27.5203	27.4014	27.2379
Putative sugar phosphatase	PA14_13650	WP_003137765.1	25.6034	25.7269	25.5801	25.8433	25.5178	25.637	NaN	NaN	NaN	26.2098	26.1061	26.1278	25.7537	NaN	NaN	NaN	25.8587	NaN
Putative ornithine cyclodeaminase	PA14_14020	WP_003137803.1	27.3509	27.4913	27.3187	27.4081	27.4532	27.3782	26.5726	26.7369	26.5662	26.9995	26.642	26.3889	27.3251	27.2736	27.2917	27.2652	27.2395	27.1444
Putative amino-acid ABC transporter binding protei	yhdW	WP_003137807.1	25.6521	25.9169	25.6682	NaN	25.5106	25.558	NaN	NaN	NaN	NaN	NaN	NaN	25.9779	NaN	25.8218	25.8475	25.8566	26.1667
Putative glutathione S-transferase	PA14_14170	WP_003137812.1	25.8255	25.8477	25.8123	26.0617	25.9989	25.8708	25.5514	NaN	NaN	NaN	25.8145	NaN	26.2444	25.8864	26.1373	25.7668	NaN	NaN
Putative periplasmic transport protein	PA14_14230	WP_003137821.1	NaN	NaN	NaN	NaN	NaN	NaN	NaN	NaN	NaN	NaN	NaN	NaN	26.612	26.9803	26.9691	NaN	NaN	NaN
Valine--tRNA ligase (EC 6.1.1.9) (Valyl-tRNA synthetase) (ValRS)	valS	WP_003137827.1	31.4469	31.489	31.478	31.5828	31.5171	31.544	31.8391	31.793	31.8566	NaN	NaN	NaN	31.3392	31.2523	31.3648	31.6632	31.6946	31.5795
Probable cytosol aminopeptidase (EC 3.4.11.1) (Leucine aminopeptidase) (LAP) (EC 3.4.11.10) (Leucyl aminopeptidase)	pepA	WP_003137844.1	29.2768	29.2959	29.1261	30.2654	30.2665	30.3273	32.0851	32.1259	32.1449	31.0454	31.0531	31.0698	31.2377	31.2833	31.295	31.0544	31.0014	31.0467
S-adenosylmethionine:tRNA ribosyltransferase-isomerase (EC 2.4.99.17) (Queuosine biosynthesis protein QueA)	queA	WP_003137849.1	25.9272	25.7633	25.6538	26.134	25.9967	25.9312	26.5435	26.6717	26.3257	26.4389	26.2144	26.3235	NaN	NaN	26.2542	26.0724	25.7748	25.9842
Putative outer membrane protein	ycfJ	WP_003137850.1	27.6282	27.5001	27.7249	27.3675	27.4353	27.4822	NaN	NaN	NaN	NaN	NaN	NaN	NaN	NaN	NaN	NaN	NaN	NaN
Uncharacterized protein	PA14_14860	WP_003137852.1	NaN	NaN	NaN	NaN	NaN	NaN	25.8065	25.8681	NaN	NaN	NaN	NaN	26.3697	NaN	NaN	NaN	NaN	NaN
Uncharacterized protein	PA14_14900	WP_003137855.1	NaN	26.5509	26.7424	26.4223	26.4746	26.4202	27.2151	27.6418	27.8371	NaN	27.0735	27.0878	27.5746	27.7978	27.7079	NaN	NaN	NaN
GTPase Der (GTP-binding protein EngA)	der	WP_003137857.1	30.6911	30.7705	30.875	30.7217	30.8549	30.7979	30.7074	30.6906	30.6841	27.2524	29.9173	27.6812	30.5574	30.6318	30.7426	30.4258	30.4606	30.4791
Putative aminotransferase	ybdL	WP_003137858.1	28.0623	28.0687	27.9755	28.1808	28.2322	28.2109	28.5643	28.5707	28.592	28.1942	28.2178	28.3699	28.3875	28.4013	28.4327	28.5204	28.6621	28.595
Uncharacterized protein	PA14_15020	WP_003137861.1	NaN	NaN	NaN	NaN	NaN	NaN	NaN	NaN	NaN	NaN	25.96	25.5747	NaN	25.0667	NaN	NaN	NaN	NaN
Exodeoxyribonuclease 7 large subunit (EC 3.1.11.6) (Exodeoxyribonuclease VII large subunit) (Exonuclease VII large subunit)	xseA	WP_003137871.1	24.5203	24.1839	NaN	24.0894	NaN	24.1703	NaN	NaN	NaN	NaN	NaN	NaN	NaN	NaN	NaN	NaN	NaN	NaN
GMP synthase [glutamine-hydrolyzing] (EC 6.3.5.2) (GMP synthetase) (Glutamine amidotransferase)	guaA	WP_003137878.1;ASU47452.1	33.0688	33.1219	33.0462	33.1271	33.1296	33.1084	33.2056	33.1583	33.1655	31.8687	31.926	32.1093	32.8313	32.8365	32.8328	33.0754	33.0869	33.0995
Probable oxidoreductase	PA14_15660	WP_003137908.1	NaN	NaN	NaN	NaN	NaN	NaN	NaN	NaN	NaN	NaN	NaN	NaN	NaN	NaN	NaN	NaN	NaN	NaN
Putative multicopper oxidase	cumA	WP_003137910.1	NaN	NaN	NaN	NaN	NaN	NaN	25.2107	25.3113	25.364	NaN	NaN	NaN	25.3342	NaN	25.37	NaN	NaN	NaN
Uncharacterized protein	PA14_15710	WP_003137912.1	NaN	NaN	NaN	NaN	NaN	NaN	NaN	NaN	NaN	25.5184	25.3576	NaN	NaN	NaN	NaN	24.9014	NaN	NaN
Phosphoribosylformylglycinamidine synthase (FGAM synthase) (FGAMS) (EC 6.3.5.3) (Formylglycinamide ribonucleotide amidotransferase) (FGAR amidotransferase) (FGAR-AT)	purL	WP_003137917.1	31.9183	31.9009	31.8777	31.9583	31.9731	31.9398	32.1835	32.1276	32.1805	NaN	NaN	NaN	31.9543	31.9295	31.9728	32.0916	32.2106	32.1777
Putative glucosamine-fructose-6-phosphate aminotransferase	glmS	WP_003137922.1	24.3535	24.1084	24.2101	24.26	24.1672	24.206	NaN	NaN	NaN	NaN	NaN	NaN	24.2841	24.0783	NaN	24.0607	NaN	24.6813
Putative N-acetylglucosamine-6-phosphate deacetylase	nagA	WP_003137924.1	NaN	NaN	NaN	24.9556	25.0688	NaN	NaN	NaN	NaN	NaN	NaN	NaN	NaN	NaN	NaN	NaN	NaN	NaN
tRNA (guanine-N(1)-)-methyltransferase (EC 2.1.1.228) (M1G-methyltransferase) (tRNA [GM37] methyltransferase)	trmD	WP_003137931.1	25.7695	25.6797	25.4593	25.7237	25.3551	25.4602	26.0929	26.2197	26.1032	26.6356	26.7863	26.5769	25.4101	25.5865	NaN	25.7159	NaN	25.6445
Putative carnitine dehydratase	PA14_16130	WP_016254281.1;WP_003137937.1	NaN	25.0001	NaN	NaN	NaN	24.9047	NaN	NaN	24.7345	NaN	NaN	NaN	NaN	24.8406	NaN	NaN	25.2669	25.3618
Putative phage shock protein	PA14_16150	WP_003137939.1	26.9273	26.9943	26.877	26.8891	26.6886	27.1279	27.4481	27.3078	27.13	28.4511	28.4883	28.7775	27.3874	NaN	NaN	NaN	NaN	26.4436
Uncharacterized protein	PA14_16180	WP_003137942.1	NaN	NaN	NaN	NaN	NaN	NaN	25.4727	NaN	23.8448	NaN	NaN	NaN	26.0995	26.0558	26.1517	NaN	NaN	NaN
Uncharacterized protein	PA14_16190	WP_003137944.1	NaN	NaN	NaN	NaN	NaN	NaN	NaN	NaN	NaN	NaN	NaN	NaN	NaN	NaN	NaN	NaN	NaN	NaN
Uncharacterized protein	PA14_16330	WP_003137954.1	NaN	NaN	NaN	NaN	NaN	NaN	25.9799	26.1593	25.7539	NaN	NaN	NaN	NaN	NaN	NaN	NaN	NaN	NaN
Putative oxidase	PA14_16360	WP_003137959.1	28.5547	27.8643	28.0208	27.2733	27.2727	27.3462	27.4634	27.3289	27.4206	NaN	NaN	NaN	25.8749	26.3848	26.0769	25.8116	26.4958	26.5338
Putative membrane protein	PA14_16370	WP_003137961.1	28.5441	28.4679	28.7918	28.5868	28.6492	28.8084	28.02	28.0253	27.7926	29.23	29.3052	29.4372	29.1334	29.0944	29.0426	28.9989	29.0038	28.9718
Putative lipoprotein	PA14_16560	WP_003137968.1	25.0826	NaN	NaN	NaN	NaN	25.4249	NaN	NaN	NaN	26.04	26.0204	26.0098	25.5721	25.9728	NaN	25.6637	NaN	NaN
Phosphoenolpyruvate carboxylase (PEPC) (PEPCase) (EC 4.1.1.31)	ppc	WP_003137972.1	28.5154	28.517	28.6286	28.5613	28.5766	28.5773	27.669	27.769	27.5513	NaN	NaN	NaN	28.3878	28.5096	28.4446	28.764	28.6811	28.8087
Ribosomal RNA small subunit methyltransferase J (EC 2.1.1.242) (16S rRNA m2G1516 methyltransferase) (rRNA (guanine-N(2)-)-methyltransferase)	rsmJ	WP_003137977.1	24.6758	24.617	24.5723	24.3719	24.148	24.5392	24.535	24.7181	24.1709	NaN	24.1033	24.299	NaN	23.9143	23.6372	24.033	23.7991	23.774
Putative lipoprotein	PA14_16840	WP_003137983.1	28.0745	28.0072	28.0042	27.7984	27.7839	27.7749	27.922	28.0278	27.8302	27.9364	27.987	28.1645	28.3632	28.3224	28.5273	27.4908	NaN	NaN
Succinyldiaminopimelate transaminase	dapC	WP_003138011.1	NaN	29.6141	28.599	26.4807	25.8871	27.5602	26.7056	27.3879	27.0138	26.3393	26.8159	25.1661	26.9819	26.8993	26.7265	27.2759	26.9748	27.0255
Outer membrane protein assembly factor BamA	bamA	WP_003138020.1	29.0299	28.9449	29.0682	27.1401	26.29	26.3257	30.1382	30.4147	30.3844	NaN	NaN	23.4369	30.3043	30.5582	30.4445	28.2476	28.1855	28.1778
Putative Na+/alanine symporter	yaaJ	WP_003138024.1	25.8294	25.7759	25.824	NaN	NaN	NaN	26.7732	26.9655	27.0364	26.0753	26.5796	26.7389	27.1748	27.0561	27.3103	NaN	NaN	25.9005
2-C-methyl-D-erythritol 4-phosphate cytidylyltransferase (EC 2.7.7.60) (4-diphosphocytidyl-2C-methyl-D-erythritol synthase) (MEP cytidylyltransferase) (MCT)	ispD	WP_003138030.1	25.5758	25.5259	25.2119	25.6496	25.6193	25.5777	25.7394	25.592	25.7469	26.8011	26.8547	26.7077	25.8111	25.6886	25.8939	25.4065	25.6739	25.6572
S-formylglutathione hydrolase (EC 3.1.2.12)	PA14_17410	WP_003138034.1	28.0004	28.2381	27.9995	28.2402	28.2963	28.428	27.122	27.3463	27.0276	27.6141	27.4568	27.5559	27.3651	27.3688	27.32	27.533	27.4547	27.7513
Uncharacterized protein	PA14_17580	WP_003138037.1	31.2562	31.2308	31.1216	31.1704	31.2714	31.3772	28.1999	28.0611	27.9552	NaN	NaN	NaN	28.6763	28.1975	28.6178	28.8656	28.519	28.8427
Glycerol kinase (EC 2.7.1.30) (ATP:glycerol 3-phosphotransferase) (Glycerokinase) (GK)	glpK	WP_003138054.1	27.1693	27.3048	27.2065	27.2423	27.3969	27.2552	NaN	NaN	NaN	NaN	NaN	NaN	NaN	NaN	NaN	NaN	NaN	NaN
Putative phosphotransferase system, fructose-specific component	fruB	WP_003138070.1	25.2415	25.3062	25.3566	25.3862	25.3166	25.2139	NaN	NaN	NaN	NaN	NaN	NaN	NaN	NaN	NaN	NaN	NaN	NaN
Phosphofructokinase	fruK	WP_003138072.1	25.8406	25.8365	25.5599	25.7265	25.5564	25.7363	NaN	NaN	NaN	NaN	NaN	NaN	NaN	NaN	NaN	NaN	NaN	NaN
UPF0246 protein PA14_18590	PA14_18590	WP_003138105.1	26.3982	26.4344	26.3966	26.6777	26.6927	26.6197	26.2272	26.0046	26.2611	26.8578	27.0922	26.9202	25.1834	25.733	25.7109	NaN	25.4652	NaN
Putative serine protease	eprS	WP_003138109.1	NaN	NaN	NaN	NaN	NaN	NaN	23.3069	23.9152	23.4738	NaN	NaN	NaN	NaN	24.2162	23.6301	23.2049	NaN	NaN
Dihydroorotase (DHOase) (EC 3.5.2.3)	pyrC	WP_003138114.1	29.0894	28.9901	28.9863	29.1233	29.3002	29.2568	29.2966	29.322	29.268	29.6122	29.3838	29.5631	28.7292	28.8296	28.8374	28.9587	28.9959	29.0319
Cyclohexadienyl dehydratase	pheC	WP_003138179.1	NaN	25.8798	26.2402	26.148	26.3886	26.2649	25.9532	26.6974	26.3581	26.4634	26.3841	26.5592	25.6329	26.2265	25.9826	25.9743	26.0491	26.0358
Putative ATP-dependent RNA helicase	srmB	WP_003138186.1	28.2973	28.2886	28.2498	28.305	28.302	28.2769	28.3975	28.4106	28.425	25.582	27.6454	27.833	27.9755	27.9028	28.0123	28.0434	28.0825	28.0894
tRNA 5-methylaminomethyl-2-thiouridine biosynthesis bifunctional protein MnmC (tRNA mnm(5)s(2)U biosynthesis bifunctional protein) [Includes: tRNA (mnm(5)s(2)U34)-methyltransferase (EC 2.1.1.61); FAD-dependent cmnm(5)s(2)U34 oxidoreductase (EC 1.5.-.-)]	mnmC	WP_003138195.1	26.4565	26.2057	26.4888	26.9542	26.3864	26.2798	NaN	25.752	NaN	NaN	NaN	NaN	24.8583	25.3291	NaN	26.4329	25.4014	25.8502
UPF0502 protein PA14_19450	PA14_19450	WP_003138197.1	26.1058	26.0447	26.0625	26.2709	26.3639	NaN	26.9716	26.9316	26.6966	27.8551	28.2717	28.487	26.3384	26.5323	26.5169	26.0433	25.7476	26.4578
Nitrous-oxide reductase (EC 1.7.2.4) (N(2)OR) (N2O reductase)	nosZ	WP_003138228.1	31.8168	31.8185	31.8438	31.9455	31.8955	31.969	30.359	30.3	30.3791	NaN	NaN	25.892	29.067	29.0844	29.2444	28.199	28.3479	28.38
Probable D-serine dehydratase (EC 4.3.1.18) (D-serine deaminase) (DSD)	dsdA	WP_003138263.1	28.6248	28.6745	28.6744	28.8053	28.7513	28.7604	28.8792	28.816	28.8506	27.7058	28.062	28.1507	28.7213	28.6893	28.5851	28.8053	28.7435	28.8752
Cytochrome P450	cyp23	WP_003138269.1	29.1523	29.1138	29.1979	28.993	29.0803	29.1943	29.0428	29.0398	29.1016	29.0853	28.9257	28.9131	28.2859	28.6826	28.2915	28.5327	28.7443	28.632
Putative non-ribosomal peptide synthetase	PA14_21020	WP_003138271.1	30.5891	30.4991	30.4986	30.7296	30.6935	30.7315	31.2755	31.2653	31.2192	NaN	NaN	NaN	30.819	30.771	30.8296	30.7714	30.7852	30.8012
Long-chain-fatty-acid--CoA ligase	fadD1	WP_003138294.1	30.1257	30.1283	30.1321	30.2137	30.2652	30.3048	29.9898	29.9491	29.8851	28.1516	28.1593	28.1087	30.1885	30.2139	30.2918	30.0987	30.1775	30.1714
Putative ATP-dependent helicase	hrpA	WP_003138298.1	NaN	22.9895	NaN	23.144	23.2982	NaN	NaN	NaN	NaN	NaN	NaN	NaN	NaN	NaN	NaN	NaN	NaN	NaN
Possible recombinase	PA14_22270	WP_003138396.1	NaN	24.0432	NaN	24.3128	NaN	NaN	NaN	NaN	NaN	NaN	NaN	NaN	NaN	NaN	NaN	NaN	NaN	NaN
Putative surface lipoprotein	vacJ	WP_003138398.1	NaN	NaN	NaN	NaN	NaN	NaN	23.4847	24.0935	NaN	NaN	NaN	NaN	NaN	NaN	NaN	NaN	NaN	NaN
Putative permease of ABC sugar transporter	gltG	WP_003138437.1	NaN	NaN	NaN	NaN	NaN	NaN	NaN	NaN	NaN	NaN	NaN	NaN	NaN	25.0703	24.9309	NaN	23.0616	23.2001
2-keto-3-deoxy-6-phosphogluconate aldolase	edaA	WP_003138452.1	29.7616	29.6212	29.6412	29.8222	29.7538	29.633	29.8909	29.961	29.9428	30.8072	30.8709	30.6474	30.3207	30.194	30.2148	30.3966	30.1319	30.2641
Putative UDP-N-acetylglucosamine 2-epimerase	orfK	WP_003138472.1;AAM27557.1	32.6588	32.6361	32.6373	32.6947	32.7387	32.7864	32.8529	32.811	32.8508	32.6914	32.6223	32.7543	32.7889	32.7223	32.7511	32.9772	33.0423	33.0298
UDP-N-acetyl-D-mannosaminuronate dehydrogenase	orfH	WP_003138473.1	32.4446	32.496	32.5083	32.4838	32.5212	32.5023	32.045	32.0832	32.0353	31.8878	32.0319	32.0806	32.0814	32.0628	32.0189	32.2109	32.2481	32.2308
Putative glycosyl transferase	orfJ	WP_003138476.1	25.6383	25.8491	25.5097	26.0411	25.8469	25.9987	NaN	NaN	NaN	26.6016	26.858	26.5899	NaN	25.8285	25.5413	NaN	NaN	NaN
Putative group 1 glycosyl transferase	orfL	WP_003138479.1;EOT14880.1	24.5328	25.1414	25.2615	24.8838	25.0566	NaN	27.0724	27.0056	26.6406	26.3177	NaN	25.9538	26.732	27.7299	28.4981	NaN	24.2427	NaN
Putative NAD dependent epimerase/dehydratase	orfM	WP_003138480.1	27.8424	27.7458	27.9865	28.2316	28.1298	28.1648	28.2432	28.3635	28.3189	28.8342	28.6631	28.6565	28.5986	28.6877	28.7958	28.1979	28.1674	28.2048
UvrABC system protein B (Protein UvrB) (Excinuclease ABC subunit B)	uvrB	WP_003138489.1	NaN	NaN	NaN	24.3069	NaN	NaN	NaN	NaN	NaN	NaN	NaN	NaN	NaN	24.3835	NaN	NaN	NaN	NaN
Putative short-chain dehydrogenase	ygfF	WP_003138492.1	25.9441	26.0927	26.1068	26.1577	NaN	26.2611	25.7296	26.1302	25.9514	25.8176	26.2662	26.4377	26.337	25.8888	26.3093	26.2838	26.4569	26.3957
3-isopropylmalate dehydratase small subunit (EC 4.2.1.33) (Alpha-IPM isomerase) (IPMI) (Isopropylmalate isomerase)	leuD	WP_003138498.1	27.6865	27.4492	27.433	27.7852	27.7223	27.6263	NaN	NaN	NaN	25.989	NaN	NaN	NaN	NaN	NaN	NaN	NaN	NaN
Pilus assembly protein	fimV	WP_003138501.1	NaN	NaN	NaN	NaN	NaN	NaN	25.5895	25.7032	25.929	NaN	NaN	NaN	28.277	28.2058	28.4456	NaN	NaN	NaN
Folylpolyglutamate synthetase	folC	WP_003138507.1	27.7255	27.5874	27.3892	27.7168	27.7022	27.6252	27.9951	28.1209	27.9828	27.4724	27.4338	27.4776	27.839	27.9249	27.9543	28.0594	28.1337	28.0392
General secretion pathway protein D;Secretion protein XqhA	xcpQ;xqhA	WP_003138518.1	25.3802	25.2866	25.0767	24.4285	24.6592	24.5914	26.0545	26.2232	25.9845	NaN	NaN	NaN	27.6457	27.4703	27.5373	25.5243	25.4909	25.8979
Aminopeptidase N	pepN	WP_003138532.1	31.7902	31.7645	31.822	31.7705	31.7992	31.757	31.5837	31.5806	31.539	NaN	NaN	NaN	31.7833	31.6922	31.7332	31.9798	31.9111	31.9938
NAD-dependent glutamate dehydrogenase	gdhB	WP_003138545.1	34.7345	34.7456	34.7188	34.7278	34.7204	34.717	33.7413	33.6847	33.7001	26.0394	23.5459	24.3995	35.2894	35.3013	35.3195	34.5533	34.5369	34.5401
Putative carboxypeptidase	PA14_24600	WP_003138552.1	27.3661	27.4176	27.117	26.8019	27.4985	27.5309	25.5953	25.6786	25.6675	NaN	NaN	NaN	NaN	NaN	NaN	NaN	NaN	24.8049
Dihydroorotate dehydrogenase (quinone) (EC 1.3.5.2) (DHOdehase) (DHOD) (DHODase) (Dihydroorotate oxidase)	pyrD	WP_003138558.1	NaN	25.0381	NaN	NaN	NaN	NaN	25.3807	26.0843	26.0494	25.5741	24.5877	24.8033	26.0742	25.8002	25.9289	NaN	24.6995	24.951
Putative D-alanyl-D-alanine carboxypeptidase	dacB	WP_003138560.1	25.7179	25.4352	25.4821	25.7512	25.3408	25.5781	26.1971	26.2197	25.7957	NaN	NaN	NaN	26.1793	26.3794	25.6868	NaN	NaN	NaN
Molybdopterin molybdenumtransferase (EC 2.10.1.1)	moeA2	WP_003138573.1	27.0006	27.0388	27.1258	27.092	27.1631	27.2236	27.2404	27.2187	27.2024	27.0699	26.7073	26.5441	27.0373	27.0298	26.9392	27.219	27.2952	27.2649
Putative ABC transporter, ATP-binding protein	uup	WP_003138580.1	25.0161	25.2741	24.7557	25.2339	24.8144	25.3156	NaN	NaN	NaN	NaN	NaN	NaN	25.8323	25.5694	25.5051	NaN	25.0839	24.9407
3-ketoacyl-CoA thiolase (EC 2.3.1.16) (Acetyl-CoA acyltransferase) (Beta-ketothiolase) (Fatty acid oxidation complex subunit beta)	fadA	WP_003138585.1	30.5479	30.4899	30.4731	30.5414	30.5465	30.5514	30.9292	30.876	30.9017	31.0258	30.9807	30.9499	30.749	30.7497	30.8945	30.9112	30.9724	30.9647
Phosphotyrosine protein phosphatase	ptpA	WP_003138590.1	25.2711	24.3396	24.3365	24.6431	24.9852	NaN	26.0011	24.8553	25.3606	26.01	26.8736	NaN	NaN	NaN	NaN	NaN	NaN	NaN
Putative hydrolase	PA14_25590	WP_003138595.1	NaN	25.4465	NaN	25.6916	25.3907	NaN	25.2374	NaN	NaN	26.3118	26.0962	NaN	NaN	NaN	NaN	NaN	25.2438	25.147
Thymidylate kinase (EC 2.7.4.9) (dTMP kinase)	tmk	WP_003138599.1	25.8795	NaN	25.6645	26.0337	25.8146	26.0537	NaN	25.5356	25.2179	26.8467	26.9949	26.9155	26.1849	25.8501	26.1465	25.6306	25.8464	25.9371
DNA polymerase III, delta prime subunit	holB	WP_003138609.1	25.1342	25.2707	25.0742	25.6239	25.4965	25.5366	25.5627	25.6443	25.5534	26.1364	26.3128	25.6346	25.4843	25.5289	25.463	NaN	24.8698	25.1493
Putative selenocysteine lyase	PA14_25790	WP_003138612.1	25.6925	25.9072	NaN	NaN	NaN	25.8865	NaN	NaN	NaN	NaN	NaN	NaN	NaN	25.7736	NaN	25.8809	25.7838	25.8211
Uncharacterized protein	PA14_25830	WP_003138614.1	25.1984	25.224	24.8978	25.4067	25.1723	24.9689	24.8673	24.9147	24.6412	25.8088	25.8582	25.3683	25.5736	25.5708	25.5157	25.5661	25.3618	NaN
Putative electron transfer flavoprotein-ubiquinone oxidoreductase	PA14_25840	WP_003138616.1	26.9079	26.8481	27.1163	26.6345	26.5912	26.5353	26.7424	26.8003	26.7915	NaN	NaN	NaN	27.0553	27.413	27.2744	25.9788	25.7323	25.9733
Putative metallo-beta-lactamase family protein	PA14_26350	WP_003138656.1	27.6087	27.6215	27.6566	27.6835	27.6329	27.7216	NaN	26.9172	26.7278	27.1245	27.0438	27.3691	27.519	27.4576	27.5211	27.5509	27.8766	27.7832
Putative iron transport system substrate-binding protein	PA14_26390	WP_003138659.1	NaN	NaN	NaN	NaN	NaN	NaN	NaN	NaN	NaN	NaN	NaN	NaN	NaN	NaN	NaN	26.1446	26.4585	26.1755
Putative transcriptional regulator, LysR family	PA14_26880	WP_003138719.1	23.5537	23.3856	NaN	NaN	NaN	NaN	NaN	NaN	NaN	NaN	NaN	NaN	NaN	NaN	NaN	NaN	NaN	NaN
Putative acyl-CoA thioesterase	PA14_26960	WP_003138725.1	26.9637	27.1048	26.9563	27.3101	27.3265	27.2191	27.4641	27.3998	27.5281	28.1608	28.2263	28.2523	27.327	27.4659	27.6653	27.8206	27.8359	27.8152
Uncharacterized protein	PA14_27200	WP_003138736.1	NaN	NaN	NaN	NaN	NaN	NaN	NaN	NaN	NaN	NaN	NaN	NaN	NaN	NaN	NaN	NaN	NaN	NaN
Putative zinc carboxypeptidase	PA14_27470	WP_003138752.1	26.8724	26.3377	26.5333	26.6119	25.6071	26.5385	NaN	NaN	NaN	NaN	NaN	NaN	NaN	NaN	NaN	NaN	NaN	NaN
Glutathione peroxidase	gpo	WP_003138755.1	NaN	NaN	NaN	NaN	NaN	NaN	NaN	NaN	25.4553	26.4571	26.525	26.0567	NaN	NaN	NaN	NaN	NaN	NaN
Putative ATPase	PA14_27560	WP_003138759.1	28.4581	28.4317	28.4798	28.6461	28.5572	28.56	28.5719	28.7011	28.4923	28.9224	29.1974	29.0757	28.4988	28.418	28.5246	28.4167	28.3606	28.4446
Putative thioesterase	PA14_27910	WP_003138775.1	NaN	NaN	NaN	NaN	NaN	NaN	NaN	NaN	NaN	NaN	NaN	28.7533	NaN	NaN	29.2928	NaN	NaN	NaN
Putative two-component response regulator	PA14_27940	WP_003138778.1	27.4615	27.4148	27.447	27.5613	27.4379	27.4798	27.8899	28.099	27.8312	27.1397	27.5932	27.2282	27.7393	28.0363	27.9643	28.3399	28.1223	28.2326
Uncharacterized protein	PA14_28210	WP_003138819.1	NaN	NaN	NaN	NaN	NaN	NaN	NaN	NaN	NaN	25.0936	24.9942	NaN	NaN	NaN	NaN	NaN	NaN	NaN
Ecotin	eco	WP_003138832.1	29.7596	29.7738	29.7757	29.9581	30.0415	30.1431	29.4807	29.4569	29.4268	30.6499	30.8672	30.9582	29.516	29.682	29.5934	29.783	29.9805	29.8305
Phenylalanine--tRNA ligase beta subunit (EC 6.1.1.20) (Phenylalanyl-tRNA synthetase beta subunit) (PheRS)	pheT	WP_003138844.1	31.554	31.5683	31.579	31.6371	31.5539	31.6	31.9721	31.9019	31.9429	NaN	NaN	NaN	31.3883	31.4743	31.4601	31.7466	31.7639	31.7715
Uncharacterized protein	PA14_28830	WP_003138850.1	26.9059	27.021	26.8585	27.1985	27.1838	27.1737	27.3407	27.2876	27.194	27.0201	26.7537	26.8289	27.8792	27.5862	27.4553	26.7443	27.0205	26.9332
Uncharacterized protein	rhs	WP_003138894.1	NaN	NaN	NaN	NaN	NaN	NaN	NaN	25.219	25.3715	NaN	NaN	NaN	NaN	NaN	NaN	NaN	25.1262	NaN
Uncharacterized protein	PA14_29470	WP_003138896.1	25.3299	25.3149	25.3177	25.3087	25.4252	25.6447	NaN	NaN	NaN	NaN	NaN	NaN	NaN	NaN	NaN	NaN	NaN	NaN
Flavohemoprotein (Flavohemoglobin) (Hemoglobin-like protein) (Nitric oxide dioxygenase) (NO oxygenase) (NOD) (EC 1.14.12.17)	fhp	WP_003138913.1	25.3559	NaN	25.3377	25.7531	25.551	25.6968	NaN	NaN	25.0941	26.0313	26.0214	25.9053	NaN	24.7606	24.8565	25.2092	NaN	NaN
NADH dehydrogenase I chain L	nuoL	WP_003138929.1	NaN	NaN	NaN	NaN	NaN	NaN	NaN	NaN	NaN	NaN	NaN	NaN	NaN	NaN	NaN	NaN	NaN	NaN
NADH-quinone oxidoreductase (EC 7.1.1.-)	nuoG	WP_003138932.1	29.8358	29.9127	29.8281	30.0616	30.042	30.0878	30.0961	30.0004	30.0329	NaN	NaN	NaN	29.5708	29.4965	29.6385	29.1894	29.1911	29.2489
		WP_003138934.1	28.5629	28.535	28.5141	28.5476	28.5959	28.5956	28.448	28.4944	28.49	27.4852	27.444	28.2014	28.3214	28.4411	28.3567	28.1025	28.1582	28.2449
Uncharacterized protein	PA14_30100	WP_003138941.1	29.7527	29.6359	29.5847	29.7693	29.7785	29.8038	29.7635	29.914	29.6781	28.956	28.984	28.7255	29.1965	29.1225	29.013	29.4903	29.317	29.4247
Siroheme synthase [Includes: Uroporphyrinogen-III C-methyltransferase (Urogen III methylase) (EC 2.1.1.107) (SUMT) (Uroporphyrinogen III methylase) (UROM); Precorrin-2 dehydrogenase (EC 1.3.1.76); Sirohydrochlorin ferrochelatase (EC 4.99.1.4)]	cysG	WP_003138949.1	27.5733	27.6796	27.4991	27.5293	27.8497	27.8641	27.8511	27.7694	27.6086	26.9626	26.1781	26.459	27.7723	27.7646	27.7396	27.938	28.0914	28.0703
Thiosulfate sulfurtransferase	PA14_30430	WP_003138955.1	26.1398	26.0279	26.0835	26.4248	26.1439	26.4469	26.1496	26.0083	26.0364	NaN	NaN	25.0956	26.4349	26.4688	26.183	26.5018	26.6862	26.6078
Tryptophan 2,3-dioxygenase (TDO) (EC 1.13.11.11) (Tryptamin 2,3-dioxygenase) (Tryptophan oxygenase) (TO) (TRPO) (Tryptophan pyrrolase) (Tryptophanase)	kynA	WP_003138969.1	26.4045	26.2864	26.3967	26.3664	26.3936	26.3943	27.3492	27.2714	27.2207	26.7965	27.6383	27.3731	26.4531	26.8499	26.6808	26.5508	26.4769	NaN
Uncharacterized protein	PA14_30980	WP_003138990.1	NaN	NaN	NaN	NaN	26.1309	26.237	NaN	NaN	NaN	NaN	NaN	NaN	NaN	NaN	NaN	NaN	NaN	NaN
Putative acyl-CoA synthetases (AMP-forming)	PA14_31470	WP_003139047.1	NaN	NaN	NaN	NaN	NaN	NaN	NaN	NaN	NaN	NaN	NaN	NaN	25.9051	NaN	25.9149	NaN	NaN	25.692
Putative acyl-coenzyme A synthetases/AMP-(Fatty) acid ligases	PA14_31500	WP_003139051.1	28.3561	28.4605	28.4314	28.3816	28.4764	28.0152	28.6663	28.539	28.4192	24.3277	24.3629	25.3246	29.0874	29.1219	29.2321	29.0541	29.22	28.9897
Putative acyl-CoA thiolase	PA14_31530	WP_003139052.1	32.3765	32.4146	32.3582	32.4916	32.4475	32.4808	32.4028	32.2991	32.3932	32.3164	32.2919	32.4779	33.1925	33.105	33.2266	33.2735	33.3224	33.2832
Putative acyl-CoA dehydrogenase	acdA	WP_003139055.1	29.9627	29.9811	30.0108	29.9555	30.0009	30.044	30.2082	30.1592	30.2079	30.4836	30.5118	30.7073	30.8613	30.7705	30.7709	30.6674	30.8409	30.8622
Putative transcriptional regulator, LysR family	PA14_31560	WP_003139057.1	NaN	NaN	NaN	25.1439	NaN	NaN	25.4774	25.4867	25.5841	25.4185	25.5905	25.6608	25.516	NaN	NaN	25.2833	25.2744	NaN
Putative protease	PA14_31840	WP_003139100.1	25.4875	25.9028	25.5735	25.4114	25.6241	26.3267	25.8068	25.847	25.84	NaN	NaN	NaN	25.9168	25.859	NaN	26.5491	26.7236	26.6593
Putative protease	PA14_31850	WP_003139101.1	26.7174	26.7432	26.8564	26.8146	26.7704	26.6141	26.8873	26.8363	26.7738	NaN	26.0922	26.0426	26.8115	26.9947	27.1655	27.1639	27.3245	27.1353
Uncharacterized protein	PA14_32770	WP_003139145.1	25.4775	25.0248	25.2924	25.8422	25.5507	25.3181	26.0762	26.313	26.229	27.5979	27.2474	26.5823	24.7053	24.9084	25.7311	25.7686	25.2543	25.4049
Uncharacterized protein	PA14_32905	WP_003139194.1	NaN	NaN	NaN	NaN	NaN	NaN	28.3409	28.5634	28.3754	27.6037	27.502	27.4335	24.4635	NaN	24.7748	24.2597	24.5052	25.1712
Glycine dehydrogenase (decarboxylating) (EC 1.4.4.2) (Glycine cleavage system P-protein) (Glycine decarboxylase) (Glycine dehydrogenase (aminomethyl-transferring))	gcvP2	WP_003139201.1	30.6464	30.6214	30.6122	30.5904	30.6169	30.6603	32.0423	32.0352	32.0211	NaN	NaN	NaN	32.123	32.1526	32.2006	32.4278	32.4348	32.3902
PvdL	pvdL	WP_003139218.1	NaN	NaN	NaN	NaN	NaN	NaN	31.3118	31.2587	31.243	NaN	NaN	NaN	31.9805	32.0444	32.0435	31.0652	31.1358	31.094
CRISPR-associated protein Csy3	csy3	WP_003139222.1	32.3717	32.3795	32.3443	32.3761	32.3073	32.3482	31.6594	31.6621	31.6675	31.545	31.5371	31.6492	32.168	32.1876	32.2568	32.3972	32.5061	32.3606
CRISPR-associated protein Csy1	csy1	WP_003139224.1	29.4598	29.4958	29.3316	29.4968	29.4577	29.3717	28.7587	28.7221	28.7239	27.9061	28.0336	28.0538	29.192	29.1209	29.1111	29.3569	29.3736	29.3861
CRISPR-associated nuclease/helicase Cas3 subtype I-F/YPEST (EC 3.1.-.-) (EC 3.6.4.-)	cas3	WP_003139227.1	25.9712	25.9034	25.5758	NaN	NaN	25.7956	25.6326	NaN	25.8032	NaN	NaN	NaN	NaN	25.9338	26.0092	25.6645	25.8071	NaN
Putative thioesterase	PA14_33520	WP_003139244.1	NaN	NaN	NaN	NaN	NaN	NaN	26.9149	26.7792	26.5443	27.1622	27.289	27.2383	NaN	NaN	NaN	NaN	NaN	NaN
Uncharacterized protein	PA14_33570	WP_003139246.1	NaN	NaN	NaN	NaN	NaN	NaN	NaN	NaN	NaN	NaN	NaN	NaN	24.3035	NaN	23.6901	NaN	NaN	NaN
PvdO	pvdO	WP_003139292.1	NaN	NaN	NaN	NaN	NaN	NaN	30.9671	30.9878	30.9472	31.01	31.2169	31.2556	30.5967	30.4916	30.6062	30.3743	30.3946	30.454
PvdP	pvdP	WP_003139293.1	NaN	NaN	NaN	NaN	NaN	NaN	NaN	NaN	NaN	NaN	NaN	NaN	26.1816	25.9289	NaN	NaN	NaN	NaN
Penicillin acylase-related protein	pvdQ	WP_003139299.1;WP_042115213.1	NaN	NaN	NaN	NaN	NaN	NaN	31.7718	31.7581	31.7986	30.5803	30.3829	30.4552	31.5822	31.5832	31.6425	31.5278	31.658	31.5977
Putative aldehyde dehydrogenase	PA14_33900	WP_003139301.1	25.2488	25.0845	24.9485	NaN	NaN	25.0021	NaN	NaN	NaN	NaN	NaN	NaN	NaN	NaN	24.4674	NaN	25.0373	24.8392
Putative glycerophosphoryl diester phosphodiesterase	PA14_34250	WP_003139338.1	NaN	NaN	27.156	NaN	NaN	26.8076	NaN	26.9887	NaN	NaN	NaN	NaN	NaN	NaN	NaN	NaN	NaN	NaN
Putative acyl-CoA dehydrogenase	PA14_34490	WP_003139356.1	27.2454	27.2988	27.3054	27.3252	27.2247	27.3847	27.5023	27.4186	27.4931	27.372	27.6236	27.7025	29.1955	29.1452	29.2584	29.1245	29.1326	29.02
Putative glyceraldehyde-3-phosphate dehydrogenase	gapB	WP_003139360.1	30.6886	30.769	30.6824	30.9697	30.8189	30.8973	30.5891	30.5421	30.5537	29.6022	29.4659	29.436	30.0712	30.1356	30.1272	30.2065	30.3168	30.2491
Gluconokinase (EC 2.7.1.12)	gntK	WP_003139362.1	NaN	NaN	NaN	NaN	NaN	NaN	25.6578	25.7673	NaN	26.2039	26.3982	26.5843	25.3245	NaN	NaN	NaN	NaN	NaN
Putative regulatory protein	PA14_34820	WP_003139384.1	27.7072	27.5873	27.6777	27.6177	27.4145	27.4645	26.4143	26.6317	26.6089	26.2682	26.298	26.321	27.6052	27.5952	27.5991	27.9877	27.7749	27.8536
Putative regulatory protein	PA14_34830	WP_003139385.1	25.7791	25.969	25.4112	26.0308	25.9492	26.0022	NaN	NaN	NaN	NaN	NaN	NaN	26.5952	25.9217	26.3778	26.6712	26.6298	26.499
Putative non-ribosomal peptide synthetase	PA14_34840	WP_003139386.1	27.9352	27.8396	27.974	28.1416	28.443	28.332	NaN	NaN	NaN	NaN	NaN	NaN	29.3103	29.3578	29.3265	28.0657	28.1442	28.2649
Chitinase	chiC	WP_003139388.1	30.8471	30.7566	30.7574	30.5832	30.4337	30.6607	28.1927	28.5127	28.8898	NaN	NaN	NaN	31.1366	31.2139	31.1402	31.5513	31.5204	31.5457
Dihydrolipoamide acetyltransferase component of pyruvate dehydrogenase complex (EC 2.3.1.-)	bkdB	WP_003139455.1	30.2296	30.1735	30.1924	30.1633	30.1701	30.2147	30.9459	30.8646	30.8815	30.0598	30.0521	30.0737	31.0608	31.089	31.1047	30.7704	30.8517	30.7971
Catalase (EC 1.11.1.6)	katE	WP_003139566.1	24.4892	NaN	NaN	24.6795	NaN	NaN	NaN	NaN	NaN	NaN	NaN	NaN	NaN	NaN	NaN	NaN	NaN	NaN
Putative outer membrane porin	opdO	WP_003139590.1	NaN	NaN	NaN	NaN	NaN	NaN	NaN	NaN	NaN	NaN	NaN	NaN	23.8671	NaN	23.2545	NaN	NaN	NaN
5-oxoprolinase subunit A (5-OPase subunit A) (EC 3.5.2.9) (5-oxoprolinase (ATP-hydrolyzing) subunit A)	pxpA	WP_003139591.1	NaN	NaN	NaN	NaN	NaN	NaN	NaN	NaN	NaN	NaN	NaN	NaN	26.8221	27.0475	26.727	NaN	NaN	NaN
Putative allophanate hydrolase subunit 1	PA14_37290	WP_003139592.1	NaN	NaN	NaN	NaN	NaN	NaN	24.9662	25.3121	25.7373	NaN	24.9764	24.7848	25.7673	25.7349	25.624	25.8457	25.6383	25.9266
Kynurenine formamidase (KFA) (KFase) (EC 3.5.1.9) (Arylformamidase) (N-formylkynurenine formamidase) (FKF)	kynB	WP_003139623.1	26.4182	26.4418	26.409	26.7149	26.7956	26.7739	26.0919	26.24	26.1703	27.5332	27.2582	27.2659	26.3637	26.3395	26.4664	26.6396	NaN	26.4178
Elongation factor G (EF-G)	fusA2	WP_003139642.1	28.7718	28.7578	28.7441	28.7532	28.7189	28.7832	27.0354	26.6953	26.6636	NaN	NaN	NaN	29.5778	29.5704	29.6879	29.9272	29.9217	29.921
Probable carbamoyl transferase	PA14_37745	WP_003139645.1	28.4217	28.569	28.579	28.3254	28.3151	28.3529	26.964	24.3097	26.3036	NaN	NaN	NaN	29.4403	29.4717	29.4261	29.5022	29.5411	29.4689
Putative cysteine proteases	PA14_38080	WP_003139685.1	28.4786	28.504	28.3102	28.5889	28.6128	28.5531	28.8416	28.747	28.8386	NaN	NaN	NaN	28.6453	28.4603	28.6605	28.8294	28.8576	28.7468
Glutathione reductase (GRase) (EC 1.8.1.7)	gor	WP_003139698.1	30.1059	30.0642	29.9815	30.036	30.1617	30.0874	29.9603	29.8727	29.911	29.101	29.2055	29.1166	30.3057	30.2463	30.0888	30.474	30.3208	30.5036
Putative transcriptional regulator	amrR	WP_003139702.1	25.2922	25.3942	25.1364	25.4665	25.3234	25.4025	25.3586	NaN	25.7279	25.8174	26.2305	26.8494	25.1643	25.3046	25.3165	25.2908	NaN	NaN
Regulatory gene of gnyRDBHAL cluster, GnyR	gnyR	WP_003139704.1	27.8973	27.8219	27.8131	27.8454	27.9535	27.9767	27.1923	26.992	26.9591	28.3908	28.196	28.4364	27.6542	27.8436	27.9278	27.5236	27.4221	27.5031
3-hydroxybutyrate dehydrogenase	bdhA	WP_003139730.1	28.8868	28.6893	28.8774	28.7132	28.5184	28.7992	26.5097	26.844	26.7447	27.1011	27.1122	26.0625	28.1951	28.2607	28.3192	28.7294	28.7908	28.8831
Acetyl-CoA acetyltransferase	atoB	WP_003139732.1	31.7903	31.8212	31.788	31.7671	31.8739	31.8515	31.6997	31.6793	31.7147	31.8255	31.8373	31.8841	32.3202	32.1926	32.1409	32.4875	32.5539	32.4764
Putative 5-carboxymethyl-2-hydroxymuconate isomerase	PA14_39100	WP_003139776.1	24.9617	24.8383	24.7431	24.9467	25.1235	25.1345	NaN	NaN	NaN	NaN	NaN	NaN	NaN	NaN	NaN	NaN	NaN	NaN
Ribose operon repressor RbsR	rbsR	WP_003139784.1	27.393	27.3622	27.1726	27.0027	27.082	26.9456	NaN	NaN	NaN	NaN	NaN	NaN	24.8137	NaN	NaN	NaN	NaN	NaN
Binding protein component of ABC ribose transporter	rbsB	WP_003139787.1	27.077	27.0473	27.0981	26.6764	26.6804	26.9107	NaN	NaN	NaN	NaN	NaN	NaN	NaN	NaN	NaN	NaN	NaN	NaN
Ribosomal protein S6 modification enzyme;Possible glutathione synthase	PA14_39390;PA14_46880	WP_003139792.1	26.2613	25.9418	25.9986	26.3761	26.4428	26.2506	NaN	NaN	NaN	NaN	NaN	NaN	26.5227	26.7322	26.7549	26.9284	27.0493	26.8889
5-methyltetrahydropteroyltriglutamate--homocysteine methyltransferase (EC 2.1.1.14) (Cobalamin-independent methionine synthase) (Methionine synthase, vitamin-B12 independent isozyme)	metE	WP_003139809.1	26.3525	26.0187	25.9825	25.6028	25.9269	25.8222	NaN	NaN	NaN	NaN	NaN	NaN	NaN	NaN	NaN	NaN	NaN	NaN
Putative exported oxidoreductase	PA14_40200	WP_003139882.1	26.1444	NaN	26.0576	26.3101	26.1587	26.2793	NaN	NaN	NaN	NaN	NaN	NaN	NaN	NaN	NaN	NaN	NaN	NaN
Protease LasA (EC 3.4.24.-) (Staphylolytic protease)	lasA	WP_003139897.1	25.8301	25.4344	25.083	NaN	26.1783	NaN	NaN	NaN	NaN	NaN	NaN	NaN	26.4911	26.5261	26.8417	25.732	NaN	NaN
Fatty acyl cis-trans isomerase	cti	WP_003139911.1	25.5426	25.3301	25.5819	25.5425	25.4629	25.4438	25.9768	26.1311	25.8759	NaN	NaN	NaN	NaN	NaN	NaN	25.9002	25.469	25.7662
Methionine synthase (EC 2.1.1.13) (5-methyltetrahydrofolate--homocysteine methyltransferase)	metH	WP_003139920.1	26.9375	27.0187	27.1693	27.0606	26.9689	26.8056	27.3371	27.3913	27.3847	NaN	NaN	NaN	27.2437	27.2075	27.1009	27.3297	27.3531	27.3605
NADH pyrophosphatase (EC 3.6.1.22)	nudC	WP_003139928.1	25.5923	NaN	NaN	25.4326	NaN	25.2532	25.5274	25.4863	25.6031	NaN	25.6659	25.4388	NaN	NaN	NaN	NaN	NaN	NaN
DNA polymerase III subunit epsilon (EC 2.7.7.7)	dnaQ	WP_003139929.1	NaN	24.4268	24.3087	NaN	NaN	NaN	NaN	NaN	NaN	25.3597	25.076	25.4577	NaN	NaN	NaN	NaN	NaN	NaN
Enoyl-[acyl-carrier-protein] reductase [NADH] (EC 1.3.1.9)	fabI	WP_003139935.1	28.6161	28.7179	28.789	28.5614	28.6837	28.7192	28.3158	28.3214	28.3957	29.1628	29.3179	29.4627	28.382	28.1869	28.2315	28.2145	28.3211	28.3225
Cysteine--tRNA ligase (EC 6.1.1.16) (Cysteinyl-tRNA synthetase) (CysRS)	cysS	WP_003139944.1	30.331	30.3996	30.4647	30.5384	30.5193	30.5355	30.7078	30.5848	30.7185	29.7615	29.8224	29.7813	30.3786	30.2855	30.2716	30.5647	30.6121	30.5866
Glutamine--tRNA ligase (EC 6.1.1.18) (Glutaminyl-tRNA synthetase) (GlnRS)	glnS	WP_003139945.1	31.6092	31.6578	31.6827	31.6464	31.7565	31.7273	31.8521	31.7705	31.8392	30.3108	30.3598	29.7715	31.6727	31.5852	31.6107	31.9022	31.982	31.8941
Putative universal stress protein	uspA	WP_003139947.1	30.2835	30.2214	30.1797	30.3502	30.4015	30.511	NaN	24.4744	NaN	27.6714	26.2279	28.0565	29.0854	29.1333	29.2485	28.1408	28.2383	28.211
Homoserine kinase	thrH	WP_003140014.1	27.4238	27.8899	27.9664	28.1212	27.8243	28.0568	28.7417	28.5385	28.6502	29.3735	29.455	29.9058	27.8569	28.0234	27.933	28.0601	27.9075	27.6993
2-dehydropantoate 2-reductase (EC 1.1.1.169) (Ketopantoate reductase)	panE	WP_003140019.1	26.3402	26.14	26.1201	26.3957	26.4007	26.441	26.4059	26.0976	26.2802	26.0999	26.1568	26.1307	26.9173	26.9627	26.9492	26.4808	26.8248	26.9345
Putative 3-hydroxyacyl-CoA dehydrogenase	fadB	WP_003140029.1	NaN	NaN	NaN	NaN	NaN	NaN	NaN	NaN	NaN	NaN	NaN	NaN	25.0739	25.2237	NaN	25.3941	25.1327	25.3589
Translocation protein in type III secretion	pscQ	WP_003140061.1	NaN	NaN	NaN	NaN	NaN	NaN	NaN	NaN	NaN	NaN	NaN	NaN	NaN	NaN	NaN	NaN	NaN	NaN
Putative membrane protein	PA14_42670	WP_003140063.1	NaN	NaN	NaN	NaN	NaN	NaN	26.1253	26.2153	26.198	NaN	NaN	NaN	26.8976	26.741	26.7821	NaN	25.4698	NaN
Putative hydrolase, isochorismatase family	PA14_42820	WP_003140074.1	29.0429	28.9907	29.0462	29.1715	29.1109	29.1351	29.0291	28.9759	28.9781	29.8934	30.0093	29.8943	29.0411	29.1645	29.1387	29.2402	29.4039	29.3052
Putative aminotransferase	PA14_43130	WP_003140110.1	27.2726	27.2142	27.2378	27.5714	27.4408	27.7691	27.5128	28.2326	27.3684	27.507	27.4318	27.6339	27.7159	28.0451	27.7912	27.8974	27.8256	27.8633
Putative aldehyde dehydrogenase	PA14_43790	WP_003140152.1	25.4183	25.3546	25.5218	25.5008	25.4858	25.351	NaN	NaN	NaN	NaN	NaN	NaN	NaN	NaN	NaN	NaN	NaN	NaN
Succinate--CoA ligase [ADP-forming] subunit beta (EC 6.2.1.5) (Succinyl-CoA synthetase subunit beta) (SCS-beta)	sucC	WP_003140159.1	34.7045	34.7355	34.7276	34.7081	34.7811	34.7025	35.089	35.085	35.1094	35.1294	35.1379	35.1479	34.7754	34.7587	34.7701	35.0423	35.054	35.0617
Aerotaxis receptor Aer;Putative chemotaxis transducer;Putative chemotaxis transducer;Putative methyl-accepting chemotaxis transducer	aer;PA14_02270;PA14_39560;PA14_48030	WP_003140182.1	NaN	NaN	NaN	NaN	NaN	NaN	26.6769	NaN	27.2477	NaN	NaN	NaN	29.0304	28.6142	28.169	NaN	26.268	NaN
DNA ligase (EC 6.5.1.2) (Polydeoxyribonucleotide synthase [NAD(+)])	ligA	WP_003140219.1	29.1683	29.1637	29.2041	29.2552	29.2507	29.246	29.3501	29.2168	29.2645	NaN	NaN	NaN	28.8042	28.7487	28.7066	28.5223	28.6574	28.4807
Putative polysaccharide deacetylase	PA14_44830	WP_003140227.1	NaN	NaN	NaN	NaN	25.7497	NaN	NaN	NaN	NaN	NaN	NaN	26.0826	26.2916	26.223	26.302	26.7244	NaN	26.4531
Isocitrate dehydrogenase kinase/phosphatase (IDH kinase/phosphatase) (IDHK/P) (EC 2.7.11.5) (EC 3.1.3.-)	aceK	WP_003140319.1	24.757	24.5206	24.5889	24.9661	24.6474	NaN	NaN	24.5587	NaN	NaN	NaN	NaN	NaN	25.0319	24.8427	NaN	NaN	24.7196
Erythronate-4-phosphate dehydrogenase (EC 1.1.1.290)	pdxB	WP_003140321.1	26.0611	25.507	25.4071	25.8593	25.3877	25.6776	25.9554	26.0979	25.8991	25.8651	25.9194	25.5286	25.4906	25.532	25.5449	26.2454	25.6392	25.8644
3-oxoacyl-[acyl-carrier-protein] synthase 2 (EC 2.3.1.179)	fabF2	WP_003140323.1	23.4507	22.8266	23.2936	23.3133	23.3716	23.0837	22.7454	22.8625	22.9361	NaN	NaN	NaN	NaN	NaN	22.7827	NaN	22.9559	NaN
Uncharacterized protein	PA14_46520	WP_003140326.1	26.1076	26.0481	26.5185	25.5855	NaN	NaN	NaN	NaN	NaN	NaN	NaN	NaN	NaN	NaN	NaN	NaN	NaN	NaN
Uncharacterized protein	PA14_46540	WP_003140328.1	23.9479	23.6677	NaN	23.7459	23.8926	23.8389	NaN	NaN	NaN	NaN	NaN	NaN	23.7416	NaN	NaN	NaN	NaN	NaN
Putative binding protein component of ABC transporter	ybeJ	WP_003140367.1	32.4854	32.5881	32.5269	32.2301	32.2334	32.2848	33.2893	33.1317	33.2275	33.1826	33.1861	33.2442	33.3408	33.2193	33.3784	33.2457	33.3594	33.2709
Putative binding protein component of ABC transporter	PA14_47920	WP_003140426.1	NaN	NaN	NaN	NaN	NaN	NaN	NaN	NaN	NaN	NaN	NaN	NaN	28.6534	28.7039	28.7427	28.4185	28.5905	28.415
Putative NAD(P)H dehydrogenase	PA14_48440	WP_003140470.1	NaN	NaN	NaN	NaN	NaN	NaN	NaN	NaN	NaN	26.8556	26.7679	NaN	NaN	NaN	NaN	NaN	NaN	NaN
Putative oxidoreductase	yieF	WP_003140489.1	26.5771	26.4987	26.4388	26.4987	26.5694	26.5572	26.3535	26.3454	26.1906	26.948	26.8728	27.0385	26.6772	26.3998	26.6557	26.8002	26.8459	26.9625
Putative redox protein	PA14_48750	WP_003140490.1	NaN	NaN	NaN	NaN	NaN	NaN	NaN	NaN	NaN	26.0098	26.666	25.8757	NaN	NaN	NaN	NaN	NaN	NaN
Uncharacterized protein	PA14_48860	WP_003140493.1	NaN	NaN	NaN	NaN	NaN	NaN	NaN	NaN	NaN	26.9786	27.0918	26.9702	NaN	NaN	NaN	NaN	NaN	NaN
Helix destabilizing protein of bacteriophage Pf1	PA14_48970	WP_003140508.1	NaN	NaN	NaN	25.8114	25.8478	25.411	NaN	NaN	NaN	NaN	26.0766	NaN	NaN	NaN	NaN	NaN	NaN	NaN
Uncharacterized protein	PA14_49020	WP_003140518.1	NaN	25.1389	NaN	NaN	NaN	25.4923	NaN	25.3934	NaN	25.9488	26.2909	26.2429	NaN	NaN	25.5589	NaN	NaN	25.1572
Uncharacterized protein	PA14_49030	WP_003140520.1	29.743	29.6986	29.6929	29.7925	29.7007	29.7259	29.1901	29.2284	29.1556	29.4877	29.5525	29.637	29.6861	29.69	29.6918	29.634	29.6632	29.6575
Probable transglycolase	PA14_49280	WP_003140529.1	26.7071	26.87	26.9599	26.875	26.8769	26.8277	26.2937	NaN	25.8418	NaN	25.2632	26.7514	26.868	26.7326	26.9022	25.5973	26.1484	26.2316
Uncharacterized protein	PA14_49330	WP_003140537.1	25.0998	25.2113	25.0292	25.4633	25.4682	NaN	NaN	NaN	NaN	NaN	NaN	NaN	25.0205	25.3133	25.3109	NaN	NaN	NaN
Succinyl-diaminopimelate desuccinylase (SDAP desuccinylase) (EC 3.5.1.18) (N-succinyl-LL-2,6-diaminoheptanedioate amidohydrolase)	dapE	WP_003140540.1	27.0207	27.0819	27.0853	27.161	27.1534	27.2028	28.214	28.1758	28.2597	28.3279	28.1161	28.1088	27.4407	27.4238	27.6477	27.6084	27.6162	27.6153
rRNA methyltransferase	rrmA	WP_003140543.1	NaN	NaN	NaN	NaN	25.4742	25.8107	25.9928	26.4695	26.2966	26.5855	26.924	26.2498	NaN	NaN	NaN	25.3257	NaN	24.6829
Uncharacterized protein	PA14_49480	WP_003140547.1	24.8995	NaN	24.695	24.684	24.8636	24.7006	NaN	NaN	NaN	NaN	NaN	NaN	NaN	24.9962	24.9494	NaN	NaN	NaN
Immunity protein S3I structureal protein	pyoS3I	WP_003140552.1	28.3385	28.3267	28.3846	28.4774	28.4222	28.5259	29.1168	29.1148	29.0936	29.6405	29.9896	29.8086	29.3343	29.3712	29.1504	29.0354	28.9533	28.9218
Protein/nucleic acid deglycase HchA (EC 3.1.2.-) (EC 3.5.1.-) (EC 3.5.1.124) (Maillard deglycase)	hchA	WP_003140559.1	27.1768	27.1675	27.2855	27.3408	27.3556	27.3547	26.7804	26.4566	26.6301	26.3994	26.2336	26.6471	27.5533	27.445	27.507	27.5818	27.7193	27.7208
Flagellar hook-associated protein 2 (HAP2) (Flagellar cap protein)	fliD	WP_003140595.1	28.9633	29.0715	29.1118	29.0689	29.1005	29.1118	28.211	28.2618	28.182	26.798	25.6704	26.2723	29.0759	28.9354	28.9729	28.9674	29.1227	28.9834
Uncharacterized protein	PA14_50300	WP_003140597.1	27.2749	27.2858	27.1984	27.5242	27.6334	27.5281	26.964	26.9944	26.9268	NaN	NaN	NaN	27.4432	27.6648	27.6041	27.8129	27.7384	27.6754
Branched-chain amino acid transport protein BraE	braE	WP_003140602.1	NaN	NaN	NaN	NaN	NaN	NaN	NaN	NaN	NaN	NaN	NaN	NaN	NaN	25.3241	25.1363	NaN	NaN	NaN
Probable heat shock protein (Hsp90 family)	PA14_50590	WP_016254127.1;WP_003140603.1	NaN	NaN	NaN	NaN	24.3625	NaN	NaN	NaN	NaN	NaN	NaN	NaN	NaN	NaN	NaN	NaN	NaN	NaN
Putative cysteine synthase	PA14_50660	WP_003140608.1	27.6358	27.7439	27.4869	27.8083	27.6831	27.801	27.4099	27.4335	27.4076	27.7537	27.3344	27.574	27.6153	27.6283	27.7557	27.9475	27.7608	27.9508
Uncharacterized protein	PA14_50860	WP_003140624.1	25.0897	25.3266	NaN	25.4761	24.7169	NaN	25.954	25.9887	25.9514	NaN	25.4205	25.473	NaN	25.6942	25.5426	NaN	NaN	NaN
		WP_003140752.1	27.9693	27.9626	27.8611	28.043	27.9511	28.0971	28.1388	28.3668	28.4235	NaN	24.2418	NaN	28.4705	28.6935	28.4449	28.8767	28.7902	28.7235
PqsB	pqsB	WP_003140753.1	32.6132	32.5679	32.5456	32.7417	32.7438	32.7628	32.5707	32.5335	32.5048	33.1044	33.0896	33.0397	33.2671	33.3713	33.4275	33.4356	33.5123	33.4238
Probable coenzyme A ligase	pqsA	WP_003140754.1	28.6237	28.5833	28.5396	28.7554	28.6576	28.7993	29.8613	29.7427	29.7626	29.0933	29.3554	29.5001	29.3608	29.3693	29.4767	29.1909	29.2453	29.1923
Uncharacterized protein	PA14_51600	WP_003140761.1	23.6083	23.4502	23.4251	23.6576	NaN	23.3983	NaN	NaN	NaN	NaN	NaN	NaN	NaN	NaN	NaN	NaN	NaN	NaN
Cell division coordinator CpoB	cpoB	WP_003140772.1	NaN	27.2622	26.9365	27.6932	27.4914	27.6244	28.6319	28.601	28.5836	28.7865	28.8229	28.9056	27.8835	28.0293	27.8622	27.8357	27.644	27.8131
Arsenate reductase (EC 1.20.4.1)	PA14_51980	WP_003140785.1	NaN	26.4126	26.7484	27.0604	27.2932	27.0539	27.6354	27.8237	27.4507	28.7565	28.3866	28.7571	26.4325	27.4192	27.1431	26.7387	26.7667	27.058
Uncharacterized protein	PA14_52080	WP_003140789.1	26.8585	26.6426	26.7135	27.2463	27.1752	27.0057	26.8853	26.6862	26.7394	27.6231	27.9884	27.8768	27.0496	27.1748	26.8865	27.2483	27.3168	26.991
Uncharacterized protein	PA14_52130	WP_003140792.1	NaN	NaN	NaN	NaN	NaN	NaN	NaN	NaN	NaN	NaN	NaN	NaN	NaN	NaN	NaN	NaN	NaN	NaN
Alanine--tRNA ligase (EC 6.1.1.7) (Alanyl-tRNA synthetase) (AlaRS)	alaS	WP_003140815.1	30.5156	30.4782	30.5121	30.4336	30.5559	30.4449	30.7443	30.7104	30.5921	NaN	NaN	NaN	30.0866	30.0935	30.0789	30.1061	30.1475	30.1188
N-succinylarginine dihydrolase (EC 3.5.3.23)	astB	WP_003140816.1	30.5815	30.6349	30.6167	30.6767	30.6855	30.7378	31.1716	31.1842	31.1729	30.5193	30.5994	30.6824	31.5241	31.4158	31.5671	31.606	31.6626	31.6388
Acetylornithine aminotransferase (ACOAT) (EC 2.6.1.11)	aruC	WP_003140819.1	32.8694	32.8485	32.89	32.9836	32.9513	33.0373	33.3378	33.2984	33.3221	32.9768	32.9477	33.0872	33.665	33.749	33.7525	33.9032	33.9577	33.9634
Uncharacterized protein	aotO	WP_003140824.1	28.0702	28.048	28.1421	28.1784	28.0393	28.0837	28.7529	28.7711	28.7753	28.8076	28.6516	28.6665	28.6506	28.6302	28.7709	28.7355	28.9697	28.8901
Probable transcriptional regulator	PA14_52930	WP_003140838.1	NaN	NaN	NaN	NaN	NaN	NaN	NaN	NaN	NaN	NaN	NaN	NaN	NaN	NaN	NaN	NaN	NaN	NaN
Phenylalanine-4-hydroxylase	phhA	WP_003140840.1	29.9168	29.8916	30.177	30.0172	29.9709	29.9912	30.1227	30.1295	30.0888	30.3855	30.5908	30.6462	NaN	NaN	26.3884	NaN	27.5324	NaN
Probable oxidoreductase	PA14_53110	WP_003140841.1	25.6143	25.6584	25.5419	25.9418	25.1615	25.5572	25.4483	25.7767	25.3544	NaN	25.2572	NaN	26.092	25.9035	25.9737	26.3604	26.1418	26.3237
UPF0176 protein PA14_53180	PA14_53180	WP_003140843.1	NaN	NaN	24.6095	24.3145	24.452	23.9931	26.41	26.5317	26.1876	26.4035	26.4752	26.2998	NaN	NaN	NaN	NaN	NaN	NaN
Fumarate hydratase class II (Fumarase C) (EC 4.2.1.2) (Aerobic fumarase) (Iron-independent fumarase)	fumC2	WP_003140846.1	30.2434	30.1182	30.1759	30.3321	30.2932	30.3892	29.3132	29.3761	29.2658	29.3706	29.3954	29.2644	30.3112	30.434	30.4125	30.8066	30.7634	30.7848
Probable oxidoreductase	PA14_53230	WP_003140847.1	27.714	27.7689	27.7387	27.8601	28.0179	27.9285	27.3025	27.4023	27.4646	28.6487	28.9111	28.767	28.2292	28.1222	28.202	28.1591	28.4107	28.3622
Chitin-binding protein CbpD	cpbD	WP_003140848.1	32.5308	32.5022	32.4594	NaN	NaN	NaN	29.7863	29.7596	29.8684	NaN	NaN	NaN	32.4324	32.409	32.3724	NaN	NaN	NaN
Glutathione peroxidase	btuE	WP_003140859.1	28.2249	28.3212	28.2383	28.4991	28.5642	28.6218	28.1653	28.1445	28.029	29.2913	29.4988	29.4192	28.7663	28.9562	28.9214	28.7569	28.9763	28.8847
Uncharacterized protein	ycbL	WP_003140862.1	NaN	NaN	NaN	NaN	26.3911	26.4232	NaN	NaN	NaN	NaN	26.492	26.3234	NaN	NaN	NaN	NaN	NaN	NaN
Uncharacterized protein	PA14_53980	WP_003140917.1	26.5356	26.7108	26.4278	26.5447	26.4842	26.4439	27.0104	27.0169	26.9938	26.3933	26.3178	26.0973	27.2172	27.4063	27.4807	27.598	27.6304	27.4775
Propionate catabolic protein PrpD	prpD	WP_003140919.1	26.353	26.2937	27.6203	27.0804	27.348	27.5893	29.8966	29.8446	29.7488	28.4191	28.5291	28.5363	31.5826	31.6635	31.5662	31.832	31.8408	31.8498
Bifunctional protein PutA [Includes: Proline dehydrogenase (EC 1.5.5.2) (Proline oxidase); Delta-1-pyrroline-5-carboxylate dehydrogenase (P5C dehydrogenase) (EC 1.2.1.88) (L-glutamate gamma-semialdehyde dehydrogenase)]	putA	WP_003140924.1	32.3512	32.3839	32.4118	32.5219	32.5424	32.5741	33.284	33.2423	33.2503	31.4542	31.3491	31.3344	32.5439	32.5202	32.5005	32.6014	32.6169	32.5903
Uncharacterized protein	PA14_54180	WP_003140926.1	NaN	NaN	NaN	NaN	NaN	NaN	NaN	NaN	NaN	NaN	NaN	NaN	30.7227	30.8657	30.6832	28.9686	28.9921	28.8703
Periplasmic serine endoprotease DegP-like (EC 3.4.21.107)	mucD	WP_003140933.1	32.0706	32.0265	32.0639	32.1669	32.2047	32.1195	31.2244	31.2326	31.2771	30.9845	30.945	30.8107	31.8568	31.997	31.8341	32.0793	31.9494	32.026
Negative regulator for alginate biosynthesis MucB	mucB	WP_003140937.1	27.8311	27.8171	27.8285	28.0231	27.9893	28.0737	28.1778	28.013	27.9114	28.462	28.4762	28.6943	28.3012	28.2723	28.3449	28.52	28.6319	28.4758
tRNA-modifying protein YgfZ	PA14_54480	WP_003140939.1	29.0707	29.0066	28.9472	29.1543	29.1662	29.1761	29.2732	29.2814	29.1005	29.5316	29.4344	29.3252	29.1983	29.2828	29.3353	29.3468	29.3233	29.4241
Probable acyl-CoA dehydrogenase	PA14_54630	WP_003140948.1	29.0506	29.1224	29.0704	29.0396	28.9176	28.8939	28.2457	28.2513	28.2144	28.3926	28.3565	28.3609	29.0214	28.9576	29.0278	28.831	28.9467	28.903
Probable enoyl-CoA hydratase/isomerase	PA14_54660	WP_003140951.1	30.3014	30.3419	30.2757	30.2442	30.1014	30.1437	29.3876	29.4335	29.3127	29.4556	29.3816	29.4357	30.2623	30.1672	30.2544	30.3959	30.2876	30.2737
RecBCD enzyme subunit RecD (EC 3.1.11.5) (Exonuclease V subunit RecD) (ExoV subunit RecD) (Helicase/nuclease RecBCD subunit RecD)	recD	WP_003141173.1	NaN	NaN	24.7937	25.2465	25.3555	25.4105	NaN	24.7289	NaN	NaN	NaN	NaN	25.1816	NaN	NaN	NaN	NaN	NaN
RecBCD enzyme subunit RecC (EC 3.1.11.5) (Exonuclease V subunit RecC) (ExoV subunit RecC) (Helicase/nuclease RecBCD subunit RecC)	recC	WP_003141177.1	24.9044	24.6735	24.5324	24.6705	24.4919	25.0243	NaN	24.4439	NaN	NaN	NaN	NaN	NaN	24.3882	NaN	24.9828	24.9907	25.16
Exodeoxyribonuclease I (EC 3.1.11.1)	sbcB	WP_003141219.1	26.1799	26.0752	26.2513	26.3481	26.3387	26.2062	26.1704	26.0765	NaN	NaN	NaN	NaN	26.13	26.4701	26.2687	26.354	26.1667	26.5491
Putative methanol dehydrogenase regulatory protein	moxR	WP_003141222.1	NaN	NaN	NaN	NaN	NaN	NaN	25.5017	NaN	25.4157	26.2362	25.5232	25.6205	26.1662	26.3806	NaN	26.1208	NaN	NaN
Pyruvate kinase (EC 2.7.1.40)	pykA	WP_003141226.1	32.5678	32.5705	32.5421	32.6147	32.5647	32.6195	32.5627	32.544	32.5902	31.1447	31.042	31.0872	32.4338	32.322	32.3699	32.6744	32.64	32.6874
Uncharacterized protein	PA14_56730	WP_003141247.1	NaN	NaN	NaN	NaN	NaN	NaN	NaN	NaN	NaN	NaN	NaN	NaN	25.2491	NaN	25.6503	NaN	25.0494	24.9137
Insulin-cleaving metalloproteinase outer membrane	icmP	WP_003141251.1	28.2476	27.6585	27.4084	27.8577	27.444	27.2927	32.6728	32.5928	32.718	30.6889	30.5709	30.5922	33.0158	32.9405	32.8905	31.7411	31.8229	31.7777
Putative lipoprotein	PA14_56850	WP_003141254.1	NaN	NaN	NaN	NaN	NaN	NaN	28.7999	28.7818	28.721	27.7125	27.4332	27.5899	28.7527	28.7689	28.8635	27.7293	27.7023	27.866
Uncharacterized protein	PA14_56870	WP_003141255.1	NaN	NaN	NaN	NaN	NaN	NaN	25.9371	NaN	25.432	25.9006	25.6171	25.6867	NaN	NaN	NaN	NaN	NaN	NaN
2-dehydropantoate 2-reductase (EC 1.1.1.169) (Ketopantoate reductase)	apbA	WP_003141264.1	NaN	NaN	NaN	NaN	NaN	NaN	NaN	NaN	NaN	NaN	NaN	NaN	NaN	NaN	NaN	24.632	24.7123	24.8464
Protein translocase subunit SecA	secA	WP_003141268.1	30.3514	30.3132	30.4011	30.4659	30.4557	30.488	29.8071	29.8031	29.753	NaN	NaN	NaN	30.0317	30.0966	30.1489	29.4022	29.58	29.6184
UDP-3-O-acyl-N-acetylglucosamine deacetylase (UDP-3-O-acyl-GlcNAc deacetylase) (EC 3.5.1.108) (UDP-3-O-[R-3-hydroxymyristoyl]-N-acetylglucosamine deacetylase)	lpxC	WP_003141270.1	30.149	30.1005	30.1059	30.2057	30.1358	30.2098	28.7513	28.7429	28.6843	29.7249	29.5574	29.5087	30.0211	29.9333	30.0218	29.4853	29.5559	29.4118
D-alanine--D-alanine ligase (EC 6.3.2.4) (D-Ala-D-Ala ligase) (D-alanylalanine synthetase)	ddlB	WP_003141273.1	29.4225	29.4503	29.4596	29.5554	29.5339	29.5949	29.0146	29.0715	29.0881	29.3964	29.5719	29.3444	28.9908	28.9373	28.8177	29.2945	29.0338	29.0567
UDP-N-acetylmuramoylalanine--D-glutamate ligase (EC 6.3.2.9) (D-glutamic acid-adding enzyme) (UDP-N-acetylmuramoyl-L-alanyl-D-glutamate synthetase)	murD	WP_003141276.1	30.0826	30.1122	30.1036	29.9523	30.0774	30.0112	29.9546	29.9435	30.0014	29.9466	29.8211	29.7957	30.0188	29.9163	29.8235	30.0512	30.1111	30.1494
Ribosomal RNA small subunit methyltransferase H (EC 2.1.1.199) (16S rRNA m(4)C1402 methyltransferase) (rRNA (cytosine-N(4)-)-methyltransferase RsmH)	rsmH	WP_003141279.1	28.8803	28.8474	28.7509	28.9089	28.9812	28.9102	28.8267	28.7936	28.7489	29.2021	29.1827	29.3479	28.663	28.667	28.6896	28.5213	28.7491	28.7515
Putative lipoprotein	PA14_57480	WP_003141282.1	26.6469	26.7412	26.3709	24.7966	24.4806	22.4831	28.5957	28.5352	28.5645	NaN	NaN	NaN	28.9749	29.3117	28.8268	27.6742	26.0509	26.6072
Putative oxidoreductase, aldo/keto reductase famil	PA14_57600	WP_003141286.1	29.5428	29.5317	29.4728	29.5565	29.598	29.6087	29.2224	29.1763	29.2006	28.4897	28.8716	29.1957	29.7461	29.6994	29.6804	29.9378	30.0285	30.125
Histidinol-phosphate aminotransferase (EC 2.6.1.9) (Imidazole acetol-phosphate transaminase)	hisC1	WP_003141292.1	28.2144	28.0962	28.2355	28.1559	28.1306	28.2084	28.4491	28.5147	28.4267	27.9088	28.2301	28.2935	28.0897	27.9518	27.9169	28.2439	28.214	28.1764
Putative carbon-nitrogen hydrolase	PA14_58080	WP_003141315.1	25.9759	26.1409	26.3703	NaN	NaN	NaN	NaN	NaN	NaN	26.0868	NaN	26.5928	NaN	NaN	NaN	NaN	NaN	26.6975
Putative carboxymuconolactone decarboxylase	PA14_58220	WP_003141319.1	NaN	NaN	NaN	NaN	NaN	NaN	NaN	26.2752	NaN	26.4585	26.6773	26.5938	NaN	26.6092	26.6109	NaN	26.36	26.5363
Uncharacterized protein	PA14_58270	WP_003141329.1	NaN	NaN	NaN	NaN	NaN	NaN	23.6381	24.0855	NaN	NaN	NaN	NaN	24.4561	24.4267	24.7791	NaN	NaN	NaN
Putative binding protein component of ABC transpor	PA14_58360	WP_003141332.1	NaN	NaN	24.7809	NaN	NaN	NaN	NaN	NaN	NaN	NaN	NaN	NaN	NaN	25.4294	NaN	25.3635	NaN	25.2858
Putative binding protein component of ABC transpor	PA14_58390	WP_003141334.1	31.032	31.0854	31.0501	30.9712	31.0048	30.9906	30.5387	30.5123	30.5701	28.7471	29.0315	29.0838	30.3402	30.3636	30.4081	30.4404	30.439	30.4554
Putative outer membrane porin	PA14_58410	WP_009315910.1;WP_003141335.1	NaN	NaN	NaN	NaN	NaN	NaN	NaN	NaN	NaN	NaN	NaN	NaN	25.5465	25.3523	NaN	NaN	NaN	NaN
Putative binding protein component of ABC dipeptid	PA14_58420	WP_003141337.1	30.4083	30.2345	30.2936	30.2646	30.3815	30.2268	29.4814	29.3146	29.433	26.9499	26.4359	27.2773	28.8867	28.686	28.8789	28.6867	28.7525	28.7532
Nicotinate-nucleotide pyrophosphorylase	nadC	WP_003141348.1	27.9877	28.0327	27.9712	28.1742	28.2301	28.1754	28.2498	28.3287	28.0072	28.5491	28.5214	28.8072	28.0768	28.1279	28.1941	28.3238	28.4223	28.2776
Type IV pilin structural subunit	pilA	WP_003141352.1	30.3041	30.3175	30.3768	29.6743	29.6518	29.7642	31.1246	31.0148	31.2409	31.5353	31.4041	31.5016	31.867	31.7159	31.8511	29.906	30.151	30.0006
Type 4 fimbrial biogenesis protein PilB	pilB	WP_003141354.1	NaN	NaN	NaN	NaN	NaN	NaN	NaN	NaN	NaN	NaN	NaN	NaN	NaN	NaN	NaN	NaN	NaN	NaN
Single-stranded DNA-binding protein	PA14_59150	WP_003141410.1;AAP84220.1	28.5653	28.7092	28.7379	28.7156	28.8337	28.8519	28.3812	28.261	28.3223	28.9311	28.9255	29.0642	28.8127	28.7347	28.5598	28.5956	28.5305	28.4837
Pyocin S5	PA14_59220	WP_003141425.1	NaN	NaN	NaN	NaN	25.6861	25.1154	27.1261	27.3709	27.334	NaN	NaN	NaN	27.6935	27.8767	28.0529	27.1914	27.4143	27.1797
Deoxycytidine triphosphate deaminase	dtd	WP_003141539.1	28.0263	27.971	28.0638	27.8875	27.9282	27.9239	27.2396	27.2633	27.4053	27.9691	28.0932	28.2659	27.8662	27.8747	27.8175	NaN	27.4658	27.4066
Putative deoxycytidine deaminase	dcd2	WP_003141542.1	NaN	NaN	NaN	NaN	NaN	NaN	NaN	NaN	NaN	26.0983	26.6693	25.7207	NaN	NaN	NaN	NaN	NaN	NaN
Putative Glycine/D-amino acid oxidases	PA14_60270	WP_003141551.1;AAP81270.1	27.2179	27.1321	27.0433	27.2651	27.2656	27.1217	27.1575	27.2709	27.1189	27.5319	27.3625	27.3514	27.0374	27.0571	27.0168	27.4983	27.4069	27.2587
Isoleucine--tRNA ligase (EC 6.1.1.5) (Isoleucyl-tRNA synthetase) (IleRS)	ileS	WP_003141556.1	31.6354	31.6093	31.5459	31.5403	31.6026	31.5634	31.6686	31.703	31.6688	25.3891	NaN	NaN	30.6323	30.683	30.6835	30.7812	30.7934	30.7682
Endopeptidase La (EC 3.4.21.53)	PA14_60550	WP_003141561.1	30.4327	30.3638	30.3778	30.4445	30.4201	30.3746	30.7044	30.7103	30.6111	NaN	NaN	NaN	30.5391	30.5094	30.536	30.7293	30.7351	30.7775
Multidrug efflux RND membrane fusion protein	mexC	WP_003141574.1;EOT21782.1	NaN	NaN	NaN	NaN	NaN	NaN	NaN	NaN	NaN	NaN	NaN	NaN	NaN	NaN	NaN	NaN	NaN	NaN
Serine hydroxymethyltransferase (SHMT) (Serine methylase) (EC 2.1.2.1)	glyA	WP_003141578.1	30.7874	30.8653	30.9038	30.7157	30.8428	30.7813	31.2283	31.1122	31.1192	30.5086	30.552	30.29	30.6433	30.6647	30.6887	30.9612	31.0559	30.9952
Putative cobalamin synthesis protein/P47K family protein	PA14_60920	WP_003141582.1	25.8673	25.8174	25.6555	26.0382	25.8534	26.0221	NaN	25.1315	NaN	NaN	25.6745	25.7458	26.7432	26.9242	27.0594	26.3982	26.2231	26.4355
Carbon starvation protein	cstA	WP_003141584.1	NaN	NaN	NaN	NaN	NaN	NaN	NaN	NaN	NaN	NaN	NaN	NaN	25.0375	24.9914	NaN	NaN	NaN	NaN
Putative cytochrome c	PA14_61130	WP_003141588.1	24.4782	24.5097	24.0807	24.8679	24.6917	24.4493	NaN	NaN	NaN	NaN	NaN	NaN	NaN	NaN	NaN	NaN	NaN	NaN
Putative oxidoreductase	PA14_61150	WP_003141589.1	25.5448	25.6921	25.5926	25.8573	25.984	25.8217	NaN	NaN	NaN	NaN	NaN	NaN	NaN	NaN	NaN	NaN	NaN	NaN
Ribosomal RNA small subunit methyltransferase C (EC 2.1.1.172) (16S rRNA m2G1207 methyltransferase) (rRNA (guanine-N(2)-)-methyltransferase RsmC)	rsmC	WP_003141607.1	25.6385	25.2396	NaN	25.4996	24.995	NaN	26.0201	26.2836	26.057	25.671	25.8506	25.5523	NaN	25.7008	25.2413	26.0089	25.401	25.8683
Putative methyl-accepting chemotaxis protein (MCP)	PA14_61300	WP_003141610.1	NaN	NaN	NaN	NaN	NaN	NaN	NaN	NaN	NaN	NaN	NaN	NaN	24.4192	24.9471	24.9903	NaN	NaN	NaN
Probable malate:quinone oxidoreductase (EC 1.1.5.4) (MQO) (Malate dehydrogenase [quinone])	mqoB	WP_003141615.1	29.0447	29.0387	29.0579	29.2125	29.1283	29.0361	29.2209	29.1708	29.0996	27.6495	27.3439	27.4246	29.1669	29.1928	29.2885	28.6578	28.4156	28.6106
Putative pili assembly chaperone	csuC	WP_003141617.1	23.3798	23.2194	23.8349	23.3624	NaN	NaN	NaN	NaN	NaN	NaN	NaN	NaN	23.9162	24.2347	24.032	24.2056	NaN	24.3032
Ferrochelatase (EC 4.99.1.1) (Heme synthase) (Protoheme ferro-lyase)	hemH	WP_003141619.1	25.0725	25.3545	25.0197	25.1825	25.308	25.2983	25.6159	25.5441	25.7956	NaN	25.8219	25.7226	NaN	NaN	NaN	NaN	NaN	NaN
Putative sugar nucleotide epimerase	PA14_61590	WP_003141621.1	24.4848	24.1189	24.8748	24.3124	24.4011	24.5528	24.5741	24.7022	24.419	NaN	24.0754	24.354	24.6161	24.9681	24.4841	NaN	NaN	24.1883
Putative transcriptional regulator, MerR family	PA14_61620	WP_003141623.1	NaN	NaN	NaN	NaN	NaN	NaN	NaN	NaN	NaN	NaN	NaN	NaN	NaN	22.0752	22.2409	NaN	NaN	NaN
Putative TonB-dependent receptor	iutA	WP_003141628.1	NaN	NaN	NaN	NaN	NaN	NaN	28.9417	28.9276	28.8716	NaN	NaN	NaN	28.3211	28.2628	28.3089	27.04	26.0319	27.1299
Uncharacterized protein	PA14_61990	WP_003141640.1	28.7264	28.6825	28.6735	28.8421	28.781	28.8642	28.528	28.6019	28.5847	NaN	NaN	NaN	28.1767	28.3334	28.2377	28.3715	28.383	28.4416
Uncharacterized protein	PA14_62230	WP_003141659.1	30.8553	30.8183	30.8406	31.053	30.9857	31.0013	29.5697	29.4402	29.4648	28.0188	28.6287	28.6653	30.6051	30.6231	30.6095	30.1229	30.0289	30.1288
Putative periplasmic binding protein	phuT	WP_003141666.1	22.9554	23.6536	24.3982	NaN	24.0779	25.0804	30.8511	30.6757	30.6437	31.2914	31.0508	31.1577	30.8578	30.9428	30.9325	31.1218	31.1405	31.1649
Putative aldehyde dehydrogenase	pchA	WP_003141686.1	25.5742	25.5072	25.4179	25.4749	25.5615	25.5958	25.0914	25.112	25.1086	NaN	NaN	NaN	NaN	25.7986	25.5152	26.1523	25.7974	26.1533
Azurin	azu	WP_003141697.1	33.7095	33.6587	33.7371	34.2005	34.2105	34.2423	32.5455	32.5102	32.5425	32.7137	32.8823	32.9882	32.9853	33.0153	32.8822	32.9194	32.887	32.9143
Cytokinin riboside 5-monophosphate phosphoribohydrolase (EC 3.2.2.n1)	PA14_65010	WP_003141699.1	25.9715	25.8404	25.8639	26.2614	26.2539	26.2721	26.5815	26.48	26.1145	27.5502	27.2173	27.1491	26.1706	26.2643	26.1892	26.1623	25.8815	26.0336
Alanine racemase (EC 5.1.1.1)	alr	WP_003141709.1	27.1011	27.2473	27.2625	27.2332	27.1955	27.2549	27.5583	27.4602	27.4341	27.5667	28.166	27.7958	NaN	26.9146	NaN	27.2514	27.2533	27.0097
		WP_003141712.1	28.3283	28.2181	28.1779	28.3494	28.3556	28.4703	28.4775	28.3006	28.3518	28.9478	28.8315	28.9925	28.3714	28.3269	28.3269	28.3973	28.5284	28.3075
Ribonuclease R (RNase R) (EC 3.1.13.1)	rnr	WP_003141715.1	30.2542	30.3441	30.2823	30.2875	30.3362	30.3688	30.4291	30.3314	30.357	NaN	NaN	NaN	30.496	30.3832	30.4663	30.6149	30.6408	30.631
N-acetylmuramoyl-L-alanine amidase	amiB	WP_003141719.1	26.9879	27.0097	26.9873	26.9105	26.8675	27.058	26.5168	26.4815	26.1397	25.3632	25.3027	25.1531	26.7384	26.6919	26.9115	26.373	26.4747	NaN
Multifunctional fusion protein [Includes: ADP-dependent (S)-NAD(P)H-hydrate dehydratase (EC 4.2.1.136) (ADP-dependent NAD(P)HX dehydratase); NAD(P)H-hydrate epimerase (EC 5.1.99.6) (NAD(P)HX epimerase)]	yjeF	WP_003141721.1	26.466	26.3528	26.3368	26.3992	26.3678	26.3453	26.4024	26.6699	26.4528	NaN	25.52	25.3034	26.575	26.4447	26.621	26.774	26.4534	26.9265
Phosphatidylserine decarboxylase proenzyme (EC 4.1.1.65) [Cleaved into: Phosphatidylserine decarboxylase alpha chain; Phosphatidylserine decarboxylase beta chain]	psd	WP_003141725.1	NaN	NaN	NaN	NaN	NaN	NaN	25.6644	25.6743	NaN	NaN	NaN	NaN	26.2932	26.2079	26.1085	NaN	NaN	NaN
Putative lipoprotein	PA14_65720	WP_003141734.1	NaN	NaN	NaN	NaN	NaN	NaN	NaN	NaN	NaN	NaN	NaN	NaN	NaN	26.2181	26.372	NaN	NaN	NaN
Putative oxidoreductase	PA14_66000	WP_003141739.1	27.2539	26.9536	27.0281	27.1063	27.154	27.1889	27.3405	27.3562	27.1053	26.6067	26.9209	27.1375	26.6877	26.8877	26.4322	26.9941	27.0996	26.9086
Bifunctional protein HldE [Includes: D-beta-D-heptose 7-phosphate kinase (EC 2.7.1.167) (D-beta-D-heptose 7-phosphotransferase) (D-glycero-beta-D-manno-heptose-7-phosphate kinase); D-beta-D-heptose 1-phosphate adenylyltransferase (EC 2.7.7.70) (D-glycero-beta-D-manno-heptose 1-phosphate adenylyltransferase)]	hldE	WP_003141741.1	26.8317	26.2523	26.672	26.8782	26.2824	26.2828	25.1617	25.2278	NaN	25.2233	24.0934	23.6086	26.4459	26.627	26.0045	26.4509	25.895	25.7556
Uncharacterized protein	PA14_66150	WP_003141748.1	25.0913	24.9353	24.8871	25.0396	24.8788	24.7943	25.0285	25.3271	25.3675	25.9886	25.3028	25.0838	25.3924	25.2364	NaN	NaN	25.2147	NaN
Putative glycosyl transferase	PA14_66160	WP_003141751.1	27.2613	27.3042	27.2607	27.2649	27.2417	27.2274	27.0085	27.1145	26.93	NaN	26.096	26.019	27.0464	26.9968	26.9637	NaN	25.7571	NaN
Lipopolysaccharide heptosyltransferase I	waaC	WP_003141754.1	26.1531	26.1029	26.2061	26.1278	26.1263	26.2898	26.0234	25.7376	25.8445	NaN	25.8512	NaN	NaN	NaN	NaN	NaN	NaN	NaN
Bifunctional glutamine synthetase adenylyltransferase/adenylyl-removing enzyme (ATP:glutamine synthetase adenylyltransferase) (ATase) [Includes: Glutamine synthetase adenylyl transferase (EC 2.7.7.42) (Adenylyl transferase) (AT) (AT-C); Glutamine synthetase adenylyl-L-tyrosine phosphorylase (EC 2.7.7.89) (Adenylyl removase) (AR) (AT-N)]	glnE	WP_003141757.1	26.7965	26.965	26.8289	26.7996	26.9642	26.9928	26.8449	26.9506	26.7842	NaN	NaN	NaN	26.7461	26.9522	26.7153	27.147	27.0544	27.0498
Peptide methionine sulfoxide reductase MsrA (Protein-methionine-S-oxide reductase) (EC 1.8.4.11) (Peptide-methionine (S)-S-oxide reductase) (Peptide Met(O) reductase)	msrA	WP_003141761.1	29.4549	29.384	29.6833	29.6577	29.7688	29.6729	29.3148	29.3884	29.3979	30.511	30.1077	30.3614	29.5675	29.689	29.6263	29.8264	29.7819	29.8624
Homocysteine synthase	metY	WP_003141764.1	27.7486	27.6212	27.7249	27.7738	27.8498	27.7755	27.0805	27.3311	27.0502	NaN	NaN	NaN	NaN	26.8442	NaN	27.2233	27.0756	26.4996
Uroporphyrinogen decarboxylase (UPD) (URO-D) (EC 4.1.1.37)	hemE	WP_003141773.1	28.2485	28.257	28.2192	28.3498	28.4852	28.599	28.6703	28.6697	28.778	29.1023	28.9981	28.8381	28.4	28.1999	28.4209	28.6679	28.7117	28.7742
Putative Type II secretory pathway protein	PA14_66580	WP_003141778.1	25.8057	25.3476	25.1458	26.2638	26.267	26.4241	27.2675	27.0758	26.3274	25.4922	25.7678	25.5785	27.9579	28.2085	27.6727	NaN	26.5242	26.13
Type 4 fimbrial biogenesis outer membrane protein PilQ	pilQ	WP_003141780.1	26.1293	26.1712	26.0359	26.3338	26.3532	26.274	27.0533	26.9947	27.0137	NaN	NaN	NaN	28.3165	28.0561	28.4502	26.2682	NaN	NaN
Primosomal protein N (EC 3.6.4.-) (ATP-dependent helicase PriA)	priA	WP_003141792.1	25.058	24.6217	25.0158	24.8586	24.6942	24.9034	25.1824	25.2327	25.0182	NaN	NaN	NaN	24.7269	24.4858	NaN	24.8283	NaN	24.4005
Phosphoribosyl-AMP cyclohydrolase (PRA-CH) (EC 3.5.4.19)	hisI	WP_003141818.1	NaN	NaN	NaN	NaN	26.1241	26.2654	NaN	NaN	NaN	27.9689	27.8805	27.8373	NaN	NaN	NaN	NaN	NaN	NaN
Imidazolonepropionase (EC 3.5.2.7) (Imidazolone-5-propionate hydrolase)	hutI	WP_003141827.1	25.3467	25.1136	25.1646	25.0561	25.1193	25.2224	NaN	NaN	NaN	NaN	NaN	NaN	25.4601	25.2943	25.0571	25.9526	25.427	25.2912
Lactoylglutathione lyase (EC 4.4.1.5) (Glyoxalase I)	gloA3	WP_003141835.1	28.7949	28.9044	28.778	28.8827	28.9358	28.9729	28.1676	28.1801	28.0923	29.1558	29.185	29.488	28.2698	28.1344	28.1337	28.2598	28.4623	28.3559
tRNA sulfurtransferase (EC 2.8.1.4) (Sulfur carrier protein ThiS sulfurtransferase) (Thiamine biosynthesis protein ThiI) (tRNA 4-thiouridine synthase)	thiI	WP_003141843.1	26.517	26.5167	26.3172	26.5323	26.3645	25.9995	26.5681	26.7488	26.7066	NaN	NaN	NaN	25.7723	26.2674	25.9866	26.3682	26.1315	26.2328
Putative outer membrane biogenesis protein	PA14_67975	WP_003141879.1	NaN	NaN	NaN	NaN	NaN	NaN	26.0572	25.98	NaN	NaN	NaN	NaN	26.2191	26.2135	26.1628	NaN	NaN	NaN
Putative short-chain alcohol dehydrogenase	fixR	WP_003141882.1	NaN	NaN	NaN	NaN	NaN	NaN	NaN	NaN	25.1019	NaN	NaN	NaN	26.3966	26.3092	26.2561	26.0286	26.0038	26.0746
dTDP-4-dehydrorhamnose reductase (EC 1.1.1.133)	rmlD	WP_003141888.1	29.0322	29.0464	28.9438	29.1199	29.0996	29.0637	28.8668	28.835	28.7383	29.2691	29.0743	29.2044	29.0636	29.0062	29.0751	29.1203	29.2074	29.2063
Arginine deiminase (ADI) (EC 3.5.3.6) (Arginine dihydrolase) (AD)	arcA	WP_003141895.1	34.577	34.6276	34.6159	34.7353	34.7852	34.7571	32.8203	32.6835	32.6959	31.8031	32.0291	32.1663	33.5341	33.6222	33.6197	33.9627	33.9233	33.9713
Putative beta-ketoacyl synthase	PA14_68360	WP_003141898.1	31.2488	31.2387	31.2277	31.3876	31.3644	31.4078	31.4926	31.4907	31.5512	29.4519	29.6078	29.517	31.32	31.2625	31.3591	31.5149	31.5695	31.5962
Putative alcohol dehydrogenase, iron-containing	attL	WP_003141908.1	24.5808	24.592	24.6398	24.6048	24.5548	24.548	NaN	NaN	NaN	NaN	NaN	NaN	NaN	NaN	NaN	NaN	NaN	NaN
Putative acyl-CoA dehydrogenase	PA14_68510	WP_003141910.1	24.767	24.7738	24.8991	24.396	24.7961	24.5525	NaN	NaN	24.382	NaN	NaN	NaN	NaN	NaN	NaN	NaN	NaN	NaN
Putative 3-hydroxyacyl-CoA dehydrogenase, NAD binding domain	PA14_68530	WP_003141913.1	25.5821	25.6402	25.2628	25.2953	25.4048	25.1148	NaN	NaN	NaN	NaN	NaN	NaN	NaN	NaN	NaN	24.8194	NaN	NaN
Phosphoenolpyruvate carboxykinase (ATP) (PCK) (PEP carboxykinase) (PEPCK) (EC 4.1.1.49)	pckA	WP_003141918.1	32.4095	32.4483	32.3986	32.3033	32.3306	32.3967	32.7194	32.6499	32.7235	31.6266	31.4438	31.3995	32.1636	32.2274	32.1613	32.396	32.477	32.3914
Putative carboxypeptidase	PA14_68670	WP_003141921.1	26.1626	25.9666	25.8917	26.1911	25.7615	26.2119	26.0345	26.4574	25.9321	26.6983	25.945	26.0739	26.3456	26.0744	26.4458	26.6852	26.1035	26.3561
Putative transcriptional accessory protein	tex	WP_003141923.1	28.2946	27.983	28.0859	28.2822	28.2811	28.2128	28.6194	28.645	28.6704	NaN	NaN	NaN	27.1776	26.9363	26.96	26.4158	26.2406	25.8989
Glutamate--cysteine ligase (EC 6.3.2.2) (Gamma-ECS) (GCS) (Gamma-glutamylcysteine synthetase)	gshA	WP_003141926.1	28.9107	28.9182	28.9852	29.0433	28.8524	29.0054	29.2763	29.3017	29.244	27.127	26.4211	27.8701	29.2114	29.2389	29.0856	29.4569	29.3667	29.4988
Acetylornithine deacetylase (EC 3.5.1.16)	argE	WP_003141928.1	25.4347	NaN	NaN	25.2952	NaN	NaN	NaN	NaN	NaN	NaN	25.4287	25.4144	NaN	NaN	NaN	NaN	NaN	NaN
Putative adenylate cyclase	PA14_68810	WP_003141930.1	28.3048	28.2705	28.2528	28.5211	28.4687	28.4971	28.4619	28.4539	28.4571	27.3155	27.7643	27.8724	28.1807	28.2569	28.3577	28.5766	28.5731	28.6282
Glycine dehydrogenase (decarboxylating) (EC 1.4.4.2) (Glycine cleavage system P-protein) (Glycine decarboxylase) (Glycine dehydrogenase (aminomethyl-transferring))	gcvP1	WP_003141946.1	26.0287	26.046	25.9161	26.3122	26.3312	26.6881	NaN	NaN	NaN	NaN	NaN	NaN	26.6141	26.8649	26.838	27.1218	27.4824	27.4053
Uncharacterized protein	PA14_68940	WP_003141949.1	28.1481	28.161	28.0192	28.2736	28.0706	28.1433	NaN	NaN	NaN	NaN	NaN	NaN	NaN	NaN	NaN	NaN	NaN	NaN
Polyphosphate kinase (EC 2.7.4.1) (ATP-polyphosphate phosphotransferase) (Polyphosphoric acid kinase)	ppk	WP_003141953.1	29.7173	29.7393	29.7117	29.6654	29.5828	29.6408	29.4205	29.3295	29.3129	NaN	NaN	NaN	29.8184	29.8924	29.8784	29.7036	29.8918	29.8088
Putative ATP-binding component of ABC transporter	PA14_69340	WP_003141958.1	NaN	NaN	NaN	NaN	NaN	NaN	NaN	NaN	NaN	NaN	NaN	NaN	NaN	NaN	NaN	NaN	NaN	NaN
Porphobilinogen deaminase (PBG) (EC 2.5.1.61) (Hydroxymethylbilane synthase) (HMBS) (Pre-uroporphyrinogen synthase)	hemC	WP_003141963.1	28.9866	28.979	29.0558	28.9837	29.042	29.0487	29.2517	29.313	29.2832	29.3064	29.5145	29.3364	28.8895	29.0218	28.9388	29.5088	29.2256	29.3879
Argininosuccinate lyase (ASAL) (EC 4.3.2.1) (Arginosuccinase)	argH	WP_003141964.1	29.0943	29.0883	28.9523	29.2334	29.1642	29.2627	29.4052	29.3008	29.4373	28.89	28.8059	28.9193	29.0732	29.0106	29.1245	29.2803	29.3955	29.3314
Uncharacterized protein	PA14_69700	WP_003141978.1	25.4578	25.2847	25.6228	25.2082	24.5843	25.3844	NaN	NaN	NaN	NaN	NaN	NaN	NaN	25.189	NaN	NaN	NaN	NaN
Putative signal transduction protein	PA14_70580	WP_003142017.1	NaN	NaN	NaN	24.502	24.3793	24.7735	24.1691	24.2144	NaN	NaN	NaN	NaN	NaN	NaN	24.0184	NaN	NaN	24.1622
Phosphate-specific transport system accessory protein PhoU	phoU	WP_003142030.1	24.6985	24.8347	24.4175	24.6754	NaN	24.2097	NaN	NaN	NaN	24.6704	25.04	25.0029	24.695	25.1861	24.9502	24.6255	24.5114	24.428
Oxygen-dependent choline dehydrogenase (CDH) (CHD) (EC 1.1.99.1) (Betaine aldehyde dehydrogenase) (BADH) (EC 1.2.1.8)	betA	WP_003142051.1	26.4264	26.2397	26.2467	26.2265	26.2438	26.0881	NaN	NaN	NaN	NaN	NaN	NaN	NaN	NaN	NaN	NaN	NaN	NaN
NAD/NADP-dependent betaine aldehyde dehydrogenase (BADH) (EC 1.2.1.8)	betB	WP_003142054.1	31.9616	31.8509	31.8274	31.9824	31.9367	31.9119	30.8432	30.6665	30.7854	29.7075	29.4662	29.6289	29.9686	30.0383	30.1029	30.3705	30.4183	30.3676
N5-carboxyaminoimidazole ribonucleotide synthase (N5-CAIR synthase) (EC 6.3.4.18) (5-(carboxyamino)imidazole ribonucleotide synthetase)	purK	WP_003142082.1	29.9025	29.914	29.8846	29.9401	30.068	30.025	30.3028	30.352	30.4156	30.5533	30.3753	30.4151	29.835	29.8606	29.8283	29.9078	30.0076	30.0242
Alcohol dehydrogenase, zinc-containing	adhA	WP_003142085.1	32.5491	32.5199	32.599	32.6724	32.6189	32.7067	30.5621	30.5669	30.4775	30.8539	30.7222	30.89	29.8976	29.8575	29.9235	29.8374	29.6995	29.8605
Putative transcarboxylase subunit	oadA	WP_003142094.1	30.4059	30.4298	30.4874	30.4762	30.469	30.462	29.636	29.5589	29.6355	NaN	NaN	NaN	29.8919	29.9537	30.0288	29.9597	29.9286	30.0084
Putative peptidase	yegQ	WP_003142098.1	28.1751	28.1891	28.0621	28.1063	28.1532	28.1099	NaN	NaN	NaN	NaN	NaN	NaN	25.3889	NaN	NaN	NaN	NaN	NaN
Uncharacterized protein	PA14_71840	WP_003142100.1	28.599	28.4809	28.4937	28.4506	28.3833	28.4984	29.0228	28.9848	29.0386	NaN	NaN	NaN	28.5477	28.4529	28.5907	28.0987	28.2998	28.2924
DNA helicase (EC 3.6.4.12)	uvrD	WP_003142104.1	25.5498	25.517	25.6849	25.7549	25.6512	25.8036	24.63	24.5525	24.6803	NaN	NaN	NaN	26.15	25.9987	26.026	25.8677	25.0964	25.4017
Uncharacterized protein	PA14_72050	WP_003142118.1	26.6729	25.7609	25.9126	26.0441	26.5841	26.6991	27.1502	26.7283	26.6538	26.8601	27.0893	27.3509	26.3517	26.3753	26.8332	26.0565	26.7075	26.6017
Uncharacterized protein	PA14_72210	WP_003142126.1	21.9028	21.6455	21.8852	22.0652	21.4695	NaN	22.1818	NaN	NaN	NaN	NaN	NaN	NaN	NaN	NaN	NaN	NaN	NaN
Putative GGDEF domain protein	PA14_72420	WP_003142135.1	NaN	NaN	NaN	24.0453	NaN	23.7685	NaN	NaN	NaN	NaN	NaN	NaN	23.9117	23.5234	NaN	NaN	NaN	NaN
DNA polymerase I (EC 2.7.7.7)	polA	WP_003142137.1	29.0507	29.0383	29.0315	29.2488	29.1138	29.1676	28.7063	28.7693	28.6782	NaN	NaN	NaN	29.0753	28.8972	28.9845	29.2195	29.0015	29.182
Putative zinc ABC transporter, periplasmic zinc-binding protein	znuA	WP_003142139.1	26.415	26.3837	26.314	26.2328	26.3655	26.909	NaN	NaN	NaN	27.0139	NaN	26.4906	NaN	26.4719	26.8048	26.5633	26.5799	NaN
Putative ABC transporter, periplasmic binding protein	PA14_72640	WP_003142142.1	30.5877	30.5613	30.5758	31.0377	31.0133	31.1171	30.8861	30.8913	30.9557	31.1286	31.1078	31.4198	30.4131	30.3637	30.4789	30.3719	30.4387	30.4778
Putative transcriptional regulator	PA14_72650	WP_003142144.1	27.3598	27.2658	27.1438	27.1409	26.8624	27.0899	NaN	NaN	NaN	NaN	NaN	NaN	NaN	NaN	NaN	NaN	NaN	NaN
Pyridoxal kinase PdxY (PL kinase) (EC 2.7.1.35)	pdxY	WP_003142148.1	26.2109	26.3393	26.4333	26.382	26.4191	26.4232	26.2342	NaN	NaN	26.8013	27.2113	27.1728	26.6337	NaN	NaN	26.1714	26.4418	26.1622
Putative glutamine synthetase	PA14_72850	WP_003142150.1	NaN	NaN	NaN	NaN	NaN	NaN	NaN	NaN	NaN	NaN	NaN	NaN	NaN	NaN	NaN	NaN	NaN	NaN
Putative GTPases (G3E family)	PA14_72980	WP_003142156.1	NaN	NaN	NaN	NaN	NaN	NaN	NaN	NaN	NaN	NaN	NaN	NaN	26.1091	26.1408	26.1995	NaN	NaN	NaN
Uncharacterized protein	PA14_73000	WP_003142157.1	NaN	NaN	NaN	NaN	NaN	NaN	NaN	NaN	NaN	NaN	NaN	NaN	26.3606	26.2764	26.2271	25.7722	NaN	25.8476
GTP cyclohydrolase FolE2 (EC 3.5.4.16)	folE2	WP_003142159.1	NaN	NaN	NaN	NaN	NaN	NaN	NaN	NaN	NaN	NaN	NaN	NaN	28.8141	28.9343	28.8812	28.7397	28.7884	28.7108
Dihydroorotase (EC 3.5.2.3)	pyrQ	WP_003142161.1	NaN	NaN	NaN	NaN	NaN	NaN	NaN	NaN	NaN	NaN	NaN	NaN	28.0408	28.0605	28.1739	28.2434	28.2948	28.3263
Putative periplasmic transport protein	PA14_73120	WP_003142168.1	26.3788	26.4909	26.4118	26.489	26.489	26.4202	26.4951	26.134	26.2765	26.9356	26.5756	26.6615	26.9956	26.733	26.8054	26.7432	26.9012	26.7848
Chromosome partitioning protein	parB	WP_003142189.1	29.9373	29.966	29.9415	29.9415	29.915	29.9753	29.777	29.6806	29.6945	30.3108	30.4504	30.6048	29.8416	29.6877	29.7978	29.5913	29.5925	29.5299
Ribosomal RNA small subunit methyltransferase G (EC 2.1.1.170) (16S rRNA 7-methylguanosine methyltransferase) (16S rRNA m7G methyltransferase)	rsmG	WP_003142190.1	27.7926	27.7874	27.8116	28.0779	27.8678	28.0223	27.9346	27.9906	27.8963	28.1628	28.5069	28.6679	27.5212	NaN	27.4884	27.5742	27.3088	NaN
tRNA modification GTPase MnmE (EC 3.6.-.-)	mnmE	WP_003142192.1	26.6431	26.5694	26.5023	26.7913	26.7869	26.862	26.9437	27.1555	26.8616	25.6588	NaN	NaN	26.7828	26.9985	27.2358	27.2815	27.0699	27.1727
D,D-heptose 1,7-bisphosphate phosphatase (EC 3.1.3.-)	PA14_00070	WP_003142196.1	25.4545	25.441	25.5322	25.6806	25.7127	25.6961	25.8723	26.0142	25.4865	27.1252	26.3518	26.6277	NaN	NaN	24.908	NaN	NaN	25.3123
Putative tRNA and rRNA cytosine-C5-methylases	sun	WP_003142203.1	26.8076	26.8326	26.7344	26.9794	27.159	26.9983	27.1243	27.1503	27.0081	27.0994	26.7998	26.5002	26.7941	27.1143	27.0877	26.8635	27.2372	27.2415
Methionyl-tRNA formyltransferase (EC 2.1.2.9)	fmt	WP_003142204.1	29.5093	29.4048	29.4248	29.5654	29.5084	29.5323	29.4659	29.3759	29.561	29.7314	29.6588	29.9252	29.0575	29.0639	29.2141	29.3499	29.3252	29.2952
Tryptophan synthase beta chain (EC 4.2.1.20)	trpB	WP_003142212.1	28.0741	28.2665	28.1903	28.2969	28.2235	28.3506	28.767	28.6592	28.5753	27.8057	28.0188	27.6411	29.635	29.7779	29.817	29.7436	29.9185	29.7381
Putative glutathione S-transferase	PA14_06120	WP_003142695.1	24.7266	24.8066	24.9828	25.0003	NaN	24.6744	NaN	NaN	NaN	NaN	25.3742	25.322	NaN	25.3259	24.7953	25.2723	25.2719	24.9135
Glutamyl-Q tRNA(Asp) synthetase (Glu-Q-RSs) (EC 6.1.1.-)	gluQ	WP_003146131.1	23.671	23.3863	23.1836	23.7441	23.9231	23.9201	22.9475	23.6633	NaN	24.3127	NaN	23.6299	NaN	NaN	23.1672	NaN	NaN	NaN
Serine hydroxymethyltransferase (SHMT) (Serine methylase) (EC 2.1.2.1);Serine hydroxymethyltransferase (SHMT) (Serine methylase) (EC 2.1.2.1)	glyA2;glyA1	WP_003162506.1;WP_003117183.1	25.9285	26.7365	26.7725	26.359	26.515	26.0183	27.7025	27.8531	27.7886	26.4965	NaN	26.8987	28.8175	28.892	28.7926	29.188	29.0906	29.1886
Putative acetyl-CoA hydrolase/transferase	PA14_69950	WP_003457849.1;WP_003141992.1	NaN	NaN	24.3272	24.2752	NaN	NaN	NaN	NaN	NaN	NaN	NaN	NaN	24.855	25.0655	24.9645	25.3472	25.2805	25.2088
Putative transcriptional regulator	PA14_41800	WP_004355294.1	NaN	NaN	NaN	NaN	NaN	24.4497	NaN	NaN	NaN	NaN	NaN	NaN	NaN	NaN	NaN	24.8332	24.9077	NaN
Uncharacterized protein	PA14_04040	WP_004364975.1	26.181	26.321	26.2488	26.2118	26.3423	26.2935	26.2734	26.304	26.2182	27.3667	27.1117	26.9106	26.7313	26.7932	26.452	26.6903	26.3792	26.4218
Putative hydrolase	PA14_04380	WP_004364996.1	28.3031	28.1982	28.2598	28.441	28.4011	28.308	28.435	28.4424	28.3345	29.2642	29.1762	29.2259	28.1859	28.1467	28.2011	28.3016	28.2818	28.3362
Protease PfpI	pfpI	WP_004365019.1	28.9538	28.8454	28.7653	29.0001	28.9714	29.0237	26.5257	26.6649	26.6133	28.83	28.5553	28.7295	28.2648	28.4035	28.5943	28.6433	28.898	28.7234
Probable gamma-glutamyltranspeptidase	PA14_04730	WP_004365022.1	24.4512	24.3744	24.6969	24.6353	24.6679	24.7731	25.0821	25.2302	24.7873	NaN	24.5999	NaN	25.0724	25.126	25.1864	24.9707	25.0244	25.2083
Aldehyde dehydrogenase	PA14_04810	WP_004365023.1	28.0218	28.1679	28.0771	27.9141	27.8861	28.0796	NaN	NaN	NaN	NaN	NaN	NaN	27.3308	26.6109	26.3777	26.2587	NaN	26.24
Putative peptidase	PA14_04870	WP_004365024.1	25.6841	25.9137	25.6244	25.8094	25.9834	25.7548	26.1144	25.681	25.9224	NaN	NaN	NaN	26.3648	26.2489	26.2897	26.1909	26.3674	26.1129
Signal recognition particle receptor FtsY (SRP receptor)	ftsY	WP_004365026.1	26.1943	25.9958	25.9237	26.3524	26.2195	25.9249	NaN	NaN	NaN	NaN	NaN	NaN	25.7836	25.7836	25.5992	25.8044	25.2202	25.2549
Pyridoxal phosphate homeostasis protein (PLP homeostasis protein)	PA14_05160	WP_004365038.1	25.6504	25.8971	25.362	NaN	25.9201	25.989	26.0493	NaN	NaN	27.2886	27.6204	27.488	26.6664	25.7512	25.9578	26.6956	26.9384	26.96
Cystathionine beta-synthase	PA14_05220	WP_004365040.1	31.1625	31.101	31.1241	31.1237	31.1421	31.1264	31.5458	31.53	31.5511	30.6648	30.6545	30.7854	31.9944	31.9754	32.0623	32.0408	32.1276	32.0971
Noncatalytic dihydroorotase-like protein noncataly	pyrC	WP_004365041.1	29.1767	29.173	29.0904	29.0652	29.2275	29.0796	29.1454	29.1288	29.1377	28.5211	28.1425	28.3855	29.0781	29.0281	29.0884	29.3669	29.3069	29.2816
ChpA	chpA	WP_004365046.1	NaN	NaN	NaN	NaN	NaN	NaN	22.2867	NaN	NaN	NaN	NaN	NaN	26.5234	27.1808	27.2025	24.0825	22.9037	23.4394
Putative monoamine oxidase	PA14_05480	WP_004365053.1	25.8603	25.8214	25.912	26.0503	25.855	25.9698	NaN	NaN	NaN	NaN	NaN	NaN	26.5746	26.2994	26.5247	25.7195	25.7615	25.6881
Adenosylhomocysteinase (EC 3.3.1.1) (S-adenosyl-L-homocysteine hydrolase) (AdoHcyase)	ahcY	WP_004365056.1	33.5446	33.5404	33.5165	33.2121	33.2995	33.266	32.5316	32.5153	32.5675	31.6029	31.5269	31.4898	32.5041	32.5205	32.5226	32.5488	32.6237	32.6406
Putative glutathione S-transferase	psfA	WP_004365164.1	26.0039	26.0424	25.8368	26.3568	26.3754	26.3696	26.6027	26.4689	26.3252	27.1276	27.1351	27.0045	26.3238	26.4696	26.4762	26.428	26.4888	26.692
Putative transcriptional regulator, LysR family	PA14_06260	WP_004365174.1	25.128	24.9424	25.0558	24.8428	24.7477	24.8298	NaN	NaN	NaN	NaN	NaN	NaN	NaN	25.2492	NaN	NaN	NaN	NaN
5-oxoprolinase subunit A (5-OPase subunit A) (EC 3.5.2.9) (5-oxoprolinase (ATP-hydrolyzing) subunit A)	pxpA	WP_004365179.1	25.676	25.8751	NaN	26.4734	25.9744	26.0844	26.4931	26.1301	26.2964	27.1659	27.0007	26.7012	NaN	NaN	NaN	NaN	NaN	NaN
Putative hemin degrading factor	phuS	WP_004365355.1	NaN	NaN	NaN	NaN	NaN	NaN	30.6289	30.6875	30.6496	30.9469	30.9606	31.0135	30.396	30.3415	30.3166	30.4448	30.5142	30.4245
Putative aminotransferase	yfdZ	WP_004365361.1	27.5446	28.1576	27.9631	29.8677	29.9436	29.8791	31.6798	31.613	31.5641	31.6523	31.6485	31.6698	30.6622	30.6939	30.7516	32.4967	32.5058	32.4954
Uncharacterized protein	PA14_62410	WP_004365363.1	23.7523	23.667	23.5519	23.9167	23.8809	23.8841	23.8342	23.6699	NaN	NaN	NaN	NaN	24.3238	NaN	NaN	23.8758	NaN	NaN
tRNA/tmRNA (uracil-C(5))-methyltransferase (EC 2.1.1.-) (EC 2.1.1.35) (tRNA (uracil(54)-C(5))-methyltransferase) (tRNA(m5U54)-methyltransferase) (RUMT) (tmRNA (uracil(341)-C(5))-methyltransferase)	trmA	WP_004365367.1	26.8897	26.8703	26.8425	27.1292	27.1176	27.1137	27.2557	27.1238	27.151	26.9016	26.8633	26.8775	26.7004	26.7244	NaN	NaN	26.9132	26.9694
Sugar fermentation stimulation protein homolog	sfsA	WP_004365369.1	NaN	24.0748	24.4234	24.2119	24.6046	23.9788	24.6312	24.7574	24.8438	24.6265	24.3598	24.1979	NaN	NaN	NaN	NaN	NaN	NaN
Aminotransferase (EC 2.6.1.-)	aspC	WP_004365371.1	26.2558	26.3472	26.1685	26.4189	26.3885	26.4377	26.3938	26.3152	26.3284	26.492	26.531	26.4372	27.2961	26.9051	27.0997	26.5459	26.9879	26.9171
Uncharacterized protein	PA14_62650	WP_004365379.1	NaN	NaN	NaN	NaN	NaN	NaN	25.0335	NaN	NaN	NaN	NaN	NaN	26.9168	26.5823	27.2958	NaN	NaN	NaN
Protein-export membrane protein SecG	secG	WP_004365383.1	NaN	NaN	NaN	NaN	NaN	NaN	NaN	NaN	26.8561	26.711	26.9475	27.0561	27.2966	27.2538	NaN	NaN	NaN	NaN
Dihydropteroate synthase (DHPS) (EC 2.5.1.15) (Dihydropteroate pyrophosphorylase)	folP	WP_004365384.1;EOT07052.1	28.201	28.2468	28.1568	28.3935	28.4456	28.3336	28.5361	28.2543	28.3625	28.8298	29.0104	29.164	27.9025	27.9244	28.0028	27.3555	27.4331	27.4524
Putative lipid transport protein	yfjG	WP_004365389.1	NaN	NaN	NaN	NaN	NaN	NaN	NaN	NaN	NaN	NaN	25.073	NaN	25.3201	25.0675	NaN	NaN	NaN	NaN
L-lactate dehydrogenase (EC 1.1.-.-)	lldD	WP_004365390.1	26.4784	26.4541	26.5257	26.0103	26.0011	26.121	25.3797	NaN	NaN	NaN	NaN	25.0861	25.3939	NaN	26.3805	NaN	NaN	NaN
Putative acyl-CoA thiolase	yfcY	WP_004365395.1	26.009	26.1797	25.7807	26.0533	26.0648	26.2136	NaN	24.5551	24.7853	NaN	NaN	NaN	26.4082	26.2046	26.2035	25.9275	25.9453	25.6835
Putative short-chain dehydrogenase	PA14_63270	WP_004365396.1	27.7203	27.7157	27.3612	27.4209	27.2767	27.2076	26.2735	25.3242	25.4227	NaN	25.0062	NaN	27.2656	27.4704	27.5501	27.1924	27.1248	27.1776
Putative (R)-specific enoyl-CoA hydratase	phaJ3	WP_004365398.1	23.3309	NaN	23.332	NaN	22.7089	23.0055	NaN	NaN	NaN	NaN	NaN	NaN	23.7658	NaN	23.7849	NaN	NaN	23.1329
L-seryl-tRNA(Sec) selenium transferase (EC 2.9.1.1) (Selenocysteine synthase) (Sec synthase) (Selenocysteinyl-tRNA(Sec) synthase)	selA	WP_004365409.1	28.3548	28.0883	28.2774	28.3613	28.3078	28.4326	27.6605	27.7899	27.6399	26.6898	26.9914	26.9292	27.8082	27.6318	27.7754	27.9686	27.8335	27.8294
Putative uter membrane protein	cntO	WP_004365419.1	NaN	NaN	NaN	NaN	NaN	NaN	NaN	NaN	NaN	NaN	NaN	NaN	31.4311	31.4992	31.5161	30.048	29.7816	29.5957
Bifunctional purine biosynthesis protein PurH [Includes: Phosphoribosylaminoimidazolecarboxamide formyltransferase (EC 2.1.2.3) (AICAR transformylase); IMP cyclohydrolase (EC 3.5.4.10) (ATIC) (IMP synthase) (Inosinicase)]	purH	WP_004365428.1	30.6144	30.6617	30.7104	30.7466	30.8082	30.7134	31.4462	31.4427	31.4733	30.3918	30.1469	30.2976	31.0329	30.9241	30.9311	31.1486	31.24	31.1013
Phosphoribosylamine--glycine ligase (EC 6.3.4.13) (GARS) (Glycinamide ribonucleotide synthetase) (Phosphoribosylglycinamide synthetase)	purD	WP_004365431.1	30.1687	30.0737	30.1111	30.2454	30.1526	30.1768	30.7696	30.7283	30.8087	30.2638	30.2422	30.3163	30.1849	30.0414	30.139	30.4901	30.392	30.3802
Urease subunit alpha (EC 3.5.1.5) (Urea amidohydrolase subunit alpha)	ureC	WP_004365443.1	27.1378	27.162	27.0524	27.1143	27.2865	27.2596	26.4462	26.5283	26.4692	NaN	NaN	NaN	27.1246	27.0412	27.1088	27.0583	27.1353	27.2897
Putative bacterioferritin	PA14_64520	WP_004365459.1	30.7599	30.6902	30.7097	30.9657	30.9525	31.0218	NaN	NaN	NaN	29.7238	29.6533	29.5122	NaN	NaN	NaN	NaN	NaN	NaN
2,3-bisphosphoglycerate-independent phosphoglycerate mutase (BPG-independent PGAM) (Phosphoglyceromutase) (iPGM) (EC 5.4.2.12)	gpmI	WP_004365494.1	30.7548	30.8395	30.8061	30.8814	30.9102	30.8791	31.428	31.4334	31.4866	29.2177	29.5168	29.6889	30.9204	30.9046	30.9947	31.0635	31.2227	31.1038
Putative aldehyde dehydrogenase;NAD+ dependent acetaldehyde dehydrogenase	PA14_11810;exaC	WP_009313359.1;WP_011666692.1	31.5558	31.5196	31.4559	31.3798	31.3498	31.3858	31.4095	31.4105	31.4427	30.5798	30.5585	30.5251	31.7674	31.6854	31.725	31.8458	31.8501	31.844
Ribosome maturation factor RimM	rimM	WP_009313500.1;WP_003092640.1	26.3081	26.1454	26.3291	26.2418	26.4118	26.5635	26.9644	27.2229	26.8693	27.3877	27.4732	27.4218	NaN	26.5173	NaN	26.6626	26.3656	26.6283
Hydrogen cyanide synthase HcnB	hcnB	WP_009315733.1	29.7469	29.6512	29.7279	30.0892	30.0669	30.1489	27.2428	27.3342	27.1603	24.6316	26.4595	NaN	NaN	NaN	24.4861	NaN	NaN	NaN
Uncharacterized protein	PA14_36250	WP_009315738.1	NaN	NaN	NaN	NaN	NaN	NaN	25.7373	25.8858	25.7623	26.2741	26.1863	26.3901	NaN	NaN	NaN	NaN	NaN	NaN
Transcriptional regulatory protein NfxB	nfxB	WP_009316251.1	26.636	26.5144	26.7571	26.7847	26.8333	26.743	26.5673	26.7305	NaN	27.2219	27.2289	27.3521	NaN	NaN	25.9434	NaN	NaN	NaN
Uncharacterized protein	PA14_01730	WP_009877352.1;WP_003137024.1	32.4845	32.4775	32.5754	32.908	32.9964	32.941	31.1678	31.13	31.1849	30.3084	30.32	30.4987	31.3144	31.205	31.3507	31.0796	31.1192	31.0981
DNA-directed RNA polymerase subunit beta (RNAP subunit beta) (EC 2.7.7.6) (RNA polymerase subunit beta) (Transcriptase subunit beta)	rpoB	WP_011666539.1	34.8599	34.8717	34.8822	34.8594	34.8699	34.8605	35.3597	35.3325	35.354	28.3948	26.2381	26.4817	34.8655	34.8483	34.8088	34.9226	34.9194	34.9343
Uncharacterized protein	PA14_13950	WP_011666557.1	27.3374	27.5192	25.6811	27.675	27.7687	27.7849	28.1139	28.165	27.898	29.1283	29.2502	29.2378	27.7834	27.8794	27.9048	27.9509	27.9295	27.9614
Putative integrase	PA14_15350	WP_011666563.1	25.3592	25.3044	25.3967	25.8298	25.4567	25.2564	26.6691	26.766	26.9812	26.233	NaN	26.2236	NaN	NaN	NaN	NaN	NaN	NaN
Mercuric reductase (EC 1.16.1.1) (Hg(II) reductase)	merA	WP_011666568.1	25.8105	25.4458	25.5728	25.6391	25.379	25.3503	25.8272	26.0237	25.8735	NaN	NaN	NaN	25.7992	25.9355	25.828	26.0392	26.183	26.2085
Possible Type II restriction enzyme, methylase subunit	PA14_15580	WP_011666576.1	26.0902	26.25	26.4007	26.7796	26.7846	26.5966	NaN	NaN	NaN	NaN	NaN	NaN	26.0591	26.4681	NaN	NaN	25.9317	NaN
Uncharacterized protein	PA14_15600	WP_011666578.1	NaN	NaN	NaN	NaN	NaN	25.6521	NaN	NaN	NaN	NaN	NaN	NaN	NaN	NaN	NaN	NaN	NaN	NaN
[truncated: 44 more rows]
