# Supplementary material for: The lytic polysaccharide monooxygenase CbpD promotes Pseudomonas aeruginosa virulence in systemic infection
Source: Nat Commun. 2021 Feb 23;12:1230. doi: 10.1038/s41467-021-21473-0 (PMC7902821; doi:10.1038/s41467-021-21473-0)
Supplement: Supplementary file 6 — Supplementary Data 3 [file 41467_2021_21473_MOESM6_ESM.xlsx]

## Sheet: LB
Log2 Fold change (ΔCbpD-WT)	q value	Protein ID	Gene Name	Protein Name
2.00836	0.0391527	WP_004365361.1	yfdZ	Putative aminotransferase
1.47649	0.0288305	WP_003092052.1	PA14_18870	Uncharacterized protein
1.07194	0.0162924	WP_003091441.1	ihfB	Integration host factor subunit beta (IHF-beta)
1.05346	0.00390525	WP_003137844.1	pepA	Probable cytosol aminopeptidase (EC 3.4.11.1) (Leucine aminopeptidase) (LAP) (EC 3.4.11.10) (Leucyl aminopeptidase)
0.91937	0.0205124	WP_003087592.1	PA14_43040	Uncharacterized protein
0.79626	0.023204	WP_003112819.1	PA14_60560	Uncharacterized protein
0.759663	0.0187559	WP_003082265.1	PA14_49850	Uncharacterized protein
0.74817	0.0187559	WP_003093720.1	rpmC	50S ribosomal protein L29
0.74304	0.0179205	WP_003090890.1	PA14_27710	Uncharacterized protein
0.731433	0.0267827	WP_003108017.1;WP_003097347.1	PA14_00480	Uncharacterized protein
0.700067	0.0121154	WP_003095846.1	rpmE	50S ribosomal protein L31
0.691482	0.0360167	WP_003092818.1	fdx2	Ferredoxin (2Fe-2S)
0.65709	0.0257276	WP_003092272.1	fdxA	Ferredoxin
0.64901	0.00101754	WP_003093561.1	ppiC2	Peptidylprolyl isomerase (EC 5.2.1.8)
0.634913	0.0376565	WP_003093283.1;AGV62193.1	xseB	Exodeoxyribonuclease 7 small subunit (EC 3.1.11.6) (Exodeoxyribonuclease VII small subunit) (Exonuclease VII small subunit)
0.616277	0.0158969	WP_003090497.1	PA14_29710	Uncharacterized protein
0.612713	0.0130521	WP_003090506.1	PA14_29590	Putative transcriptional regulator
0.595863	0.00454186	WP_003092971.1	PA14_13720	Uncharacterized protein
-0.636063	0.00454123	WP_003141352.1	pilA	Type IV pilin structural subunit
-0.646003	0.0388275	WP_003093696.1	rpmD	50S ribosomal protein L30
-0.688147	0.026407	WP_003138518.1;WP_003139899.1	xcpQ;xqhA	General secretion pathway protein D;Secretion protein XqhA
-0.743577	0.00101754	WP_003082431.1	oprH	PhoP/Q and low Mg2+ inducible outer membrane prote
-0.746767	0.0030394	WP_003100631.1	PA14_57570	Ubiquinol-cytochrome c reductase iron-sulfur subunit (EC 7.1.1.8)
-0.80321	0.0158969	WP_003086271.1	PA14_51260	Putative lipoprotein
-0.804883	0.013256	WP_003108955.1	yafH	Putative acyl-CoA dehydrogenase
-0.82398	0.017845	WP_003090872.1	vacJ	Putative lipoprotein
-0.897837	0.000759691	WP_003092499.1;REV__EOT21247.1;REV__WP_003140240.1	PA14_16630	Putative outer membrane protein, OmpA
-0.942837	0.00788598	WP_003083630.1	PA14_00820	Uncharacterized protein
-0.965763	0.00454123	WP_003099307.1	pagL	Lipid A deacylase (EC 3.1.1.77) (LPS 3-O-deacylase) (Outer membrane enzyme)
-0.985023	0.0353852	WP_003093694.1	secY	Protein translocase subunit SecY
-1.01619	0.00454123	WP_003082056.1	PA14_50740	Uncharacterized protein
-1.13673	0.00856199	WP_003094953.1	PA14_61390	Putative lipoprotein
-1.14597	0.00454186	WP_003129775.1	bamB	Outer membrane protein assembly factor BamB
-1.18228	0.00379586	WP_003111417.1	oprL	Peptidoglycan-associated protein
-1.19693	0.0120572	WP_003095488.1	osmE	Osmotically inducible lipoprotein OsmE
-1.20648	0.00341102	WP_003100322.1	lptE	LPS-assembly lipoprotein LptE
-1.23075	0.017845	WP_003090944.1	Unknown	Hypothetical protein
-1.24889	0.00454123	WP_003110921.1	secD	Protein translocase subunit SecD
-1.26849	0.00101754	WP_003086093.1	oprD	Basic amino acid, basic peptide and imipenem outer membrane porin OprD
-1.27095	0.00454123	WP_003092495.1	PA14_16640	Putative lipoprotein
-1.28325	0.00101754	WP_003087843.1	oprF	Major porin and structural outer membrane porin OprF
-1.32878	0.00864244	WP_003082015.1	PA14_50880	Probable outer membrane protein
-1.33909	0.00379586	WP_003099122.1	oprQ	Putative outer membrane porin, OprD family
-1.38638	0.00435258	WP_003082734.1	PA14_47120	Uncharacterized protein
-1.41399	0.00366444	WP_003093337.1	oprG	Outer membrane protein OprG
-1.43538	0.0312994	WP_003092142.1	mmsA	Methylmalonate-semialdehyde dehydrogenase
-1.56394	0.00154349	WP_003137216.1	oprE	Anaerobically-induced outer membrane porin OprE
-1.61195	0.0319851	WP_003117825.1;WP_003116413.1	opbA;oprB	Porin;Porin
-1.64482	0.0030394	WP_003087933.1	ppiD	Peptidylprolyl isomerase (EC 5.2.1.8)
-1.954	0.0246062	WP_003084633.1	oprM	Major intrinsic multiple antibiotic resistance efflux outer membrane protein OprM

## Sheet: RPMI
Log2 Fold change (ΔCbpD-WT)	q value	Protein ID	Gene Name	Protein Name
1.93853	0.00738449	WP_003098274.1	dadA	D-amino acid dehydrogenase (EC 1.4.99.-)
1.79676	0.00296637	WP_004365361.1	yfdZ	Putative aminotransferase
1.47522	0.00413174	WP_003096515.1	dadX	Alanine racemase (EC 5.1.1.1)
1.13695	0.00986373	WP_003084617.1	bioA	Adenosylmethionine-8-amino-7-oxononanoate aminotransferase (EC 2.6.1.62) (7,8-diamino-pelargonic acid aminotransferase) (DAPA AT) (DAPA aminotransferase) (7,8-diaminononanoate synthase) (DANS) (Diaminopelargonic acid synthase)
0.855113	0.0037567	WP_003137623.1	PA14_11140	Putative nonribosomal peptide synthetase
0.811088	0.0144305	WP_003132524.1	thiE	Thiamine-phosphate synthase (TP synthase) (TPS) (EC 2.5.1.3) (Thiamine-phosphate pyrophosphorylase) (TMP pyrophosphorylase) (TMP-PPase)
0.774247	0.0125606	WP_003096546.1	bioA	Putative pyridoxal-dependent aminotransferase
0.756122	0.00997737	WP_003139100.1	PA14_31840	Putative protease
0.633053	0.00957122	WP_003098273.1	PA14_70010	Putative endoribonuclease L-PSP family protein
-0.585533	0.00231	WP_003091672.1	PA14_21220	Uncharacterized protein
-0.595993	0.00542006	WP_003087410.1	sdhB	Succinate dehydrogenase (B subunit)
-0.59623	0.0254408	AGV67356.1;WP_003095652.1	hflX	GTPase HflX (GTP-binding protein HflX)
-0.604533	0.00192106	WP_003114509.1	pvdA	L-ornithine N5-oxygenase
-0.60993	0.0410114	WP_003096555.1	rpmG	50S ribosomal protein L33
-0.61226	0.00744527	WP_003095138.1	cbrB	Two-component response regulator CbrB
-0.61259	0.0299494	WP_003141425.1	PA14_59220	Pyocin S5
-0.62454	0.021506	WP_003092588.1	lasB	Elastase (EC 3.4.24.26) [Cleaved into: Pro-elastase]
-0.63324	0.00381899	WP_003104199.1	accD	Acetyl-coenzyme A carboxylase carboxyl transferase subunit beta (ACCase subunit beta) (Acetyl-CoA carboxylase carboxyltransferase subunit beta) (EC 2.1.3.15)
-0.63509	0.00808405	WP_003089638.1	pvdH	L-2,4-diaminobutyrate:2-ketoglutarate 4-aminotransferase, PvdH
-0.64105	0.00250207	WP_015502235.1;WP_004365154.1	clpA	Putative ClpA/B protease ATP binding subunit
-0.64601	0.0451037	WP_003092822.1	hscA	Chaperone protein HscA homolog
-0.654717	0.00945038	WP_003141615.1	mqoB	Probable malate:quinone oxidoreductase (EC 1.1.5.4) (MQO) (Malate dehydrogenase [quinone])
-0.65528	0.0016374	WP_003091451.1	ubiG	Ubiquinone biosynthesis O-methyltransferase (2-polyprenyl-6-hydroxyphenol methylase) (EC 2.1.1.222) (3-demethylubiquinone 3-O-methyltransferase) (EC 2.1.1.64)
-0.66286	0.00631711	WP_003095766.1	PA14_66170	Putative carbamoyltransferase
-0.664497	0.00086705	WP_003097134.1;P25705;K7ENJ4;K7EK77	atpA	ATP synthase subunit alpha (EC 7.1.2.2) (ATP synthase F1 sector subunit alpha) (F-ATPase subunit alpha)
-0.686663	0.0094697	WP_003092020.1	mrp	Iron-sulfur cluster carrier protein
-0.68776	0.000907823	WP_003097130.1	atpD	ATP synthase subunit beta (EC 7.1.2.2) (ATP synthase F1 sector subunit beta) (F-ATPase subunit beta)
-0.69231	0.0319988	WP_003100350.1	PA14_38210	Putative methylase
-0.698727	0.00140869	WP_003093974.1	PA14_56590	Putative universal stress protein
-0.700253	0.0138713	WP_003086448.1	fleQ	Transcriptional regulator FleQ
-0.74091	0.0270909	WP_003138850.1	PA14_28830	Uncharacterized protein
-0.743177	0.00808405	WP_004365053.1	PA14_05480	Putative monoamine oxidase
-0.749873	0.0236798	WP_003103107.1	murG	UDP-N-acetylglucosamine--N-acetylmuramyl-(pentapeptide) pyrophosphoryl-undecaprenol N-acetylglucosamine transferase (EC 2.4.1.227) (Undecaprenyl-PP-MurNAc-pentapeptide-UDPGlcNAc GlcNAc transferase)
-0.750627	0.00171762	WP_003097132.1	atpG	ATP synthase gamma chain (ATP synthase F1 sector gamma subunit) (F-ATPase gamma subunit)
-0.753023	0.0102156	WP_003103462.1	ubiE	Ubiquinone/menaquinone biosynthesis C-methyltransferase UbiE (EC 2.1.1.163) (EC 2.1.1.201) (2-methoxy-6-polyprenyl-1,4-benzoquinol methylase) (Demethylmenaquinone methyltransferase)
-0.759973	0.000248617	WP_003138545.1	gdhB	NAD-dependent glutamate dehydrogenase
-0.79607	0.0184861	WP_003097268.1;AEB97944.1	gyrB	DNA gyrase subunit B (EC 5.6.2.3)
-0.822937	0.00525494	WP_003138228.1	nosZ	Nitrous-oxide reductase (EC 1.7.2.4) (N(2)OR) (N2O reductase)
-0.839527	0.0272657	WP_003141923.1	tex	Putative transcriptional accessory protein
-0.840553	0.0122936	WP_003096210.1	ygaU	Putative LysM domain protein
-0.841813	0.0419994	WP_003140529.1	PA14_49280	Probable transglycolase
-0.883857	0.0016374	WP_003106196.1	PA14_20980	Putative short chain dehydrogenas
-0.892882	0.0450301	WP_003092173.1	glpR	Glycerol-3-phosphate regulon repressor
-0.91721	0.0023853	WP_003094115.1	ftsA	Cell division protein FtsA
-0.924457	0.000815242	WP_003139218.1	pvdL	PvdL
-0.927817	0.00152879	WP_003082056.1	PA14_50740	Uncharacterized protein
-0.942687	0.0375886	WP_003100258.1	RpmH	50S ribosomal protein L34
-0.945237	0.00165137	WP_003109789.1;WP_003119294.1	oprC	Outer membrane copper receptor OprC
-0.951673	0.00353046	WP_003094393.1	mreB	Rod shape-determining protein MreB
-0.959033	0.00192106	WP_003139947.1	uspA	Putative universal stress protein
-0.973617	0.0094697	WP_003096067.1	ctpA	Putative carboxyl-terminal protease
-0.975573	0.00222091	EOT16523.1;WP_079276177.1	PvdJ	Non-ribosomal peptide synthetase
-0.990653	0.010408	WP_003091262.1	PA14_24770	Uncharacterized protein
-1.01399	0.019217	WP_003097128.1	atpC	ATP synthase epsilon chain (ATP synthase F1 sector epsilon subunit) (F-ATPase epsilon subunit)
-1.02366	0.00744527	WP_003091247.1	PA14_24880	Putative lipoprotein
-1.02916	0.00192106	WP_003141254.1	PA14_56850	Putative lipoprotein
-1.0915	0.00270474	EOT16628.1	CIA_02338	Hypothetical protein CIA_02338
-1.10581	0.0270059	WP_003095211.1	dnaJ	Chaperone protein DnaJ
-1.10711	0.0016374	WP_003091600.1	PA14_21820	Peptidyl-prolyl cis-trans isomerase (EC 5.2.1.8)
-1.10919	0.0176804	WP_003138558.1	pyrD	Dihydroorotate dehydrogenase (quinone) (EC 1.3.5.2) (DHOdehase) (DHOD) (DHODase) (Dihydroorotate oxidase)
-1.11724	0.032231	WP_003090944.1	Unknown	Hypothetical protein
-1.14482	0.00664209	WP_003111417.1	oprL	Peptidoglycan-associated protein
-1.14954	0.00172404	WP_003099307.1	pagL	Lipid A deacylase (EC 3.1.1.77) (LPS 3-O-deacylase) (Outer membrane enzyme)
-1.15276	0.00338277	WP_003102831.1	cc4	Cytochrome c4
-1.16058	0.00410398	WP_003119987.1	pqsH	2-heptyl-3-hydroxy-4(1H)-quinolone synthase (EC 1.14.13.182) (2-heptyl-3,4-dihydroxyquinoline synthase)
-1.16837	0.000883728	WP_003141251.1	icmP	Insulin-cleaving metalloproteinase outer membrane
-1.17325	0.00152879	WP_003139386.1	PA14_34840	Putative non-ribosomal peptide synthetase
-1.17888	0.00733501	WP_003092645.1	ffh	Signal recognition particle protein (Fifty-four homolog)
-1.18341	0.00236283	WP_003097135.1	atpH	ATP synthase subunit delta (ATP synthase F(1) sector subunit delta) (F-type ATPase subunit delta) (F-ATPase subunit delta)
-1.19492	0.0016374	WP_003092499.1;REV__EOT21247.1;REV__WP_003140240.1	PA14_16630	Putative outer membrane protein, OmpA
-1.19577	0.0056677	WP_003106427.1	hflK	Protein HflK
-1.19828	0.000764039	WP_003095102.1	phuR	Putative haem/haemoglobin uptake outer membrane receptor PhuR
-1.22621	0.0221491	WP_003085889.1	PA14_53040	Uncharacterized protein
-1.25061	0.00733083	EOT16522.1	CIA_02342	Hypothetical protein CIA_02342
-1.27274	0.00140869	WP_003086093.1	oprD	Basic amino acid, basic peptide and imipenem outer membrane porin OprD
-1.27593	0.00192106	EOT06132.1	CIA_05994	Hypothetical protein CIA_05994
-1.3034	0.00230102	WP_003087843.1	oprF	Major porin and structural outer membrane porin OprF
-1.32867	0.00542006	WP_003090872.1	vacJ	Putative lipoprotein
-1.32937	0.00270474	WP_003095488.1	osmE	Osmotically inducible lipoprotein OsmE
-1.35193	0.00982459	WP_003137196.1	PA14_03360	Uncharacterized protein
-1.35279	0.00542006	WP_003138616.1	PA14_25840	Putative electron transfer flavoprotein-ubiquinone oxidoreductase
-1.37099	0.00545016	WP_003129775.1	bamB	Outer membrane protein assembly factor BamB
-1.37323	0.0162041	WP_003094890.1	mscL	Large-conductance mechanosensitive channel
-1.38183	0.0029411	WP_003116241.1	piuA	Putative outer membrane ferric siderophore receptor
-1.38881	0.00134219	WP_003099122.1	oprQ	Putative outer membrane porin, OprD family
-1.39943	0.0111771	WP_016254195.1	Unknown	Hypothetical protein
-1.42305	0.0016374	WP_003082431.1	oprH	PhoP/Q and low Mg2+ inducible outer membrane prote
-1.44775	0.00866417	WP_003085808.1	PA14_53500	Uncharacterized protein
-1.44943	0.00222091	WP_003132618.1	PA14_13130	Uncharacterized protein
-1.46016	0.00581781	WP_003094159.1	PA14_57560	Cytochrome b
-1.48298	0.000860017	WP_003100322.1	lptE	LPS-assembly lipoprotein LptE
-1.48715	0.0079433	WP_003094953.1	PA14_61390	Putative lipoprotein
-1.5256	0.00152879	WP_003084633.1	oprM	Major intrinsic multiple antibiotic resistance efflux outer membrane protein OprM
-1.52773	0.00118009	WP_016254091.1	mcp	Methyl-accepting chemotaxis protein
-1.58488	0.000764039	WP_003082015.1	PA14_50880	Probable outer membrane protein
-1.59732	0.00554849	WP_003137629.1	PA14_11290	Putative permease
-1.61927	0.0263616	WP_003141778.1	PA14_66580	Putative Type II secretory pathway protein
-1.65686	0.00211266	WP_003118819.1;WP_003084629.1	MexA	Multidrug efflux RND transporter periplasmic adaptor subunit MexA
-1.67368	0.00362125	WP_004365419.1	cntO	Putative uter membrane protein
-1.70466	0.0402867	WP_003106429.1	hflC	Protein HflC
-1.71956	0.00590732	WP_011666718.1	cheA	Putative two-component sensor
-1.75978	0.041896	WP_003087292.1	ccoP	Cbb3-type cytochrome c oxidase subunit
-1.76113	0.000844557	WP_003093337.1	oprG	Outer membrane protein OprG
-1.76688	0.00660505	WP_003101254.1;WP_003137552.1	fixG	Putative iron-sulfur cluster-binding protein
-1.76992	0.00981168	WP_003093694.1	secY	Protein translocase subunit SecY
-1.79216	0.00140869	WP_003141352.1	pilA	Type IV pilin structural subunit
-1.80894	0.000844557	WP_003086271.1	PA14_51260	Putative lipoprotein
-1.81355	0.000883728	WP_003140926.1	PA14_54180	Uncharacterized protein
-1.86834	0.00809269	WP_003087303.1	ccoO	Putative cytochrome c oxidase, cbb3-type, subunit II
-1.86975	0.0138029	WP_003138437.1	gltG	Putative permease of ABC sugar transporter
-1.87387	0.00525494	WP_003110778.1	zipA	Cell division protein ZipA
-1.89899	0.00267667	WP_003087308.1	ccoP	Cbb3-type cytochrome c oxidase subunit
-1.90892	0.00440643	WP_003094157.1	PA14_57540	Putative cytochrome c1
-1.91337	0.0029411	WP_003138518.1;WP_003139899.1	xcpQ;xqhA	General secretion pathway protein D;Secretion protein XqhA
-1.95677	0.00406955	WP_003108955.1	yafH	Putative acyl-CoA dehydrogenase
-1.9769	0.0425705	WP_003137488.1	phzE1	Phenazine biosynthesis protein PhzE
-1.98524	0.016241	WP_003114840.1	gltK	Putative ATP-binding component of ABC transporter
-1.99191	0.000764039	WP_003137216.1	oprE	Anaerobically-induced outer membrane porin OprE
-2.03034	0.00866417	WP_003095699.1	ompH	Putative outer membrane efflux protein
-2.03654	0.00921194	WP_003093926.1	PA14_56220	Putative universal stress protein
-2.07176	0.00381899	WP_003096392.1	hemX	Putative uroporphyrin-III C-methyltransferase
-2.09898	0.00296637	WP_003115524.1	estA	Esterase EstA
-2.13159	0.00410398	WP_003100235.1	atpF	ATP synthase subunit b (ATP synthase F(0) sector subunit b) (ATPase subunit I) (F-type ATPase subunit b) (F-ATPase subunit b)
-2.18221	0.00410398	AHC77033.1;WP_003139291.1	fpvA	Ferripyoverdine receptor
-2.18387	0.0122849	WP_003137369.1	lptD	LPS-assembly protein LptD
-2.23205	0.000844557	WP_003138020.1	bamA	Outer membrane protein assembly factor BamA
-2.26033	0.0326187	WP_003141282.1	PA14_57480	Putative lipoprotein
-2.46244	0.0319988	WP_003083630.1	PA14_00820	Uncharacterized protein
-2.57258	0.00140869	WP_003095200.1;WP_003148219.1;B7ZBC8;Q9BW62;O75449	ftsH	ATP-dependent zinc metalloprotease FtsH (EC 3.4.24.-)
-2.6877	0.0159994	EOT16524.1	CIA_02341	Hypothetical protein CIA_02341
-2.69174	0.0016374	WP_003093182.1	dacC	D-ala-D-ala-carboxypeptidase
-2.78403	0.0491417	WP_003117825.1;WP_003116413.1	opbA;oprB	Porin;Porin
-3.05794	0.0016374	WP_003087933.1	ppiD	Peptidylprolyl isomerase (EC 5.2.1.8)
-3.11254	0.0023823	WP_003110921.1	secD	Protein translocase subunit SecD
-3.47234	0.00134936	WP_003103610.1	PA14_33730	Putative dipeptidase
-3.49372	0.0079433	WP_004365046.1	chpA	ChpA

## Sheet: RPMI-NHS
Log2 Fold change (ΔCbpD-WT)	q value	Protein ID	Gene Name	Protein Name
2.78188	0.00408171	WP_003084725.1	PA14_06010	Uncharacterized protein
2.5352	0.000142948	WP_003083701.1	PA14_01240	Carbonic anhydrase (EC 4.2.1.1) (Carbonate dehydratase)
2.38983	0.0141501	WP_003087637.1	PA14_42860	Bacteriohemerythrin
2.32134	0.000517336	WP_003083605.1;WP_003118563.1	osmC	Osmotically inducible protein OsmC
2.27862	0.0078247	WP_003091405.1	ibpA	Putative small heat shock protein
2.22178	0.000109432	WP_003110581.1	PA14_04300	Uncharacterized protein
2.1036	0.000282124	WP_004365019.1	pfpI	Protease PfpI
2.04079	0.00371359	WP_003083670.1	PA14_01030	Uncharacterized protein
1.9561	0.000424803	WP_003094350.1	PA14_57900	3-deoxy-D-manno-octulosonate 8-phosphate phosphatase KdsC (EC 3.1.3.45) (KDO 8-P phosphatase)
1.86421	0.00362338	WP_003093157.1	PA14_12360	Uncharacterized protein
1.85877	0.000138577	WP_003093696.1	rpmD	50S ribosomal protein L30
1.72363	0.0321643	WP_003096397.1	algR	Alginate biosynthesis regulatory protein AlgR
1.7174	0.000801404	WP_003087592.1	PA14_43040	Uncharacterized protein
1.71185	0.000314241	WP_003094760.1	rpmA	50S ribosomal protein L27
1.67708	0.00661397	WP_003111415.1	queC	7-cyano-7-deazaguanine synthase (EC 6.3.4.20) (7-cyano-7-carbaguanine synthase) (PreQ(0) synthase) (Queuosine biosynthesis protein QueC)
1.66397	0.0151756	WP_003084655.1	PA14_05660	Putative transciptional regulator
1.6595	0.0041121	WP_003100350.1	PA14_38210	Putative methylase
1.65279	0.000295962	WP_003087993.1	PA14_40860	Putative sterol carrier protein
1.63821	0.0025845	WP_003091581.1	minE	Cell division topological specificity factor
1.63432	0.00233598	WP_003098273.1	PA14_70010	Putative endoribonuclease L-PSP family protein
1.59363	0.00052728	WP_003093698.1	rplR	50S ribosomal protein L18
1.55643	0.000356593	WP_003093714.1	rplN	50S ribosomal protein L14
1.55551	0.000219715	WP_003099086.1	rplT	50S ribosomal protein L20
1.55487	0.007877	WP_003100617.1	icsA	Iron-binding protein IscA
1.5423	0.00365267	WP_003138599.1	tmk	Thymidylate kinase (EC 2.7.4.9) (dTMP kinase)
1.52273	0.00266627	WP_003133490.1	ompP1	Putative outer membrane protein
1.47766	0.000517336	WP_003094761.1	rplU	50S ribosomal protein L21
1.47299	0.000244842	WP_003093695.1	rplO	50S ribosomal protein L15
1.47134	0.000238157	WP_003096556.1	rpmB	50S ribosomal protein L28
1.46948	0.0242195	WP_003098317.1	gmk	Guanylate kinase (EC 2.7.4.8) (GMP kinase)
1.45257	0.0284671	WP_003083317.1;WP_016254155.1	hcpA	Secreted protein Hcp
1.43774	0.000234597	WP_003092829.1	iscU	Iron-sulfur cluster assembly scaffold protein IscU
1.42482	0.000786811	WP_003091579.1	minD	Site-determining protein
1.41826	0.000321039	WP_003091402.1	PA14_23720	Putative translation initiation inhibitor
1.41461	0.000395094	WP_003093736.1	rplW	50S ribosomal protein L23
1.4027	0.000145338	WP_003096572.1	argB	Acetylglutamate kinase (EC 2.7.2.8) (N-acetyl-L-glutamate 5-phosphotransferase) (NAG kinase) (NAGK)
1.40025	0.000395078	WP_003087475.1	fabA	3-hydroxydecanoyl-[acyl-carrier-protein] dehydratase (EC 4.2.1.59) (3-hydroxyacyl-[acyl-carrier-protein] dehydratase FabA) (Beta-hydroxydecanoyl thioester dehydrase) (Trans-2-decenoyl-[acyl-carrier-protein] isomerase) (EC 5.3.3.14)
1.3858	0.000681328	WP_003140847.1	PA14_53230	Probable oxidoreductase
1.38294	8.66194e-05	WP_003103876.1	rpsJ	30S ribosomal protein S10
1.38158	0.0194814	WP_003137319.1	nirQ	Regulatory protein NirQ
1.37819	0.000843079	WP_003137961.1	PA14_16370	Putative membrane protein
1.3776	0.000194624	WP_003092637.1	rplS	50S ribosomal protein L19
1.37311	0.0316396	WP_003081964.1	yfcG	Probable glutathione S-transferase
1.37033	0.000749556	WP_003138832.1	eco	Ecotin
1.36845	0.00974845	WP_003086329.1	ALP65_02923	DUF2384 domain-containing protein
1.3557	0.0373402	WP_003107181.1;AGO41588.1	nrdR	Transcriptional repressor NrdR
1.35297	0.000160364	WP_003091137.1	fabG	3-oxoacyl-[acyl-carrier-protein] reductase
1.35231	9.99428e-05	WP_003093748.1	rplJ	50S ribosomal protein L10
1.35181	0.000242905	WP_003092082.1	ydhD	Glutaredoxin
1.34429	0.00813049	WP_003130641.1	PA14_24580	Uncharacterized protein
1.3441	0.000244842	WP_003092811.1	ndk	Nucleoside diphosphate kinase (NDK) (NDP kinase) (EC 2.7.4.6) (Nucleoside-2-P kinase)
1.34198	0.000138577	WP_003108622.1	purC	Phosphoribosylaminoimidazole-succinocarboxamide synthase (EC 6.3.2.6) (SAICAR synthetase)
1.33801	0.00651949	WP_003138197.1	PA14_19450	UPF0502 protein PA14_19450
1.33703	0.000211558	WP_003095188.1	rbfA	Ribosome-binding factor A
1.32508	0.00059039	WP_003093751.1	rplK	50S ribosomal protein L11
1.31685	0.000974589	WP_003095634.1	rpsR	30S ribosomal protein S18
1.31169	0.000382867	WP_003086103.1	PA14_51830	Probable dna-binding stress protein
1.31043	0.00663858	WP_003086267.1	PA14_51280	Putative glycine cleavage system transcriptional repressor
1.30615	0.00845603	WP_003092229.1	PA14_17670	Putative DNA-binding response regulator, LuxR family
1.29927	0.000598949	WP_003087931.1	hupB	DNA-binding protein HU
1.29742	0.000698661	WP_003087490.1	PA14_43600	Putative thioesterase
1.29692	0.0136307	WP_003090661.1	ihfA	Integration host factor subunit alpha (IHF-alpha)
1.29408	0.00244616	WP_003091899.1	PA14_19600	Uncharacterized protein
1.29328	0.0011778	WP_003139704.1	gnyR	Regulatory gene of gnyRDBHAL cluster, GnyR
1.29017	0.00052728	WP_003140859.1	btuE	Glutathione peroxidase
1.28558	0.000167156	WP_003100258.1	rpmH	50S ribosomal protein L34
1.27697	0.00246944	WP_003137939.1	PA14_16150	Putative phage shock protein
1.2761	0.000255005	WP_003087375.1	ppnP	Pyrimidine/purine nucleoside phosphorylase (EC 2.4.2.2) (Adenosine phosphorylase) (Cytidine phosphorylase) (Guanosine phosphorylase) (EC 2.4.2.15) (Inosine phosphorylase) (Thymidine phosphorylase) (EC 2.4.2.4) (Uridine phosphorylase) (EC 2.4.2.3) (Xanthosine phosphorylase)
1.27116	0.000698661	WP_003092836.1	PA14_14710	HTH-type transcriptional regulator IscR
1.2609	0.000897364	WP_003092424.1	PA14_16970	Putative arsenate reductase, glutaredoxin family
1.25992	0.0128883	WP_003106063.1;WP_003119210.1	PA14_12570	Probable AsnC-family transcriptional regulator
1.25315	0.0090052	WP_003107397.1;AEO77809.1	gcvH1	Glycine cleavage system H protein
1.25223	0.00128178	WP_003109644.1	rpsP	30S ribosomal protein S16
1.24411	0.00185238	WP_003091157.1	PA14_25520	UPF0434 protein PA14_25520
1.24385	0.00836562	WP_003093717.1	rpsQ	30S ribosomal protein S17
1.24278	0.000194624	WP_003093737.1	rplD	50S ribosomal protein L4
1.23703	0.000370236	WP_003093742.1	rpsG	30S ribosomal protein S7
1.23658	0.000801404	WP_003091604.1	capB	Cold acclimation protein B
1.23448	0.000244842	WP_003093701.1	rpsN	30S ribosomal protein S14
1.23083	0.00036505	WP_003095184.1	rpsO	30S ribosomal protein S15
1.22825	0.0085082	WP_003086122.1	ruvA	Holliday junction ATP-dependent DNA helicase RuvA (EC 3.6.4.12)
1.225	0.000656572	WP_003091441.1	ihfB	Integration host factor subunit beta (IHF-beta)
1.21798	0.000539443	WP_003095216.1	fur	Ferric uptake regulation protein
1.21285	0.00368882	WP_003130694.1	kdsB	3-deoxy-manno-octulosonate cytidylyltransferase (EC 2.7.7.38) (CMP-2-keto-3-deoxyoctulosonic acid synthase) (CKS) (CMP-KDO synthase)
1.20552	0.000834199	WP_003087236.1	PA14_44620	Nucleoid-associated protein PA14_44620
1.1998	0.000160364	WP_003083593.1	PA14_00670	Uncharacterized protein
1.19978	0.0367912	WP_003091195.1	psrA	Transcriptional regulator PsrA
1.19765	0.000663742	WP_003094359.1	PA14_57950	Putative ribosomal subunit interface protein
1.19628	0.00565857	WP_003085254.1	erpA	Iron-sulfur cluster insertion protein ErpA
1.19524	0.000446024	WP_003093220.1	PA14_11910	Uncharacterized protein
1.19176	0.00052728	WP_003097128.1	atpC	ATP synthase epsilon chain (ATP synthase F1 sector epsilon subunit) (F-ATPase epsilon subunit)
1.19005	0.00286649	WP_003093689.1	rpsK	30S ribosomal protein S11
1.18725	0.000810971	WP_002553999.1	infA	Translation initiation factor IF-1
1.18503	0.00130595	WP_003139623.1	kynB	Kynurenine formamidase (KFA) (KFase) (EC 3.5.1.9) (Arylformamidase) (N-formylkynurenine formamidase) (FKF)
1.18206	0.00282455	WP_003093223.1	PA14_11890	Uncharacterized protein
1.18152	0.0177402	WP_003096857.1	PA14_71780	Putative transcriptional regulator, RpiR family
1.17928	0.000160364	WP_003094072.1	PA14_57050	Putative short chain dehydrogenase
1.17798	0.00130595	WP_003098810.1	rpsI	30S ribosomal protein S9
1.17399	0.0263757	WP_003094115.1	ftsA	Cell division protein FtsA
1.17321	8.55898e-05	WP_003093888.1	mvaT	Transcriptional regulator MvaT, P16 subunit
1.17194	0.000844	WP_003100311.1	PA14_12110	UPF0250 protein PA14_12110
1.16981	0.00488439	WP_003092612.1	yjfI	YjfI family protein
1.16294	0.000551568	WP_003095636.1	rpsF	30S ribosomal protein S6
1.16294	0.0032048	WP_003090444.1	PA14_30090	Putative acyltransferase
1.16068	0.00201811	WP_003102319.1	mioC	Putative flavodoxin
1.16067	0.0142225	WP_003093747.1	rplL	50S ribosomal protein L7/L12
1.15612	0.00681628	WP_003083750.1	elaA	Putative acyltransferase
1.15366	0.0207243	WP_003093692.1	rpsM	30S ribosomal protein S13
1.15132	0.000442975	WP_003093299.1	ribA	GTP cyclohydrolase-2 (EC 3.5.4.25) (GTP cyclohydrolase II)
1.15083	0.0047138	WP_003094155.1	sspA	Stringent starvation protein A
1.14668	0.00792205	WP_003109415.1	bolA	Morphogene protein BolA
1.14648	0.00113946	WP_011666557.1	PA14_13950	Uncharacterized protein
1.14501	0.00105106	WP_003094873.1	PA14_61010	Uncharacterized protein
1.14265	0.00129756	WP_003109243.1	PA14_46890	Putative short-chain dehydrogenase
1.13908	0.000664547	WP_003104199.1	accD	Acetyl-coenzyme A carboxylase carboxyl transferase subunit beta (ACCase subunit beta) (Acetyl-CoA carboxylase carboxyltransferase subunit beta) (EC 2.1.3.15)
1.13802	0.000160364	WP_003095627.1	rplI	50S ribosomal protein L9
1.12993	0.00633467	WP_003094967.1	hpt	Putative hypoxanthine phosphoribosyltransferase
1.12958	0.0018055	WP_003141835.1	gloA3	Lactoylglutathione lyase (EC 4.4.1.5) (Glyoxalase I)
1.12769	0.0283518	WP_003109191.1	csaA	CsaA protein
1.12411	0.0191516	WP_003090506.1	PA14_29590	Putative transcriptional regulator
1.12277	0.000255927	WP_003085057.1	rpsU	30S ribosomal protein S21
1.12203	0.00105106	WP_003093030.1	moaC	Cyclic pyranopterin monophosphate synthase (EC 4.6.1.17) (Molybdenum cofactor biosynthesis protein C)
1.11733	0.000442975	WP_003091711.1	PA14_20960	Putativ isomerase
1.11682	0.00168708	WP_003083073.1;WP_003087110.1	cheY	Two-component response regulator CheY
1.11447	0.000627577	WP_003093561.1	ppiC2	Peptidylprolyl isomerase (EC 5.2.1.8)
1.11398	0.00125279	WP_003093723.1	rplP	50S ribosomal protein L16
1.11252	0.00216514	WP_003137690.1	rlmH	Ribosomal RNA large subunit methyltransferase H (EC 2.1.1.177) (23S rRNA (pseudouridine1915-N3)-methyltransferase) (23S rRNA m3Psi1915 methyltransferase) (rRNA (pseudouridine-N3-)-methyltransferase RlmH)
1.11135	0.00508874	WP_003093744.1	rpsL	30S ribosomal protein S12
1.11075	0.00286649	WP_003092346.1	ispF	2-C-methyl-D-erythritol 2,4-cyclodiphosphate synthase (MECDP-synthase) (MECPP-synthase) (MECPS) (EC 4.6.1.12)
1.10531	0.000160364	WP_003105490.1	PA14_21440	Putative HIT family protein
1.10202	0.00321086	WP_003092461.1	PA14_16830	Uncharacterized protein
1.09504	0.000598949	WP_003138030.1	ispD	2-C-methyl-D-erythritol 4-phosphate cytidylyltransferase (EC 2.7.7.60) (4-diphosphocytidyl-2C-methyl-D-erythritol synthase) (MEP cytidylyltransferase) (MCT)
1.09458	0.000255927	WP_003094164.1	rplM	50S ribosomal protein L13
1.08975	0.00587245	WP_003092594.1	PA14_16210	Uncharacterized protein
1.0896	0.00072678	WP_003094744.1	rpsT	30S ribosomal protein S20
1.08677	0.0394672	WP_016254257.1	IPC3_26780	HAD-IB family hydrolase
1.08514	0.000723536	WP_003100305.1	rsfS	Ribosomal silencing factor RsfS
1.0835	0.0172047	WP_003093311.1	ribH	6,7-dimethyl-8-ribityllumazine synthase (DMRL synthase) (LS) (Lumazine synthase) (EC 2.5.1.78)
1.08064	0.000972106	WP_003109333.1	accA	Acetyl-coenzyme A carboxylase carboxyl transferase subunit alpha (ACCase subunit alpha) (Acetyl-CoA carboxylase carboxyltransferase subunit alpha) (EC 2.1.3.15)
1.07996	0.00022333	WP_003096336.1	trxA	Thioredoxin
1.07088	0.000383419	WP_003092073.1	ahpC	Putative alkyl hydroperoxide reductase subunit
1.07076	0.000597234	WP_003094064.1	groS	10 kDa chaperonin (GroES protein) (Protein Cpn10)
1.06875	0.000704158	WP_003093672.1	rplQ	50S ribosomal protein L17
1.06695	0.000255927	WP_003114685.1	ssb	Single-stranded DNA-binding protein (SSB)
1.06691	0.000730033	WP_003099089.1	infC	Translation initiation factor IF-3
1.06576	8.55898e-05	WP_003090061.1	PA14_30800	Putative nitroreductase
1.06421	0.00440342	WP_003086045.1	mazG	Uncharacterized protein
1.05914	0.0030105	WP_003140789.1	PA14_52080	Uncharacterized protein
1.05389	0.000664547	WP_003091672.1	PA14_21220	Uncharacterized protein
1.04331	0.0322953	WP_003091730.1	PA14_20750	Putative chemotaxis signal transduction protein
1.04299	0.0306703	WP_003111145.1	PA14_14270	Putative hydrolase, isochorismatase family
1.04063	0.00174472	WP_003094960.1	PA14_61430	Uncharacterized protein
1.03776	0.000244842	WP_003102419.1	cysM	Cysteine synthase (EC 2.5.1.47)
1.03713	0.00269738	WP_003089636.1	PA14_33510	Putative MbtH-like protein
1.02812	0.00156272	WP_003093703.1	rplE	50S ribosomal protein L5
1.02646	0.00233372	WP_003084686.1;WP_073637077.1		Acyl-CoA thioesterase
1.02348	0.000229511	WP_003109942.1	purM	Phosphoribosylformylglycinamidine cyclo-ligase (EC 6.3.3.1) (AIR synthase) (AIRS) (Phosphoribosyl-aminoimidazole synthetase)
1.02264	0.000858583	WP_003095069.1	ilvH	Acetolactate synthase isozyme III small subunit
1.01964	0.0011778	WP_003093248.1	ppa	Inorganic pyrophosphatase (EC 3.6.1.1) (Pyrophosphate phospho-hydrolase) (PPase)
1.01828	0.000160364	WP_003085321.1	nemO	Heme oxygenase
1.01808	0.010243	WP_003082436.1	phoP	Two-component response regulator PhoP
1.01154	0.000647879	WP_003093700.1	rpsH	30S ribosomal protein S8
1.01106	0.000730033	WP_003084587.1	pilH	Type IV pilus response regulator PilH
1.00783	0.00139573	WP_003085085.1	apaG	Protein ApaG
1.00733	0.00028349	WP_003094081.1	PA14_57130	UPF0234 protein PA14_57130
1.00365	0.00105106	WP_003109125.1	PA14_72660	Putative amidase
1.0031	0.0033868	WP_003085981.1	csrA	Translational regulator CsrA (Carbon storage regulator)
0.998353	0.0143285	WP_003103877.1	rplC	50S ribosomal protein L3
0.9968	0.00796508	WP_003140785.1	PA14_51980	Arsenate reductase (EC 1.20.4.1)
0.996033	0.00319113	WP_003094331.1	hisG	ATP phosphoribosyltransferase (ATP-PRT) (ATP-PRTase) (EC 2.4.2.17)
0.99504	0.000664547	ABR83869.1;WP_003083070.1	fliA	RNA polymerase sigma factor FliA (RNA polymerase sigma factor for flagellar operon) (Sigma F) (Sigma-28)
0.990613	0.00182888	WP_003091143.1	rpmF	50S ribosomal protein L32
0.990423	0.00680166	WP_003090571.1	PA14_29130	Putative ATPase, AAA family
0.98888	0.00132142	WP_003093711.1	rplX	50S ribosomal protein L24
0.986393	0.00035639	WP_003090076.1	PA14_30710	RNA chaperone ProQ
0.985993	0.0171125	WP_003110179.1	PA14_67540	Uncharacterized protein
0.985733	0.000410228	WP_003111503.1;WP_003119716.1	PA14_23210	Putative phosphoglycolate phosphatase
0.98376	0.000491299	WP_003095122.1	dksA	RNA polymerase-binding transcription factor DksA
0.981743	0.00412038	WP_003083098.1	cheW	Putative purine-binding chemotaxis protein CheW
0.981073	0.000467486	WP_003096630.1	hupA	Putative DNA-binding protein HU family
0.979363	0.000698661	WP_003091453.1	yciK	Putative oxidoreductase, short-chain dehydrogenase/reductase family
0.977603	0.00274432	WP_003096567.1	dut	Deoxyuridine 5'-triphosphate nucleotidohydrolase (dUTPase) (EC 3.6.1.23) (dUTP pyrophosphatase)
0.977097	0.00513338	WP_003086262.1	bcp	Bacterioferritin comigratory protein
0.974737	0.000598949	WP_003108028.1;AEO73144.1	nusG	Transcription termination/antitermination protein NusG
0.971945	0.0400248	WP_003086400.1	PA14_50510	Uncharacterized protein
0.97102	0.0068901	WP_003096476.1	glnK	Nitrogen regulatory protein PII
0.970483	0.00238478	WP_003096555.1	rpmG	50S ribosomal protein L33
0.970187	0.00166789	WP_003139935.1	fabI	Enoyl-[acyl-carrier-protein] reductase [NADH] (EC 1.3.1.9)
0.968497	0.000730033	WP_003087890.1	ppiB	Peptidyl-prolyl cis-trans isomerase (PPIase) (EC 5.2.1.8)
0.967813	0.00028349	WP_003087262.1	anr	Transcriptional regulator Anr
0.966393	0.00155768	ABR84615.1;WP_003114793.1	Unknown	Hypothetical protein
0.959683	0.00370408	WP_003141761.1	msrA	Peptide methionine sulfoxide reductase MsrA (Protein-methionine-S-oxide reductase) (EC 1.8.4.11) (Peptide-methionine (S)-S-oxide reductase) (Peptide Met(O) reductase)
0.959005	0.0123317	WP_003111818.1	PA14_18070	Putative periplasmic metal-binding protein
0.957623	0.000478413	WP_003092272.1	fdxA	Ferredoxin
0.957207	0.00168708	WP_003094378.1;WP_003141314.1	PA14_58060	UPF0307 protein PA14_58060
0.95543	0.000484843	WP_003084574.1	pyrR	Bifunctional protein PyrR [Includes: Pyrimidine operon regulatory protein; Uracil phosphoribosyltransferase (UPRTase) (EC 2.4.2.9)]
0.9512	0.00817627	WP_003095657.1	hfq	RNA-binding protein Hfq
0.949887	0.00580559	WP_003094419.1	PA14_58300	Putative DNA-binding response regulator
0.94766	0.00142732	WP_003094393.1	mreB	Rod shape-determining protein MreB
0.940907	0.0246994	WP_003093727.1	rpsC	30S ribosomal protein S3
0.93802	0.000314241	WP_003140074.1	PA14_42820	Putative hydrolase, isochorismatase family
0.93612	0.00157143	WP_003090975.1	pyrF	Orotidine 5'-phosphate decarboxylase (EC 4.1.1.23) (OMP decarboxylase) (OMPDCase) (OMPdecase)
0.93463	0.011929	WP_003140014.1	thrH	Homoserine kinase
0.934063	0.00216514	WP_003097293.1	def	Peptide deformylase (PDF) (EC 3.5.1.88) (Polypeptide deformylase)
0.930877	0.00168708	WP_003094423.1	PA14_58330	Uncharacterized protein
0.930103	0.00122997	WP_003096184.1	rmlC	dTDP-4-dehydrorhamnose 3,5-epimerase (EC 5.1.3.13) (Thymidine diphospho-4-keto-rhamnose 3,5-epimerase)
0.929497	0.0320414	WP_003136000.1	drgA	Putative nitroreductase
0.92706	0.000244842	WP_003091240.1	moaB2	Molybdenum cofactor biosynthesis protein B
0.925013	0.00274432	WP_003102613.1	PA14_60350	Peptidyl-prolyl cis-trans isomerase (EC 5.2.1.8)
0.92437	0.000194624	WP_003094113.1;E7EQH1;Q8NFJ9	ftsZ	cell division protein FtsZ
0.92296	0.0224053	WP_003084602.1	chpC	Putative chemotaxis protein methyltransferase CheR
0.922557	0.0354546	WP_003091727.1	PA14_20770	STAS-domain containing protein PA14_20770
0.92216	0.000901954	WP_003114198.1	PA14_53820	Uncharacterized protein
0.920813	0.00271989	WP_003087753.1	PA14_42010	Putative glutamine amidotransferase
0.920555	0.0362769	WP_011666729.1	PA14_51570	Uncharacterized protein
0.917193	0.00156503	WP_003095210.1	dapB	4-hydroxy-tetrahydrodipicolinate reductase (HTPA reductase) (EC 1.17.1.8)
0.9171	0.000834199	WP_003096087.1	rfbA	Glucose-1-phosphate thymidylyltransferase RfbA
0.91569	0.00944612	WP_003085816.1	slyD	Peptidyl-prolyl cis-trans isomerase (EC 5.2.1.8)
0.915367	0.00052728	WP_003110495.1	accB	Biotin carboxyl carrier protein of acetyl-CoA carboxylase
0.91358	0.0153779	WP_003141699.1	PA14_65010	Cytokinin riboside 5'-monophosphate phosphoribohydrolase (EC 3.2.2.n1)
0.911733	0.00144234	WP_003110659.1	PA14_01490	Putative hemolysin
0.910613	0.0441902	WP_003142196.1	PA14_00070	D,D-heptose 1,7-bisphosphate phosphatase (EC 3.1.3.-)
0.91047	0.000400641	WP_003096199.1	arcC	Carbamate kinase
0.91005	0.0123917	WP_003093235.1	PA14_11750	Probable acetyltransferase
0.90982	0.000244842	WP_003093697.1	rpsE	30S ribosomal protein S5
0.909597	0.00128806	WP_003087762.1;WP_003132845.1	PA14_41930	Putative acetyltransferase
0.908457	0.00236807	WP_003084466.1	coaD	Phosphopantetheine adenylyltransferase (EC 2.7.7.3) (Dephospho-CoA pyrophosphorylase) (Pantetheine-phosphate adenylyltransferase) (PPAT)
0.908023	0.000160364	WP_003106336.1	hisA	1-(5-phosphoribosyl)-5-[(5-phosphoribosylamino)methylideneamino] imidazole-4-carboxamide isomerase (EC 5.3.1.16) (Phosphoribosylformimino-5-aminoimidazole carboxamide ribotide isomerase)
0.907247	8.55898e-05	WP_003094968.1	upp	Uracil phosphoribosyltransferase (EC 2.4.2.9) (UMP pyrophosphorylase) (UPRTase)
0.906653	0.00118467	WP_003111654.1	PA14_44080	Uncharacterized protein
0.906087	0.0013686	WP_003084101.1	PA14_03090	Putative CBS domain
0.904983	0.0036997	WP_003085122.1	rpe	Ribulose-phosphate 3-epimerase (EC 5.1.3.1)
0.90224	0.00374013	WP_003097046.1	PA14_72840	Putative short chain dehydrogenase
0.90063	0.000857511	WP_003091107.1;M0QY67;P38117	etfB	Electron transfer flavoprotein beta-subunit
0.900563	0.000930871	WP_003087823.1	PA14_41640	Putative 4-hydroxy-4-methyl-2-oxoglutarate aldolase (HMG aldolase) (EC 4.1.3.17) (Oxaloacetate decarboxylase) (OAA decarboxylase) (EC 4.1.1.112) (Regulator of ribonuclease activity homolog) (RraA-like protein)
0.89783	0.00050259	WP_003093699.1	rplF	50S ribosomal protein L6
0.896747	0.0275201	WP_003092262.1	cinA	Putative competence-damaged protein
0.89435	0.0043475	WP_003084583.1	pilG	Type IV pili response regulator PilG
0.889437	0.00690816	WP_003085543.1	algU	RNA polymerase sigma factor
0.888147	0.00298033	WP_003106314.1	purE	N5-carboxyaminoimidazole ribonucleotide mutase (N5-CAIR mutase) (EC 5.4.99.18) (5-(carboxyamino)imidazole ribonucleotide mutase)
0.88796	0.00680166	WP_003103908.1	rplV	50S ribosomal protein L22
0.886363	0.00139573	WP_003093308.1	nusB	Transcription antitermination protein NusB (Antitermination factor NusB)
0.88616	0.00186321	WP_003087656.1	mtnD	Acireductone dioxygenase (1,2-dihydroxy-3-keto-5-methylthiopentene dioxygenase) (DHK-MTPene dioxygenase) (Acireductone dioxygenase (Fe(2+)-requiring)) (ARD') (Fe-ARD) (EC 1.13.11.54) (Acireductone dioxygenase (Ni(2+)-requiring)) (ARD) (Ni-ARD) (EC 1.13.11.53)
0.884643	0.00418423	WP_003086095.1;WP_003134222.1	PA14_51860	Uncharacterized protein
0.883993	0.00513338	WP_003093768.1	coaX	Type III pantothenate kinase (EC 2.7.1.33) (PanK-III) (Pantothenic acid kinase)
0.88313	0.00561947	WP_003089038.1	PA14_36270	Putative 3-hydroxyisobutyrate dehydrogenase
0.877023	0.000408586	WP_003092393.1	tsf	Elongation factor Ts (EF-Ts)
0.876243	0.00134225	WP_003094089.1	PA14_57180	Putative cob(I)alamin adenosyltransferase
0.876187	0.00147127	WP_003096210.1	ygaU	Putative LysM domain protein
0.8757	0.00140119	WP_003087757.1	PA14_41970	Uncharacterized protein
0.872343	0.00177302	WP_003085565.1	rnc	Ribonuclease 3 (EC 3.1.26.3) (Ribonuclease III) (RNase III)
0.870807	0.00113946	WP_003141270.1	lpxC	UDP-3-O-acyl-N-acetylglucosamine deacetylase (UDP-3-O-acyl-GlcNAc deacetylase) (EC 3.5.1.108) (UDP-3-O-[R-3-hydroxymyristoyl]-N-acetylglucosamine deacetylase)
0.870693	0.0148883	WP_003138614.1	PA14_25830	Uncharacterized protein
0.866253	0.0169252	WP_003090387.1	dsrE	Putative sulfur reductase protein
0.864463	0.00680166	WP_004364975.1	PA14_04040	Uncharacterized protein
0.86439	0.0002751	WP_003096586.1	pyrE	Orotate phosphoribosyltransferase (OPRT) (OPRTase) (EC 2.4.2.10)
0.858067	0.00179526	WP_003091114.1	PA14_25800	Putative transcriptional regulator, TetR family
0.857533	0.000395094	WP_003091706.1	clpP	ATP-dependent Clp protease proteolytic subunit (EC 3.4.21.92) (Endopeptidase Clp)
0.85475	0.00118467	WP_003120370.1	algQ	Alginate regulatory protein AlgQ
0.851223	0.00105106	WP_003094654.1	coaE	Dephospho-CoA kinase (EC 2.7.1.24) (Dephosphocoenzyme A kinase)
0.849807	0.00364148	WP_016254196.1	cas6f	CRISPR-associated endonuclease Cas6/Csy4 (EC 3.1.-.-)
0.8497	0.00169407	WP_003085898.1	PA14_53000	Putative pterin-4-alpha-carbinolamine dehydratase (PHS) (EC 4.2.1.96) (4-alpha-hydroxy-tetrahydropterin dehydratase) (Pterin carbinolamine dehydratase) (PCD)
0.84752	0.00166789	WP_003091135.1	acpP	Acyl carrier protein (ACP)
0.846697	0.00847124	WP_003096508.1	xpt	Xanthine phosphoribosyltransferase (XPRTase) (EC 2.4.2.22)
0.844923	0.000586434	WP_003097816.1	PA14_43110	Putative glutathione S-transferase
0.843557	0.00124992	WP_003138452.1	edaA	2-keto-3-deoxy-6-phosphogluconate aldolase
0.843527	0.00828505	WP_003106196.1	PA14_20980	Putative short chain dehydrogenas
0.842783	0.0269602	WP_003092248.1	PA14_17600	Putative secreted protein
0.84171	0.0263887	WP_003093734.1	rpsS	30S ribosomal protein S19
0.840987	0.0220052	WP_003085528.1	PA14_54490	Uncharacterized protein
0.840863	0.000681328	WP_003092395.1	map	Methionine aminopeptidase (MAP) (MetAP) (EC 3.4.11.18) (Peptidase M)
0.840243	0.000400641	WP_003082372.1	PA14_49410	Probable cold-shock protein
0.837582	0.00383639	WP_003094664.1	PA14_58820	Uncharacterized protein
0.836907	0.00201811	WP_003093625.1	phzD1	Phenazine biosynthesis protein PhzD
0.836833	0.00348902	WP_003084386.1	rpiA	Ribose-5-phosphate isomerase A (EC 5.3.1.6) (Phosphoriboisomerase A) (PRI)
0.836777	0.00128178	WP_003096259.1	ompR	Two-component response regulator OmpR
0.836087	0.00477132	WP_003090944.1	Unknown	Hypothetical protein
0.835657	0.00118467	WP_016254088.1	pfpI	DJ-1/PfpI family protein
0.834817	0.00177302	WP_003091721.1	slyA	Putative transcriptional regulator, MarR family
0.833873	0.00132547	WP_003109199.1	ydjA	Putative nitroreductase family protein
0.833267	0.000664547	WP_003092390.1	frr	Ribosome-recycling factor (RRF) (Ribosome-releasing factor)
0.831637	0.00182888	WP_003094005.1	sodB	Superoxide dismutase (EC 1.15.1.1)
0.829927	0.000568046	WP_003093678.1	rpsD	30S ribosomal protein S4
0.829103	0.0174529	WP_003095694.1	aspP	Adenosine diphosphate sugar pyrophosphatase
0.828773	0.000303104	WP_003090005.1	PA14_31510	Putative short-chain dehydrogenase
0.828377	0.000704158	WP_003093668.1	bfrA	Bacterioferritin (EC 1.16.3.1)
0.826557	0.00540047	WP_003084345.1	PA14_04100	Uncharacterized protein
0.825153	0.0173144	WP_016254112.1	IPC3_34885	DUF3892 domain-containing protein
0.821247	0.0319018	WP_003095852.1	hslV	ATP-dependent protease subunit HslV (EC 3.4.25.2)
0.820977	0.0011778	WP_003085214.1	vfr	Cyclic AMP receptor-like protein
0.820863	0.00416845	WP_003120916.1	lptA	Lipopolysaccharide export system protein LptA
0.82048	0.00168708	WP_003112758.1	PA14_57040	Uncharacterized protein
0.820427	0.00274237	WP_003098586.1	ompH	Putative outer membrane protein OmpH
0.82027	0.00374731	WP_003089433.1	PA14_34460	Alkyl hydroperoxide reductase AhpD (EC 1.11.1.15)
0.81814	0.000442975	WP_004364996.1	PA14_04380	Putative hydrolase
0.815683	0.000583612	WP_003095206.1;C9JB56;H7C4P1;P42331	greA	Transcription elongation factor GreA (Transcript cleavage factor GreA)
0.81419	0.00161876	WP_003096976.1	dsbA	Thiol:disulfide interchange protein DsbA
0.81186	0.000810971	WP_003088567.1	scoB	Putative CoA transferase, subunit B
0.81186	0.00198635	WP_011666696.1	phzG2	Probable pyridoxamine 5'-phosphate oxidase
0.806667	0.00365267	WP_003141539.1	dtd	Deoxycytidine triphosphate deaminase
0.804633	0.00118467	WP_003085959.1	PA14_52640	Uncharacterized protein
0.798523	0.0285244	WP_003086914.1	PA14_46740	Uncharacterized protein
0.79733	0.0108685	WP_003110419.1	ribF	Riboflavin biosynthesis protein [Includes: Riboflavin kinase (EC 2.7.1.26) (Flavokinase); FMN adenylyltransferase (EC 2.7.7.2) (FAD pyrophosphorylase) (FAD synthase)]
0.79523	0.00105106	WP_003094311.1	cysD	Sulfate adenylyltransferase subunit 2 (EC 2.7.7.4) (ATP-sulfurylase small subunit) (Sulfate adenylate transferase) (SAT)
0.79243	0.00452802	WP_003138105.1	PA14_18590	UPF0246 protein PA14_18590
0.792417	0.00830221	WP_003098129.1;M0QYV5;Q16740	clpP	ATP-dependent Clp protease proteolytic subunit (EC 3.4.21.92) (Endopeptidase Clp)
0.7913	0.0117024	WP_003094149.1	gmhA	Phosphoheptose isomerase (EC 5.3.1.28) (Sedoheptulose 7-phosphate isomerase)
0.788503	0.000680449	WP_003128823.1	maiA	Maleylacetoacetate isomerase
0.786715	0.0269602	WP_003092052.1	PA14_18870	Uncharacterized protein
0.78657	0.00118982	WP_003087259.1	apt	Adenine phosphoribosyltransferase (APRT) (EC 2.4.2.7)
0.786303	0.00448599	WP_003093617.1	phzM	Probable phenazine-specific methyltransferase
0.785657	0.00166789	WP_003103878.1	rplB	50S ribosomal protein L2
0.78346	0.0025476	WP_003083828.1	ahpC	Alkyl hydroperoxide reductase C (EC 1.11.1.15) (Peroxiredoxin) (Thioredoxin peroxidase)
0.77979	0.00185238	WP_003110563.1	engB	Probable GTP-binding protein EngB
0.775747	0.000785004	WP_003085498.1;5WYB_B	PA14_54640	Probable enoyl-CoA hydratase/isomerase
0.775043	0.000230267	WP_003092391.1	pyrH	Uridylate kinase (UK) (EC 2.7.4.22) (Uridine monophosphate kinase) (UMP kinase) (UMPK)
0.774853	0.00398056	WP_003090942.1	efp	Elongation factor P (EF-P)
0.773943	0.00437996	WP_003089950.1	tpx	Thiol peroxidase (Tpx) (EC 1.11.1.15) (Peroxiredoxin tpx) (Prx) (Thioredoxin peroxidase)
0.773487	0.0145747	WP_003114239.1	pbpG	D-alanyl-D-alanine-endopeptidase
0.77276	0.00247988	WP_003123955.1	phzB1	Probable phenazine biosynthesis protein
0.772407	0.000160364	WP_003096181.1	rmlA	Glucose-1-phosphate thymidylyltransferase (EC 2.7.7.24)
0.769323	0.0229644	WP_003100496.1	smpB	SsrA-binding protein (Small protein B)
0.769143	0.00134225	WP_003093057.1	PA14_13010	Uncharacterized protein
0.76462	0.000633862	WP_003092394.1	rpsB	30S ribosomal protein S2
0.763883	0.0137015	WP_003091262.1	PA14_24770	Uncharacterized protein
0.761743	0.00301659	WP_003091247.1	PA14_24880	Putative lipoprotein
0.761367	0.00132547	WP_003094746.1	PA14_60410	Uncharacterized protein
0.76073	0.0103103	WP_003099569.1	ksgA	Ribosomal RNA small subunit methyltransferase A (EC 2.1.1.182) (16S rRNA (adenine(1518)-N(6)/adenine(1519)-N(6))-dimethyltransferase) (16S rRNA dimethyladenosine transferase) (16S rRNA dimethylase) (S-adenosylmethionine-6-N', N'-adenosyl(rRNA) dimethyltransferase)
0.760633	0.00222024	WP_003110156.1	argJ	Arginine biosynthesis bifunctional protein ArgJ [Cleaved into: Arginine biosynthesis bifunctional protein ArgJ beta chain; Arginine biosynthesis bifunctional protein ArgJ alpha chain] [Includes: Glutamate N-acetyltransferase (EC 2.3.1.35) (Ornithine acetyltransferase) (OATase) (Ornithine transacetylase); Amino-acid acetyltransferase (EC 2.3.1.1) (N-acetylglutamate synthase) (AGSase)]
0.756747	0.0291366	WP_003107361.1	mocA	Putative oxidoreductase
0.750518	0.00751094	WP_003095857.1	PA14_66800	Uncharacterized protein
0.749137	0.000615829	WP_003138725.1	PA14_26960	Putative acyl-CoA thioesterase
0.74885	0.00146729	WP_003111464.1;WP_003137135.1;EOT10776.1	socA	SocA family protein
0.74763	0.00058817	WP_003092845.1	suhB	Inositol-1-monophosphatase (EC 3.1.3.25)
0.74755	0.0429139	WP_003091196.1	lexA	LexA repressor (EC 3.4.21.88)
0.745007	0.00140572	WP_003087811.1	PA14_41690	Uncharacterized protein
0.74301	0.00565902	WP_003134739.1	rsmI	Ribosomal RNA small subunit methyltransferase I (EC 2.1.1.198) (16S rRNA 2'-O-ribose C1402 methyltransferase) (rRNA (cytidine-2'-O-)-methyltransferase RsmI)
0.738013	0.00345714	WP_003142189.1	parB	Chromosome partitioning protein
0.736963	0.00365267	WP_003095177.1	PA14_62690	Uncharacterized protein
0.73637	0.00643084	WP_003098853.1	ptsN	Nitrogen regulatory IIA protein
0.73317	0.0157041	WP_003129570.1	estB	Carboxylesterase
0.7305	0.00755766	WP_003095021.1	yadF	Carbonic anhydrase (EC 4.2.1.1) (Carbonate dehydratase)
0.728863	0.000517336	WP_003093749.1	rplA	50S ribosomal protein L1
0.7262	0.0474598	WP_003091193.1	PA14_25210	Probable S-methyl-5'-thioinosine phosphorylase (EC 2.4.2.44) (5'-methylthioinosine phosphorylase) (MTI phosphorylase) (MTIP)
0.72611	0.00680166	WP_003092626.1	dsbC	Thiol:disulfide interchange protein
0.71946	0.0117024	EOT20544.1;WP_003140875.1	PA14_53590	Uncharacterized protein
0.718523	0.0293834	WP_003137363.1	folk	Putative 2-amino-4-hydroxy-6-hydroxymethyldihydropteridine pyrophosphokinase
0.717407	0.0036536	WP_003087500.1	PA14_43530	Putative glutathione S-transferase
0.716753	0.0198831	WP_003092856.1	yajC	Putative preprotein translocase
0.71637	0.0036536	WP_003095473.1;WP_003121125.1	PA14_64440	Oxaloacetate decarboxylase (EC 4.1.1.112)
0.713967	0.00150349	WP_003098840.1	CGU42_00890	KpsF/GutQ family sugar-phosphate isomerase
0.71373	0.00349113	WP_003087987.1	PA14_40890	Putative short-chain dehydrogenase
0.712013	0.00118467	WP_003083340.1	PA14_44780	Putative transcriptional regulator
0.70919	0.0212703	WP_003110705.1	ycgM	Putative fumarylacetoacetate hydrolase family protein
0.707352	0.0229832	WP_003110110.1	PA14_55710	Putative lipoate-protein ligase
0.706177	0.0151756	WP_003112042.1	PA14_48320	Uncharacterized protein
0.705538	0.0122331	WP_003088189.1	PA14_39790	Uncharacterized protein
0.704483	0.0308923	WP_003140552.1	pyoS3I	Immunity protein S3I structureal protein
0.704035	0.0199166	WP_003096645.1	ubiC	Probable chorismate pyruvate-lyase (CL) (CPL) (EC 4.1.3.40)
0.69748	0.0126702	WP_003090890.1	PA14_27710	Uncharacterized protein
0.68877	0.0134931	WP_003084211.1	PA14_03490	Alkyl hydroperoxide reductase AhpD (EC 1.11.1.15)
0.688207	0.0011778	WP_003101974.1	pdxJ	Pyridoxine 5'-phosphate synthase (PNP synthase) (EC 2.6.99.2)
0.684413	0.00136941	WP_003117751.1	sixA	Putative phosphohistidine phosphatase SixA
0.68296	0.0304763	WP_003139362.1	gntK	Gluconokinase (EC 2.7.1.12)
0.682432	0.0249072	WP_003137683.1	PA14_11970	Putative 3-methyladenine DNA glycosylase (EC 3.2.2.-)
0.682373	0.00156506	WP_003092485.1	adk	Adenylate kinase (AK) (EC 2.7.4.3) (ATP-AMP transphosphorylase) (ATP:AMP phosphotransferase) (Adenylate monophosphate kinase)
0.681277	0.00128806	WP_003096609.1	PA14_70480	Putative endoribonuclease L-PSP
0.680863	0.0277966	WP_003116089.1	fdhE	Protein FdhE homolog
0.679832	0.0424146	WP_003091406.1	PA14_23670	Putative bleomycin resistance protein
0.67879	0.00176604	WP_003096424.1	rnk	Nucleoside diphosphate kinase regulator
0.666367	0.00279968	WP_003099212.1	elbB	Glyoxalase
0.66562	0.00166789	WP_003095041.1	PA14_61980	Uncharacterized protein
0.66322	0.0182675	WP_003110338.1;AHB58076.1	PA14_58580	PKHD-type hydroxylase PA14_58580 (EC 1.14.11.-)
0.662693	0.0074869	WP_003088003.1	PA14_40780	Uncharacterized protein
0.656633	0.00249631	WP_003140489.1	yieF	Putative oxidoreductase
0.6531	0.00285825	WP_003106334.1	hisF	Imidazole glycerol phosphate synthase subunit HisF (EC 4.3.2.10) (IGP synthase cyclase subunit) (IGP synthase subunit HisF) (ImGP synthase subunit HisF) (IGPS subunit HisF)
0.652077	0.0014103	WP_003141410.1;AAP84220.1	PA14_59150	Single-stranded DNA-binding protein
0.6514	0.00633959	WP_003091898.1	PA14_19610	Uncharacterized protein
0.649393	0.0308923	WP_004365179.1	pxpA	5-oxoprolinase subunit A (5-OPase subunit A) (EC 3.5.2.9) (5-oxoprolinase (ATP-hydrolyzing) subunit A)
0.646013	0.019525	WP_003108017.1;WP_003097347.1	PA14_00480	Uncharacterized protein
0.6453	0.0397169	WP_003098798.1	PA14_27580	Putative glutathione S-transferase
0.644747	0.0258646	WP_003093604.1	PA14_09550	Putative 3-carboxymuconate cyclase
0.64446	0.00233598	WP_003084517.1	thiG	Thiazole synthase (EC 2.8.1.10)
0.63692	0.0184825	WP_003095671.1	orn	Oligoribonuclease (EC 3.1.-.-)
0.63509	0.00285332	WP_003093079.1	PA14_12900	Histone-like protein HU form N
0.633727	0.00569382	WP_003085223.1	speD	S-adenosylmethionine decarboxylase proenzyme (AdoMetDC) (SAMDC) (EC 4.1.1.50) [Cleaved into: S-adenosylmethionine decarboxylase beta chain; S-adenosylmethionine decarboxylase alpha chain]
0.631747	0.000395078	WP_003087448.1	PA14_43840	Putative dienelactone hydrolase family protein
0.630777	0.0018055	WP_011666670.1	PA14_36200	Putative binding protein component of ABC transporter
0.630285	0.00328707	WP_003110964.1	PA14_44120	Putative 3-hydroxyisobutyrate dehydrogenase
0.629147	0.0225267	WP_003096326.1	PA14_69050	Uncharacterized protein
0.627553	0.000674657	WP_003100513.1	tpiA	Triosephosphate isomerase (TIM) (TPI) (EC 5.3.1.1) (Triose-phosphate isomerase)
0.62346	0.00565857	WP_004365164.1	psfA	Putative glutathione S-transferase
0.619313	0.00182888	WP_003099270.1	ychF	Ribosome-binding ATPase YchF
0.618685	0.00979765	WP_009316251.1	nfxB	Transcriptional regulatory protein NfxB
0.617077	0.0152806	WP_004365384.1;EOT07052.1	folP	Dihydropteroate synthase (DHPS) (EC 2.5.1.15) (Dihydropteroate pyrophosphorylase)
0.616787	0.00807138	WP_003096206.1	nudE	Putative DP compound hydrolase
0.616287	0.0353163	WP_003093316.1	ribC	Riboflavin synthase alpha chain
0.615777	0.0183451	WP_003082192.1	fliS	Flagellar secretion chaperone FliS
0.6115	0.0162787	WP_003095790.1	rlmJ	Ribosomal RNA large subunit methyltransferase J (EC 2.1.1.266) (23S rRNA (adenine(2030)-N6)-methyltransferase) (23S rRNA m6A2030 methyltransferase)
0.611107	0.0110393	WP_003090497.1	PA14_29710	Uncharacterized protein
0.610143	0.0138337	WP_003084710.1	cspB	Putative major cold shock protein
0.606963	0.00154857	WP_003088566.1	scoA	Putative CoA transferase, subunit A
0.606963	0.00118467	WP_003086250.1	phnB	Anthranilate synthase component II
0.606907	0.0305547	WP_003090414.1	lolA	Outer-membrane lipoprotein carrier protein
0.6067	0.018974	WP_003083757.1	PA14_01440	2-hydroxychromene-2-carboxylate isomerase (EC 5.99.1.4)
0.604333	0.00164832	WP_003084314.1	PA14_04010	Uncharacterized protein
0.604077	0.00186127	WP_003137410.1	trpC	Indole-3-glycerol phosphate synthase (IGPS) (EC 4.1.1.48)
0.598863	0.000834199	WP_003113973.1;REV__WP_003087605.1	PA14_24980	Uncharacterized protein
0.59608	0.00177302	WP_003084527.1	PA14_05050	dITP/XTP pyrophosphatase (EC 3.6.1.66) (Non-canonical purine NTP pyrophosphatase) (Non-standard purine NTP pyrophosphatase) (Nucleoside-triphosphate diphosphatase) (Nucleoside-triphosphate pyrophosphatase) (NTPase)
0.59351	0.0153779	WP_003092078.1	bfrB	Bacterioferritin (EC 1.16.3.1)
0.593453	0.00134611	WP_003092017.1	dcd	dCTP deaminase (EC 3.5.4.13) (Deoxycytidine triphosphate deaminase)
0.589147	0.00274432	WP_003095213.1	grpE	Protein GrpE (HSP-70 cofactor)
0.58867	0.0157596	WP_003085510.1	ung	Uracil-DNA glycosylase (UDG) (EC 3.2.2.27)
0.58787	0.00931464	WP_003084626.1	PA14_05510	UPF0312 protein PA14_05510
0.58713	0.00167507	WP_003118292.1	PA14_13990	Putative amino acid ABC transporter
0.586017	0.00854002	WP_003095557.1;WP_031627599.1	PA14_64840	Putative oxidoreductase
-0.589623	0.00050259	WP_003102929.1	fabV	Enoyl-[acyl-carrier-protein] reductase [NADH] (ENR) (EC 1.3.1.9)
-0.591683	0.0011778	WP_003097631.1	serS	Serine--tRNA ligase (EC 6.1.1.11) (Seryl-tRNA synthetase) (SerRS) (Seryl-tRNA(Ser/Sec) synthetase)
-0.593583	0.00154857	WP_003113167.1	tyrZ	Tyrosine--tRNA ligase (EC 6.1.1.1) (Tyrosyl-tRNA synthetase) (TyrRS)
-0.603263	0.00476503	WP_003087303.1	ccoO	Putative cytochrome c oxidase, cbb3-type, subunit II
-0.611907	0.0456638	WP_003093432.1	PA14_10730	Putative decarboxylase family protein
-0.614357	0.00206507	WP_003091177.1	sthA	Soluble pyridine nucleotide transhydrogenase (STH) (EC 1.6.1.1) (NAD(P)(+) transhydrogenase [B-specific])
-0.6197	0.0293834	WP_003138778.1	PA14_27940	Putative two-component response regulator
-0.635457	0.000874095	WP_003095391.1	accC	Biotin carboxylase (EC 6.3.4.14) (EC 6.4.1.2)
-0.64365	0.00635079	WP_003109043.1	PA14_07870	Putative binding protein component of ABC transporter
-0.645197	0.0493596	WP_003092702.1	guaB	Inosine-5'-monophosphate dehydrogenase (IMP dehydrogenase) (IMPD) (IMPDH) (EC 1.1.1.205)
-0.648653	0.00302812	WP_003094401.1;WP_071533943.1	gatB	Aspartyl/glutamyl-tRNA(Asn/Gln) amidotransferase subunit B
-0.65338	0.000428942	WP_003109147.1	glmU	Bifunctional protein GlmU [Includes: UDP-N-acetylglucosamine pyrophosphorylase (EC 2.7.7.23) (N-acetylglucosamine-1-phosphate uridyltransferase); Glucosamine-1-phosphate N-acetyltransferase (EC 2.3.1.157)]
-0.65688	0.00105106	WP_003094953.1	PA14_61390	Putative lipoprotein
-0.664083	0.0452223	WP_003092645.1	ffh	Signal recognition particle protein (Fifty-four homolog)
-0.673877	0.00195119	WP_003111886.1	bkdA1	2-oxoisovalerate dehydrogenase (Alpha subunit)
-0.688187	0.00226499	WP_003113439.1	yciL	Pseudouridine synthase (EC 5.4.99.-)
-0.699657	0.0024813	WP_003082185.1	fliC	Flagellin
-0.700817	0.00274273	WP_003091450.1	PA14_23240	Putative hydrolase
-0.701553	0.00134225	WP_003124067.1	mpl	UDP-N-acetylmuramate--L-alanyl-gamma-D-glutamyl-meso-2,6-diaminoheptandioate ligase (EC 6.3.2.45) (Murein peptide ligase) (UDP-N-acetylmuramate:L-alanyl-gamma-D-glutamyl-meso-diaminopimelate ligase)
-0.703037	0.00382603	WP_003141578.1	glyA	Serine hydroxymethyltransferase (SHMT) (Serine methylase) (EC 2.1.2.1)
-0.714493	0.00244284	WP_003088587.1	hmgA	Homogentisate 1,2-dioxygenase (HGDO) (EC 1.13.11.5) (Homogentisate oxygenase) (Homogentisic acid oxidase) (Homogentisicase)
-0.73374	0.00681814	WP_003141895.1	arcA	Arginine deiminase (ADI) (EC 3.5.3.6) (Arginine dihydrolase) (AD)
-0.73707	0.0006831	WP_003139224.1	csy1	CRISPR-associated protein Csy1
-0.737583	0.0232044	WP_003140917.1	PA14_53980	Uncharacterized protein
-0.760643	0.000933681	WP_003092622.1	thrC	Threonine synthase
-0.76211	0.00128806	WP_003096822.1	aspA	Aspartate ammonia-lyase (Aspartase) (EC 4.3.1.1)
-0.763297	0.00664504	WP_003091600.1	PA14_21820	Peptidyl-prolyl cis-trans isomerase (EC 5.2.1.8)
-0.765038	0.00176604	WP_003139101.1	PA14_31850	Putative protease
-0.77362	0.000455081	WP_003139698.1	gor	Glutathione reductase (GRase) (EC 1.8.1.7)
-0.785227	0.00118467	WP_009877352.1;WP_003137024.1	PA14_01730	Uncharacterized protein
-0.78761	0.0305275	WP_004365041.1	pyrC	Noncatalytic dihydroorotase-like protein noncataly
-0.805113	0.00201811	WP_003094399.1	gatA	Glutamyl-tRNA(Gln) amidotransferase subunit A (Glu-ADT subunit A) (EC 6.3.5.7)
-0.80832	0.00195119	WP_003130541.1	gltX	Glutamate--tRNA ligase (EC 6.1.1.17) (Glutamyl-tRNA synthetase) (GluRS)
-0.81585	0.00878896	WP_003087292.1	ccoP	Cbb3-type cytochrome c oxidase subunit
-0.81631	0.00493739	WP_016254365.1;B8ZZ80;Q13416	Unknown	Hypothetical protein
-0.826643	0.0036536	WP_004365409.1	selA	L-seryl-tRNA(Sec) selenium transferase (EC 2.9.1.1) (Selenocysteine synthase) (Sec synthase) (Selenocysteinyl-tRNA(Sec) synthase)
-0.834977	8.55898e-05	AID83632.2;WP_003134264.1	aruD	N-succinylglutamate 5-semialdehyde dehydrogenase (EC 1.2.1.71) (Succinylglutamic semialdehyde dehydrogenase) (SGSD)
-0.835483	0.000160364	WP_003139455.1	bkdB	Dihydrolipoamide acetyltransferase component of pyruvate dehydrogenase complex (EC 2.3.1.-)
-0.836287	0.00486511	WP_003100657.1	hom	Homoserine dehydrogenase (EC 1.1.1.3)
-0.840747	0.0051433	WP_004365040.1	PA14_05220	Cystathionine beta-synthase
-0.84531	0.00562733	WP_003142212.1	trpB	Tryptophan synthase beta chain (EC 4.2.1.20)
-0.86115	0.000194624	WP_003136252.1	aldH	Putative aldehyde dehydrogenase
-0.866483	9.80944e-05	WP_009313359.1;WP_011666692.1	PA14_11810;exaC	Putative aldehyde dehydrogenase;NAD+ dependent acetaldehyde dehydrogenase
-0.87052	0.0108685	WP_003111363.1	fahA	Fumarylacetoacetase
-0.873337	0.000680449	WP_003120146.1	lpdV	Dihydrolipoyl dehydrogenase (EC 1.8.1.4)
-0.875503	0.0411135	WP_003123220.1	PA14_52020	Uncharacterized protein
-0.87574	0.0338238	WP_003138263.1	dsdA	Probable D-serine dehydratase (EC 4.3.1.18) (D-serine deaminase) (DSD)
-0.879987	0.00286649	WP_003094758.1	obg	GTPase Obg (EC 3.6.5.-) (GTP-binding protein Obg)
-0.88196	0.000442975	WP_003139944.1	cysS	Cysteine--tRNA ligase (EC 6.1.1.16) (Cysteinyl-tRNA synthetase) (CysRS)
-0.882453	0.000382867	WP_003094300.1	trpS	Tryptophan--tRNA ligase (EC 6.1.1.2) (Tryptophanyl-tRNA synthetase) (TrpRS)
-0.88516	0.00023934	WP_003084198.1	gabD	Succinate-semialdehyde dehydrogenase, NADP-dependent activity
-0.894517	0.000194624	WP_003098863.1	fumC1	Fumarate hydratase class II (Fumarase C) (EC 4.2.1.2) (Aerobic fumarase) (Iron-independent fumarase)
-0.89548	0.00320749	WP_003096265.1	argA	Amino-acid acetyltransferase (EC 2.3.1.1) (N-acetylglutamate synthase) (AGS) (NAGS)
-0.896677	0.00322674	WP_003138941.1	PA14_30100	Uncharacterized protein
-0.899843	0.000972106	WP_003100322.1	lptE	LPS-assembly lipoprotein LptE
-0.9002	0.003122	WP_003093694.1	secY	Protein translocase subunit SecY
-0.913527	0.00166789	WP_003139194.1	PA14_32905	Uncharacterized protein
-0.948617	0.0199166	WP_003099207.1;WP_003096337.1	ppx	Exopolyphosphatase
-0.960167	0.00301659	WP_003141751.1	PA14_66160	Putative glycosyl transferase
-0.97005	0.00176305	WP_003094133.1	murE	UDP-N-acetylmuramoyl-L-alanyl-D-glutamate--2,6-diaminopimelate ligase (EC 6.3.2.13) (Meso-A2pm-adding enzyme) (Meso-diaminopimelate-adding enzyme) (UDP-MurNAc-L-Ala-D-Glu:meso-diaminopimelate ligase) (UDP-MurNAc-tripeptide synthetase) (UDP-N-acetylmuramyl-tripeptide synthetase)
-0.973217	0.00114892	WP_003087843.1	oprF	Major porin and structural outer membrane porin OprF
-0.98077	0.00174472	WP_003101230.1	mmsA	Putative aldehyde dehydrogenase
-0.983987	0.000597234	WP_003094059.1	groL	60 kDa chaperonin (GroEL protein) (Protein Cpn60)
-0.99178	0.000698661	WP_003099307.1	pagL	Lipid A deacylase (EC 3.1.1.77) (LPS 3-O-deacylase) (Outer membrane enzyme)
-0.99829	0.000219925	WP_004365056.1;P23526	ahcY	Adenosylhomocysteinase (EC 3.3.1.1) (S-adenosyl-L-homocysteine hydrolase) (AdoHcyase)
-1.032	0.00142226	WP_003094121.1	murC	UDP-N-acetylmuramate--L-alanine ligase (EC 6.3.2.8) (UDP-N-acetylmuramoyl-L-alanine synthetase)
-1.0468	0.000160364	WP_003097130.1	atpD	ATP synthase subunit beta (EC 7.1.2.2) (ATP synthase F1 sector subunit beta) (F-ATPase subunit beta)
-1.05398	0.0146812	WP_003141659.1	PA14_62230	Uncharacterized protein
-1.06028	0.000400641	WP_003139360.1	gapB	Putative glyceraldehyde-3-phosphate dehydrogenase
-1.0625	8.55898e-05	WP_003137844.1	pepA	Probable cytosol aminopeptidase (EC 3.4.11.1) (Leucine aminopeptidase) (LAP) (EC 3.4.11.10) (Leucyl aminopeptidase)
-1.06268	0.0291366	WP_003092168.1	glpK	Glycerol kinase (EC 2.7.1.30) (ATP:glycerol 3-phosphotransferase) (Glycerokinase) (GK)
-1.0838	0.0127967	WP_003162506.1;WP_003117183.1	glyA2;glyA1	Serine hydroxymethyltransferase (SHMT) (Serine methylase) (EC 2.1.2.1);Serine hydroxymethyltransferase (SHMT) (Serine methylase) (EC 2.1.2.1)
-1.09379	0.000255927	WP_003095642.1	purA	Adenylosuccinate synthetase (AMPSase) (AdSS) (EC 6.3.4.4) (IMP--aspartate ligase)
-1.09663	0.00807138	WP_003141721.1	yjeF	Multifunctional fusion protein [Includes: ADP-dependent (S)-NAD(P)H-hydrate dehydratase (EC 4.2.1.136) (ADP-dependent NAD(P)HX dehydratase); NAD(P)H-hydrate epimerase (EC 5.1.99.6) (NAD(P)HX epimerase)]
-1.10637	0.00348902	WP_003141719.1	amiB	N-acetylmuramoyl-L-alanine amidase
-1.13035	0.00035639	WP_003137023.1	ahpF	Alkyl hydroperoxide reductase subunit F
-1.16412	0.00100662	WP_003142054.1;P30837	betB	NAD/NADP-dependent betaine aldehyde dehydrogenase (BADH) (EC 1.2.1.8)
-1.17535	0.00708898	WP_004365428.1	purH	Bifunctional purine biosynthesis protein PurH [Includes: Phosphoribosylaminoimidazolecarboxamide formyltransferase (EC 2.1.2.3) (AICAR transformylase); IMP cyclohydrolase (EC 3.5.4.10) (ATIC) (IMP synthase) (Inosinicase)]
-1.18905	0.000843079	WP_003141254.1	PA14_56850	Putative lipoprotein
-1.20762	0.000607752	WP_003141918.1;REV__WP_003140346.1	pckA	Phosphoenolpyruvate carboxykinase (ATP) (PCK) (PEP carboxykinase) (PEPCK) (EC 4.1.1.49)
-1.20847	0.000615829	WP_003137878.1;ASU47452.1	guaA	GMP synthase [glutamine-hydrolyzing] (EC 6.3.5.2) (GMP synthetase) (Glutamine amidotransferase)
-1.20984	0.0139204	WP_003138949.1	cysG	Siroheme synthase [Includes: Uroporphyrinogen-III C-methyltransferase (Urogen III methylase) (EC 2.1.1.107) (SUMT) (Uroporphyrinogen III methylase) (UROM); Precorrin-2 dehydrogenase (EC 1.3.1.76); Sirohydrochlorin ferrochelatase (EC 4.99.1.4)]
-1.21859	0.000916831	WP_003091383.1	purF	Amidophosphoribosyltransferase (ATase) (EC 2.4.2.14) (Glutamine phosphoribosylpyrophosphate amidotransferase) (GPATase);;;;;
-1.2286	9.75174e-05	WP_003087422.1	lpdG	Dihydrolipoyl dehydrogenase (EC 1.8.1.4)
-1.24254	0.000457174	WP_003092523.1	lysS	Lysine--tRNA ligase (EC 6.1.1.6) (Lysyl-tRNA synthetase) (LysRS)
-1.2491	0.0127368	WP_003093182.1	dacC	D-ala-D-ala-carboxypeptidase
-1.25585	0.00532188	WP_003090872.1	vacJ	Putative lipoprotein
-1.27326	0.00166789	AKF98070.1;WP_003138264.1	PA14_20670	Putative glutamine synthetase
-1.27739	0.0218993	WP_003141778.1	PA14_66580	Putative Type II secretory pathway protein
-1.27814	0.000194624	WP_003094881.1	katB	Catalase (EC 1.11.1.6)
-1.29301	0.00028349	WP_003091465.1;E9PD92;E7EM57;E7EUI8	zwf	Glucose-6-phosphate 1-dehydrogenase (G6PD) (EC 1.1.1.49)
-1.30337	0.000314241	WP_003139299.1;WP_042115213.1	pvdQ	Penicillin acylase-related protein
-1.33516	0.00028349	WP_003140919.1	prpD	Propionate catabolic protein PrpD
-1.33597	0.000160364	WP_003097134.1;P25705;K7ENJ4;K7EK77	atpA	ATP synthase subunit alpha (EC 7.1.2.2) (ATP synthase F1 sector subunit alpha) (F-ATPase subunit alpha)
-1.36204	0.028711	ABJ15294.1;WP_071535559.1	ilvA IPC3_09385	L-threonine dehydratase
-1.37478	8.55898e-05	WP_003135774.1	argS	Arginine--tRNA ligase (EC 6.1.1.19) (Arginyl-tRNA synthetase) (ArgRS)
-1.40387	0.00161876	WP_003096308.1	pepP	Aminopeptidase P
-1.4065	0.00556695	WP_003100194.1	pgi	Glucose-6-phosphate isomerase (GPI) (EC 5.3.1.9) (Phosphoglucose isomerase) (PGI) (Phosphohexose isomerase) (PHI)
-1.42564	0.00256532	WP_003097012.1	PA14_72690	Putative glutamine synthetase
-1.43452	0.044929	WP_003111626.1	PA14_01020	Uncharacterized protein
-1.46448	0.000107104	WP_003096016.1	glnA	Glutamine synthetase (EC 6.3.1.2)
-1.47433	9.80944e-05	WP_003141226.1	pykA	Pyruvate kinase (EC 2.7.1.40)
-1.47471	0.0414975	WP_003096392.1	hemX	Putative uroporphyrin-III C-methyltransferase
-1.52117	0.00035639	WP_003118167.1	PA14_09630	Putative acyl-CoA dehydrogenase
-1.58624	0.00783269	WP_003141334.1	PA14_58390	Putative binding protein component of ABC transpor
-1.60242	0.00105106	WP_003084842.1	PA14_06600	Putative acyl-CoA dehydrogenase
-1.66501	0.0423864	WP_003098180.1	cysI	Sulfite reductase
-1.67322	0.0197888	WP_003139945.1	glnS	Glutamine--tRNA ligase (EC 6.1.1.18) (Glutaminyl-tRNA synthetase) (GlnRS)
-1.68171	0.00022333	WP_003095385.1	aroQ1	3-dehydroquinate dehydratase (3-dehydroquinase) (EC 4.2.1.10) (Type II DHQase)
-1.68783	0.00297241	WP_003137504.1	PA14_09660	Putative AMP-binding enzyme
-1.69109	0.000544823	WP_003141615.1	mqoB	Probable malate:quinone oxidoreductase (EC 1.1.5.4) (MQO) (Malate dehydrogenase [quinone])
-1.7345	0.00529747	WP_003086271.1	PA14_51260	Putative lipoprotein
-1.73944	0.0441902	WP_003093938.1	fumA	Fumarate hydratase class I (EC 4.2.1.2)
-1.76654	0.0195068	WP_003094829.1	PA14_60800	Putative ABC transporter, ATP-binding protein
-1.80147	8.55898e-05	WP_003138294.1	fadD1	Long-chain-fatty-acid--CoA ligase
-1.81042	0.00114892	WP_003096332.1	ubiD	3-octaprenyl-4-hydroxybenzoate carboxy-lyase (EC 4.1.1.98) (Polyprenyl p-hydroxybenzoate decarboxylase)
-1.83079	8.55898e-05	WP_003087446.1	htpG	Chaperone protein HtpG (Heat shock protein HtpG) (High temperature protein G)
-1.87179	0.00382603	WP_003095192.1	nusA	Transcription termination/antitermination protein NusA
-1.87961	9.63044e-05	WP_003140924.1;REV__B1AH48;REV__Q16762;O15211	putA	Bifunctional protein PutA [Includes: Proline dehydrogenase (EC 1.5.5.2) (Proline oxidase); Delta-1-pyrroline-5-carboxylate dehydrogenase (P5C dehydrogenase) (EC 1.2.1.88) (L-glutamate gamma-semialdehyde dehydrogenase)]
-1.88133	8.87731e-05	WP_003091442.1	rpsA	30S ribosomal protein S1
-1.89867	0.000164622	WP_003114840.1	gltK	Putative ATP-binding component of ABC transporter
-1.93437	0.00027808	WP_003092366.1	pyrG	CTP synthase (EC 6.3.4.2) (Cytidine 5'-triphosphate synthase) (Cytidine triphosphate synthetase) (CTP synthetase) (CTPS) (UTP--ammonia ligase)
-1.97133	0.0391048	WP_003140595.1	fliD	Flagellar hook-associated protein 2 (HAP2) (Flagellar cap protein)
-1.97488	0.0088627	WP_004365494.1	gpmI	2,3-bisphosphoglycerate-independent phosphoglycerate mutase (BPG-independent PGAM) (Phosphoglyceromutase) (iPGM) (EC 5.4.2.12)
-1.98595	0.000107104	WP_003141898.1	PA14_68360	Putative beta-ketoacyl synthase
-1.99343	0.000730033	WP_003091935.1	PA14_19410	Uncharacterized protein
-2.02167	0.000167156	WP_003123218.1	aspS	Aspartate--tRNA(Asp/Asn) ligase (EC 6.1.1.23) (Aspartyl-tRNA synthetase) (AspRS) (Non-discriminating aspartyl-tRNA synthetase) (ND-AspRS)
-2.03658	0.0036536	WP_003099122.1	oprQ	Putative outer membrane porin, OprD family
-2.04007	0.0171332	WP_003091478.1	edd	6-phosphogluconate dehydratase
-2.04388	0.000107104	WP_003141251.1	icmP	Insulin-cleaving metalloproteinase outer membrane
-2.07955	0.00269501	WP_003093004.1	prfC	Peptide chain release factor 3 (RF-3)
-2.19478	9.99428e-05	WP_003086089.1	proS	Proline--tRNA ligase (EC 6.1.1.15) (Prolyl-tRNA synthetase) (ProRS)
-2.21115	0.0085082	WP_003097120.1	glmS	Glutamine--fructose-6-phosphate aminotransferase [isomerizing] (EC 2.6.1.16) (D-fructose-6-phosphate amidotransferase) (GFAT) (Glucosamine-6-phosphate synthase) (Hexosephosphate aminotransferase) (L-glutamine--D-fructose-6-phosphate amidotransferase)
-2.2477	0.00052728	WP_003103909.1	katA	Catalase (EC 1.11.1.6)
-2.24998	0.00364148	WP_003103009.1	PA14_13140	Uncharacterized protein
-2.25639	8.66194e-05	WP_003129775.1	bamB	Outer membrane protein assembly factor BamB
-2.27461	0.0088627	WP_003092021.1	metG	Methionine--tRNA ligase (EC 6.1.1.10) (Methionyl-tRNA synthetase) (MetRS)
-2.34174	0.0332544	WP_003091987.1	maeA	NAD-dependent malic enzyme (NAD-ME) (EC 1.1.1.38)
-2.36687	0.0198056	WP_003095915.1	opgG	Glucans biosynthesis protein G
-2.37635	0.00680166	WP_003086093.1	oprD	Basic amino acid, basic peptide and imipenem outer membrane porin OprD
-2.44101	9.99428e-05	WP_003084873.1	nirS	Nitrite reductase
-2.48126	8.55898e-05	WP_003095212.1	dnaK	Chaperone protein DnaK (HSP70) (Heat shock 70 kDa protein) (Heat shock protein 70)
-2.52195	0.00188923	WP_003141337.1	PA14_58420	Putative binding protein component of ABC dipeptid
-2.73846	0.0109445	WP_003136955.1	prlC	Oligopeptidase A
-3.05241	0.022504	WP_003092766.1;WP_003119293.1	leuA	2-isopropylmalate synthase (EC 2.3.3.13) (Alpha-IPM synthase) (Alpha-isopropylmalate synthase)
-3.09616	0.0380662	WP_003090677.1	thrS	Threonine--tRNA ligase (EC 6.1.1.3) (Threonyl-tRNA synthetase) (ThrRS)
-3.13318	8.21417e-05	WP_003090437.1	idh	Isocitrate dehydrogenase [NADP] (EC 1.1.1.42) (Oxalosuccinate decarboxylase)
-3.14249	0.0078247	WP_003085078.1	prkA	Uncharacterized protein
-3.16774	0.0041121	WP_003096067.1	ctpA	Putative carboxyl-terminal protease
-3.2222	0.00646858	WP_003087407.1	sdhA	Succinate dehydrogenase flavoprotein subunit (EC 1.3.5.1)
-3.22691	0.0192092	WP_003137216.1	oprE	Anaerobically-induced outer membrane porin OprE
-3.27105	0.00338104	WP_003125595.1	aceF	Acetyltransferase component of pyruvate dehydrogenase complex (EC 2.3.1.12)
-3.27964	0.00182323	WP_003087944.1	PA14_41130	Putative binding protein component of ABC transporter
-3.546	0.000244842	WP_003100387.1	gnyB	Acyl-CoA carboxyltransferase beta chain
-3.61858	0.0101699	WP_003100271.1;AEO72499.1;A0A0A0MTN9;J3QQX3;A0A0A0MTR6;A0A0C4DFN8;A0A0C4DGN7;A0A0A0MSZ4;A0A0A0MT64;P22570	glyS	Glycine--tRNA ligase beta subunit (EC 6.1.1.14) (Glycyl-tRNA synthetase beta subunit) (GlyRS)
-3.62743	0.0282031	WP_003090447.1	aceA	Putative isocitrate lyase
-3.86977	0.0013686	WP_003139051.1	PA14_31500	Putative acyl-coenzyme A synthetases/AMP-(Fatty) acid ligases
-3.94602	0.00681753	WP_003110216.1	tktA	Transketolase (EC 2.2.1.1)
-3.96647	0.0152743	WP_003112050.1	PA14_10040	Amidase family protein
-3.97755	0.00362338	WP_003095181.1	pnp	Polyribonucleotide nucleotidyltransferase (EC 2.7.7.8) (Polynucleotide phosphorylase) (PNPase)
-4.24748	0.00088928	WP_003110260.1;ASU47406.1	acsA	Acetyl-coenzyme A synthetase (AcCoA synthetase) (Acs) (EC 6.2.1.1) (Acetate--CoA ligase) (Acyl-activating enzyme)
-4.50434	0.0136013	WP_016254248.1	Q058_01171	Zinc-binding dehydrogenase
-4.53246	9.99428e-05	WP_003095365.1	speA	Biosynthetic arginine decarboxylase (ADC) (EC 4.1.1.19)
-4.56	8.55898e-05	WP_003117825.1;WP_003116413.1	opbA;oprB	Porin
-5.0894	0.0212764	WP_003084633.1	oprM	Major intrinsic multiple antibiotic resistance efflux outer membrane protein OprM
-5.29887	0.000196501	WP_003091204.1	fadB	Fatty acid oxidation complex subunit alpha [Includes: Enoyl-CoA hydratase/Delta(3)-cis-Delta(2)-trans-enoyl-CoA isomerase/3-hydroxybutyryl-CoA epimerase (EC 4.2.1.17) (EC 5.1.2.3) (EC 5.3.3.8); 3-hydroxyacyl-CoA dehydrogenase (EC 1.1.1.35)]
-5.70359	0.000120933	WP_003093741.1	fusA1	Elongation factor G (EF-G)
-6.46985	0.00628326	WP_003096009.1	typA	GTP-binding protein TypA/BipA
-6.61834	0.00906633	WP_003087875.1	acnB	Aconitate hydratase B (EC 4.2.1.3) (EC 4.2.1.99) (2-methylisocitrate dehydratase)
-7.88607	0.0459633	WP_003098065.1;ASU47498.1	ppsA	Phosphoenolpyruvate synthase (PEP synthase) (EC 2.7.9.2) (Pyruvate, water dikinase)
-8.31054	0.0128673	WP_011666539.1	rpoB	DNA-directed RNA polymerase subunit beta (RNAP subunit beta) (EC 2.7.7.6) (RNA polymerase subunit beta) (Transcriptase subunit beta)
-9.04709	0.0126332	WP_003138545.1	gdhB	NAD-dependent glutamate dehydrogenase
-9.31168	0.0088627	WP_003093745.1	rpoC	DNA-directed RNA polymerase subunit beta' (RNAP subunit beta') (EC 2.7.7.6) (RNA polymerase subunit beta') (Transcriptase subunit beta')
