# Supplementary material for: The lytic polysaccharide monooxygenase CbpD promotes Pseudomonas aeruginosa virulence in systemic infection
Source: Nat Commun. 2021 Feb 23;12:1230. doi: 10.1038/s41467-021-21473-0 (PMC7902821; doi:10.1038/s41467-021-21473-0)
Supplement: Supplementary file 7 — Supplementary Data 4 [file 41467_2021_21473_MOESM7_ESM.xlsx]

## Sheet: LB
Gene Name	Protein ID	Uniprot IDs	Locus Tag	Log2 Fold change (ΔCbpD-WT)	q value
mraZ	AGV60879.1;WP_003103101.1	Q02H19	PA14_57460	up	NaN
yqjC	WP_003084937.1	A0A0H2ZKT4	PA14_07040	up	NaN
ybgC	WP_003086124.1	A0A0H2Z7G4	PA14_51770	up	NaN
PA14_49350	WP_003086553.1	A0A0H2Z8B6	PA14_49350	up	NaN
PA14_47440	WP_003086815.1	A0A0H2Z856	PA14_47440	up	NaN
PA14_36530	WP_003088965.1	A0A0H2Z9L3	PA14_36530	up	NaN
PA14_26760	WP_003090989.1;WP_003114740.1	A0A0H2ZCW6	PA14_26760	up	NaN
PA14_19950	WP_003091854.1	A0A0H2ZE07	PA14_19950	up	NaN
sufE	WP_003092439.1	A0A0H2ZES2	PA14_16920	up	NaN
PA14_14290	WP_003092897.1	A0A0H2ZFA8	PA14_14290	up	NaN
PA14_13010	WP_003093057.1	A0A0H2ZEE8	PA14_13010	up	NaN
colR	WP_003094039.1	A0A0H2ZGV0	PA14_56950	up	NaN
gltD	WP_003095829.1	A0A0H2ZIF1	PA14_66560	up	NaN
PA14_68000	WP_003096100.1	Q02EL6	PA14_68000	up	NaN
PA14_68470	WP_003096222.1	A0A0H2ZIZ8	PA14_68470	up	NaN
recG	WP_003096624.1	A0A0H2ZJ60	PA14_70570	up	NaN
gloA1	WP_003110007.1	A0A0H2ZEI6	PA14_18750	up	NaN
	WP_003110392.1			up	NaN
rlmM	WP_003110971.1	Q02K46	PA14_44280	up	NaN
PA14_18070	WP_003111818.1	A0A0H2ZED1	PA14_18070	up	NaN
PA14_23050	WP_003112064.1	A0A0H2ZDM8	PA14_23050	up	NaN
PA14_00940	WP_003115052.1	A0A0H2ZK83	PA14_00940	up	NaN
PA14_12760	WP_003118269.1	A0A0H2ZFL6	PA14_12760	up	NaN
cyaY	WP_003121284.1	A0A0H2ZJ01	PA14_69640	up	NaN
PA14_16730	WP_003129902.1	A0A0H2ZEL7	PA14_16730	up	NaN
PA14_51480	WP_003134050.1	A0A0H2Z7J1	PA14_51480	up	NaN
PA14_11320	WP_003137631.1	A0A0H2ZG04	PA14_11320	up	NaN
nagA	WP_003137924.1	A0A0H2ZF20	PA14_15820	up	NaN
PA14_30980	WP_003138990.1	A0A0H2ZBT8	PA14_30980	up	NaN
PA14_48970	WP_003140508.1	A0A0H2Z711	PA14_48970	up	NaN
rrmA	WP_003140543.1	A0A0H2Z858	PA14_49390	up	NaN
ycbL	WP_003140862.1	A0A0H2Z7G0	PA14_53510	up	NaN
PA14_59220	WP_003141425.1	A0A0H2ZG14	PA14_59220	up	NaN
hisI	WP_003141818.1	Q02EV1	PA14_66940	up	NaN
PA14_70580	WP_003142017.1	A0A0H2ZJG3	PA14_70580	up	NaN
PA14_72420	WP_003142135.1	A0A0H2ZJS2	PA14_72420	up	NaN
	WP_016254299.1			up	NaN
PA14_39070	AHW71557.1;WP_003132684.1	A0A0H2ZAE3	PA14_39070	down	NaN
	EOT21540.1			down	NaN
PA14_58250	WP_003141326.1;EOT21999.1	A0A0H2ZGM4	PA14_58250	down	NaN
PA14_05130	WP_003084544.1	A0A0H2ZKH5	PA14_05130	down	NaN
nirF	WP_003084866.1	A0A0H2ZLJ6	PA14_06720	down	NaN
PA14_06990	WP_003084923.1	A0A0H2ZKG2	PA14_06990	down	NaN
ccoN	WP_003087306.1	A0A0H2Z9C8	PA14_44370	down	NaN
PA14_41810	WP_003087786.1;WP_033862763.1;WP_003120314.1	A0A0H2Z9T4	PA14_41810	down	NaN
PA14_26560	WP_003091007.1	A0A0H2ZCY0	PA14_26560	down	NaN
PA14_24210	WP_003091344.1	A0A0H2ZD60	PA14_24210	down	NaN
amiE	WP_003091756.1	Q02QK0	PA14_20560	down	NaN
pilF	WP_003092804.1	A0A0H2ZFC5	PA14_14850	down	NaN
PA14_09810	WP_003093570.1;EOT11920.1	A0A0H2ZG65	PA14_09810	down	NaN
morB	WP_003101455.1	A0A0H2ZD25	PA14_26130	down	NaN
comL	WP_003102590.1	A0A0H2ZHK5	PA14_60230	down	NaN
cc4	WP_003102831.1	A0A0H2ZJF2	PA14_72460	down	NaN
PA14_58440	WP_003105448.1	A0A0H2ZGW7	PA14_58440	down	NaN
hflK	WP_003106427.1	A0A0H2ZI80	PA14_65280	down	NaN
mexB;mexD;mexF	WP_003107312.1;WP_003141572.1;WP_003089834.1	A0A0H2ZLB4	PA14_05540	down	NaN
PA14_72930	WP_003109134.1	A0A0H2ZJW8	PA14_72930	down	NaN
omlA	WP_003109323.1	A0A0H2ZHU3	PA14_63030	down	NaN
PA14_66090	WP_003109893.1	A0A0H2ZI91	PA14_66090	down	NaN
PA14_65590	WP_003110318.1	A0A0H2ZI94	PA14_65590	down	NaN
gnd	WP_003110747.1	A0A0H2ZB46	PA14_35290	down	NaN
gcd	WP_003131774.1	A0A0H2ZB70	PA14_34970	down	NaN
ompP1	WP_003133490.1	A0A0H2Z8F8	PA14_47540	down	NaN
PA14_02090	WP_003137048.1	A0A0H2ZJY4	PA14_02090	down	NaN
lptD	WP_003137369.1	Q02TG8	PA14_07770	down	NaN
yaaJ	WP_003138024.1	A0A0H2ZEU8	PA14_17250	down	NaN
PA14_26880	WP_003138719.1	A0A0H2ZBL0	PA14_26880	down	NaN
dnaQ	WP_003139929.1	A0A0H2ZA09	PA14_41050	down	NaN
cpbD	WP_003140848.1	Q02I11	PA14_53250	down	NaN
PA14_58080	WP_003141315.1	A0A0H2ZFR8	PA14_58080	down	NaN
	WP_016254330.1			down	NaN

## Sheet: RPMI
Gene Name	Protein ID	Uniprot ID	Locus Tag	Log2 Fold change (ΔCbpD-WT)	q value
PA14_60050	WP_003141530.1;AAP84138.1	A0A0H2ZHA5	PA14_60050	up	NaN
PA14_05440	APB62970.1;WP_003128978.1	A0A0H2ZL36	PA14_05440	up	NaN
allA	WP_003083329.1	Q02JZ7	PA14_44860	up	NaN
PA14_53120	WP_003085869.1	A0A0H2Z784	PA14_53120	up	NaN
pabC	WP_003091129.1	A0A0H2ZCV9	PA14_25710	up	NaN
PA14_19950	WP_003091854.1	A0A0H2ZE07	PA14_19950	up	NaN
PA14_18870	WP_003092052.1	A0A0H2ZEH7	PA14_18870	up	NaN
PA14_13420	WP_003093002.1	A0A0H2ZEB9	PA14_13420	up	NaN
tesB	WP_003093084.1	A0A0H2ZEF8	PA14_12870	up	NaN
queC	WP_003111415.1	Q02ID8	PA14_51670	up	NaN
PA14_51090	WP_003116998.1	A0A0H2Z7M3	PA14_51090	up	NaN
PA14_68480	WP_003118024.1	A0A0H2ZJ04	PA14_68480	up	NaN
algQ	WP_003120370.1	A0A0H2ZIV8	PA14_69390	up	NaN
pchG	WP_003137472.1	A0A0H2ZG63	PA14_09290	up	NaN
PA14_25590	WP_003138595.1	A0A0H2ZD59	PA14_25590	up	NaN
PA14_26390	WP_003138659.1	A0A0H2ZCZ0	PA14_26390	up	NaN
cti	WP_003139911.1	A0A0H2Z9M1	PA14_40640	up	NaN
rrmA	WP_003140543.1	A0A0H2Z858	PA14_49390	up	NaN
apbA	WP_003141264.1	A0A0H2ZFK5	PA14_57160	up	NaN
PA14_41800	WP_004355294.1	A0A0H2Z9D5	PA14_41800	up	NaN
	WP_016254338.1			up	NaN
opmQ	AEO75133.1;WP_003139294.1	A0A0H2ZBE2	PA14_33750	down	NaN
PA14_39070	AHW71557.1;WP_003132684.1	A0A0H2ZAE3	PA14_39070	down	NaN
PA14_57060	AVJ97950.1;WP_003110728.1;WP_003134709.1	A0A0H2ZGN0	PA14_57060	down	NaN
wbpM	EOT14877.1;WP_003138484.1	A0A0H2ZDH7	PA14_23470	down	NaN
	EOT16630.1			down	NaN
PA14_50630	WP_003082099.1	A0A0H2Z7S2	PA14_50630	down	NaN
aprX	WP_003082538.1	A0A0H2Z8F0	PA14_48140	down	NaN
gltK	WP_003104089.1;WP_003082765.1	A0A0H2Z872	PA14_46930	down	NaN
PA14_01390	WP_003083748.1	A0A0H2ZJU0	PA14_01390	down	NaN
PA14_05130	WP_003084544.1	A0A0H2ZKH5	PA14_05130	down	NaN
pilJ	WP_003084592.1	A0A0H2ZKI7	PA14_05360	down	NaN
PA14_05580	WP_003084637.1	A0A0H2ZL45	PA14_05580	down	NaN
PA14_07330	WP_003084974.1	A0A0H2ZLQ2	PA14_07330	down	NaN
aotM	WP_003085936.1	A0A0H2Z7L2	PA14_52770	down	NaN
aotP	WP_003085940.1	A0A0H2Z7B3	PA14_52750	down	NaN
PA14_51910	WP_003086088.1	A0A0H2Z6B4	PA14_51910	down	NaN
tolR	WP_003086126.1	A0A0H2Z770	PA14_51740	down	NaN
PA14_48780	WP_003086626.1	A0A0H2Z886	PA14_48780	down	NaN
ccoO	WP_003087318.1	A0A0H2Z960	PA14_44350	down	NaN
cmpX	WP_003087830.1	A0A0H2Z8M2	PA14_41590	down	NaN
	WP_003088336.1;WP_003111315.1			down	NaN
sstT	WP_003088680.1	Q02LI9	PA14_38110	down	NaN
nuoH	WP_003090465.1	Q02ND5	PA14_29930	down	NaN
PA14_28490	WP_003090802.1	A0A0H2ZCA1	PA14_28490	down	NaN
PA14_25490	WP_003091163.1	A0A0H2ZBU7	PA14_25490	down	NaN
PA14_25040	WP_003091210.1	A0A0H2ZD86	PA14_25040	down	NaN
gltF	WP_003091471.1	A0A0H2ZDK3	PA14_22990	down	NaN
yciO	WP_003091486.1	A0A0H2ZDL3	PA14_22830	down	NaN
PA14_19740	WP_003091874.1	A0A0H2ZD28	PA14_19740	down	NaN
mqoA	WP_003091930.1	A0A0H2ZEE7	PA14_19470	down	NaN
ybdG	WP_003091979.1	A0A0H2ZEI9	PA14_19230	down	NaN
plsB	WP_003092456.1	Q02RE5	PA14_16860	down	NaN
PA14_16640	WP_003092495.1	A0A0H2ZEW4	PA14_16640	down	NaN
PA14_16590	WP_003092512.1	A0A0H2ZEW9	PA14_16590	down	NaN
wspR	WP_003092531.1	A0A0H2ZEX4	PA14_16500	down	NaN
wspA	WP_003092544.1	A0A0H2ZEY3	PA14_16430	down	NaN
secF	WP_003092852.1	A0A0H2ZFD4	PA14_14650	down	NaN
PA14_14370	WP_003092883.1	A0A0H2ZFF4	PA14_14370	down	NaN
PA14_11310	WP_003093325.1	A0A0H2ZFV2	PA14_11310	down	NaN
ccoN;ccoN-2	WP_003093467.1;WP_003139901.1	A0A0H2ZG25	PA14_10500	down	NaN
mexI	WP_003093610.1	A0A0H2ZGB3	PA14_09520	down	NaN
PA14_56810	WP_003094011.1	A0A0H2ZFI0	PA14_56810	down	NaN
PA14_57110	WP_003094078.1	A0A0H2ZGM3	PA14_57110	down	NaN
PA14_57850	WP_003094339.1	A0A0H2ZFP5	PA14_57850	down	NaN
PA14_57930	WP_003094355.1	A0A0H2ZH13	PA14_57930	down	NaN
radA	WP_003094867.1	A0A0H2ZHH7	PA14_60990	down	NaN
ureA	WP_003095443.1	Q02FF4	PA14_64350	down	NaN
PA14_67460	WP_003095983.1	A0A0H2ZIJ9	PA14_67460	down	NaN
yigN	WP_003096058.1	A0A0H2ZIW4	PA14_67750	down	NaN
cycB	WP_003098270.1;WP_003096511.1	A0A0H2ZJ18	PA14_69970	down	NaN
ubiC	WP_003096645.1	Q02E05	PA14_70720	down	NaN
PA14_71450	WP_003096775.1	A0A0H2ZJ88	PA14_71450	down	NaN
yidC	WP_003097255.1	Q02DE0	PA14_73410	down	NaN
pcm	WP_003098558.1;WP_003159496.1	Q02R96	PA14_17460	down	NaN
mnmG	WP_003100244.1	Q02DE3	PA14_73370	down	NaN
lepB	WP_003101969.1	A0A0H2Z5X4	PA14_54350	down	NaN
comL	WP_003102590.1	A0A0H2ZHK5	PA14_60230	down	NaN
PA14_40080	WP_003102706.1;WP_003139872.1	A0A0H2Z8W1	PA14_40080	down	NaN
rmf	WP_003103238.1	A0A0H2ZDC6	PA14_24650	down	NaN
pvdE	WP_003103601.1	A0A0H2ZBG6	PA14_33690	down	NaN
sdhD	WP_003104386.1;AGV57783.1	A0A0H2Z9F0	PA14_44050	down	NaN
	WP_024915988.1;WP_003104388.1			down	NaN
PA14_58440	WP_003105448.1	A0A0H2ZGW7	PA14_58440	down	NaN
mexB;mexD;mexF	WP_003107312.1;WP_003141572.1;WP_003089834.1	A0A0H2ZLB4	PA14_05540	down	NaN
PA14_72930	WP_003109134.1	A0A0H2ZJW8	PA14_72930	down	NaN
PA14_22310	WP_003109177.1	A0A0H2ZDV6	PA14_22310	down	NaN
PA14_22650	WP_003109195.1	A0A0H2ZDS8	PA14_22650	down	NaN
PA14_47490	WP_003109273.1	A0A0H2Z8G2	PA14_47490	down	NaN
omlA	WP_003109323.1	A0A0H2ZHU3	PA14_63030	down	NaN
icc	WP_003110316.1	A0A0H2ZI99	PA14_65690	down	NaN
PA14_65590	WP_003110318.1	A0A0H2ZI94	PA14_65590	down	NaN
PA14_63830	WP_003110506.1	A0A0H2ZI83	PA14_63830	down	NaN
aprD	WP_003110825.1	A0A0H2ZLV1	PA14_48115	down	NaN
PA14_09380	WP_003112118.1	A0A0H2ZF74	PA14_09380	down	NaN
PA14_02020	WP_003112121.1	A0A0H2ZJY0	PA14_02020	down	NaN
pirA;pfeA	WP_003117107.1;WP_003138878.1	A0A0H2Z7E4	PA14_52230	down	NaN
PA14_35840	WP_003117289.1	Q02M20	PA14_35840	down	NaN
PA14_12160	WP_003118255.1	A0A0H2ZFU8	PA14_12160	down	NaN
	WP_003119123.1;WP_073646509.1			down	NaN
PA14_52020	WP_003123220.1	A0A0H2Z7E9	PA14_52020	down	NaN
mmsB	WP_003130016.1	A0A0H2ZDC2	PA14_18140	down	NaN
PA14_61720	WP_004355240.1;WP_003135130.1	A0A0H2ZHF6	PA14_61720	down	NaN
opgH	WP_003135824.1	Q02EU0	PA14_67065	down	NaN
yhiI	WP_003136086.1	A0A0H2ZIU6	PA14_69090	down	NaN
pcaR	WP_003137039.1	A0A0H2ZK80	PA14_01930	down	NaN
PA14_02090	WP_003137048.1	A0A0H2ZJY4	PA14_02090	down	NaN
PA14_02220	WP_003137052.1	A0A0H2ZK98	PA14_02220	down	NaN
fpvB	WP_003137519.1	A0A0H2ZFZ5	PA14_09970	down	NaN
PA14_14230	WP_003137821.1	A0A0H2ZFG4	PA14_14230	down	NaN
PA14_14900	WP_003137855.1	A0A0H2ZE27	PA14_14900	down	NaN
cumA	WP_003137910.1	A0A0H2ZF29	PA14_15670	down	NaN
PA14_16180	WP_003137942.1	A0A0H2ZEZ8	PA14_16180	down	NaN
orfJ	WP_003138476.1	A0A0H2ZDK6	PA14_23410	down	NaN
fimV	WP_003138501.1	A0A0H2ZC68	PA14_23830	down	NaN
dacB	WP_003138560.1	A0A0H2ZD24	PA14_24690	down	NaN
PA14_33570	WP_003139246.1	A0A0H2ZB94	PA14_33570	down	NaN
pvdP	WP_003139293.1	A0A0H2ZBG1	PA14_33740	down	NaN
opdO	WP_003139590.1	A0A0H2ZAK8	PA14_37260	down	NaN
pxpA	WP_003139591.1	A0A0H2ZAN1	PA14_37270	down	NaN
PA14_49330	WP_003140537.1	A0A0H2Z7Z8	PA14_49330	down	NaN
PA14_49480	WP_003140547.1	A0A0H2Z6X8	PA14_49480	down	NaN
braE	WP_003140602.1	A0A0H2Z816	PA14_50540	down	NaN
PA14_50860	WP_003140624.1	A0A0H2Z6N0	PA14_50860	down	NaN
cpbD	WP_003140848.1	Q02I11	PA14_53250	down	NaN
PA14_58270	WP_003141329.1	A0A0H2ZGU6	PA14_58270	down	NaN
PA14_58410	WP_009315910.1;WP_003141335.1	A0A0H2ZH48	PA14_58410	down	NaN
cstA	WP_003141584.1	A0A0H2ZGE5	PA14_60950	down	NaN
PA14_61300	WP_003141610.1	A0A0H2ZGH1	PA14_61300	down	NaN
PA14_61620	WP_003141623.1	A0A0H2ZHF0	PA14_61620	down	NaN
psd	WP_003141725.1	Q02F61	PA14_65500	down	NaN
PA14_65720	WP_003141734.1	A0A0H2ZIJ5	PA14_65720	down	NaN
PA14_67975	WP_003141879.1	A0A0H2ZKV8	PA14_67975	down	NaN
PA14_72420	WP_003142135.1	A0A0H2ZJS2	PA14_72420	down	NaN
PA14_72980	WP_003142156.1	A0A0H2ZJV4	PA14_72980	down	NaN
PA14_62650	WP_004365379.1	A0A0H2ZI19	PA14_62650	down	NaN
secG	WP_004365383.1	A0A0H2ZHW2	PA14_62810	down	NaN
yfjG	WP_004365389.1	A0A0H2ZGV1	PA14_63050	down	NaN
lldD	WP_004365390.1	Q02FQ1	PA14_63090	down	NaN
	WP_016254080.1			down	NaN
	WP_031632551.1			down	NaN
	WP_071534981.1			down	NaN

## Sheet: RPMI-NHS
Gene Name	Protein ID	Uniprot ID	Locus Tag	Log2 Fold change (ΔCbpD-WT)	q value
PA14_60050	WP_003141530.1;AAP84138.1	A0A0H2ZHA5	PA14_60050	up	NaN
	WP_031632548.1;ABJ10570.1			up	NaN
miaE	ABR84444.1;WP_003139946.1	A0A0H2Z9G6	PA14_41430	up	NaN
	WP_073647904.1;AGI80553.1			up	NaN
folB	WP_003099587.1;AGV67082.1	A0A0H2ZKJ2	PA14_07590	up	NaN
PA14_48710	WP_003082488.1	A0A0H2Z7X5	PA14_48710	up	NaN
aprI	WP_003082543.1	A0A0H2Z8A8	PA14_48040	up	NaN
PA14_47120	WP_003082734.1	A0A0H2Z8M6	PA14_47120	up	NaN
fleN	WP_003100438.1;WP_003083064.1	A0A0H2Z8F9	PA14_45640	up	NaN
PA14_01010	WP_003083666.1	A0A0H2ZK88	PA14_01010	up	NaN
PA14_01150	WP_003083692.1	A0A0H2ZJ35	PA14_01150	up	NaN
PA14_04430	WP_003084407.1	A0A0H2ZKW9	PA14_04430	up	NaN
PA14_04820	WP_003084488.1	A0A0H2ZK17	PA14_04820	up	NaN
PA14_06150	WP_003084748.1	A0A0H2ZLF5	PA14_06150	up	NaN
PA14_06250	WP_003084777.1	A0A0H2ZL23	PA14_06250	up	NaN
PA14_06480	WP_003084819.1	A0A0H2ZKQ0	PA14_06480	up	NaN
dnr	WP_003084891.1	A0A0H2ZKS2	PA14_06870	up	NaN
gpFII	WP_003085175.1	A0A0H2ZL04	PA14_08090	up	NaN
PA14_53120	WP_003085869.1	A0A0H2Z784	PA14_53120	up	NaN
PA14_52280	WP_003086023.1	A0A0H2Z7E0	PA14_52280	up	NaN
ybgC	WP_003086124.1	A0A0H2Z7G4	PA14_51770	up	NaN
PA14_48780	WP_003086626.1	A0A0H2Z886	PA14_48780	up	NaN
PA14_48400	WP_003086702.1	A0A0H2Z8I1	PA14_48400	up	NaN
PA14_47440	WP_003086815.1	A0A0H2Z856	PA14_47440	up	NaN
pcrH	WP_003087708.1	A0A0H2Z9G1	PA14_42460	up	NaN
rnhA	WP_003087954.1	Q02KV8	PA14_41060	up	NaN
PA14_38290	WP_003088651.1	A0A0H2ZAF8	PA14_38290	up	NaN
PA14_34850	WP_003089366.1	A0A0H2ZB56	PA14_34850	up	NaN
gcvH2	WP_003089718.1	A0A0H2ZLK7	PA14_32985	up	NaN
dsbG	WP_003089790.1	A0A0H2ZBN7	PA14_32610	up	NaN
cspD	WP_003090435.1	A0A0H2ZC07	PA14_30200	up	NaN
PA14_28730	WP_003090655.1	A0A0H2ZB79	PA14_28730	up	NaN
PA14_27570	WP_003090905.1	A0A0H2ZCH1	PA14_27570	up	NaN
ohr	WP_003090941.1	A0A0H2ZCJ7	PA14_27220	up	NaN
pilZ	WP_003091119.1	A0A0H2ZD30	PA14_25770	up	NaN
PA14_20800	WP_003091725.1	A0A0H2ZE20	PA14_20800	up	NaN
algZ	WP_003091802.1	A0A0H2ZEB1	PA14_20290	up	NaN
PA14_19950	WP_003091854.1	A0A0H2ZE07	PA14_19950	up	NaN
PA14_19740	WP_003091874.1	A0A0H2ZD28	PA14_19740	up	NaN
folX	WP_003091897.1	A0A0H2ZEG5	PA14_19620	up	NaN
ssuF	WP_003091900.1	A0A0H2ZD44	PA14_19590	up	NaN
lsfA	WP_003091927.1	A0A0H2ZEH5	PA14_19490	up	NaN
nth	WP_003092050.1	A0A0H2ZEF6	PA14_18880	up	NaN
rnt	WP_003092070.1	Q02QZ9	PA14_18700	up	NaN
glpR	WP_003092173.1	A0A0H2ZDE0	PA14_17940	up	NaN
rnhB	WP_003092371.1	Q02RB4	PA14_17230	up	NaN
PA14_16590	WP_003092512.1	A0A0H2ZEW9	PA14_16590	up	NaN
fkbP-1	WP_003092567.1	A0A0H2ZEY5	PA14_16320	up	NaN
PA14_15200	WP_003092730.1	A0A0H2ZF56	PA14_15200	up	NaN
PA14_13420	WP_003093002.1	A0A0H2ZEB9	PA14_13420	up	NaN
PA14_12550	WP_003093127.1	A0A0H2ZEI1	PA14_12550	up	NaN
ybeY	WP_003093160.1	Q02SF0	PA14_12310	up	NaN
nadD	WP_003093199.1	Q02SH3	PA14_12020	up	NaN
fepB	WP_003093531.1	A0A0H2ZFY0	PA14_10170	up	NaN
PA14_56550	WP_003093969.1	A0A0H2ZGC5	PA14_56550	up	NaN
colR	WP_003094039.1	A0A0H2ZGV0	PA14_56950	up	NaN
PA14_57850	WP_003094339.1	A0A0H2ZFP5	PA14_57850	up	NaN
PA14_58010	WP_003094369.1	A0A0H2ZGU0	PA14_58010	up	NaN
gatC	WP_003094397.1	Q02GV9	PA14_58170	up	NaN
yhbY	WP_003095204.1	A0A0H2ZHN7	PA14_62880	up	NaN
PA14_63360	WP_003095286.1	A0A0H2ZGX5	PA14_63360	up	NaN
PA14_63370	WP_003095288.1	A0A0H2ZHR9	PA14_63370	up	NaN
	WP_003095483.1			up	NaN
PA14_64640	WP_003095524.1	A0A0H2ZHZ5	PA14_64640	up	NaN
waaP	WP_003095775.1	A0A0H2ZIM2	PA14_66220	up	NaN
PA14_66990	WP_003095898.1	A0A0H2ZIR3	PA14_66990	up	NaN
PA14_67470	WP_003095987.1	A0A0H2ZHK8	PA14_67470	up	NaN
PA14_68000	WP_003096100.1	Q02EL6	PA14_68000	up	NaN
PA14_68470	WP_003096222.1	A0A0H2ZIZ8	PA14_68470	up	NaN
PA14_68720	WP_003096263.1	A0A0H2ZJ20	PA14_68720	up	NaN
PA14_70050	WP_003096521.1	A0A0H2ZJ22	PA14_70050	up	NaN
lrp	WP_003096535.1	A0A0H2ZJD8	PA14_70080	up	NaN
PA14_70560	WP_003096622.1	A0A0H2ZI92	PA14_70560	up	NaN
PA14_72260	WP_003096934.1	A0A0H2ZJJ1	PA14_72260	up	NaN
np20	WP_003096992.1	A0A0H2ZJL1	PA14_72560	up	NaN
clpS	WP_003097649.1	Q02NB3	PA14_30210	up	NaN
rubA1	WP_003098330.1	A0A0H2ZJG8	PA14_70640	up	NaN
pcm	WP_003098558.1;WP_003159496.1	Q02R96	PA14_17460	up	NaN
PA14_72920	WP_003099687.1	A0A0H2ZJV0	PA14_72920	up	NaN
rnpA	WP_003100251.1	Q02DD9	PA14_73420	up	NaN
phnA	WP_003101229.1	A0A0H2ZK57	PA14_01560	up	NaN
PA14_08500	WP_003101651.1;WP_003120826.1	A0A0H2ZLG5	PA14_08500	up	NaN
PA14_20940	WP_003106204.1	A0A0H2ZE11	PA14_20940	up	NaN
PA14_51510	WP_003108604.1	A0A0H2Z793	PA14_51510	up	NaN
PA14_25100	WP_003109484.1;WP_003091202.1	A0A0H2ZCZ5	PA14_25100	up	NaN
	WP_003109986.1			up	NaN
gloA1	WP_003110007.1	A0A0H2ZEI6	PA14_18750	up	NaN
	WP_003110405.1			up	NaN
mtnB	WP_003110430.1	Q02KH3	PA14_42740	up	NaN
PA14_66910	WP_003110866.1	A0A0H2ZHH9	PA14_66910	up	NaN
rlmM	WP_003110971.1	Q02K46	PA14_44280	up	NaN
PA14_39500	WP_003111130.1	A0A0H2Z9X4	PA14_39500	up	NaN
PA14_62180	WP_003111351.1	A0A0H2ZHZ6	PA14_62180	up	NaN
PA14_38710	WP_003111913.1	A0A0H2Z943	PA14_38710	up	NaN
PA14_23050	WP_003112064.1	A0A0H2ZDM8	PA14_23050	up	NaN
ycaL	WP_003112168.1	A0A0H2ZKL4	PA14_03610	up	NaN
prmA	WP_003112237.1	Q02FH0	PA14_64140	up	NaN
PA14_48590	WP_003112447.1	A0A0H2Z7Y2	PA14_48590	up	NaN
PA14_51205	WP_003112543.1	A0A0H2ZM53	PA14_51205	up	NaN
PA14_60560	WP_003112819.1	A0A0H2ZHM4	PA14_60560	up	NaN
PA14_05970	WP_003113272.1	A0A0H2ZL74	PA14_05970	up	NaN
PA14_22870	WP_003114836.1	A0A0H2ZCC7	PA14_22870	up	NaN
cpo	WP_003116692.1	A0A0H2ZB52	PA14_29020	up	NaN
tnpT	WP_003117288.1	A0A0H2Z9R3	PA14_35830	up	NaN
modA	WP_003117674.1	A0A0H2Z8U0	PA14_40390	up	NaN
PA14_68480	WP_003118024.1	A0A0H2ZJ04	PA14_68480	up	NaN
fis	WP_003121116.1	A0A0H2ZIA5	PA14_64190	up	NaN
PA14_50900	WP_003123184.1	Q02IK5	PA14_50900	up	NaN
yncB	WP_003132100.1	A0A0H2ZAV6	PA14_36290	up	NaN
PA14_51480	WP_003134050.1	A0A0H2Z7J1	PA14_51480	up	NaN
pcaR	WP_003137039.1	A0A0H2ZK80	PA14_01930	up	NaN
PA14_03166	WP_003137137.1	A0A0H2ZLW4	PA14_03166	up	NaN
PA14_03350	WP_003137195.1	A0A0H2ZKW0	PA14_03350	up	NaN
PA14_07420	WP_003137346.1	A0A0H2ZKI3	PA14_07420	up	NaN
PA14_13650	WP_003137765.1	A0A0H2ZFF2	PA14_13650	up	NaN
PA14_15020	WP_003137861.1	A0A0H2ZF72	PA14_15020	up	NaN
PA14_15710	WP_003137912.1	A0A0H2ZEU9	PA14_15710	up	NaN
PA14_16560	WP_003137968.1	A0A0H2ZDR1	PA14_16560	up	NaN
orfJ	WP_003138476.1	A0A0H2ZDK6	PA14_23410	up	NaN
PA14_28210	WP_003138819.1	A0A0H2ZCC1	PA14_28210	up	NaN
dnaQ	WP_003139929.1	A0A0H2ZA09	PA14_41050	up	NaN
PA14_48440	WP_003140470.1	A0A0H2Z883	PA14_48440	up	NaN
PA14_48750	WP_003140490.1	A0A0H2Z727	PA14_48750	up	NaN
PA14_48860	WP_003140493.1	A0A0H2Z721	PA14_48860	up	NaN
ycbL	WP_003140862.1	A0A0H2Z7G0	PA14_53510	up	NaN
PA14_58080	WP_003141315.1	A0A0H2ZFR8	PA14_58080	up	NaN
dcd2	WP_003141542.1	A0A0H2ZH41	PA14_60120	up	NaN
hisI	WP_003141818.1	Q02EV1	PA14_66940	up	NaN
argE	WP_003141928.1	A0A0H2ZHT4	PA14_68770	up	NaN
phoU	WP_003142030.1	A0A0H2ZJ65	PA14_70800	up	NaN
znuA	WP_003142139.1	A0A0H2ZIQ9	PA14_72550	up	NaN
PA14_06120	WP_003142695.1	A0A0H2ZL85	PA14_06120	up	NaN
PA14_64520	WP_004365459.1	A0A0H2ZHY7	PA14_64520	up	NaN
	WP_016254330.1			up	NaN
	WP_031632378.1			up	NaN
	WP_071534981.1			up	NaN
pilY1	WP_003141555.1;AAP81276.1	Q02GC2	PA14_60310	down	NaN
xcpT	WP_042115257.1;AGI80781.1;WP_003130409.1	A0A0H2ZDD3	PA14_24020	down	NaN
PA14_05440	APB62970.1;WP_003128978.1	A0A0H2ZL36	PA14_05440	down	NaN
mfd	WP_003091189.1;ARG86167.1	A0A0H2ZD58	PA14_25230	down	NaN
PA14_57060	AVJ97950.1;WP_003110728.1;WP_003134709.1	A0A0H2ZGN0	PA14_57060	down	NaN
	EOT06132.1			down	NaN
PA14_07430	EOT10435.1;WP_003137348.1	A0A0H2ZLJ2	PA14_07430	down	NaN
rne	WP_003138592.1;EOT14713.1	A0A0H2ZCW7	PA14_25560	down	NaN
wbpM	EOT14877.1;WP_003138484.1	A0A0H2ZDH7	PA14_23470	down	NaN
	EOT16522.1			down	NaN
	EOT16523.1;WP_079276177.1			down	NaN
	EOT16524.1			down	NaN
	EOT16628.1			down	NaN
PA14_58250	WP_003141326.1;EOT21999.1	A0A0H2ZGM4	PA14_58250	down	NaN
PA14_50570	WP_003082116.1	A0A0H2Z7S6	PA14_50570	down	NaN
nrdA	WP_003082358.1	A0A0H2Z855	PA14_49460	down	NaN
PA14_48770	WP_003082475.1	A0A0H2Z7X3	PA14_48770	down	NaN
fliN	WP_003083049.1	A0A0H2Z8E6	PA14_45790	down	NaN
spuB	WP_003084290.1	A0A0H2ZKT2	PA14_03880	down	NaN
rhlE	WP_003084635.1	A0A0H2ZK67	PA14_05560	down	NaN
PA14_06210	WP_003084771.1	A0A0H2ZKN2	PA14_06210	down	NaN
accC	WP_003084815.1	A0A0H2ZL34	PA14_06450	down	NaN
PA14_06640	WP_003084848.1	A0A0H2ZKD5	PA14_06640	down	NaN
rpoD	WP_003085035.1	A0A0H2ZLA4	PA14_07520	down	NaN
trpE	WP_003085126.1;ASU47521.1	A0A0H2ZLM7	PA14_07940	down	NaN
lepA	WP_003085555.1	Q02HR9	PA14_54370	down	NaN
lon	WP_003085583.1	A0A0H2Z5Y3	PA14_54210	down	NaN
putP	WP_003085592.1	A0A0H2Z7B9	PA14_54150	down	NaN
PA14_53970	WP_003085627.1	A0A0H2Z6W1	PA14_53970	down	NaN
pta	WP_003085813.1	A0A0H2Z6Z4	PA14_53480	down	NaN
PA14_51910	WP_003086088.1	A0A0H2Z6B4	PA14_51910	down	NaN
acnA	WP_003087332.1;Q9UBU3;P21399	A0A0H2Z808	PA14_44290	down	NaN
bglX	WP_003087736.1	A0A0H2Z8H9	PA14_42230	down	NaN
	WP_003087739.1			down	NaN
ppiD	WP_003087933.1	A0A0H2ZA00	PA14_41190	down	NaN
adi	WP_003087961.1	A0A0H2Z9Q9	PA14_41020	down	NaN
clpA	WP_003090432.1	A0A0H2ZAW8	PA14_30230	down	NaN
hflD	WP_003090440.1	Q02NB9	PA14_30140	down	NaN
nuoC	WP_003090458.1;ASV64696.1	Q02ND1	PA14_29990	down	NaN
PA14_26590	WP_003091003.1	A0A0H2ZBM9	PA14_26590	down	NaN
PA14_26560	WP_003091007.1	A0A0H2ZCY0	PA14_26560	down	NaN
topA	WP_003091201.1	A0A0H2ZBW1	PA14_25110	down	NaN
gltF	WP_003091471.1	A0A0H2ZDK3	PA14_22990	down	NaN
tsp	WP_003091593.1;WP_003109168.1	A0A0H2ZCK1	PA14_21880	down	NaN
fecA	WP_003091606.1	A0A0H2ZDL9	PA14_21730	down	NaN
fadD2	WP_003091644.1	A0A0H2ZDP4	PA14_21340	down	NaN
recQ	WP_003091724.1	A0A0H2ZE69	PA14_20810	down	NaN
mqoA	WP_003091930.1	A0A0H2ZEE7	PA14_19470	down	NaN
ybdG	WP_003091979.1	A0A0H2ZEI9	PA14_19230	down	NaN
arnA	WP_003092116.1	Q02R25	PA14_18350	down	NaN
mmsA	WP_003092142.1	A0A0H2ZEC6	PA14_18120	down	NaN
fabZ	WP_003092375.1	Q02RB7	PA14_17190	down	NaN
hscA	WP_003092822.1	Q02RW4	PA14_14780	down	NaN
	WP_003092935.1			down	NaN
narH	WP_003092958.1	A0A0H2ZF54	PA14_13800	down	NaN
PA14_13190	WP_003093038.1	A0A0H2ZFI7	PA14_13190	down	NaN
miaB	WP_003093158.1	Q02SE8	PA14_12350	down	NaN
ccoN;ccoN-2	WP_003093467.1;WP_003139901.1	A0A0H2ZG25	PA14_10500	down	NaN
PA14_09820	WP_003093568.1	A0A0H2ZGB4	PA14_09820	down	NaN
uvrA	WP_003093663.1	A0A0H2ZF88	PA14_09180	down	NaN
PA14_57560	WP_003094159.1	A0A0H2ZGY7	PA14_57560	down	NaN
cafA	WP_003094386.1	A0A0H2ZH28	PA14_58100	down	NaN
radA	WP_003094867.1	A0A0H2ZHH7	PA14_60990	down	NaN
phuR	WP_003095102.1	A0A0H2ZHU0	PA14_62350	down	NaN
ftsH	WP_003095200.1;WP_003148219.1;B7ZBC8;Q9BW62;O75449	A0A0H2ZGU2	PA14_62860	down	NaN
PA14_64030	WP_003095371.1	A0A0H2ZI98	PA14_64030	down	NaN
PA14_64500	WP_003095496.1	A0A0H2ZI28	PA14_64500	down	NaN
parC	WP_003095687.1	A0A0H2ZL55	PA14_65605	down	NaN
yigN	WP_003096058.1	A0A0H2ZIW4	PA14_67750	down	NaN
rimK	WP_003096254.1	Q02EG7	PA14_68660	down	NaN
ubiH	WP_003096305.1	A0A0H2ZIS9	PA14_68980	down	NaN
hemY	WP_003096390.1	A0A0H2ZJ68	PA14_69420	down	NaN
cycB	WP_003098270.1;WP_003096511.1	A0A0H2ZJ18	PA14_69970	down	NaN
spoT	WP_003096603.1	A0A0H2ZJ42	PA14_70470	down	NaN
yidC	WP_003097255.1	Q02DE0	PA14_73410	down	NaN
gyrB	WP_003097268.1;AEB97944.1	A0A0H2ZJS1	PA14_00050	down	NaN
dadA	WP_003098274.1	A0A0H2ZJB9	PA14_70040	down	NaN
PA14_72540	WP_003099736.1;WP_003122328.1	A0A0H2ZJF7	PA14_72540	down	NaN
mnmG	WP_003100244.1	Q02DE3	PA14_73370	down	NaN
comL	WP_003102590.1	A0A0H2ZHK5	PA14_60230	down	NaN
pvdE	WP_003103601.1	A0A0H2ZBG6	PA14_33690	down	NaN
PA14_33730	WP_003103610.1	A0A0H2ZBG3	PA14_33730	down	NaN
PA14_58440	WP_003105448.1	A0A0H2ZGW7	PA14_58440	down	NaN
mexB;mexD;mexF	WP_003107312.1;WP_003141572.1;WP_003089834.1	A0A0H2ZLB4	PA14_05540	down	NaN
PA14_03855	WP_003107781.1	A0A0H2ZM12	PA14_03855	down	NaN
yafH	WP_003108955.1	A0A0H2ZCS3	PA14_27730	down	NaN
dgt	WP_003109104.1	A0A0H2Z7X2	PA14_49840	down	NaN
dnaA	WP_003109151.1	Q02V80	PA14_00010	down	NaN
PA14_47360	WP_003109264.1	A0A0H2Z7A7	PA14_47360	down	NaN
omlA	WP_003109323.1	A0A0H2ZHU3	PA14_63030	down	NaN
lpxB	WP_003109334.1	Q02RB5	PA14_17220	down	NaN
nqrA	WP_003109479.1	Q02PG3	PA14_25280	down	NaN
glpD	WP_003109717.1	A0A0H2ZEE2	PA14_17930	down	NaN
oprC	WP_003109789.1;WP_003119294.1	A0A0H2ZEY4	PA14_15070	down	NaN
cysN	WP_003110029.1	A0A0H2ZGI7	PA14_57710	down	NaN
gbt	WP_003110074.1	A0A0H2ZD55	PA14_24290	down	NaN
selO	WP_003110187.1	Q02EZ4	PA14_66410	down	NaN
PA14_65590	WP_003110318.1	A0A0H2ZI94	PA14_65590	down	NaN
secD	WP_003110921.1	A0A0H2ZF84	PA14_14630	down	NaN
PA14_02020	WP_003112121.1	A0A0H2ZJY0	PA14_02020	down	NaN
PA14_03860;PA14_38140	WP_003112937.1;WP_011666686.1	A0A0H2ZKA8	PA14_03860	down	NaN
nadB	WP_003114182.1	A0A0H2Z7B0	PA14_54450	down	NaN
aceA	WP_003114556.1	A0A0H2ZIL4	PA14_66290	down	NaN
estA	WP_003115524.1	A0A0H2ZIU7	PA14_67510	down	NaN
piuA	WP_003116241.1	A0A0H2ZGX7	PA14_58570	down	NaN
gyrA	WP_003116419.1	A0A0H2ZCA6	PA14_23260	down	NaN
	WP_003116467.1			down	NaN
pirA;pfeA	WP_003117107.1;WP_003138878.1	A0A0H2Z7E4	PA14_52230	down	NaN
hasR	WP_003453187.1;WP_003119598.1	A0A0H2ZE02	PA14_20010	down	NaN
mutS	WP_003122151.1;WP_014603975.1	Q02R92	PA14_17500	down	NaN
ilvG	WP_003122953.1	A0A0H2Z8W5	PA14_46120	down	NaN
gcd	WP_003131774.1	A0A0H2ZB70	PA14_34970	down	NaN
PA14_13130	WP_003132618.1	A0A0H2ZFP2	PA14_13130	down	NaN
PA14_03190	WP_003133043.1;WP_003111945.1	A0A0H2ZJP5	PA14_03190	down	NaN
PA14_61720	WP_004355240.1;WP_003135130.1	A0A0H2ZHF6	PA14_61720	down	NaN
PA14_01540	WP_003137011.1	A0A0H2ZJ69	PA14_01540	down	NaN
pcaB	WP_003137105.1	A0A0H2ZKG5	PA14_02830	down	NaN
lptD	WP_003137369.1	Q02TG8	PA14_07770	down	NaN
PA14_07850	WP_003137373.1	A0A0H2ZKY3	PA14_07850	down	NaN
pchD	WP_003137468.1;WP_003118945.1	A0A0H2ZF83	PA14_09240	down	NaN
phzE1	WP_003137488.1	A0A0H2ZG56	PA14_09440	down	NaN
fpvB	WP_003137519.1	A0A0H2ZFZ5	PA14_09970	down	NaN
leuS	WP_003137700.1	Q02SF5	PA14_12230	down	NaN
PA14_12450	WP_003137710.1	A0A0H2ZEI7	PA14_12450	down	NaN
valS	WP_003137827.1;H0Y426	A0A0H2ZF14	PA14_14440	down	NaN
PA14_14860	WP_003137852.1	A0A0H2ZEZ2	PA14_14860	down	NaN
cumA	WP_003137910.1	A0A0H2ZF29	PA14_15670	down	NaN
purL	WP_003137917.1	A0A0H2ZDW9	PA14_15740	down	NaN
PA14_16180	WP_003137942.1	A0A0H2ZEZ8	PA14_16180	down	NaN
PA14_16330	WP_003137954.1	A0A0H2ZF28	PA14_16330	down	NaN
PA14_16360	WP_003137959.1	A0A0H2ZEY6	PA14_16360	down	NaN
ppc	WP_003137972.1	A0A0H2ZEW7	PA14_16690	down	NaN
PA14_17580	WP_003138037.1	A0A0H2ZEH0	PA14_17580	down	NaN
eprS	WP_003138109.1	A0A0H2ZEM3	PA14_18630	down	NaN
PA14_21020	WP_003138271.1	A0A0H2ZE56	PA14_21020	down	NaN
vacJ	WP_003138398.1	A0A0H2ZDQ1	PA14_22290	down	NaN
fimV	WP_003138501.1	A0A0H2ZC68	PA14_23830	down	NaN
xcpQ;xqhA	WP_003138518.1;WP_003139899.1	A0A0H2ZDH6	PA14_23970	down	NaN
pepN	WP_003138532.1	A0A0H2ZDF7	PA14_24270	down	NaN
PA14_24600	WP_003138552.1	A0A0H2ZD29	PA14_24600	down	NaN
dacB	WP_003138560.1	A0A0H2ZD24	PA14_24690	down	NaN
PA14_25840	WP_003138616.1	A0A0H2ZCU5	PA14_25840	down	NaN
pheT	WP_003138844.1	A0A0H2ZC85	PA14_28710	down	NaN
rhs	WP_003138894.1	A0A0H2ZCC4	PA14_29400	down	NaN
nuoG	WP_003138932.1	A0A0H2ZAY4	PA14_29940	down	NaN
PA14_31840	WP_003139100.1	A0A0H2ZBT1	PA14_31840	down	NaN
gcvP2	WP_003139201.1	A0A0H2ZBD3	PA14_33000	down	NaN
pvdL	WP_003139218.1	A0A0H2ZA98	PA14_33280	down	NaN
cas3	WP_003139227.1	Q02ML8	PA14_33340	down	NaN
chiC	WP_003139388.1	A0A0H2ZAZ1	PA14_34870	down	NaN
fusA2	WP_003139642.1	A0A0H2Z9A2	PA14_37710	down	NaN
PA14_37745	WP_003139645.1	A0A0H2ZLL2	PA14_37745	down	NaN
PA14_38080	WP_003139685.1	A0A0H2ZAC4	PA14_38080	down	NaN
cti	WP_003139911.1	A0A0H2Z9M1	PA14_40640	down	NaN
metH	WP_003139920.1	A0A0H2Z8S1	PA14_40670	down	NaN
PA14_42670	WP_003140063.1	A0A0H2Z958	PA14_42670	down	NaN
aer;PA14_02270;PA14_39560;PA14_48030	WP_003140182.1;WP_003137055.1;WP_003139806.1;WP_003140433.1	A0A0H2Z9D2	PA14_44300	down	NaN
ligA	WP_003140219.1	Q02K12	PA14_44660	down	NaN
fabF2	WP_003140323.1	A0A0H2Z8T3	PA14_46490	down	NaN
PA14_50300	WP_003140597.1	A0A0H2Z7U3	PA14_50300	down	NaN
alaS	WP_003140815.1	Q02I63	PA14_52600	down	NaN
cpbD	WP_003140848.1	Q02I11	PA14_53250	down	NaN
sbcB	WP_003141219.1	A0A0H2ZGF7	PA14_56080	down	NaN
secA	WP_003141268.1	Q02H37	PA14_57220	down	NaN
PA14_57480	WP_003141282.1	A0A0H2ZGY2	PA14_57480	down	NaN
PA14_58270	WP_003141329.1	A0A0H2ZGU6	PA14_58270	down	NaN
PA14_59220	WP_003141425.1	A0A0H2ZG14	PA14_59220	down	NaN
PA14_60550	WP_003141561.1	A0A0H2ZH67	PA14_60550	down	NaN
iutA	WP_003141628.1	A0A0H2ZGP0	PA14_61850	down	NaN
PA14_61990	WP_003141640.1	A0A0H2ZHJ7	PA14_61990	down	NaN
pchA	WP_003141686.1	A0A0H2ZIE2	PA14_64740	down	NaN
rnr	WP_003141715.1	A0A0H2ZI34	PA14_65200	down	NaN
psd	WP_003141725.1	Q02F61	PA14_65500	down	NaN
glnE	WP_003141757.1	A0A0H2ZIM8	PA14_66270	down	NaN
metY	WP_003141764.1	A0A0H2ZHF7	PA14_66440	down	NaN
pilQ	WP_003141780.1	A0A0H2ZIP5	PA14_66620	down	NaN
priA	WP_003141792.1	A0A0H2ZIE1	PA14_66720	down	NaN
thiI	WP_003141843.1	Q02EP8	PA14_67580	down	NaN
PA14_67975	WP_003141879.1	A0A0H2ZKV8	PA14_67975	down	NaN
tex	WP_003141923.1	A0A0H2ZJ16	PA14_68710	down	NaN
ppk	WP_003141953.1	A0A0H2ZJ53	PA14_69230	down	NaN
PA14_70580	WP_003142017.1	A0A0H2ZJG3	PA14_70580	down	NaN
oadA	WP_003142094.1;P11498	A0A0H2ZJA2	PA14_71720	down	NaN
PA14_71840	WP_003142100.1	A0A0H2ZJN1	PA14_71840	down	NaN
uvrD	WP_003142104.1	A0A0H2ZJB0	PA14_71870	down	NaN
polA	WP_003142137.1	A0A0H2ZJK7	PA14_72490	down	NaN
PA14_04870	WP_004365024.1	A0A0H2ZK22	PA14_04870	down	NaN
PA14_62410	WP_004365363.1	A0A0H2ZHR3	PA14_62410	down	NaN
yfcY	WP_004365395.1	A0A0H2ZGW6	PA14_63250	down	NaN
ureC	WP_004365443.1	A0A0H2ZI17	PA14_64390	down	NaN
merA	WP_011666568.1	A0A0H2ZF37	PA14_15460	down	NaN
mxaA	WP_011666649.1	A0A0H2ZAZ7	PA14_34810	down	NaN
gnyA	WP_011666688.1	A0A0H2ZA94	PA14_38480	down	NaN
cheA	WP_011666718.1	A0A0H2Z8U8	PA14_45590	down	NaN
clpA	WP_015502235.1;WP_004365154.1	A0A0H2ZLE4	PA14_06000	down	NaN
	WP_016254091.1			down	NaN
	WP_016254131.1			down	NaN
	WP_016254195.1			down	NaN
	WP_016254262.1			down	NaN
	WP_016254285.1			down	NaN
	WP_016254354.1			down	NaN
