# Supplementary material for: The lytic polysaccharide monooxygenase CbpD promotes Pseudomonas aeruginosa virulence in systemic infection
Source: Nat Commun. 2021 Feb 23;12:1230. doi: 10.1038/s41467-021-21473-0 (PMC7902821; doi:10.1038/s41467-021-21473-0)
Supplement: Supplementary file 8 — Supplementary Data 5 [file 41467_2021_21473_MOESM8_ESM.xlsx]

## Sheet: Cluster I
NCBI Protein Accession.Version	Gene Name	Protein ID	Locus Tag
WP_003117777.1	PA14_RS18215	ABJ10698.1	PA14_RS18215
WP_003141888.1	rmlD	A0A0H2ZHP4	PA14_68190
WP_003084101.1	PA14_03090	A0A0H2ZKI6	PA14_03090
WP_003086095.1;WP_003134222.1	PA14_51860	A0A0H2Z765	PA14_51860
WP_003086801.1	PA14_47550	A0A0H2Z792	PA14_47550
WP_003091402.1	PA14_23720	A0A0H2ZDA9	PA14_23720
WP_003085649.1	PA14_53810	A0A0H2Z732	PA14_53810
WP_003084341.1	fliY	A0A0H2ZKP3	PA14_04090
WP_003123955.1	phzB1	A0A0H2ZGA6	PA14_09470
WP_003091534.1	PA14_22470	A0A0H2ZDR5	PA14_22470
WP_003082543.1	aprI	A0A0H2Z8A8	PA14_48040
WP_003137765.1	PA14_13650	A0A0H2ZFF2	PA14_13650
WP_003090905.1	PA14_27570	A0A0H2ZCH1	PA14_27570
WP_003142139.1	znuA	A0A0H2ZIQ9	PA14_72550
WP_003092730.1	PA14_15200	A0A0H2ZF56	PA14_15200
WP_003117674.1	modA	A0A0H2Z8U0	PA14_40390
WP_003090941.1	ohr	A0A0H2ZCJ7	PA14_27220
WP_003091897.1	folX	A0A0H2ZEG5	PA14_19620
WP_003109986.1	PA14_RS27985	Hypothetical protein	PA14_RS27985
WP_003137968.1	PA14_16560	A0A0H2ZDR1	PA14_16560
WP_003142695.1	PA14_06120	A0A0H2ZL85	PA14_06120
WP_003142030.1	phoU	A0A0H2ZJ65	PA14_70800
WP_003100438.1;WP_003083064.1	fleN	A0A0H2Z8F9	PA14_45640
WP_003084748.1	PA14_06150	A0A0H2ZLF5	PA14_06150
WP_003090435.1	cspD	A0A0H2ZC07	PA14_30200
WP_003110430.1	mtnB	Q02KH3	PA14_42740
WP_003084725.1	PA14_06010	A0A0H2ZKM0	PA14_06010
WP_003129903.1	PA14_16740	A0A0H2ZDL2	PA14_16740
WP_004365019.1	pfpI	A0A0H2ZKF3	PA14_04650
WP_003140520.1	PA14_49030	A0A0H2Z8C5	PA14_49030
WP_003090806.1	PA14_28460	A0A0H2ZCJ8	PA14_28460
WP_003116692.1	cpo	A0A0H2ZB52	PA14_29020
WP_003096622.1	PA14_70560	A0A0H2ZI92	PA14_70560
WP_003110866.1	PA14_66910	A0A0H2ZHH9	PA14_66910
WP_003100716.1	PA14_42130	A0A0H2Z9Q7	PA14_42130
WP_003111755.1	PA14_06130	A0A0H2ZL12	PA14_06130
WP_003094423.1	PA14_58330	A0A0H2ZH42	PA14_58330
WP_003096397.1	algR	A0A0H2ZI20	PA14_69470
WP_003083605.1;WP_003118563.1	osmC	A0A0H2ZJ00	PA14_00710
WP_003092070.1	rnt	Q02QZ9	PA14_18700
WP_003095775.1	waaP	A0A0H2ZIM2	PA14_66220
WP_003096572.1	argB	Q02E39	PA14_70280
WP_003082734.1	PA14_47120	A0A0H2Z8M6	PA14_47120
WP_003137195.1	PA14_03350	A0A0H2ZKW0	PA14_03350
WP_003092020.1	mrp	A0A0H2ZL81	PA14_19065
WP_003094113.1	[]	E7EQH1;Q8NFJ9	[]
WP_003109333.1	accA	Q02RB1	PA14_17270
WP_003099270.1	ychF	A0A0H2ZHQ7	PA14_61820
WP_003094393.1	mreB	A0A0H2ZGL8	PA14_58150
WP_003084969.1	PA14_07260	A0A0H2ZL84	PA14_07260
WP_003132100.1	yncB	A0A0H2ZAV6	PA14_36290
WP_003092173.1	glpR	A0A0H2ZDE0	PA14_17940
WP_003141270.1	lpxC	Q02H34	PA14_57260
WP_003085498.1;5WYB_B	PA14_54640	A0A0H2Z6K8	PA14_54640
WP_003093625.1	phzD1	A0A0H2ZF69	PA14_09450
WP_003139947.1	uspA	A0A0H2Z9V8	PA14_41440
WP_011666579.1	PA14_15610	A0A0H2ZF34	PA14_15610
WP_003092073.1	ahpC	A0A0H2ZE94	PA14_18690
WP_003094359.1	PA14_57950	A0A0H2ZGT5	PA14_57950
WP_003112292.1	PA14_64930	A0A0H2ZI60	PA14_64930
WP_003087205.1	PA14_44840	A0A0H2Z7U7	PA14_44840
WP_003091730.1	PA14_20750	A0A0H2ZDT9	PA14_20750
WP_003094115.1	ftsA	A0A0H2ZGN1	PA14_57290
WP_003137812.1	PA14_14170	A0A0H2ZF32	PA14_14170
WP_003090929.1;AHW70577.1	PA14_27360	A0A0H2ZCT2	PA14_27360
WP_003084980.1	PA14_07355	A0A0H2ZLH8	PA14_07355
WP_003093617.1	phzM	A0A0H2ZG51	PA14_09490
WP_003109794.1	PA14_15120	A0A0H2ZEY0	PA14_15120
WP_003141582.1	PA14_60920	A0A0H2ZHH3	PA14_60920
WP_003098346.1	ywnB	A0A0H2Z791	PA14_54690
WP_003111526.1	phzH	A0A0H2ZJN6	PA14_00640
WP_003111145.1	PA14_14270	A0A0H2ZE65	PA14_14270
WP_003457849.1;WP_003141992.1	PA14_69950	A0A0H2ZJB4	PA14_69950
WP_011666696.1	phzG2	A0A0H2Z9T7	PA14_39880
WP_003141617.1	csuC	A0A0H2ZHJ9	PA14_61530
WP_003091727.1	PA14_20770	Q02QI1	PA14_20770
WP_003107361.1	mocA	A0A0H2ZEY8	PA14_14990
WP_003084211.1	PA14_03490	A0A0H2ZK86	PA14_03490
WP_003087813.1	PA14_RS16910	Hypothetical protein	PA14_RS16910
WP_003108017.1;WP_003097347.1	PA14_00480	A0A0H2ZJV9	PA14_00480
ALY77703.1;WP_003141727.1	PA14_65520	A0A0H2ZI89	PA14_65520
WP_003094357.1	rpoN	A0A0H2ZGR9	PA14_57940
WP_003095138.1	cbrB	A0A0H2ZI15	PA14_62540
WP_004365053.1	PA14_05480	A0A0H2ZKJ4	PA14_05480
WP_003099581.1	ycgB	A0A0H2ZLS6	PA14_07650
WP_003109143.1	PA14_73140	A0A0H2ZIV3	PA14_73140
WP_003139386.1	PA14_34840	A0A0H2ZB73	PA14_34840
WP_003139897.1	lasA	Q02L18	PA14_40290
WP_003138580.1	uup	A0A0H2ZD00	PA14_25020
WP_003089166.1	PA14_35890	A0A0H2ZAR0	PA14_35890
WP_003135629.1	aspC	A0A0H2ZHC0	PA14_65770
WP_016254122.1;WP_003140637.1	PA14_RS20740	Hypothetical protein	PA14_RS20740
WP_003110541.1	prpL	Q02SZ7	PA14_09900
WP_003137807.1	yhdW	A0A0H2ZF38	PA14_14100
WP_003093628.1	phzF1	A0A0H2ZGI5	PA14_09420
WP_003110659.1	PA14_01490	A0A0H2ZK55	PA14_01490
WP_003137623.1	PA14_11140	A0A0H2ZG18	PA14_11140
WP_003094054.1	PA14_56990	A0A0H2ZFJ4	PA14_56990
WP_003137312.1	PA14_06620	A0A0H2ZKQ6	PA14_06620
WP_003138612.1	PA14_25790	A0A0H2ZCV2	PA14_25790
WP_003099579.1	PA14_07660	Q02TH6	PA14_07660
WP_003091586.1	PA14_21960	A0A0H2ZDS6	PA14_21960
WP_003091859.1	ldh	A0A0H2ZEE5	PA14_19870
WP_003117997.1	hutG	A0A0H2ZHJ5	PA14_67240
WP_003139792.1;WP_003086886.1;WP_003133393.1	PA14_39390;PA14_46880	A0A0H2Z907	PA14_39390
WP_003134433.1	PA14_55200	A0A0H2Z755	PA14_55200
WP_003141946.1	gcvP1	A0A0H2ZJ29	PA14_68850
WP_003106635.1	asnB	A0A0H2ZEF2	PA14_19370
WP_003111432.1	PA14_19350	A0A0H2ZE57	PA14_19350
WP_003109636.1	PA14_16260	A0A0H2ZEZ4	PA14_16260
WP_003139385.1	PA14_34830	A0A0H2ZB80	PA14_34830
WP_003096859.1	zwf	A0A0H2ZJA7	PA14_71800
WP_003141827.1	hutI	Q02ES4	PA14_67250
WP_003084781.1	catD	A0A0H2ZKN7	PA14_06270
WP_003085501.1	PA14_54620	A0A0H2Z5W5	PA14_54620
WP_004365026.1	ftsY	A0A0H2ZKT5	PA14_04900
WP_011666576.1	PA14_15580	A0A0H2ZF76	PA14_15580
WP_003140948.1	PA14_54630	A0A0H2Z795	PA14_54630
WP_003084404.1	ptsP	A0A0H2ZKE1	PA14_04410
WP_003110179.1	PA14_67540	A0A0H2ZHL1	PA14_67540
WP_003132147.1	glgX	A0A0H2ZAR3	PA14_36630
WP_003139301.1	PA14_33900	A0A0H2ZA56	PA14_33900
WP_003137922.1	glmS	A0A0H2ZDW3	PA14_15810
WP_003138656.1	PA14_26350	A0A0H2ZBP2	PA14_26350
WP_003096964.1	algB	A0A0H2ZJR9	PA14_72380
WP_003082015.1	PA14_50880	A0A0H2Z7G1	PA14_50880
WP_003092588.1	lasB	Q02RJ6	PA14_16250
WP_003111433.1	PA14_19360	A0A0H2ZD61	PA14_19360
WP_003130654.1	PA14_24740	A0A0H2ZDC1	PA14_24740
WP_003087998.1	yhfP	A0A0H2ZA23	PA14_40830
WP_003140951.1	PA14_54660	A0A0H2Z6R7	PA14_54660
WP_003139222.1	csy3	Q02MM1	PA14_33310
WP_003139384.1	PA14_34820	A0A0H2Z9Y8	PA14_34820
WP_003090436.1;REV__WP_003104535.1;REV__WP_024082420.1	icd	Q02NB5	PA14_30190
WP_003092255.1	PA14_17550	A0A0H2ZEP2	PA14_17550
WP_003140933.1	mucD	A0A0H2Z7B2	PA14_54390
WP_003113871.1	rpoS	A0A0H2ZEU1	PA14_17480
WP_003139730.1	bdhA	A0A0H2ZA47	PA14_38590
WP_004365396.1	PA14_63270	A0A0H2ZHQ9	PA14_63270
WP_003084828.1	bioH	A0A0H2ZKD0	PA14_06530
WP_003096987.1	PA14_72520	A0A0H2ZJT2	PA14_72520
WP_003137803.1	PA14_14020	A0A0H2ZFD5	PA14_14020
WP_003084682.1	gcdH	A0A0H2ZL63	PA14_05840
WP_003093633.1	phzS	A0A0H2ZGC1	PA14_09400
WP_003103050.1;REV__J3KRK5;REV__J3KRZ5;REV__P34896	prpC	A0A0H2Z6P5	PA14_53950
WP_003087775.1	cysB	A0A0H2Z9D1	PA14_41870
WP_003091480.1	gapA	A0A0H2ZDK8	PA14_22890
WP_003095046.1	hitA	A0A0H2ZHY9	PA14_62000
WP_003097303.1	qor	A0A0H2ZJU1	PA14_00250
WP_003140846.1	fumC2	A0A0H2Z7H8	PA14_53220
WP_003140559.1	hchA	Q02IV5	PA14_49710
WP_003116910.1	csy2	Q02MM0	PA14_33320
WP_003141286.1	PA14_57600	A0A0H2ZGQ8	PA14_57600
WP_003093601.1	ddlA	A0A0H2ZG97	PA14_09600
WP_003129062.1	srkA	A0A0H2ZKP1	PA14_06330
WP_003090573.1	cysK	A0A0H2ZCD7	PA14_29110
WP_003140608.1	PA14_50660	A0A0H2Z7I1	PA14_50660
WP_003090885.1	yadG	A0A0H2ZCQ1	PA14_27770
WP_003092499.1;REV__EOT21247.1;REV__WP_003140240.1	PA14_16630	A0A0H2ZEX2	PA14_16630
WP_003095488.1	osmE	A0A0H2ZIC6	PA14_64480
WP_003119987.1	pqsH	Q02N79	PA14_30630
WP_003083762.1;REV__WP_003139209.1	PA14_01470	A0A0H2ZJU3	PA14_01470
WP_003093362.1	PA14_11130	A0A0H2ZFW6	PA14_11130
WP_003094361.1	PA14_57970	Q02GX6	PA14_57970
WP_003110096.1	qor	A0A0H2ZCD3	PA14_29460
WP_003095918.1	pap	A0A0H2ZIR6	PA14_67110
WP_003138492.1	ygfF	A0A0H2ZDB3	PA14_23650
WP_003137556.1	PA14_10560	A0A0H2ZEV4	PA14_10560

## Sheet: Cluster II
NCBI Protein Accession.Version	Gene Name	Protein ID	Locus Tag
WP_003141555.1;AAP81276.1	pilY1	Q02GC2	PA14_60310
WP_003091644.1	fadD2	A0A0H2ZDP4	PA14_21340
WP_003100387.1	gnyB	A0A0H2ZA59	PA14_38460
WP_003093568.1	PA14_09820	A0A0H2ZGB4	PA14_09820
WP_003141219.1	sbcB	A0A0H2ZGF7	PA14_56080
WP_003091189.1;ARG86167.1	mfd	A0A0H2ZD58	PA14_25230
WP_003085813.1	pta	A0A0H2Z6Z4	PA14_53480
WP_003142094.1;P11498	oadA	A0A0H2ZJA2	PA14_71720
WP_003090432.1	clpA	A0A0H2ZAW8	PA14_30230
WP_003100517.1	infB	Q02FS8	PA14_62760
WP_003141268.1	secA	Q02H37	PA14_57220
WP_003099736.1;WP_003122328.1	PA14_72540	A0A0H2ZJF7	PA14_72540
WP_003138294.1	fadD1	A0A0H2ZCP3	PA14_21370
WP_003137972.1	ppc	A0A0H2ZEW7	PA14_16690
WP_004365443.1	ureC	A0A0H2ZI17	PA14_64390
WP_003137710.1	PA14_12450	A0A0H2ZEI7	PA14_12450
WP_003140597.1	PA14_50300	A0A0H2Z7U3	PA14_50300
WP_003094829.1	PA14_60800	A0A0H2ZHF4	PA14_60800
WP_003138545.1	gdhB	A0A0H2ZM32	PA14_24445
WP_016254248.1	PA14_RS09485	Q058_01171	PA14_RS09485
WP_003139227.1	cas3	Q02ML8	PA14_33340
WP_003100271.1;AEO72499.1;A0A0A0MTN9;J3QQX3;A0A0A0MTR6;A0A0C4DFN8;A0A0C4DGN7;A0A0A0MSZ4;A0A0A0MT64;P22570	glyS	Q02V73	PA14_00090
WP_003136955.1	prlC	A0A0H2ZK71	PA14_00790
WP_003112050.1	PA14_10040	A0A0H2ZFZ0	PA14_10040
WP_003090447.1	aceA	A0A0H2ZAX9	PA14_30050
WP_003093138.1;WP_003119204.1	amn	A0A0H2ZFN6	PA14_12490
WP_003138592.1;EOT14713.1	rne	A0A0H2ZCW7	PA14_25560
WP_003082358.1	nrdA	A0A0H2Z855	PA14_49460
WP_003094682.1;AAP84128.1	clpB	A0A0H2ZHB4	PA14_60190
WP_003084635.1	rhlE	A0A0H2ZK67	PA14_05560
WP_003114556.1	aceA	A0A0H2ZIL4	PA14_66290
WP_003124759.1	lon	A0A0H2Z9W7	PA14_41220
WP_003082116.1	PA14_50570	A0A0H2Z7S6	PA14_50570
WP_003085035.1	rpoD	A0A0H2ZLA4	PA14_07520
WP_003087413.1	sucA	A0A0H2Z9D0	PA14_44010
WP_003091593.1;WP_003109168.1	tsp	A0A0H2ZCK1	PA14_21880
WP_003095687.1	parC	A0A0H2ZL55	PA14_65605
WP_003137700.1	leuS	Q02SF5	PA14_12230
WP_016254262.1	PA14_RS08545		PA14_RS08545
WP_003095207.1;P31327	carB	A0A0H2ZHT6	PA14_62910
WP_003141561.1	PA14_60550	A0A0H2ZH67	PA14_60550
WP_003116419.1	gyrA	A0A0H2ZCA6	PA14_23260
WP_003137917.1	purL	A0A0H2ZDW9	PA14_15740
WP_016254285.1	PA14_RS06240	Hypothetical protein	PA14_RS06240
WP_003137827.1;H0Y426	valS	A0A0H2ZF14	PA14_14440
WP_003138844.1	pheT	A0A0H2ZC85	PA14_28710
WP_003095365.1	speA	A0A0H2ZHZ8	PA14_63990
WP_003141715.1	rnr	A0A0H2ZI34	PA14_65200
WP_003085583.1	lon	A0A0H2Z5Y3	PA14_54210
WP_003092375.1	fabZ	Q02RB7	PA14_17190
WP_003138271.1	PA14_21020	A0A0H2ZE56	PA14_21020
WP_003093741.1	fusA1	A0A0H2ZGD8	PA14_08820
WP_003116467.1	[]	[]	[]
WP_003139685.1	PA14_38080	A0A0H2ZAC4	PA14_38080
WP_003098065.1;ASU47498.1	ppsA	Q02KR1	PA14_41670
WP_003109264.1	PA14_47360	A0A0H2Z7A7	PA14_47360
WP_003105217.1	glcB	Q02TT1	PA14_06290
WP_003138532.1	pepN	A0A0H2ZDF7	PA14_24270
WP_003142137.1	polA	A0A0H2ZJK7	PA14_72490
WP_003141953.1	ppk	A0A0H2ZJ53	PA14_69230
WP_011666688.1	gnyA	A0A0H2ZA94	PA14_38480
WP_003141757.1	glnE	A0A0H2ZIM8	PA14_66270
WP_003110216.1	tktA	A0A0H2ZKT8	PA14_07130
WP_003093745.1	rpoC	Q02T86	PA14_08780
WP_011666539.1	rpoB	Q02T87	PA14_08760
WP_003096009.1	typA	A0A0H2ZIV2	PA14_67560
WP_003084436.1	ilvD	Q02U62	PA14_04630
WP_003085627.1	PA14_53970	A0A0H2Z6W1	PA14_53970
WP_003141640.1	PA14_61990	A0A0H2ZHJ7	PA14_61990
WP_003091201.1	topA	A0A0H2ZBW1	PA14_25110
WP_003140815.1	alaS	Q02I63	PA14_52600
WP_003095181.1	pnp	Q02FT2	PA14_62710
WP_003138932.1	nuoG	A0A0H2ZAY4	PA14_29940
WP_003140219.1	ligA	Q02K12	PA14_44660
WP_003141556.1	ileS	Q02GB7	PA14_60370
WP_003095212.1	dnaK	Q02FR1	PA14_62970
WP_003142100.1	PA14_71840	A0A0H2ZJN1	PA14_71840
WP_003097120.1	glmS	A0A0H2ZJZ3	PA14_73170
WP_003086089.1	proS	Q02IB8	PA14_51900
WP_003141898.1	PA14_68360	A0A0H2ZIZ0	PA14_68360
WP_003091204.1	fadB	Q02PH8	PA14_25080
WP_003139920.1	metH	A0A0H2Z8S1	PA14_40670
WP_003095680.1	fimX	A0A0H2ZHA6	PA14_65540
WP_003090437.1	idh	A0A0H2ZC63	PA14_30180
WP_003092366.1	pyrG	Q02RA9	PA14_17290
WP_003141226.1	pykA	A0A0H2ZGA7	PA14_56240
WP_003084848.1	PA14_06640	A0A0H2ZKD5	PA14_06640
WP_003094121.1	murC	Q02H29	PA14_57330
WP_003087944.1	PA14_41130	A0A0H2ZA05	PA14_41130
WP_003092766.1;WP_003119293.1	leuA	A0A0H2ZF63	PA14_15030
WP_003095915.1	opgG	Q02ET9	PA14_67090
WP_003087422.1	lpdG	A0A0H2Z9F5	PA14_43970
WP_003141843.1	thiI	Q02EP8	PA14_67580
WP_003092021.1	metG	Q02QX1	PA14_19050
WP_003110029.1	cysN	A0A0H2ZGI7	PA14_57710
WP_003123218.1	aspS	Q02IC5	PA14_51820
WP_003125595.1	aceF	A0A0H2ZID8	PA14_66310
WP_003095496.1	PA14_64500	A0A0H2ZI28	PA14_64500
WP_003087961.1	adi	A0A0H2Z9Q9	PA14_41020
WP_003139201.1	gcvP2	A0A0H2ZBD3	PA14_33000
WP_003140752.1	CGU42_28375	A0A232D828	CGU42_28375
WP_011666568.1	merA	A0A0H2ZF37	PA14_15460
WP_003100194.1	pgi	Q02FU0	PA14_62620
WP_003139051.1	PA14_31500	A0A0H2ZBV3	PA14_31500
WP_004365024.1	PA14_04870	A0A0H2ZK22	PA14_04870
WP_003094386.1	cafA	A0A0H2ZH28	PA14_58100
WP_003109104.1	dgt	A0A0H2Z7X2	PA14_49840
WP_003091987.1	maeA	Q02QW0	PA14_19190
WP_003139945.1	glnS	Q02KT5	PA14_41380
WP_003094326.1	hisD	A0A0H2ZGJ2	PA14_57780
WP_003084198.1	gabD	A0A0H2ZJR3	PA14_03430
WP_003096308.1	pepP	A0A0H2ZJ38	PA14_69000
WP_016254281.1;WP_003137937.1	PA14_16130	A0A0H2ZEZ5	PA14_16130
WP_003096016.1	glnA	A0A0H2ZIV4	PA14_67600
WP_003096557.1	PA14_70200	A0A0H2ZI72	PA14_70200
WP_003094133.1	murE	A0A0H2ZGP8	PA14_57410
WP_003087739.1	DZ934_05900	A0A2R4B9B2	PA14_RS17120
WP_011666649.1	mxaA	A0A0H2ZAZ7	PA14_34810
WP_003140319.1	aceK	Q02JM4	PA14_46450
WP_016254354.1	PA14_RS29660		PA14_RS29660
WP_003085126.1;ASU47521.1	trpE	A0A0H2ZLM7	PA14_07940
WP_003087446.1	htpG	A0A0H2Z9D9	PA14_43850
WP_003109151.1	dnaA	Q02V80	PA14_00010
WP_003134179.1	PA14_59845	A0A0H2ZM14	PA14_59845
WP_003098578.1	dnaE	A0A0H2ZEI5	PA14_17260
WP_003111375.1	trkA	A0A0H2ZJT5	PA14_00170
WP_003141719.1	amiB	A0A0H2ZI41	PA14_65370
WP_003085224.1	coq7	Q02TB1	PA14_08400
WP_003116231.1	PA14_58350	A0A0H2ZGV2	PA14_58350
WP_003087332.1;Q9UBU3;P21399	acnA	A0A0H2Z808	PA14_44290
WP_003122151.1;WP_014603975.1	mutS	Q02R92	PA14_17500
WP_003110260.1;ASU47406.1	acsA	A0A0H2Z7A9	PA14_52800
WP_003141764.1	metY	A0A0H2ZHF7	PA14_66440
WP_003087875.1	acnB	A0A0H2Z8N2	PA14_41470
WP_003122953.1	ilvG	A0A0H2Z8W5	PA14_46120
WP_003135774.1	argS	Q02EW6	PA14_66750
WP_003141334.1	PA14_58390	A0A0H2ZGN2	PA14_58390
WP_003091478.1	edd	A0A0H2ZDQ9	PA14_22910
WP_003102816.1	dxs	Q02SL1	PA14_11550
WP_003090458.1;ASV64696.1	nuoC	Q02ND1	PA14_29990
WP_003094159.1	PA14_57560	A0A0H2ZGY7	PA14_57560
WP_003138616.1	PA14_25840	A0A0H2ZCU5	PA14_25840
WP_003141615.1	mqoB	A0A0H2ZHI8	PA14_61400
WP_003090677.1	thrS	Q02NP1	PA14_28650
WP_003138263.1	dsdA	Q02QJ1	PA14_20650
WP_003093004.1	prfC	Q02S69	PA14_13410
WP_003137878.1;ASU47452.1	guaA	Q02RS2	PA14_15340
WP_003141930.1	PA14_68810	A0A0H2ZJ25	PA14_68810
WP_003095071.1;AOX29425.1	ilvI	A0A0H2ZGQ7	PA14_62160
WP_003141926.1	gshA	Q02EG1	PA14_68730
WP_003084842.1	PA14_06600	A0A0H2ZLI5	PA14_06600
WP_003094059.1	groL	Q02H55	PA14_57010
WP_003091383.1	purF	A0A0H2ZC62	PA14_23920
WP_003095391.1	accC	A0A0H2ZI43	PA14_64110
WP_003094300.1	trpS	A0A0H2ZGQ0	PA14_57670
WP_003095642.1	purA	Q02F80	PA14_65230
WP_003095192.1	nusA	A0A0H2ZI23	PA14_62770
WP_004365494.1	gpmI	Q02EN5	PA14_67770
WP_003094399.1	gatA	Q02GV8	PA14_58180
WP_003094401.1;WP_071533943.1	PA14_RS23735		PA14_RS23735
WP_003091442.1	rpsA	A0A0H2ZDD5	PA14_23330
WP_003140924.1;REV__B1AH48;REV__Q16762;O15211	putA	A0A0H2Z6N1	PA14_54170
WP_003092622.1	thrC	A0A0H2ZET1	PA14_16090
WP_003092523.1	lysS	Q02RH2	PA14_16530
WP_003141918.1;REV__WP_003140346.1	pckA	Q02EH2	PA14_68580
WP_003139944.1	cysS	Q02KT6	PA14_41360
WP_016254242.1	PA14_RS10235		PA14_RS10235
WP_003096848.1	accC	A0A0H2ZII0	PA14_71740
WP_003111626.1	PA14_01020	A0A0H2ZJR5	PA14_01020
WP_003137857.1	der	Q02RV3	PA14_14930
AID83632.2;WP_003134264.1	aruD	A0A0H2Z7C1	PA14_52670
WP_003091465.1;E9PD92;E7EM57;E7EUI8	zwf	A0A0H2ZDP9	PA14_23070
WP_003103009.1	PA14_13140	A0A0H2ZFA6	PA14_13140
WP_003087407.1	sdhA	A0A0H2Z823	PA14_44030
WP_003137739.1	PA14_13110	A0A0H2ZFJ2	PA14_13110
WP_009313359.1;WP_011666692.1	PA14_11810;exaC	A0A0H2ZFS1	PA14_11810
WP_003109789.1;WP_003119294.1	oprC	A0A0H2ZEY4	PA14_15070
WP_003139101.1	PA14_31850	A0A0H2ZBL7	PA14_31850
WP_003141721.1	yjeF	A0A0H2ZID2	PA14_65390
WP_003142192.1	mnmE	Q02DE1	PA14_73400
WP_003086405.1	flgE	A0A0H2Z7W1	PA14_50450
WP_003136252.1	aldH	A0A0H2ZJ32	PA14_70140
WP_003139698.1	gor	A0A0H2ZA70	PA14_38330
WP_003141686.1	pchA	A0A0H2ZIE2	PA14_64740
WP_003137105.1	pcaB	A0A0H2ZKG5	PA14_02830
WP_003139100.1	PA14_31840	A0A0H2ZBT1	PA14_31840
WP_003138955.1	PA14_30430	A0A0H2ZC53	PA14_30430
WP_003091935.1	PA14_19410	A0A0H2ZE52	PA14_19410
WP_016254365.1;B8ZZ80;		Q13416
WP_003094380.1	PA14_58070	A0A0H2ZGU5	PA14_58070
WP_003138949.1	cysG	Q02NA3	PA14_30340
WP_004365041.1	pyrC	A0A0H2ZL93	PA14_05250
WP_003088773.1	kynU	A0A0H2ZAC8	PA14_37610
WP_003091265.1	PA14_24730	Q02PK7	PA14_24730
WP_003110712.1;WP_003084299.1	spuD	Q02UB7	PA14_03920
WP_003097262.1;REV__WP_003114410.1	dnaN;PA14_28630	A0A0H2ZIW1	PA14_00020
WP_003094130.1	murF	A0A0H2ZGN5	PA14_57390
WP_003110024.1	pmbA	A0A0H2ZH23	PA14_58050
WP_003124067.1	mpl	A0A0H2ZLZ2	PA14_11845
WP_003084679.1	PA14_05820	A0A0H2ZK81	PA14_05820
AKF98070.1;WP_003138264.1	PA14_20670	A0A0H2ZE30	PA14_20670
WP_003084201.1	gabT	A0A0H2ZKQ4	PA14_03450
WP_003092702.1	guaB	A0A0H2ZEW8	PA14_15310
WP_003091177.1	sthA	Q02PF5	PA14_25390
WP_003097631.1	serS	Q02NA4	PA14_30330
WP_003109147.1	glmU	Q02DF6	PA14_73220
WP_003138195.1	mnmC	Q02QU5	PA14_19400
WP_003085824.1	PA14_53400	A0A0H2Z6Z9	PA14_53400
WP_003107781.1	PA14_03855	A0A0H2ZM12	PA14_03855
AEO73294.1;WP_003101248.1	PA14_10530	A0A0H2ZG17	PA14_10530
WP_003082185.1	fliC	A0A0H2Z7X1	PA14_50290
WP_003085555.1	lepA	Q02HR9	PA14_54370
WP_003097268.1;AEB97944.1	gyrB	A0A0H2ZJS1	PA14_00050
WP_003092822.1	hscA	Q02RW4	PA14_14780
WP_004365395.1	yfcY	A0A0H2ZGW6	PA14_63250
WP_003142104.1	uvrD	A0A0H2ZJB0	PA14_71870
WP_003082476.1	ycaC	A0A0H2Z8F2	PA14_48760
WP_003139642.1	fusA2	A0A0H2Z9A2	PA14_37710
WP_003085078.1	prkA	A0A0H2ZKX3	PA14_07680
WP_003093038.1	PA14_13190	A0A0H2ZFI7	PA14_13190
WP_003139388.1	chiC	A0A0H2ZAZ1	PA14_34870
WP_003089860.1	PA14_32280	A0A0H2ZBJ2	PA14_32280
WP_003139645.1	PA14_37745	A0A0H2ZLL2	PA14_37745
WP_003140595.1	fliD	A0A0H2Z834	PA14_50270
WP_003093869.1		Hypothetical protein
WP_003109743.1	PA14_53850	A0A0H2Z6W7	PA14_53850
WP_003133043.1;WP_003111945.1	PA14_03190	A0A0H2ZJP5	PA14_03190
WP_003141741.1	hldE	Q02F21	PA14_66060
WP_024007709.1;WP_003084297.1	spuC	A0A0H2ZKM9	PA14_03900
WP_003109051.1	gpFI	Q02TE1	PA14_08070
WP_003138037.1	PA14_17580	A0A0H2ZEH0	PA14_17580
WP_003112937.1;WP_011666686.1	PA14_03860;PA14_38140	A0A0H2ZKA8	PA14_03860
WP_015502235.1;WP_004365154.1	clpA	A0A0H2ZLE4	PA14_06000
WP_004365409.1	selA	Q02FL3	PA14_63540
WP_003097345.1	PA14_00470	A0A0H2ZIY0	PA14_00470
WP_003095854.1;C9JJX6;E9PDC3;O00192	hslU	Q02EW3	PA14_66790
WP_004365056.1;P23526	ahcY	Q02TY0	PA14_05620
WP_003092253.1	PA14_17570	A0A0H2ZET8	PA14_17570
WP_003139224.1	csy1	Q02ML9	PA14_33330
WP_003141895.1	arcA	A0A0H2ZIP3	PA14_68330
WP_016254361.1	PA14_RS28620	A0A221L652	PA14_RS28620
WP_003141659.1	PA14_62230	A0A0H2ZGR2	PA14_62230
WP_003092142.1	mmsA	A0A0H2ZEC6	PA14_18120
WP_003092520.1	PA14_16550	A0A0H2ZEQ0	PA14_16550
WP_003087471.1	fabB	Q02K94	PA14_43690
WP_003137027.1	CGU42_21495	A0A222DHL8	PA14_RS00725
WP_003141177.1	recC	A0A0H2ZGL4	PA14_55690
WP_003096305.1	ubiH	A0A0H2ZIS9	PA14_68980
WP_003110187.1	selO	Q02EZ4	PA14_66410
WP_003138573.1	moeA2	A0A0H2ZD93	PA14_24910
WP_003142203.1	sun	A0A0H2ZJY3	PA14_00180
WP_071535559.1	ilvA1	ABJ15294.1
WP_003101230.1	mmsA	A0A0H2ZJV2	PA14_01600
WP_003098180.1	cysI	A0A0H2ZA28	PA14_40770
WP_003137554.1	cysI	A0A0H2ZFU6	PA14_10550
WP_003084873.1	nirS	A0A0H2ZLD6	PA14_06750
WP_003138228.1	nosZ	A0A0H2ZE88	PA14_20200
WP_003093663.1	uvrA	A0A0H2ZF88	PA14_09180
WP_003141337.1	PA14_58420	A0A0H2ZGV7	PA14_58420
WP_003139360.1	gapB	A0A0H2ZBA0	PA14_34600
WP_003091320.1	PA14_24300	A0A0H2ZC15	PA14_24300
WP_003095385.1	aroQ1	A0A0H2ZHW1	PA14_64090
WP_003137959.1	PA14_16360	A0A0H2ZEY6	PA14_16360
WP_003096603.1	spoT	A0A0H2ZJ42	PA14_70470
WP_003141923.1	tex	A0A0H2ZJ16	PA14_68710
WP_003141792.1	priA	A0A0H2ZIE1	PA14_66720
WP_003093432.1	PA14_10730	A0A0H2ZFT2	PA14_10730
WP_003100657.1	hom	A0A0H2ZF44	PA14_16070
WP_003138941.1	PA14_30100	A0A0H2ZC08	PA14_30100
EOT10435.1;WP_003137348.1	PA14_07430	A0A0H2ZLJ2	PA14_07430
WP_003092116.1	arnA	Q02R25	PA14_18350
WP_003137504.1	PA14_09660	A0A0H2ZF57	PA14_09660
WP_003094429.1	PA14_58375	A0A0H2ZM75	PA14_58375
WP_003094815.1	ccpR	A0A0H2ZH77	PA14_60700
WP_003092658.1	purT	Q02RM4	PA14_15890
WP_003097012.1	PA14_72690	A0A0H2ZJU5	PA14_72690
WP_009877352.1;WP_003137024.1	PA14_01730	A0A0H2ZKF2	PA14_01730
WP_003103909.1	katA	A0A0H2ZGK4	PA14_09150
WP_003118167.1	PA14_09630	A0A0H2ZG42	PA14_09630
WP_003142054.1;P30837	betB	Q02DY9	PA14_70950
WP_003092065.1	argG	Q02QZ6	PA14_18740
WP_003084290.1	spuB	A0A0H2ZKT2	PA14_03880
WP_011666673.1	hcnC	A0A0H2ZAN8	PA14_36310
WP_003095958.1	hutU	Q02ER6	PA14_67350
WP_003101231.1	aptA	A0A0H2ZK66	PA14_01620
WP_003114758.1;WP_003119873.1	deaD	A0A0H2ZCI6	PA14_27370
WP_003138934.1		A0A221KX73
WP_003135224.1	pcnB	A0A0H2ZHV5	PA14_62560
WP_003138186.1	srmB	A0A0H2ZD66	PA14_19290
ALY77516.1;WP_004365393.1	speE	A0A0H2ZHU7	PA14_63120
WP_003092168.1	glpK	A0A0H2ZEM7	PA14_17960
WP_003093158.1	miaB	Q02SE8	PA14_12350
WP_003109717.1	glpD	A0A0H2ZEE2	PA14_17930
WP_003087022.1	gbuA	A0A0H2Z8R5	PA14_46070
WP_003119196.1	lipA	Q02SG3	PA14_12130
WP_009315733.1	hcnB	A0A0H2Z9M8	PA14_36320
WP_003092832.1	iscS	Q02RW8	PA14_14730
WP_003084815.1	accC	A0A0H2ZL34	PA14_06450
WP_003099290.1	prfA	Q02G09	PA14_61700
WP_003139338.1	PA14_34250	A0A0H2ZBC2	PA14_34250
WP_003091583.1	apeB	Q02Q78	PA14_21990
WP_003130541.1	gltX	Q02PU7	PA14_23560
WP_003131114.1	mnmA	Q02NB8	PA14_30150
WP_003091449.1	mtnA	Q02PX5	PA14_23250
WP_003138552.1	PA14_24600	A0A0H2ZD29	PA14_24600
WP_003096515.1	dadX	A0A0H2ZJ23	PA14_69990
AGV67356.1;WP_003095652.1	hflX	A0A0H2ZH96	PA14_65300
WP_003095001.1	hemA	Q02G08	PA14_61710
WP_003092935.1	rhlB	A0A4U6S9W4
WP_003103107.1	murG	Q02H28	PA14_57340
WP_003084703.1	dbpA	A0A0H2ZKL6	PA14_05950
WP_003094758.1	obg	Q02GB1	PA14_60445
WP_003097294.1	PA14_00210	A0A0H2ZJL6	PA14_00210
WP_003091724.1	recQ	A0A0H2ZE69	PA14_20810
WP_024082579.1		AXL72099.1
WP_003084817.1	PA14_06460	A0A0H2ZLI0	PA14_06460
WP_003141751.1	PA14_66160	A0A0H2ZIL6	PA14_66160
WP_003098270.1;WP_003096511.1	cycB	A0A0H2ZJ18	PA14_69970
WP_003100244.1	mnmG	Q02DE3	PA14_73370
WP_003110506.1	PA14_63830	A0A0H2ZI83	PA14_63830
WP_003112121.1	PA14_02020	A0A0H2ZJY0	PA14_02020
WP_004355240.1;WP_003135130.1	PA14_61720	A0A0H2ZHF6	PA14_61720
WP_003138560.1	dacB	A0A0H2ZD24	PA14_24690
WP_003136086.1	yhiI	A0A0H2ZIU6	PA14_69090
WP_003141173.1	recD	A0A0H2ZF98	PA14_55660
WP_003087308.1	ccoP	A0A0H2Z804	PA14_44360
WP_003140529.1	PA14_49280	A0A0H2Z802	PA14_49280
WP_003102860.1;WP_003084498.1	PA14_04890	A0A0H2ZL01	PA14_04890
WP_003138011.1	dapC	A0A0H2ZES5	PA14_17030
APB62970.1;WP_003128978.1	PA14_05440	A0A0H2ZL36	PA14_05440
WP_003139911.1	cti	A0A0H2Z9M1	PA14_40640
WP_003096892.1	rmd	A0A0H2ZIL5	PA14_72000
WP_003084617.1	bioA	A0A0H2ZLA8	PA14_05460
WP_003083049.1	fliN	A0A0H2Z8E6	PA14_45790
WP_003095681.1;WP_003121162.1	serB	A0A0H2ZI51	PA14_65560
WP_003098634.1	csdA	A0A0H2ZEV8	PA14_16930
WP_003099207.1;WP_003096337.1	ppx	A0A0H2ZJ54	PA14_69220
WP_003089829.1	mexT	A0A0H2ZBR1	PA14_32410
WP_003110158.1	mutT	A0A0H2ZGM7	PA14_57190
WP_003141276.1	murD	A0A0H2ZGX6	PA14_57370
WP_003084351.1	PA14_04140	A0A0H2ZJW5	PA14_04140
WP_003141964.1	argH	Q02EA0	PA14_69500
WP_003113167.1	tyrZ	A0A0H2ZKQ1	PA14_08560
WP_003104132.1	fabF1	A0A0H2ZD57	PA14_25690
WP_003102929.1	fabV	Q02PB3	PA14_25900
WP_004365428.1	purH	Q02FG6	PA14_64200
WP_003141578.1	glyA	A0A0H2ZH93	PA14_60890
WP_003092797.1	hisS	Q02RV6	PA14_14890
WP_003087920.1	tig	Q02KU3	PA14_41250
WP_003096334.1	rho	A0A0H2ZHW8	PA14_69190
WP_003113439.1	yciL	A0A0H2ZDJ6	PA14_23110
WP_003092527.1	PA14_RS06620	A0A072ZPT3	PA14_RS06620
WP_011666772.1	carA	A0A0H2ZHP2	PA14_62930
WP_003084657.1	codA	A0A0H2ZLC4	PA14_05690
WP_003092343.1	truD	Q02R98	PA14_17440
WP_004365367.1	trmA	Q02FV3	PA14_62450
WP_011666712.1	sucB	A0A0H2Z8W8	PA14_44000
WP_003141739.1	PA14_66000	A0A0H2ZHD2	PA14_66000
WP_003084348.1	serA	A0A0H2ZKC4	PA14_04110
WP_003141292.1	hisC1	A0A0H2ZFP0	PA14_57770
WP_003100309.1;WP_003132500.1	sltB1	A0A0H2ZFQ6	PA14_12080
WP_003109337.1	dxr	Q02RC2	PA14_17130
WP_003094932.1	PA14_61290	A0A0H2ZHI0	PA14_61290
WP_003091393.1	PA14_23810	A0A0H2ZDA7	PA14_23810
WP_003084301.1	spuE	A0A0H2ZL00	PA14_03930
WP_003102657.1	pncB2	A0A0H2ZGU3	PA14_56900
WP_003121701.1	aguA	Q02UC5	PA14_03810
WP_003084964.1	fda	A0A0H2ZKH3	PA14_07230
WP_003111486.1	PA14_12330	A0A0H2ZEJ1	PA14_12330

## Sheet: Cluster III
NCBI Protein Accession.Version	Gene Name	Protein ID	Locus Tag
WP_003094686.1;AAP81266.1	rluD	A0A0H2ZH46	PA14_60210
WP_003087504.1	PA14_43520	A0A0H2Z9A3	PA14_43520
WP_003110317.1;ALV75726.1	PA14_65670	A0A0H2ZIF0	PA14_65670
WP_003086063.1	purN	A0A0H2Z6A5	PA14_52050
WP_003120334.1	exsA	A0A0H2Z9N8	PA14_42390
WP_003139928.1	nudC	Q02KW6	PA14_40950
WP_003095846.1	rpmE	Q02EW8	PA14_66710
WP_003091144.1	PA14_25620	A0A0H2ZCW3	PA14_25620
WP_003109509.1	exsD	A0A0H2Z989	PA14_42380
WP_003096441.1	PA14_69780	A0A0H2ZJA6	PA14_69780
WP_003141619.1	hemH	Q02G19	PA14_61580
WP_003107181.1;AGO41588.1	nrdR	Q02SM4	PA14_11380
WP_003087592.1	PA14_43040	A0A0H2Z8A7	PA14_43040
WP_003084583.1	pilG	A0A0H2ZL28	PA14_05320
WP_003137683.1	PA14_11970	Q02SH7	PA14_11970
WP_003097654.1	mutT	A0A0H2ZC83	PA14_30160
WP_003092594.1	PA14_16210	A0A0H2ZES1	PA14_16210
WP_003090890.1	PA14_27710	A0A0H2ZCG1	PA14_27710
WP_004365179.1	pxpA	A0A0H2ZKC5	PA14_06420
WP_003109191.1	csaA	A0A0H2ZDQ5	PA14_22570
WP_003130641.1	PA14_24580	A0A0H2ZD95	PA14_24580
WP_003095021.1	yadF	A0A0H2ZHI9	PA14_61860
WP_003140840.1	phhA	A0A0H2Z794	PA14_52990
AGI84697.1;WP_003136463.1	PA14_72700	A0A0H2ZJG5	PA14_72700
WP_003089408.1	PA14_34670	A0A0H2ZB95	PA14_34670
WP_003130049.1	arnB	Q02R23	PA14_18370
WP_003093600.1	PA14_09610	A0A0H2ZGG7	PA14_09610
WP_003087779.1;WP_003120317.1	cysH	Q02KP7	PA14_41840
WP_003097300.1	tsaC	Q02V59	PA14_00240
WP_003089806.1	PA14_32520	A0A0H2ZAE8	PA14_32520
WP_003092745.1	PA14_15100	A0A0H2ZF58	PA14_15100
WP_003104990.1;WP_003091329.1	PA14_24260	A0A0H2ZDB9	PA14_24260
WP_003141754.1	waaC	A0A0H2ZID3	PA14_66240
WP_003116089.1	fdhE	A0A0H2ZHX4	PA14_63550
WP_003082601.1	cobT	Q02JC0	PA14_47670
WP_003087637.1	PA14_42860	Q02KG3	PA14_42860
WP_003093938.1	fumA	A0A0H2ZFE6	PA14_56300
WP_003085237.1	PA14_08440	A0A0H2ZLG1	PA14_08440
WP_003111241.1	bioD	Q02TR2	PA14_06570
WP_003140843.1	PA14_53180	Q02I17	PA14_53180
WP_004365369.1	sfsA	Q02FV2	PA14_62470
WP_011666563.1	PA14_15350	A0A0H2ZE01	PA14_15350
WP_003091601.1	rdgC	Q02Q95	PA14_21790
WP_003092857.1;WP_003100607.1	tgt	Q02RX7	PA14_14600
WP_003111119.1	aguB	A0A0H2ZKM5	PA14_03830
WP_015502217.1	trmB	Q02U31	PA14_05000
WP_003086256.1	PA14_51320	A0A0H2Z7U6	PA14_51320
WP_003102417.1	rlmD	Q02I93	PA14_52190
WP_003141910.1	PA14_68510	A0A0H2ZIQ1	PA14_68510
WP_003109905.1	waaF	A0A0H2ZHE9	PA14_66250
WP_003092679.1	PA14_15770	A0A0H2ZF17	PA14_15770
WP_003094894.1	dctP	A0A0H2ZHG9	PA14_61080
WP_003138269.1	cyp23	A0A0H2ZDS4	PA14_20970
WP_003137977.1	rsmJ	Q02RF2	PA14_16770
WP_003084639.1;WP_003118821.1	metF	A0A0H2ZKY2	PA14_05590
WP_003097293.1	def	A0A0H2ZK18	PA14_00200
WP_003134739.1	rsmI	A0A0H2ZGH3	PA14_57470
WP_003087949.1	gloB	Q9I2T1	PA14_RS16650
WP_003138105.1	PA14_18590	Q02R10	PA14_18590
WP_011666670.1	PA14_36200	A0A0H2Z9N7	PA14_36200
WP_003136000.1	drgA	A0A0H2ZIR2	PA14_68560
WP_003131823.1	ansA	A0A0H2ZB07	PA14_35440
WP_003096508.1	xpt	Q02E64	PA14_69940
WP_003132524.1	thiE	Q02SE4	PA14_12400
WP_003092809.1	rlmN	Q02RW0	PA14_14830
WP_003137737.1	PA14_13090	A0A0H2ZFK4	PA14_13090
WP_003096254.1	rimK	Q02EG7	PA14_68660
WP_003084438.1	PA14_04640	A0A0H2ZL43	PA14_04640
WP_003106330.1	PA14_67850	A0A0H2ZHM7	PA14_67850
WP_003085219.1	PA14_08380	A0A0H2ZL25	PA14_08380
WP_003120370.1	algQ	A0A0H2ZIV8	PA14_69390
WP_003096857.1	PA14_71780	A0A0H2ZJM4	PA14_71780
WP_003098317.1	gmk	A0A0H2ZJE1	PA14_70440
WP_003138595.1	PA14_25590	A0A0H2ZD59	PA14_25590
WP_003091129.1	pabC	A0A0H2ZCV9	PA14_25710
WP_003094350.1	PA14_57900	A0A0H2ZGT0	PA14_57900
WP_003111415.1	queC	Q02ID8	PA14_51670
WP_003092052.1	PA14_18870	A0A0H2ZEH7	PA14_18870
WP_003094297.1	zapE	A0A0H2ZGZ2	PA14_57650
WP_003104372.1	fruR	A0A0H2ZEL0	PA14_18230
WP_003109502.1	pcrV	A0A0H2Z8G0	PA14_42470
WP_003103810.1	PA14_56660	A0A0H2ZGJ3	PA14_56660
WP_003096618.1	PA14_70550	A0A0H2ZJ47	PA14_70550
WP_003098780.1	queF	Q02NW3	PA14_27850
WP_003087648.1	prmB	A0A0H2Z8D9	PA14_42790
WP_003129339.1	PA14_09690	A0A0H2ZG93	PA14_09690
WP_003082192.1	fliS	A0A0H2Z6T1	PA14_50250
WP_003086720.1	PA14_48190	A0A0H2Z805	PA14_48190
WP_003146131.1	gluQ	Q02FU9	PA14_62510
WP_003090504.1	norR	A0A0H2ZB04	PA14_29620
WP_003110565.1	thrB	Q02DL4	PA14_72510
WP_003087548.1	selU	Q02KC8	PA14_43270
	PA14_59840	ABJ13892.1;AAP84160.1	PA14_59840
WP_003096197.1	arcB	A0A0H2ZHQ2	PA14_68340
WP_003117352.1	dhs	A0A0H2ZCV0	PA14_27330
WP_003115119.1	phzB2	Q02L47	PA14_39960
WP_003111049.1	CL-19	Q6X2Y7	PA14_RS14560
WP_003082999.1	lasR	A0A0H2Z901	PA14_45960
WP_004365023.1	PA14_04810	A0A0H2ZKG0	PA14_04810
WP_003095196.1	glmM	Q02FS3	PA14_62840
WP_003095690.1	parE	A0A0H2ZIJ2	PA14_65660
WP_003086247.1	pqsE	A0A0H2Z6F6	PA14_51380
WP_003119559.1	rhlR	A0A0H2ZEG8	PA14_19120
WP_003086448.1	fleQ	A0A0H2Z7X4	PA14_50220
WP_003087924.1	clpX	Q02KU5	PA14_41230
WP_003137488.1	phzE1	A0A0H2ZG56	PA14_09440
WP_003111047.1	PA14_35790	A0A0H2ZB11	PA14_35790
WP_003086547.1	nrdB	A0A0H2Z7Z1	PA14_49470
WP_003093974.1	PA14_56590	A0A0H2ZGK0	PA14_56590
WP_003134060.1	exoU	A0A0H2Z7I6	PA14_51530
WP_003141697.1	azu	A0A0H2ZI65	PA14_65000
WP_003104841.1	PA14_71030	A0A0H2ZJH0	PA14_71030
WP_003087115.1	cheB	A0A0H2Z912	PA14_45580
WP_003093926.1	PA14_56220	A0A0H2ZFE1	PA14_56220
WP_003094756.1	proB	Q02GB2	PA14_60420
WP_003095811.1	PA14_66460	A0A0H2ZIN6	PA14_66460
WP_003137052.1	PA14_02220	A0A0H2ZK98	PA14_02220
WP_003142098.1	yegQ	A0A0H2ZII7	PA14_71820
WP_003139784.1	rbsR	A0A0H2Z911	PA14_39300
WP_003087546.1	selD	A0A0H2Z9A9	PA14_43280
WP_003095177.1	PA14_62690	A0A0H2ZHN3	PA14_62690
WP_003096199.1	arcC	A0A0H2ZIN7	PA14_68350
WP_003084948.1	metK	Q02TL9	PA14_07090
WP_003138473.1	orfH	A0A0H2ZDN3	PA14_23380
WP_003096352.1	hemB	A0A0H2ZIV9	PA14_69240
WP_003085814.1	ackA	Q02HZ4	PA14_53470
WP_003098274.1	dadA	A0A0H2ZJB9	PA14_70040
WP_003098292.1	coaC	A0A0H2ZJE6	PA14_70240
WP_003110785.1	gda1	A0A0H2Z7V3	PA14_44770
WP_003132522.1	hemL	Q02SE5	PA14_12390
WP_003096179.1	rmlB	A0A0H2ZIN4	PA14_68170
WP_003092483.1	yeaZ	A0A0H2ZEW0	PA14_16710
ABR83869.1;WP_003083070.1	fliA	A0A0H2Z926	PA14_45630
WP_003084528.1	PA14_05060	A0A0H2ZK38	PA14_05060
WP_003090497.1	PA14_29710	A0A0H2ZC91	PA14_29710
ABR84444.1;WP_003139946.1	miaE	A0A0H2Z9G6	PA14_41430
WP_003084819.1	PA14_06480	A0A0H2ZKQ0	PA14_06480
WP_003112447.1	PA14_48590	A0A0H2Z7Y2	PA14_48590
WP_004365459.1	PA14_64520	A0A0H2ZHY7	PA14_64520
WP_003082488.1	PA14_48710	A0A0H2Z7X5	PA14_48710
WP_003084858.1	nirH	A0A0H2ZKR1	PA14_06680
WP_003091728.1	cheR	A0A0H2ZCU0	PA14_20760
WP_003095970.1	hutC	A0A0H2ZII8	PA14_67420
WP_003141928.1	argE	A0A0H2ZHT4	PA14_68770
WP_003082265.1	PA14_49850	A0A0H2Z6W0	PA14_49850
WP_003092971.1	PA14_13720	A0A0H2ZFJ9	PA14_13720
WP_003084824.1	bioB	Q02TR6	PA14_06500
WP_003138498.1	leuD	Q02PT3	PA14_23760
WP_003089025.1	hcnA	A0A0H2ZAW9	PA14_36330
WP_003087708.1	pcrH	A0A0H2Z9G1	PA14_42460
WP_003112819.1	PA14_60560	A0A0H2ZHM4	PA14_60560
WP_003084488.1	PA14_04820	A0A0H2ZK17	PA14_04820
WP_003098330.1	rubA1	A0A0H2ZJG8	PA14_70640
WP_003092050.1	nth	A0A0H2ZEF6	PA14_18880
WP_003095483.1	ALP65_03036	A0A069Q2A7	PA14_RS26345
WP_003112543.1	PA14_51205	A0A0H2ZM53	PA14_51205
WP_003086702.1	PA14_48400	A0A0H2Z8I1	PA14_48400
WP_003101229.1	phnA	A0A0H2ZK57	PA14_01560
WP_003090655.1	PA14_28730	A0A0H2ZB79	PA14_28730
WP_003086023.1	PA14_52280	A0A0H2Z7E0	PA14_52280
WP_003095524.1	PA14_64640	A0A0H2ZHZ5	PA14_64640
WP_003096992.1	np20	A0A0H2ZJL1	PA14_72560
WP_003100251.1	rnpA	Q02DD9	PA14_73420
WP_003099996.1	pncB1	A0A0H2ZIG0	PA14_64960
WP_003104358.1	PA14_18180	A0A0H2ZEP0	PA14_18180
WP_003085175.1	gpFII	A0A0H2ZL04	PA14_08090
WP_003095286.1	PA14_63360	A0A0H2ZGX5	PA14_63360
WP_003092163.1	ybaK	A0A0H2ZEQ7	PA14_17990
WP_003110788.1	moaD	A0A0H2ZFJ5	PA14_13240
WP_003091011.1	cobI	A0A0H2ZCZ6	PA14_26510
WP_003094337.1	ttg2D	A0A0H2ZGS4	PA14_57840
WP_003114198.1	PA14_53820	A0A0H2Z601	PA14_53820
WP_003098273.1	PA14_70010	A0A0H2ZJD3	PA14_70010
WP_003110175.1	fbp	Q02EQ6	PA14_67490
ASU47429.1;WP_003097314.1	aroE	A0A0H2ZJY6	PA14_00290
WP_003141273.1	ddlB	A0A0H2ZFL3	PA14_57320
WP_003099587.1;AGV67082.1	folB	A0A0H2ZKJ2	PA14_07590
WP_031632378.1	PA14_RS08925	Hypothetical protein	PA14_RS08925
WP_003141835.1	gloA3	A0A0H2ZIJ3	PA14_67500
WP_003091137.1	fabG	A0A0H2ZD54	PA14_25660
WP_003106063.1;WP_003119210.1	PA14_12570	A0A0H2ZFN2	PA14_12570
WP_003110964.1	PA14_44120	A0A0H2Z9C3	PA14_44120
WP_003092248.1	PA14_17600	A0A0H2ZEP9	PA14_17600
WP_003123029.1;AFM66630.1	cmoA	Q02HS7	PA14_54260
WP_003091113.1	PA14_25810	A0A0H2ZD46	PA14_25810
WP_003088853.1	PA14_37080	A0A0H2Z9G7	PA14_37080
WP_003139776.1	PA14_39100	A0A0H2ZA53	PA14_39100
WP_003091351.1	fadH1	A0A0H2ZDE2	PA14_24170
WP_003096276.1	gspE	A0A0H2ZIS8	PA14_68820
WP_003109902.1	waaX	A0A0H2ZIA4	PA14_66210
WP_003138070.1	fruB	A0A0H2ZEJ3	PA14_18250
WP_003140152.1	PA14_43790	A0A0H2Z991	PA14_43790
WP_003138896.1	PA14_29470	A0A0H2ZCB9	PA14_29470
WP_003106791.1;WP_023434750.1	fdoG_3	A0A081HS78	PA14_RS26015
WP_003110016.1	pilU	A0A0H2ZL88	PA14_05190
WP_003093959.1	PA14_56510	A0A0H2ZGR6	PA14_56510
ALS11865.1;WP_003138636.1	cobW	A0A0H2ZD37	PA14_25960
WP_003086042.1	relA	A0A0H2Z7P3	PA14_52180
WP_003111046.1	PA14_35780	A0A0H2Z9R8	PA14_35780
WP_003120722.1	rimO	Q02I76	PA14_52420
WP_003083943.1	cheY	A0A0H2ZJB8	PA14_02260
WP_003091399.1	leuC	Q02PT4	PA14_23750
WP_003138054.1	glpK	A0A0H2ZED7	PA14_18010
WP_003137497.1;WP_009877875.1	phzA1;phzA2	A0A0H2ZGH8	PA14_09480
WP_003137850.1	ycfJ	A0A0H2ZF00	PA14_14660
WP_003139787.1	rbsB	A0A0H2ZA91	PA14_39350
WP_016254152.1
WP_003142144.1	PA14_72650	A0A0H2ZJL7	PA14_72650
WP_003084872.1	nirM	A0A0H2ZKE3	PA14_06740
WP_003137316.1	nirE	A0A0H2ZL42	PA14_06660
WP_003137314.1	nirN	A0A0H2ZLC5	PA14_06650
WP_003141949.1	PA14_68940	A0A0H2ZIT7	PA14_68940
WP_003087267.1	hemN	A0A0H2Z7Z6	PA14_44470
WP_011666721.1	napA	Q02IZ4	PA14_RS20000
WP_003131051.1;ALY75961.1	PA14_29230	A0A0H2ZCC5	PA14_29230
WP_003088307.1	rbsK	A0A0H2ZA34	PA14_39280
WP_003142051.1	betA	Q02DZ0	PA14_70940
WP_003087062.1;WP_003083010.1	rsaL	A0A0H2Z7N2	PA14_45950
WP_003139809.1	metE	Q02L76	PA14_39590
WP_003084852.1	nirJ	A0A0H2ZLJ1	PA14_06670
WP_003141589.1	PA14_61150	A0A0H2ZHH2	PA14_61150
WP_003094724.1	ispH	Q02GC0	PA14_60330
WP_016254346.1	C0044_00885	A0A072ZG23	PA14_RS00530
WP_003139882.1	PA14_40200	A0A0H2ZA35	PA14_40200
WP_003094862.1	PA14_60960	A0A0H2ZH99	PA14_60960
WP_003116203.1	PA14_57200	A0A0H2ZGN8	PA14_57200
WP_003090455.1	nuoB	Q02ND0	PA14_30010
WP_003138072.1	fruK	A0A0H2ZEN6	PA14_18260
WP_003095037.1	PA14_61960	A0A0H2ZHP0	PA14_61960
WP_003136264.1	PA14_70360	A0A0H2ZJ40	PA14_70360
EOT21270.1;WP_011666715.1	dnaX	A0A0H2Z990	PA14_44630
WP_003090460.1	nuoE	A0A0H2ZC94	PA14_29980
WP_003114119.1	PA14_72360	A0A0H2ZJR7	PA14_72360
WP_003084860.1	nirG	A0A0H2ZKE0	PA14_06690
WP_003106612.1	PA14_00780	A0A0H2ZK15	PA14_00780
WP_003092488.1	PA14_16680	A0A0H2ZDQ3	PA14_16680
WP_003138752.1	PA14_27470	A0A0H2ZCS1	PA14_27470
WP_003084676.1	amaB	A0A0H2ZKK9	PA14_05810
WP_003140326.1	PA14_46520	A0A0H2Z7I2	PA14_46520
WP_003097235.1	atpE	Q02DE9	PA14_73300
WP_003099919.1	dhT	A0A0H2ZKY9	PA14_05770
EKA43011.1;EOT18430.1
WP_003084864.1	nirD	A0A0H2ZL47	PA14_06710
WP_003086877.1	dctD_1	Q9I676	PA14_RS00530
WP_003091520.1	PA14_22530	A0A0H2ZDN4	PA14_22530
WP_003139566.1	katE	A0A0H2ZAR6	PA14_36810
WP_003093025.1	moaE	A0A0H2ZFI2	PA14_13250
WP_003141908.1	attL	A0A0H2ZHR8	PA14_68500
WP_003093155.1	PA14_12370	A0A0H2ZFP1	PA14_12370
WP_003138396.1	PA14_22270	A0A0H2ZCH4	PA14_22270
WP_003095476.1	yegD	A0A0H2ZI21	PA14_64450
WP_003141588.1	PA14_61130	A0A0H2ZHQ5	PA14_61130
WP_003086060.1	PA14_52070	A0A0H2Z753	PA14_52070
WP_003137871.1	xseA	Q02RT0	PA14_15230
WP_003111330.1	PA14_45430	A0A0H2Z8H7	PA14_45430
WP_003095221.1	pdhR	A0A0H2ZHP6	PA14_63070
WP_003083850.1	PA14_01830	Q02UT0	PA14_01830
EOT11302.1;WP_003138038.1	potD	A0A0H2ZEN8	PA14_17610
WP_003082436.1	phoP	A0A0H2Z7U0	PA14_49180
WP_003093668.1	bfrA	A0A0H2ZG72	PA14_09160
WP_003097311.1	hemF	Q02V57	PA14_00280
WP_003094005.1	sodB	A0A0H2ZGT4	PA14_56780
WP_003109125.1	PA14_72660	A0A0H2ZJT4	PA14_72660
WP_003087596.1	PA14_43030	A0A0H2Z9C1	PA14_43030
WP_003087757.1	PA14_41970	A0A0H2Z8J8	PA14_41970
WP_003090571.1	PA14_29130	A0A0H2ZB44	PA14_29130
WP_003092078.1	bfrB	A0A0H2ZEH2	PA14_18670
WP_003106207.1;WP_003138268.1	hldD	A0A069Q7K3	PA14_RS08400
WP_003124150.1	adhC	A0A0H2ZDH3	PA14_17400
WP_003142085.1	adhA	A0A0H2ZJM2	PA14_71630
WP_003099129.1;WP_003119903.1	PA14_28340	A0A0H2ZCM5	PA14_28340
WP_003086357.1	pdxH	Q02IL5	PA14_50800
WP_003089038.1	PA14_36270	A0A0H2Z9N2	PA14_36270
WP_016254088.1	PA14_RS22985	A0A1T2V3B2	PA14_RS22985
WP_003137319.1	nirQ	A0A0H2ZL51	PA14_06770
WP_003091943.1	PA14_19380	A0A0H2ZED2	PA14_19380
WP_003091672.1	PA14_21220	A0A0H2ZDQ2	PA14_21220
WP_003109942.1	purM	Q02IA6	PA14_52040
WP_003094873.1	PA14_61010	A0A0H2ZGF1	PA14_61010
WP_003094072.1	PA14_57050	A0A0H2ZGM0	PA14_57050
WP_003096934.1	PA14_72260	A0A0H2ZJJ1	PA14_72260
WP_003094763.1	ispB	A0A0H2ZGA4	PA14_60470
WP_003095248.1	cueR	A0A0H2ZHX9	PA14_63170
WP_003092800.1;WP_023980157.1	ispG	Q9HXJ4
WP_003082273.1	gsp69	A0A0H2Z884	PA14_49800
WP_003138034.1	PA14_17410	A0A0H2ZER0	PA14_17410
WP_003103552.1	PA14_32420	A0A0H2ZBQ3	PA14_32420
WP_003084569.1	pyrB	Q02U10	PA14_05260
WP_003084891.1	dnr	A0A0H2ZKS2	PA14_06870
WP_003104356.1	PA14_18160	A0A0H2ZEJ8	PA14_18160
WP_003093604.1	PA14_09550	A0A0H2ZG47	PA14_09550
WP_003109458.1	nadE	Q02F98	PA14_64980
WP_003091395.1	leuB	A0A0H2ZDG4	PA14_23790
WP_003093084.1	tesB	A0A0H2ZEF8	PA14_12870
WP_003112591.1	ldhA	A0A0H2Z739	PA14_52270
WP_003141913.1	PA14_68530	A0A0H2ZJ03	PA14_68530
WP_003092968.1	narL	A0A0H2ZF59	PA14_13730
WP_003086252.1	mvfR	A0A0H2Z7A6	PA14_51340
WP_003137748.1	PA14_13300	A0A0H2ZFI8	PA14_13300
WP_003140761.1	PA14_51600	A0A0H2Z7S1	PA14_51600
WP_003138298.1	hrpA	A0A0H2ZDX4	PA14_21400
WP_016254291.1	PA14_RS06040	A0A3E1NA55	PA14_RS06040
WP_003086769.1	cobO	A0A0H2Z835	PA14_47790
WP_003087989.1	PA14_40880	A0A0H2Z8R0	PA14_40880
WP_003096684.1	betI	Q02DY8	PA14_70970
WP_003099390.1	yncA	A0A0H2ZI59	PA14_64360
ALY80819.1;WP_003140083.1	PA14_42980	A0A0H2Z8C7	PA14_42980
WP_003086503.1	PA14_49790	A0A0H2Z6W3	PA14_49790
WP_003140328.1	PA14_46540	A0A0H2Z8A6	PA14_46540
WP_003086626.1	PA14_48780	A0A0H2Z886	PA14_48780
WP_003091119.1	pilZ	A0A0H2ZD30	PA14_25770
WP_003134054.1	spcU	A0A0H2Z7J4	PA14_51520
WP_003138476.1	orfJ	A0A0H2ZDK6	PA14_23410
WP_003092531.1	wspR	A0A0H2ZEX4	PA14_16500
WP_071534981.1		A0A1T2ULE5
WP_003098558.1;WP_003159496.1	pcm	Q02R96	PA14_17460
WP_003093969.1	PA14_56550	A0A0H2ZGC5	PA14_56550
WP_003095166.1;WP_003100541.1	PA14_62660	A0A0H2ZHV9	PA14_62660
WP_003098648.1	PA14_16790	A0A0H2ZEW6	PA14_16790
WP_003130016.1	mmsB	A0A0H2ZDC2	PA14_18140
WP_003104199.1	accD	Q02PS5	PA14_23860
WP_003141539.1	dtd	A0A0H2ZHA8	PA14_60100
WP_003087288.1;REV__J3KRY3;REV__S4R3P3;REV__J3QLE5;REV__P63162;REV__P14678	fixG	A0A0H2Z7Z9	PA14_44420
WP_003141978.1	PA14_69700	A0A0H2ZJB6	PA14_69700
WP_003088336.1;WP_003111315.1	yheS_3	A0A072ZCL5
WP_003094451.1	dppD	A0A0H2ZGN6	PA14_58470
WP_003140547.1	PA14_49480	A0A0H2Z6X8	PA14_49480
WP_004365174.1	PA14_06260	A0A0H2ZLG4	PA14_06260
WP_003095622.1	dnaB	A0A0H2ZIC2	PA14_65130
WP_003096187.1	PA14_68250	A0A0H2ZIN9	PA14_68250
WP_003140537.1	PA14_49330	A0A0H2Z7Z8	PA14_49330
WP_003103238.1	rmf	A0A0H2ZDC6	PA14_24650
WP_003137196.1	PA14_03360	A0A0H2ZK79	PA14_03360
WP_003084314.1	PA14_04010	A0A0H2ZKB4	PA14_04010
WP_003085566.1	era	Q02HS3	PA14_54320
WP_003091451.1	ubiG	Q02PX7	PA14_23220
WP_003097243.1	soj	A0A0H2ZJZ9	PA14_73350
WP_003090946.1	erfK	A0A0H2ZCT9	PA14_27180
WP_003096210.1	ygaU	A0A0H2ZIP1	PA14_68400
WP_003090368.1	potF	A0A0H2ZC59	PA14_30570
WP_003094899.1	PA14_61120	A0A0H2ZHA9	PA14_61120
WP_003120416.1	PA14_43190	A0A0H2Z9I1	PA14_43190
WP_003106611.1	PA14_00770	A0A0H2ZJY8	PA14_00770
WP_003082056.1	PA14_50740	A0A0H2Z6N8	PA14_50740
WP_003093337.1	oprG	A0A0H2ZFN3	PA14_11270
WP_003100631.1	PA14_57570	A0A0H2ZGP4	PA14_57570
WP_003083630.1	PA14_00820	A0A0H2ZJZ5	PA14_00820
WP_003094157.1	PA14_57540	A0A0H2ZGH7	PA14_57540
WP_003137983.1	PA14_16840	A0A0H2ZES8	PA14_16840
WP_003114548.1	PA14_66120	A0A0H2ZIC4	PA14_66120
WP_003138479.1;EOT14880.1	orfL	A0A0H2ZDC7	PA14_23440
WP_003085808.1	PA14_53500	A0A0H2Z614	PA14_53500
WP_003101254.1;WP_003137552.1	fixG	A0A0H2ZG66	PA14_10540
WP_003092645.1	ffh	A0A0H2ZF03	PA14_15960
WP_003103462.1	ubiE	Q02EV4	PA14_66900
WP_003082250.1	PA14_49930	A0A0H2Z7Y8	PA14_49930
WP_003111636.1	PA14_67860	A0A0H2ZIL0	PA14_67860
WP_003083169.1	PA14_45150	A0A0H2Z8X8	PA14_45150
WP_003086045.1	mazG	A0A0H2Z697	PA14_52160
WP_003111181.1	PA14_23630	A0A0H2ZDH0	PA14_23630
WP_003091899.1	PA14_19600	A0A0H2ZED8	PA14_19600
WP_003092090.1	argF	A0A0H2ZEJ6	PA14_18610
WP_003102876.1	mutM	Q02U58	PA14_04670
WP_009316251.1	nfxB	A0A0H2ZHF9	PA14_60860
WP_003092662.1	PA14_15870	A0A0H2ZF16	PA14_15870
WP_003110316.1	icc	A0A0H2ZI99	PA14_65690
WP_003084655.1	PA14_05660	A0A0H2ZKY6	PA14_05660
WP_003092495.1	PA14_16640	A0A0H2ZEW4	PA14_16640
WP_003095443.1	ureA	Q02FF4	PA14_64350
WP_003096657.1	PA14_70790	A0A0H2ZJG2	PA14_70790
WP_003123220.1	PA14_52020	A0A0H2Z7E9	PA14_52020
WP_003137855.1	PA14_14900	A0A0H2ZE27	PA14_14900
WP_003140624.1	PA14_50860	A0A0H2Z6N0	PA14_50860
WP_003095211.1	dnaJ	Q02FR2	PA14_62960
WP_003084637.1	PA14_05580	A0A0H2ZL45	PA14_05580
WP_003114176.1;WP_003085519.1;Q9Y3R5	PA14_54540	A0A0H2Z6Z0	PA14_54540
WP_003114430.1	ordL	A0A0H2ZCL9	PA14_28180
WP_003087318.1	ccoO	A0A0H2Z960	PA14_44350
WP_004365390.1	lldD	Q02FQ1	PA14_63090
WP_003118255.1	PA14_12160	A0A0H2ZFU8	PA14_12160
WP_003096645.1	ubiC	Q02E05	PA14_70720
WP_003117289.1	PA14_35840	Q02M20	PA14_35840
WP_003093967.1	PA14_56540	A0A0H2ZFG1	PA14_56540
WP_003099281.1	prs	A0A0H2ZHV4	PA14_61770
WP_003135237.1	truB	Q02FT0	PA14_62730
WP_003082431.1	oprH	A0A0H2Z863	PA14_49200
WP_003091709.1	PA14_21010	A0A0H2ZE06	PA14_21010

## Sheet: Cluster IV
NCBI Protein Accession.Version	Gene Name	Protein ID	Locus Tag
WP_003141530.1;AAP84138.1	PA14_60050	A0A0H2ZHA5	PA14_60050
WP_003099687.1	PA14_72920	A0A0H2ZJV0	PA14_72920
WP_003095204.1	yhbY	A0A0H2ZHN7	PA14_62880
WP_003085869.1	PA14_53120	A0A0H2Z784	PA14_53120
WP_003118024.1	PA14_68480	A0A0H2ZJ04	PA14_68480
WP_003116998.1	PA14_51090	A0A0H2Z7M3	PA14_51090
WP_003109274.1	sseA	A0A0H2Z797	PA14_47500
WP_003109185.1	ppiA	A0A0H2ZDH5	PA14_22450
WP_003111452.1;WP_003142078.1	PA14_71570	A0A0H2ZJL9	PA14_71570
WP_003081964.1	yfcG	A0A0H2Z7P9	PA14_50970
WP_003140323.1	fabF2	A0A0H2Z8T3	PA14_46490
WP_003091278.1	PA14_24610	A0A0H2ZBZ5	PA14_24610
WP_003096773.1	ltaA	A0A0H2ZJK0	PA14_71440
WP_031632349.1	PA14_RS06235	AOE89531.1	PA14_RS06235
WP_004355294.1	PA14_41800	A0A0H2Z9D5	PA14_41800
WP_003082887.1	PA14_46440	A0A0H2Z7I7	PA14_46440
WP_003087987.1	PA14_40890	A0A0H2ZA18	PA14_40890
WP_003112758.1	PA14_57040	A0A0H2ZGV5	PA14_57040
WP_003088567.1	scoB	A0A0H2Z946	PA14_38640
WP_003090868.1	tal	Q02NV3	PA14_27960
WP_003140489.1	yieF	A0A0H2Z841	PA14_48740
WP_003100943.1	gshB	A0A0H2ZK52	PA14_05310
WP_003140937.1	mucB	A0A0H2Z6T8	PA14_54410
WP_003091406.1	PA14_23670	A0A0H2ZC77	PA14_23670
WP_003092781.1	yafV	A0A0H2ZFB9	PA14_14960
WP_003109958.1	gpsA	Q02K99	PA14_43640
WP_003083593.1	PA14_00670	A0A0H2ZJX7	PA14_00670
WP_003140859.1	btuE	A0A0H2Z616	PA14_53420
WP_003140847.1	PA14_53230	A0A0H2Z6V6	PA14_53230
WP_003094664.1	PA14_58820	A0A0H2ZGZ0	PA14_58820
WP_003093220.1	PA14_11910	A0A0H2ZFW1	PA14_11910
WP_003137961.1	PA14_16370	A0A0H2ZEY1	PA14_16370
WP_003084686.1;WP_073637077.1		A0A069Q9K6	PA14_RS02365
WP_003097046.1	PA14_72840	A0A0H2ZJN2	PA14_72840
WP_003087823.1	PA14_41640	Q02KR3	PA14_41640
WP_003094089.1	PA14_57180	A0A0H2ZGW5	PA14_57180
WP_003091579.1	minD	A0A0H2ZDV1	PA14_22020
WP_003110581.1	PA14_04300	A0A0H2ZKQ5	PA14_04300
WP_003138599.1	tmk	Q02PC5	PA14_25740
WP_003093223.1	PA14_11890	A0A0H2ZFS5	PA14_11890
WP_003093235.1	PA14_11750	A0A0H2ZFJ6	PA14_11750
WP_003141761.1	msrA	Q02EZ9	PA14_66330
WP_003090061.1	PA14_30800	A0A0H2ZC47	PA14_30800
WP_003091706.1	clpP	A0A0H2ZDR8	PA14_21030
WP_003096181.1	rmlA	A0A0H2ZIM7	PA14_68200
WP_003092262.1	cinA	A0A0H2ZEQ4	PA14_17520
WP_003110705.1	ycgM	A0A0H2ZKV0	PA14_04150
WP_003138614.1	PA14_25830	A0A0H2ZD47	PA14_25830
WP_003094302.1	PA14_57680	A0A0H2ZGR3	PA14_57680
WP_003084733.1	C0044_03270	A0A071KWW5
WP_003086103.1	PA14_51830	A0A0H2Z6B9	PA14_51830
WP_003108622.1	purC	Q02IH8	PA14_51240
WP_003139704.1	gnyR	A0A0H2Z961	PA14_38430
WP_003094419.1	PA14_58300	A0A0H2ZFT6	PA14_58300
WP_003141410.1;AAP84220.1	PA14_59150	A0A0H2ZH21	PA14_59150
WP_003086490.1	def	A0A0H2Z7N0	PA14_49870
WP_016254196.1	cas6f	Q02MM2	PA14_33300
WP_003085528.1	PA14_54490	A0A0H2Z5X0	PA14_54490
WP_003129570.1	estB	A0A0H2ZFH5	PA14_14080
WP_003090387.1	dsrE	A0A0H2ZBZ7	PA14_30400
WP_003110231.1	pcaD	A0A0H2ZKE7	PA14_02840
WP_003114793.1		ABR84615.1
WP_003140789.1	PA14_52080	A0A0H2Z7F2	PA14_52080
WP_003091343.1	nadK	Q02PQ1	PA14_24220
WP_003096476.1	glnK	A0A0H2ZJ10	PA14_69810
WP_003099193.1;AGV62022.1	PA14_69010	Q02ED9	PA14_69010
WP_003084552.1	pilT	A0A0H2ZKV1	PA14_05180
WP_003091533.1	PA14_22480	A0A0H2ZDN8	PA14_22480
WP_003091854.1	PA14_19950	A0A0H2ZE07	PA14_19950
WP_003114410.1	PA14_28630	A0A0H2ZCI2	PA14_28630
WP_003099212.1	elbB	A0A0H2ZIU8	PA14_69260
WP_003086528.1	ylbA	A0A0H2Z7Y1	PA14_49650
WP_003095874.1	PA14_66890	A0A0H2ZIG9	PA14_66890
WP_003140862.1	ycbL	A0A0H2Z7G0	PA14_53510
WP_003110971.1	rlmM	Q02K46	PA14_44280
WP_003140508.1	PA14_48970	A0A0H2Z711	PA14_48970
WP_003086553.1	PA14_49350	A0A0H2Z8B6	PA14_49350
WP_003111130.1	PA14_39500	A0A0H2Z9X4	PA14_39500
WP_003112064.1	PA14_23050	A0A0H2ZDM8	PA14_23050
WP_003096100.1	PA14_68000	Q02EL6	PA14_68000
WP_003141818.1	hisI	Q02EV1	PA14_66940
WP_003110007.1	gloA1	A0A0H2ZEI6	PA14_18750
WP_003096222.1	PA14_68470	A0A0H2ZIZ8	PA14_68470
WP_003088965.1	PA14_36530	A0A0H2Z9L3	PA14_36530
WP_003109716.1	metR	A0A0H2ZEN1	PA14_17900
WP_003137924.1	nagA	A0A0H2ZF20	PA14_15820
WP_003090989.1;WP_003114740.1	PA14_26760	A0A0H2ZCW6	PA14_26760
WP_011666578.1	PA14_15600	A0A0H2ZDX8	PA14_15600
WP_003138990.1	PA14_30980	A0A0H2ZBT8	PA14_30980
WP_016254127.1;WP_003140603.1	PA14_50590	A0A0H2Z6Q5	PA14_50590
WP_003096624.1	recG	A0A0H2ZJ60	PA14_70570
WP_003083075.1	cheZ	Q02JU1	PA14_45610
WP_003084407.1	PA14_04430	A0A0H2ZKW9	PA14_04430
WP_003086124.1	ybgC	A0A0H2Z7G4	PA14_51770
WP_003117288.1	tnpT	A0A0H2Z9R3	PA14_35830
WP_003094039.1	colR	A0A0H2ZGV0	PA14_56950
WP_003140227.1	PA14_44830	A0A0H2Z904	PA14_44830
WP_003086815.1	PA14_47440	A0A0H2Z856	PA14_47440
WP_003134050.1	PA14_51480	A0A0H2Z7J1	PA14_51480
WP_003091441.1	ihfB	Q02PW7	PA14_23340
WP_003110229.1	PA14_02910	A0A0H2ZKF0	PA14_02910
WP_003093168.1	holA	A0A0H2ZEJ7	PA14_12200
WP_003138489.1	uvrB	A0A0H2ZC86	PA14_23510
WP_003142135.1	PA14_72420	A0A0H2ZJS2	PA14_72420
WP_003104052.1	PA14_27950	A0A0H2ZCN9	PA14_27950
AGV60879.1;WP_003103101.1	mraZ	Q02H19	PA14_57460
WP_003093157.1	PA14_12360	A0A0H2ZFQ1	PA14_12360
WP_003084937.1	yqjC	A0A0H2ZKT4	PA14_07040
WP_003091225.1	PA14_24990	A0A0H2ZD72	PA14_24990
WP_003090505.1;WP_023657300.1	ptpS	A0A0H2ZC22	PA14_29600
WP_003091336.1	PA14_24230	A0A0H2ZC17	PA14_24230
WP_003115052.1	PA14_00940	A0A0H2ZK83	PA14_00940
WP_003096316.1	PA14_69030	A0A0H2ZIU1	PA14_69030
WP_003095829.1	gltD	A0A0H2ZIF1	PA14_66560
WP_003093057.1	PA14_13010	A0A0H2ZEE8	PA14_13010
WP_003094362.1	PA14_57980	A0A0H2ZGK7	PA14_57980
WP_003111818.1	PA14_18070	A0A0H2ZED1	PA14_18070
WP_003140543.1	rrmA	A0A0H2Z858	PA14_49390
WP_003091009.1	PA14_26540	A0A0H2ZBN4	PA14_26540
WP_003091930.1	mqoA	A0A0H2ZEE7	PA14_19470
WP_003118269.1	PA14_12760	A0A0H2ZFL6	PA14_12760
WP_003096513.1	PA14_69980	A0A0H2ZI56	PA14_69980
WP_003091184.1	nqrC	A0A0H2ZCY5	PA14_25320
WP_003092439.1	sufE	A0A0H2ZES2	PA14_16920
WP_003139057.1	PA14_31560	A0A0H2ZBW5	PA14_31560
WP_016254299.1	PA14_RS05135	Hypothetical protein	PA14_RS05135
WP_003092897.1	PA14_14290	A0A0H2ZFA8	PA14_14290
WP_003110392.1	DZ934_12455	A0A3N0F9W6
WP_003142017.1	PA14_70580	A0A0H2ZJG3	PA14_70580
WP_003121284.1	cyaY	A0A0H2ZJ01	PA14_69640
WP_003129902.1	PA14_16730	A0A0H2ZEL7	PA14_16730
AFM66549.1;WP_003140842.1	PA14_53160	A0A0H2Z6Y2	PA14_53160
WP_003094378.1;WP_003141314.1	PA14_58060	A0A0H2ZGT1	PA14_58060
WP_003083098.1	cheW	A0A0H2Z917	PA14_45500
WP_003084546.1	proC	A0A0H2ZK42	PA14_05150
WP_003083666.1	PA14_01010	A0A0H2ZK88	PA14_01010
WP_003091927.1	lsfA	A0A0H2ZEH5	PA14_19490
WP_003089718.1	gcvH2	A0A0H2ZLK7	PA14_32985
WP_003096263.1	PA14_68720	A0A0H2ZJ20	PA14_68720
WP_003083692.1	PA14_01150	A0A0H2ZJ35	PA14_01150
WP_003089790.1	dsbG	A0A0H2ZBN7	PA14_32610
WP_003112168.1	ycaL	A0A0H2ZKL4	PA14_03610
WP_003091802.1	algZ	A0A0H2ZEB1	PA14_20290
WP_003096440.1	sutA	A0A0H2ZJC1	PA14_69770
WP_003101651.1;WP_003120826.1	PA14_08500	A0A0H2ZLG5	PA14_08500
WP_003087954.1	rnhA	Q02KV8	PA14_41060
WP_003113272.1	PA14_05970	A0A0H2ZL74	PA14_05970
WP_003121116.1	fis	A0A0H2ZIA5	PA14_64190
WP_003094397.1	gatC	Q02GV9	PA14_58170
WP_003109484.1;WP_003091202.1	PA14_25100	A0A0H2ZCZ5	PA14_25100
WP_003140470.1	PA14_48440	A0A0H2Z883	PA14_48440
WP_003140493.1	PA14_48860	A0A0H2Z721	PA14_48860
WP_003096535.1	lrp	A0A0H2ZJD8	PA14_70080
WP_003137137.1	PA14_03166	A0A0H2ZLW4	PA14_03166
WP_003108604.1	PA14_51510	A0A0H2Z793	PA14_51510
WP_003108672.1	PA14_50810	A0A0H2Z6N3	PA14_50810
WP_003096521.1	PA14_70050	A0A0H2ZJ22	PA14_70050
WP_003084777.1	PA14_06250	A0A0H2ZL23	PA14_06250
WP_003093127.1	PA14_12550	A0A0H2ZEI1	PA14_12550
WP_003114836.1	PA14_22870	A0A0H2ZCC7	PA14_22870
WP_003092567.1	fkbP-1	A0A0H2ZEY5	PA14_16320
WP_003089366.1	PA14_34850	A0A0H2ZB56	PA14_34850
WP_003091900.1	ssuF	A0A0H2ZD44	PA14_19590
WP_003088651.1	PA14_38290	A0A0H2ZAF8	PA14_38290
WP_003091725.1	PA14_20800	A0A0H2ZE20	PA14_20800
WP_003138819.1	PA14_28210	A0A0H2ZCC1	PA14_28210
WP_003111351.1	PA14_62180	A0A0H2ZHZ6	PA14_62180
WP_003137346.1	PA14_07420	A0A0H2ZKI3	PA14_07420
WP_003091733.1	flgN	A0A0H2ZE48	PA14_20720
WP_003111913.1	PA14_38710	A0A0H2Z943	PA14_38710
WP_003093160.1	ybeY	Q02SF0	PA14_12310
WP_003095288.1	PA14_63370	A0A0H2ZHR9	PA14_63370
WP_003095987.1	PA14_67470	A0A0H2ZHK8	PA14_67470
WP_003092371.1	rnhB	Q02RB4	PA14_17230
WP_003123184.1	PA14_50900	Q02IK5	PA14_50900
WP_003095898.1	PA14_66990	A0A0H2ZIR3	PA14_66990
WP_003106204.1	PA14_20940	A0A0H2ZE11	PA14_20940
WP_003110405.1	PA14_RS01965	Hypothetical protein	PA14_RS01965
WP_003093199.1	nadD	Q02SH3	PA14_12020
WP_003140490.1	PA14_48750	A0A0H2Z727	PA14_48750
WP_003141542.1	dcd2	A0A0H2ZH41	PA14_60120
WP_003084466.1	coaD	Q02U51	PA14_04760
WP_003087931.1	hupB	A0A0H2Z9H8	PA14_41210
WP_003095216.1	fur	A0A0H2ZHX0	PA14_63020
WP_003095473.1;WP_003121125.1	PA14_64440	Q02FE6	PA14_64440
WP_003137410.1	trpC	Q02TB5	PA14_08360
WP_003087259.1	apt	Q02K26	PA14_44500
WP_003094968.1	upp	Q02G28	PA14_61470
WP_003088639.1	galU	A0A0H2ZAA4	PA14_38350
WP_003092017.1	dcd	Q02QW9	PA14_19090
WP_003110419.1	ribF	A0A0H2ZHL4	PA14_60380
WP_003091240.1	moaB2	A0A0H2ZBX7	PA14_24900
WP_003140074.1	PA14_42820	A0A0H2Z9P0	PA14_42820
WP_003109199.1	ydjA	A0A0H2ZDF8	PA14_22710
WP_003141712.1	rlmB	A0A425AEE
WP_003087500.1	PA14_43530	A0A0H2Z874	PA14_43530
WP_003096599.1	yicC	A0A0H2ZJF5	PA14_70430
WP_003082372.1	PA14_49410	A0A0H2Z6Y0	PA14_49410
WP_003085057.1	rpsU	Q02TI4	PA14_07560
WP_003093747.1	rplL	Q02T88	PA14_08750
WP_003096424.1	rnk	A0A0H2ZJ97	PA14_69630
WP_003085254.1	erpA	Q02TA1	PA14_08510
WP_003087375.1	ppnP	Q02K58	PA14_44140
WP_003106314.1	purE	A0A0H2ZJC8	PA14_71620
WP_003095184.1	rpsO	Q02FT1	PA14_62720
WP_003087759.1	PA14_41950	A0A0H2Z9S4	PA14_41950
WP_003093308.1	nusB	A0A0H2ZFV5	PA14_11450
WP_003087993.1	PA14_40860	A0A0H2Z9S0	PA14_40860
WP_003100311.1	PA14_12110	Q02SG5	PA14_12110
WP_003086914.1	PA14_46740	A0A0H2Z7G3	PA14_46740
WP_003092612.1	C0044_27685	A0A081HN83
WP_003096050.1	secB	Q02EN8	PA14_67720
WP_003091711.1	PA14_20960	A0A0H2ZE61	PA14_20960
WP_003100617.1	icsA	A0A0H2ZE32	PA14_14750
WP_003092836.1	PA14_14710	A0A0H2ZFC9	PA14_14710
WP_003094654.1	coaE	A0A0H2ZFX2	PA14_58780
WP_003098853.1	ptsN	A0A0H2ZFQ5	PA14_57960
WP_003141699.1	PA14_65010	A0A0H2ZH82	PA14_65010
WP_003107397.1;AEO77809.1	gcvH1	A0A0H2ZJ30	PA14_68860
WP_003138030.1	ispD	Q02RA5	PA14_17340
WP_003085543.1	algU	A0A0H2Z5X2	PA14_54430
WP_003110517.1	PA14_11650	A0A0H2ZEM6	PA14_11650
WP_003091405.1	ibpA	A0A0H2ZDI9	PA14_23680
WP_003117751.1	sixA	A0A0H2Z8Z2	PA14_43620
WP_003084710.1	cspB	A0A0H2ZK92	PA14_05960
WP_003137633.1	trx-1	A0A0H2ZEP3	PA14_11340
WP_003085085.1	apaG	Q02TH2	PA14_07710
WP_003096609.1	PA14_70480	A0A0H2ZI87	PA14_70480
WP_003091135.1	acpP	A0A0H2ZD34	PA14_25670
WP_003086267.1	PA14_51280	A0A0H2Z7B1	PA14_51280
WP_003091721.1	slyA	A0A0H2ZE38	PA14_20850
WP_004364975.1	PA14_04040	A0A0H2ZKN8	PA14_04040
WP_002553999.1	infA	Q02NB1	PA14_30240
WP_003087811.1	PA14_41690	A0A0H2Z9L9	PA14_41690
WP_003096336.1	trxA	A0A0H2ZIU3	PA14_69200
WP_003083670.1	PA14_01030	A0A0H2ZJ24	PA14_01030
WP_003092391.1	pyrH	Q02RC6	PA14_17080
WP_003090975.1	pyrF	Q02P38	PA14_26890
WP_003110563.1	engB	Q02DL7	PA14_72480
WP_003084386.1	rpiA	Q02U86	PA14_04310
WP_003094331.1	hisG	Q02GZ2	PA14_57800
WP_003097816.1	PA14_43110	A0A0H2Z9L7	PA14_43110
WP_003084517.1	thiG	Q02U32	PA14_04980
WP_003095069.1	ilvH	A0A0H2ZHP5	PA14_62150
WP_003086270.1	dapA	A0A0H2Z7V1	PA14_51270
WP_003092811.1	ndk	Q02RW1	PA14_14820
WP_003095210.1	dapB	Q02FR3	PA14_62940
WP_003092424.1	PA14_16970	A0A0H2ZET0	PA14_16970
WP_003092431.1	dapD	A0A0H2ZEK0	PA14_16950
WP_003087490.1	PA14_43600	A0A0H2Z854	PA14_43600
WP_003102419.1	cysM	A0A0H2Z744	PA14_52210
WP_003095676.1	rhdA	A0A0H2ZID7	PA14_65480
WP_003111582.1	Q058_00998	A0A1C7BY63
WP_003137690.1	rlmH	Q02SH1	PA14_12050
WP_003096595.1;REV__WP_003139105.1	rph	Q02E28	PA14_70420
WP_003103196.1	speE	A0A0H2Z9E1	PA14_42690
WP_003110588.1	thyA	Q02U73	PA14_04480
WP_003083701.1	PA14_01240	A0A0H2ZKB2	PA14_01240
WP_003094081.1	PA14_57130	Q02H45	PA14_57130
WP_003106336.1	hisA	Q02EM5	PA14_67890
WP_003114685.1	ssb	A0A0H2ZGD4	PA14_09200
WP_003096087.1	hisH1	A0A072ZUS1
WP_003087475.1	fabA	Q02K95	PA14_43680
WP_003096586.1	pyrE	Q02E31	PA14_70370
WP_003087972.1	PA14_40980	A0A0H2Z9J3	PA14_40980
WP_003087753.1	PA14_42010	A0A0H2Z9J7	PA14_42010
WP_003094967.1	hpt	A0A0H2ZHJ4	PA14_61460
WP_003091114.1	PA14_25800	A0A0H2ZBS8	PA14_25800
WP_004364996.1	PA14_04380	A0A0H2ZL29	PA14_04380
WP_003098840.1		[]	[]
WP_003092346.1	ispF	Q02R99	PA14_17420
WP_003090444.1	PA14_30090	A0A0H2ZC67	PA14_30090
WP_003095041.1	PA14_61980	A0A0H2ZGP9	PA14_61980
WP_003102319.1	mioC	A0A0H2ZEB2	PA14_19660
WP_003085510.1	ung	Q02HQ1	PA14_54590
WP_003094153.1	sspB	A0A0H2ZGQ3	PA14_57520
WP_003102613.1	PA14_60350	A0A0H2ZH57	PA14_60350
WP_003094149.1	gmhA	Q02H15	PA14_57500
WP_003115565.1;WP_003119682.1	PA14_21710	A0A0H2ZDU8	PA14_21710
WP_003092461.1	PA14_16830	A0A0H2ZEU0	PA14_16830
WP_003085214.1	vfr	A0A0H2ZLY6	PA14_08370
WP_003105490.1	PA14_21440	A0A0H2ZE26	PA14_21440
WP_003086122.1	ruvA	Q02IC8	PA14_51790
WP_003087890.1	ppiB	A0A0H2Z8N6	PA14_41390
WP_003093751.1	rplK	Q02T91	PA14_08720
WP_003099089.1	infC	A0A0H2ZCH3	PA14_28660
WP_003103876.1	rpsJ	Q02T81	PA14_08840
WP_003093695.1	rplO	Q02T61	PA14_09040
WP_003093698.1	rplR	Q02T64	PA14_09010
WP_003093748.1	rplJ	Q02T89	PA14_08740
WP_003093714.1	rplN	Q02T70	PA14_08950
WP_003093736.1	rplW	Q02T78	PA14_08870
WP_003094760.1	rpmA	Q02GB0	PA14_60450
WP_003093737.1	rplD	Q02T79	PA14_08860
WP_003094761.1	rplU	Q02GA9	PA14_60460
WP_003103877.1	rplC	Q02T80	PA14_08850
WP_003092637.1	rplS	Q02RL5	PA14_16000
WP_003108028.1;AEO73144.1	nusG	A0A0H2ZF93	PA14_08710
WP_003093711.1	rplX	Q02T69	PA14_08960
WP_003095627.1	rplI	Q02F86	PA14_65150
WP_003093692.1	rpsM	Q02T58	PA14_09080
WP_003093703.1	rplE	Q02T68	PA14_08970
WP_003093723.1	rplP	Q02T73	PA14_08920
WP_003093742.1	rpsG	Q02T84	PA14_08810
WP_003093672.1	rplQ	Q02T54	PA14_09130
WP_003093689.1	rpsK	Q02T57	PA14_09090
WP_003093697.1	rpsE	Q02T63	PA14_09020
WP_003093699.1	rplF	Q02T65	PA14_09000
WP_003093678.1	rpsD	Q02T56	PA14_09100
WP_003095636.1	rpsF	Q02F83	PA14_65180
WP_003093700.1	rpsH	Q02T66	PA14_08990
WP_003090076.1	PA14_30710	A0A0H2ZC37	PA14_30710
WP_003093717.1	rpsQ	Q02T71	PA14_08940
WP_003095634.1	rpsR	Q02F84	PA14_65170
WP_003095657.1	hfq	Q02F74	PA14_65310
WP_003094744.1	rpsT	Q02GB4	PA14_60400
WP_003091143.1	rpmF	Q02PD3	PA14_25630
WP_003091604.1	capB	A0A0H2ZDX1	PA14_21760
WP_003095206.1;C9JB56;H7C4P1;P42331	greA	A0A0H2ZHW6	PA14_62900
WP_003092485.1	adk	Q02RF8	PA14_16700
WP_003093749.1	rplA	Q02T90	PA14_08730
WP_003092393.1	tsf	Q02RC7	PA14_17070
WP_003096556.1	rpmB	Q02E46	PA14_70190
WP_003094164.1	rplM	Q02H07	PA14_57590
WP_003098810.1	rpsI	Q02H08	PA14_57580
WP_003093696.1	rpmD	Q02T62	PA14_09030
WP_003093744.1	rpsL	Q02T85	PA14_08790
WP_003103878.1	rplB	Q02T77	PA14_08880
WP_003091107.1;M0QY67;P38117	etfB	A0A0H2ZBS5	PA14_25860
WP_003093701.1	rpsN	Q02T67	PA14_08980
WP_003099086.1	rplT	Q02NN8	PA14_28680
WP_003096259.1	ompR	A0A0H2ZIR0	PA14_68700
WP_003092394.1	rpsB	Q02RC8	PA14_17060
WP_003096555.1	rpmG	A0A0H2ZJ31	PA14_70180
WP_003090942.1	efp	Q02P14	PA14_27210
WP_003092845.1	suhB	A0A0H2ZE36	PA14_14680
WP_003092390.1	frr	Q02RC5	PA14_17100
WP_003094960.1	PA14_61430	A0A0H2ZHD3	PA14_61430
WP_003103908.1	rplV	Q02T75	PA14_08900
WP_003109644.1	rpsP	Q02RL8	PA14_15970
WP_003093248.1	ppa	A0A0H2ZFK1	PA14_11690
WP_003094064.1	groS	Q02H54	PA14_57020
WP_003110495.1	accB	A0A0H2ZIA1	PA14_64100
WP_003106334.1	hisF	Q02EM6	PA14_67880
WP_003100305.1	rsfS	Q02SH2	PA14_12030
WP_003100496.1	smpB	Q02FQ4	PA14_63060
WP_003101174.1	purU1	A0A0H2ZG95	PA14_56060
WP_003099569.1	ksgA	A0A0H2ZKJ5	PA14_07730
WP_003085858.1;WP_003120754.1	PA14_53200	A0A0H2Z779	PA14_53200
WP_003095213.1	grpE	Q02FR0	PA14_62990
WP_003098586.1	ompH	A0A0H2ZEQ6	PA14_17170
WP_003093734.1	rpsS	Q02T76	PA14_08890
WP_003140014.1	thrH	A0A0H2Z8K8	PA14_41830
WP_003083073.1;WP_003087110.1	cheY	A0A0H2Z7P6	PA14_45620
WP_003094746.1	PA14_60410	A0A0H2ZHD0	PA14_60410
WP_003093030.1	moaC	Q02S84	PA14_13230
WP_003111503.1;WP_003119716.1	PA14_23210	A0A0H2ZDP1	PA14_23210
WP_003091581.1	minE	Q02Q76	PA14_22010
WP_003084587.1	pilH	A0A0H2ZKW2	PA14_05330
WP_003090506.1	PA14_29590	A0A0H2ZC98	PA14_29590
WP_003093561.1	ppiC2	A0A0H2ZG60	PA14_09890
WP_003087762.1;WP_003132845.1	PA14_41930	A0A0H2Z9C7	PA14_41930
WP_003140518.1	PA14_49020	A0A0H2Z706	PA14_49020
WP_003138759.1	PA14_27560	A0A0H2ZCR6	PA14_27560
WP_011666729.1	PA14_51570	A0A0H2Z7I9	PA14_51570
WP_003084527.1	PA14_05050	A0A0H2ZKH4	PA14_05050
WP_003138197.1	PA14_19450	Q02QU2	PA14_19450
WP_003137363.1	folk	A0A0H2ZLK2	PA14_07600
WP_003109415.1	bolA	A0A0H2Z769	PA14_53190
WP_003140785.1	PA14_51980	A0A0H2Z6A9	PA14_51980
WP_003087236.1	PA14_44620	Q02K16	PA14_44620
WP_003092626.1	dsbC	A0A0H2ZEZ9	PA14_16050
WP_003091477.1	glk	Q02PZ9	PA14_22930
WP_003085816.1	slyD	A0A0H2Z7G5	PA14_53430
WP_003093079.1	PA14_12900	A0A0H2ZFK7	PA14_12900
WP_003088003.1	PA14_40780	A0A0H2Z9K9	PA14_40780
WP_003091271.1	PA14_24700	A0A0H2ZBZ0	PA14_24700
WP_003139145.1	PA14_32770	A0A0H2ZBF0	PA14_32770
WP_003091412.1	kdgA	A0A0H2ZDJ4	PA14_23620
WP_003092373.1	lpxA	Q02RB6	PA14_17210
WP_003096567.1	dut	Q02E41	PA14_70260
WP_003095852.1	hslV	Q02EW4	PA14_66770
WP_003137931.1	trmD	Q02RL6	PA14_15990
WP_003088034.1	nfuA	Q02KZ2	PA14_40630
WP_003088189.1	PA14_39790	A0A0H2ZA02	PA14_39790
WP_003097128.1	atpC	Q02DF5	PA14_73230
WP_003100258.1	rmpH	A0A087L9L7	PA14_RS29895
WP_003111654.1	PA14_44080	A0A0H2Z976	PA14_44080
WP_003137939.1	PA14_16150	A0A0H2ZES6	PA14_16150
WP_003093768.1	coaX	Q02T96	PA14_08630
WP_003085223.1	speD	Q02TB2	PA14_08390
WP_003087639.1	folE2	A0A0H2Z9D3	PA14_42850
WP_003094769.1;G3V5Q1	fklB	A0A0H2ZHE1	PA14_60500
WP_003095013.1	rplY	Q02G03	PA14_61780
WP_003099278.1	pth	Q02G02	PA14_61790
WP_003091139.1	fabD	A0A0H2ZBT9	PA14_25650
WP_003106707.1	cmk	Q02PW9	PA14_23320
WP_003113045.1;WP_031627508.1	PA14_11250	A0A0H2ZFV6	PA14_11250
WP_003091898.1	PA14_19610	A0A0H2ZEB7	PA14_19610
WP_003141709.1	alr	A0A0H2ZIG8	PA14_65110
WP_003087898.1	folD	Q02KT7	PA14_41350
WP_003095202.1	rlmE	Q02FS0	PA14_62870
WP_003097276.1	glyQ	Q02V72	PA14_00100
WP_003137754.1	PA14_13350	A0A0H2ZEC4	PA14_13350
WP_003110110.1	PA14_55710	A0A0H2ZGD6	PA14_55710
WP_003091196.1	lexA	Q02PH1	PA14_25160
WP_003139702.1	amrR	A0A0H2ZA65	PA14_38380
WP_003091582.1	rluA	A0A0H2ZCJ1	PA14_22000
WP_003093470.1	PA14_10480	A0A0H2ZFV3	PA14_10480
AGV60241.1;WP_003119635.1	PA14_20700	A0A0H2ZCU7	PA14_20700
WP_003085981.1	csrA	Q02I65	PA14_52570
WP_003092229.1	PA14_17670	A0A0H2ZEN3	PA14_17670
EOT20544.1;WP_003140875.1	PA14_53590	A0A0H2Z750	PA14_53590
WP_003093311.1	ribH	Q02SM0	PA14_11430
WP_003098129.1;M0QYV5;Q16740	clpP	A0A0H2Z9P5	PA14_41240
WP_003088140.1	PA14_40070	A0A0H2Z9Y0	PA14_40070
WP_003142148.1	pdxY	Q02DJ3	PA14_72780
WP_003093283.1;AGV62193.1	xseB	Q02SK9	PA14_11570
WP_003092818.1	fdx2	A0A0H2ZF82	PA14_14800
WP_003096602.1	rpoZ	Q02E25	PA14_70450
WP_003138609.1	holB	A0A0H2ZD49	PA14_25760
WP_003092152.1	PA14_18080	A0A0H2ZDC8	PA14_18080
WP_025297936.1	HMPREF3014_13155	A0A1F0J395	PA14_RS12700
WP_003102864.1	yhhF	A0A0H2ZKG3	PA14_04860
WP_003084960.1	pgk	Q02TL3	PA14_07190
WP_003086329.1	Q058_03377	A0A1C7C4F0	PA14_RS20730
WP_003095066.1	ilvC	Q02FX9	PA14_62130
WP_003109272.1	rnd	A0A0H2Z8K1	PA14_47460
WP_003093289.1	ispA	A0A0H2ZFY9	PA14_11560
WP_003091145.1	maf-1	A0A0H2ZD63	PA14_25610
WP_003109313.1	panC	Q02FU2	PA14_62590
WP_003142196.1	PA14_00070	A0A0H2ZK05	PA14_00070
WP_003138114.1	pyrC	Q02QZ8	PA14_18710
WP_003091190.1	PA14_25220	A0A0H2ZD78	PA14_25220
WP_003095694.1	aspP	A0A0H2ZI61	PA14_65710
WP_003085971.1	lysC	A0A0H2Z678	PA14_52580
WP_003090666.1	pheS	Q02NN7	PA14_28690
WP_003142082.1	purK	A0A0H2ZIH0	PA14_71600
WP_003093675.1	rpoA	Q02T55	PA14_09115
WP_003108892.1	PA14_28280	A0A0H2ZBB1	PA14_28280
WP_003109983.1	hslO	Q02EH1	PA14_68610
WP_003093313.1	ribB	A0A0H2ZEN7	PA14_11420
WP_003100335.1;APC71125.1	thiD	A0A0H2ZFT8	PA14_12410
WP_003083559.1	PA14_00570	A0A0H2ZK49	PA14_00570
WP_003141255.1	PA14_56870	A0A0H2ZGL7	PA14_56870
WP_003084400.1	rppH	Q02U79	PA14_04390
WP_009315738.1	PA14_36250	A0A0H2ZAU1	PA14_36250
WP_003114239.1	pbpG	A0A0H2Z7J3	PA14_53020
WP_003091896.1	folE1	A0A0H2ZE35	PA14_19630
WP_003129937.1	uppS	A0A0H2ZEV2	PA14_17110
WP_003138755.1	gpo	A0A0H2ZBG7	PA14_27520
WP_003084454.1	PA14_04710	A0A0H2ZKF6	PA14_04710
WP_003139244.1	PA14_33520	A0A0H2ZB99	PA14_33520
WP_031632379.1	PA14_RS08930	A0A0T6KRV0	PA14_RS08930
WP_003090951.1	greB	A0A0H2ZCU4	PA14_27130
WP_003137009.1	PA14_01520	A0A0H2ZJU8	PA14_01520
WP_009313500.1;WP_003092640.1	rimM	Q02RL7	PA14_15980
WP_003093720.1	rpmC	Q02T72	PA14_08930
WP_003140772.1	cpoB	A0A0H2Z7H9	PA14_51690
WP_023980188.1;WP_003100588.1	PA14_14390	A0A0H2ZE55	PA14_14390
WP_003139194.1	PA14_32905	A0A0H2ZKS9	PA14_32905
WP_003140540.1	dapE	Q02IY2	PA14_49380
WP_003105525.1;WP_003140829.1	PA14_68260;dctP	A0A0H2ZHP8	PA14_68260
WP_016254112.1		A0A1T2V5Z3
WP_003087428.1;C9JNL6;E7EQT3;Q9Y6R1;Q9BY07	sucD	A0A0H2Z828	PA14_43940
WP_003092842.1	trmJ	A0A0H2ZF87	PA14_14690
WP_003100513.1	tpiA	Q02FS4	PA14_62830
WP_003111717.1	PA14_52610	A0A0H2Z7M2	PA14_52610
WP_003095910.1	PA14_67050	A0A0H2ZIR8	PA14_67050
WP_003117978.1	trpG	A0A0H2ZLF8	PA14_08340
WP_003092365.1	kdsA	Q02RA8	PA14_17310
WP_003092341.1	surE	Q02R97	PA14_17450
WP_003093316.1	ribC	A0A0H2ZFM3	PA14_11410
WP_003138969.1	kynA	Q02N70	PA14_30750
WP_003083037.1	PA14_45840	A0A0H2Z910	PA14_45840
WP_003128980.1
WP_003141623.1	PA14_61620	A0A0H2ZHF0	PA14_61620
WP_003104143.1	rluC	A0A0H2ZBU3	PA14_25580
WP_003141773.1	hemE	Q02EY3	PA14_66550
WP_003084430.1	folA	A0A0H2ZJZ7	PA14_04580
WP_003094962.1	PA14_61440	A0A0H2ZHT3	PA14_61440
WP_003091381.1	PA14_23950	A0A0H2ZDF6	PA14_23950
WP_003140159.1	sucC	Q02K73	PA14_43950
WP_003095644.1	hisZ	Q02F79	PA14_65250
WP_003115146.1;D6RHC4	tuf1;tuf2	Q02T82	PA14_08680
WP_003103540.1	metZ	A0A0H2ZDH9	PA14_23930
WP_003137420.1	argC	Q02TA4	PA14_08480
WP_003095689.1	PA14_65640	A0A0H2ZI57	PA14_65640
WP_003111187.1	asd	A0A0H2ZDK9	PA14_23800
WP_003115433.1	hisC2	A0A0H2ZDI8	PA14_23290
WP_003119807.1	murB	A0A0H2ZD69	PA14_25550
WP_003137762.1	PA14_13500	A0A0H2ZFH4	PA14_13500
WP_003091446.1	pheA	A0A0H2ZDL6	PA14_23280
WP_003118092.1	nagZ	Q02PG9	PA14_25195
WP_003098223.1	dapF	Q02E84	PA14_69690
WP_003110849.1	tyrB	A0A0H2ZDC3	PA14_23500
WP_003113213.1	apaH	Q02TH3	PA14_07700
WP_003100038.1	cysQ	A0A0H2ZIZ4	PA14_68370
WP_003141348.1	nadC	A0A0H2ZGX8	PA14_58700
WP_003086049.1	yaiL	A0A0H2Z7E8	PA14_52140
WP_003092378.1	lpxD	Q02RB8	PA14_17180
WP_003095193.1	rimP	Q02FS6	PA14_62780
WP_011666557.1	PA14_13950	A0A0H2ZE83	PA14_13950
WP_011666599.1	truA	A0A0H2ZDI2	PA14_23840
WP_003083340.1	PA14_44780	A0A0H2Z978	PA14_44780
WP_003134288.1;REV__P33076;REV__A0A0B4J1S1;REV__A0A087X2I7	hpd	A0A0H2Z633	PA14_53070
WP_003091832.1	fpr	A0A0H2ZE93	PA14_20140
WP_003095122.1	dksA	A0A0H2ZHR6	PA14_62490
WP_003093299.1	ribA	Q02SL4	PA14_11510
WP_003093727.1	rpsC	Q02T74	PA14_08910
WP_004365384.1;EOT07052.1	folP	A0A0H2ZHT1	PA14_62850
WP_003138590.1	ptpA	A0A0H2ZD43	PA14_25540
WP_003112547.1	nadA	Q02IG9	PA14_51330
WP_003092272.1	fdxA	A0A0H2ZEH4	PA14_17490
WP_003092829.1	iscU	A0A0H2ZEZ6	PA14_14740
WP_003094311.1	cysD	Q02GZ8	PA14_57720
WP_003142142.1	PA14_72640	A0A0H2ZIR4	PA14_72640
WP_003095147.1	panB2	Q02FU3	PA14_62580
WP_003089983.1	xthA	A0A0H2ZBU4	PA14_31650
WP_003091195.1	psrA	A0A0H2ZCY8	PA14_25180
WP_003142204.1	fmt	Q02V63	PA14_00190
WP_003096088.1	hisB	Q02EM2	PA14_67930
WP_003142190.1	rsmG	Q02DE4	PA14_73360
WP_003086262.1	bcp	A0A0H2Z7L7	PA14_51290
WP_003093161.1	PA14_12300	A0A0H2ZFG3	PA14_12300
WP_003094965.1	PA14_61450	A0A0H2ZHL3	PA14_61450
WP_003084574.1	pyrR	Q02U09	PA14_05270
WP_003138832.1	eco	Q02NQ8	PA14_28450
WP_003096184.1	rmlC	A0A0H2ZIY2	PA14_68210
WP_003090661.1	ihfA	Q02NN5	PA14_28720
WP_003139623.1	kynB	Q02LM8	PA14_37590
WP_003098313.1	crc	A0A0H2ZI82	PA14_70390
WP_003101974.1	pdxJ	Q02HS5	PA14_54290
WP_003085122.1	rpe	A0A0H2ZKY8	PA14_07910
WP_003092082.1	ydhD	A0A0H2ZD96	PA14_18650
WP_003095188.1	rbfA	Q02FS9	PA14_62740
WP_003111464.1;WP_003137135.1;EOT10776.1
WP_003141279.1	rsmH	Q02H20	PA14_57450
WP_003085565.1	rnc	Q02HS2	PA14_54330
WP_003092395.1	map	A0A0H2ZER3	PA14_17050
WP_003095790.1	rlmJ	A0A0H2ZIB4	PA14_66340
WP_003090414.1	lolA	Q02NA6	PA14_30310
WP_003091117.1	ycfH	A0A0H2ZD52	PA14_25780
WP_003091453.1	yciK	A0A0H2ZDJ2	PA14_23200
WP_003130694.1	kdsB	Q02PE2	PA14_25530
WP_003142189.1	parB	A0A0H2ZJW9	PA14_73330
WP_003139935.1	fabI	A0A0H2Z8P5	PA14_41170
WP_003096976.1	dsbA	Q02DM0	PA14_72450
WP_003094155.1	sspA	A0A0H2ZFM5	PA14_57530
WP_003086061.1	PA14_52060	A0A0H2Z7P7	PA14_52060
WP_003087656.1	mtnD	Q02KH4	PA14_42730
WP_003138913.1	fhp	A0A0H2ZC95	PA14_29640
WP_003095557.1;WP_031627599.1	PA14_64840	A0A0H2ZH69	PA14_64840
WP_016254257.1
WP_003114032.1	hemD	A0A0H2ZIY8	PA14_69440
WP_003119867.1	tesA	A0A0H2ZBJ1	PA14_27160
Q02KH5.1
WP_003137505.1	PA14_09680	A0A0H2ZGA3	PA14_09680
WP_003112042.1	PA14_48320	A0A0H2Z749	PA14_48320
WP_003142118.1	PA14_72050	A0A0H2ZIL9	PA14_72050
WP_003091647.1	phaJ1	A0A0H2ZDX9	PA14_21310
WP_003141551.1;AAP81270.1	PA14_60270	A0A0H2ZH51	PA14_60270
WP_003094318.1	PA14_57740	A0A0H2ZGQ5	PA14_57740
WP_003118292.1	PA14_13990	A0A0H2ZFH8	PA14_13990
WP_003095671.1	orn	Q02F67	PA14_65410
WP_003138179.1	pheC	A0A0H2ZEJ4	PA14_19140
EOT21540.1
WP_003101455.1	morB	A0A0H2ZD25	PA14_26130
WP_003138719.1	PA14_26880	A0A0H2ZBL0	PA14_26880
WP_003087786.1;WP_033862763.1;WP_003120314.1	PA14_41810	A0A0H2Z9T4	PA14_41810
WP_003139929.1	dnaQ	A0A0H2ZA09	PA14_41050
WP_016254330.1	Hypothetical protein	A0A485EVG3
WP_003087306.1	ccoN	A0A0H2Z9C8	PA14_44370
WP_003091756.1	amiE	Q02QK0	PA14_20560
WP_003110747.1	gnd	A0A0H2ZB46	PA14_35290
WP_003141315.1	PA14_58080	A0A0H2ZFR8	PA14_58080
WP_016254338.1		A0A221KQS8
WP_003084866.1	nirF	A0A0H2ZLJ6	PA14_06720
WP_003109893.1	PA14_66090	A0A0H2ZI91	PA14_66090
WP_003110074.1	gbt	A0A0H2ZD55	PA14_24290
WP_003086400.1	PA14_50510	A0A0H2Z7V5	PA14_50510
WP_003108953.1	PA2813	Q9I030
WP_003092958.1	narH	A0A0H2ZF54	PA14_13800
WP_003093570.1;EOT11920.1	PA14_09810	A0A0H2ZG65	PA14_09810
WP_003096331.1	ubiB	A0A0H2ZJ48	PA14_69140
WP_003135667.1	waaG	A0A0H2ZIJ8	PA14_66230
WP_003087537.1	glsA	Q02KC3	PA14_43320
WP_003091099.1;H0YK49;H0YL12;H0YNX6;H0YLU7;P13804	etfA	A0A0H2ZD42	PA14_25880
WP_003091466.1	hexR	A0A0H2ZDJ9	PA14_23060
WP_003085203.1	trpD	Q02TB6	PA14_08350
WP_003091489.1	yciI	A0A0H2ZCD2	PA14_22780
WP_003096418.1	PA14_69600	A0A0H2ZI32	PA14_69600
WP_003140321.1	pdxB	Q02JM2	PA14_46470
WP_003093227.1	ubiX	A0A0H2ZFJ1	PA14_11860

## Sheet: Cluster V
NCBI Protein Accession.Version	Gene Name	Protein ID	Locus Tag
WP_003090417.1;WP_003131123.1	ftsK	A0A0H2ZC79	PA14_30290
WP_003110825.1	aprD	A0A0H2ZLV1	PA14_48115
WP_003082538.1	aprX	A0A0H2Z8F0	PA14_48140
WP_003141610.1	PA14_61300	A0A0H2ZGH1	PA14_61300
AGI81268.1;WP_003138923.1	PA14_29800	A0A0H2ZC84	PA14_29800
WP_003090479.1	nuoM	A0A0H2ZC99	PA14_29860
WP_009315910.1;WP_003141335.1	PA14_58410	A0A0H2ZH48	PA14_58410
WP_003102706.1;WP_003139872.1	PA14_40080	A0A0H2Z8W1	PA14_40080
WP_003092883.1	PA14_14370	A0A0H2ZFF4	PA14_14370
WP_003135824.1	opgH	Q02EU0	PA14_67065
WP_003094011.1	PA14_56810	A0A0H2ZFI0	PA14_56810
WP_003109177.1	PA14_22310	A0A0H2ZDV6	PA14_22310
WP_003093610.1	mexI	A0A0H2ZGB3	PA14_09520
WP_003141584.1	cstA	A0A0H2ZGE5	PA14_60950
WP_003090802.1	PA14_28490	A0A0H2ZCA1	PA14_28490
WP_003091486.1	yciO	A0A0H2ZDL3	PA14_22830
WP_003140602.1	braE	A0A0H2Z816	PA14_50540
WP_003109195.1	PA14_22650	A0A0H2ZDS8	PA14_22650
WP_003112118.1	PA14_09380	A0A0H2ZF74	PA14_09380
WP_003138437.1	gltG	A0A0H2ZDQ4	PA14_23000
AEO75133.1;WP_003139294.1	opmQ	A0A0H2ZBE2	PA14_33750
EOT16630.1
WP_003086126.1	tolR	A0A0H2Z770	PA14_51740
WP_031632551.1		A0A1T2V200
WP_003104089.1;WP_003082765.1	gltK	A0A0H2Z872	PA14_46930
WP_003137821.1	PA14_14230	A0A0H2ZFG4	PA14_14230
WP_003092852.1	secF	A0A0H2ZFD4	PA14_14650
WP_003109273.1	PA14_47490	A0A0H2Z8G2	PA14_47490
WP_003139591.1	pxpA	A0A0H2ZAN1	PA14_37270
WP_003084592.1	pilJ	A0A0H2ZKI7	PA14_05360
WP_003141734.1	PA14_65720	A0A0H2ZIJ5	PA14_65720
WP_003142156.1	PA14_72980	A0A0H2ZJV4	PA14_72980
WP_003083748.1	PA14_01390	A0A0H2ZJU0	PA14_01390
WP_003139293.1	pvdP	A0A0H2ZBG1	PA14_33740
WP_003093325.1	PA14_11310	A0A0H2ZFV2	PA14_11310
WP_004365046.1	chpA	A0A0H2ZL32	PA14_05390
WP_003094890.1	mscL	Q02G63	PA14_61050
WP_003091210.1	PA14_25040	A0A0H2ZD86	PA14_25040
WP_003112237.1	prmA	Q02FH0	PA14_64140
WP_003094339.1	PA14_57850	A0A0H2ZFP5	PA14_57850
WP_004365389.1	yfjG	A0A0H2ZGV1	PA14_63050
WP_003094078.1	PA14_57110	A0A0H2ZGM3	PA14_57110
WP_003095983.1	PA14_67460	A0A0H2ZIJ9	PA14_67460
WP_003138775.1	PA14_27910	A0A0H2ZCP1	PA14_27910
WP_003097649.1	clpS	Q02NB3	PA14_30210
WP_003137861.1	PA14_15020	A0A0H2ZF72	PA14_15020
WP_003130495.1	[]	[]	[]
WP_003137039.1	pcaR	A0A0H2ZK80	PA14_01930
WP_003092544.1	wspA	A0A0H2ZEY3	PA14_16430
WP_003095799.1	aefA	A0A0H2ZIM0	PA14_66400
WP_003139246.1	PA14_33570	A0A0H2ZB94	PA14_33570
WP_003139590.1	opdO	A0A0H2ZAK8	PA14_37260
WP_003109988.1	envZ	A0A0H2ZHS9	PA14_68680
WP_003138480.1;REV__Q5TH69	orfM	A0A0H2ZC92	PA14_23450
WP_003085962.1	astE	Q02I61	PA14_52630
WP_003087410.1	sdhB	A0A0H2Z979	PA14_44020
WP_003110778.1	zipA	Q02K11	PA14_44670
WP_003091262.1	PA14_24770	A0A0H2ZBY5	PA14_24770
AVJ97950.1;WP_003110728.1;WP_003134709.1	PA14_57060	A0A0H2ZGN0	PA14_57060
WP_003085936.1	aotM	A0A0H2Z7L2	PA14_52770
WP_003088680.1	sstT	Q02LI9	PA14_38110
WP_003137910.1	cumA	A0A0H2ZF29	PA14_15670
WP_003091163.1	PA14_25490	A0A0H2ZBU7	PA14_25490
EOT14877.1;WP_003138484.1	wbpM	A0A0H2ZDH7	PA14_23470
WP_003103601.1	pvdE	A0A0H2ZBG6	PA14_33690
WP_003091471.1	gltF	A0A0H2ZDK3	PA14_22990
WP_003137852.1	PA14_14860	A0A0H2ZEZ2	PA14_14860
WP_003141725.1	psd	Q02F61	PA14_65500
WP_003141879.1	PA14_67975	A0A0H2ZKV8	PA14_67975
WP_003091606.1	fecA	A0A0H2ZDL9	PA14_21730
WP_003137519.1	fpvB	A0A0H2ZFZ5	PA14_09970
WP_003096058.1	yigN	A0A0H2ZIW4	PA14_67750
WP_003117107.1;WP_003138878.1	pirA;pfeA	A0A0H2Z7E4	PA14_52230
WP_003137373.1	PA14_07850	A0A0H2ZKY3	PA14_07850
WP_003137942.1	PA14_16180	A0A0H2ZEZ8	PA14_16180
WP_003138501.1	fimV	A0A0H2ZC68	PA14_23830
WP_004365379.1	PA14_62650	A0A0H2ZI19	PA14_62650
WP_003114840.1	gltK	A0A0H2ZDE6	PA14_23010
WP_003086125.1	tolQ	A0A0H2Z7H3	PA14_51750
WP_003097132.1	atpG	Q02DF3	PA14_73250
WP_003087303.1	ccoO	A0A0H2Z8T6	PA14_44380
WP_003091600.1	PA14_21820	A0A0H2ZDL5	PA14_21820
WP_003093694.1	secY	A0A0H2ZGC8	PA14_09050
WP_003082761.1	gltL	A0A0H2Z8P3	PA14_46950
WP_003084974.1	PA14_07330	A0A0H2ZLQ2	PA14_07330
WP_003085940.1	aotP	A0A0H2Z7B3	PA14_52750
WP_004365383.1	secG	A0A0H2ZHW2	PA14_62810
WP_024915988.1;WP_003104388.1	[]	[]	[]
WP_003096775.1	PA14_71450	A0A0H2ZJ88	PA14_71450
WP_003101969.1	lepB	A0A0H2Z5X4	PA14_54350
WP_003094355.1	PA14_57930	A0A0H2ZH13	PA14_57930
WP_003101171.1	PA14_56090	A0A0H2ZGG9	PA14_56090
WP_003104386.1;AGV57783.1	sdhD	A0A0H2Z9F0	PA14_44050
WP_003095857.1	PA14_66800	A0A0H2ZIQ0	PA14_66800
WP_003139362.1	gntK	A0A0H2ZB13	PA14_34640
WP_003111077.1	recR	Q02K17	PA14_44610
WP_003097135.1	atpH	Q02DF1	PA14_73280
WP_003084409.1	lgt	Q02U74	PA14_04460
WP_003092456.1	plsB	Q02RE5	PA14_16860
WP_003084771.1	PA14_06210	A0A0H2ZKN2	PA14_06210
WP_003086088.1	PA14_51910	A0A0H2Z6B4	PA14_51910
WP_003091979.1	ybdG	A0A0H2ZEI9	PA14_19230
WP_003141329.1	PA14_58270	A0A0H2ZGU6	PA14_58270
WP_016254080.1	[]	[]	[]
WP_003092856.1	yajC	A0A0H2ZF92	PA14_14610
WP_003141352.1	pilA	A0A0H2ZFW8	PA14_58730
WP_003100235.1	atpF	Q02DF0	PA14_73290
WP_003084602.1	chpC	A0A0H2ZLA3	PA14_05410
WP_003106196.1	PA14_20980	A0A0H2ZCS4	PA14_20980
WP_003093177.1	lipB	Q02SG4	PA14_12120
WP_031632548.1;ABJ10570.1	[]	[]	[]
WP_003096956.1	gltP	A0A0H2ZIP2	PA14_72340
WP_003091344.1	PA14_24210	A0A0H2ZD60	PA14_24210
WP_073647904.1;AGI80553.1	[]	[]	[]
WP_003091717.1	PA14_20880	A0A0H2ZDS9	PA14_20880
WP_003142126.1	PA14_72210	A0A0H2ZJQ7	PA14_72210
WP_003083329.1	allA	Q02JZ7	PA14_44860
WP_003083642.1	PA14_00900	A0A0H2ZK01	PA14_00900
WP_003093002.1	PA14_13420	A0A0H2ZEB9	PA14_13420
WP_003137912.1	PA14_15710	A0A0H2ZEU9	PA14_15710
WP_004365038.1	PA14_05160	A0A0H2ZL20	PA14_05160
WP_003082475.1	PA14_48770	A0A0H2Z7X3	PA14_48770
WP_003083317.1;WP_016254155.1	hcpA	A0A0H2Z8M3	PA14_03240
WP_003096630.1	hupA	A0A0H2ZJ52	PA14_70600
WP_003084626.1	PA14_05510	Q02TY9	PA14_05510
WP_003084345.1	PA14_04100	A0A0H2ZL15	PA14_04100
WP_003096156.1	PA14_68070	A0A0H2ZIL8	PA14_68070
WP_003086250.1	phnB	A0A0H2Z7L1	PA14_51350
WP_003085932.1	aotJ	A0A0H2Z7A1	PA14_52790
WP_003110156.1	argJ	A0A0H2ZFL0	PA14_57210
WP_003089950.1	tpx	A0A0H2ZBU9	PA14_31810
WP_003083828.1	ahpC	Q02UU0	PA14_01710
WP_003085898.1	PA14_53000	Q02I31	PA14_53000
WP_003140552.1	pyoS3I	A0A0H2Z7R5	PA14_49510
WP_003083672.1;WP_003119488.1	PA14_01040	A0A0H2ZK14	PA14_01040
WP_003091712.1	fabH	Q02QG7	PA14_20950
WP_003096673.1	pstS	Q02DZ3	PA14_70860
WP_003087448.1	PA14_43840	A0A0H2Z8X9	PA14_43840
WP_003113973.1;REV__WP_003087605.1	PA14_24980	A0A0H2ZD90	PA14_24980
WP_003091193.1	PA14_25210	A0A0H2ZBV8	PA14_25210
WP_003138452.1	edaA	A0A0H2ZCB4	PA14_23090
WP_003096206.1	nudE	A0A0H2ZIP8	PA14_68380
WP_003085959.1	PA14_52640	A0A0H2Z722	PA14_52640
WP_003093888.1	mvaT	A0A0H2ZGN7	PA14_56070
WP_004365164.1	psfA	A0A0H2ZL17	PA14_06190
WP_003109174.1	minC	Q02Q74	PA14_22040
WP_003138725.1	PA14_26960	A0A0H2ZBK5	PA14_26960
WP_003086107.1	PA14_51810	Q02IC6	PA14_51810
WP_003091389.1	trpF	Q02PS6	PA14_23850
WP_003096435.1	PA14_69720	A0A0H2ZJA1	PA14_69720
WP_003139694.1;AGI81906.1	PA14_38220	A0A0H2ZAB4	PA14_38220
WP_003098863.1	fumC1	A0A0H2ZFR2	PA14_58030
WP_003098862.1	sodM	A0A0H2ZGS6	PA14_58000
WP_003132222.1	PA14_37210	Q02LQ6	PA14_37210
WP_003089638.1	pvdH	A0A0H2ZBI1	PA14_33500
WP_003114509.1	pvdA	A0A0H2ZBF7	PA14_33810
WP_003122677.1	pvdN	A0A0H2ZA71	PA14_33720
WP_003139299.1;WP_042115213.1	pvdQ	A0A0H2ZBD6	PA14_33820
WP_003096289.1	fbpA	A0A0H2ZIS4	PA14_68900
WP_003141222.1	moxR	A0A0H2ZGH4	PA14_56160
WP_003139592.1	PA14_37290	A0A0H2ZAI8	PA14_37290
WP_003091472.1	gltB	A0A0H2ZDN1	PA14_22980
WP_003094881.1	katB	A0A0H2ZHQ1	PA14_61040
WP_003141254.1	PA14_56850	A0A0H2ZGK8	PA14_56850
WP_003085944.1	argR	A0A0H2Z7A8	PA14_52740
WP_003083750.1	elaA	A0A0H2ZJ57	PA14_01400
WP_003091157.1	PA14_25520	Q02PE3	PA14_25520
WP_003089636.1	PA14_33510	A0A0H2ZBG4	PA14_33510
WP_003095367.1	PA14_64000	A0A0H2ZH16	PA14_64000
WP_003094334.1	PA14_57820	A0A0H2ZH02	PA14_57820
WP_003085321.1	nemO	A0A0H2Z6D9	PA14_55580
WP_003111384.1	gntR	A0A0H2ZA03	PA14_34660
WP_003120916.1	lptA	A0A0H2ZGK2	PA14_57920
WP_003106955.1	pchR	A0A0H2ZGD1	PA14_09260
WP_003111290.1	PA14_33530	A0A0H2ZA85	PA14_33530
WP_003113055.1	PA14_33560	A0A0H2ZBF9	PA14_33560
WP_003114501.1	pvdF	A0A0H2ZBE8	PA14_33700
WP_004365355.1	phuS	A0A0H2ZI03	PA14_62330
WP_003139292.1	pvdO	A0A0H2ZB82	PA14_33710
WP_003110338.1;AHB58076.1	PA14_58580	Q02GS6	PA14_58580
WP_003141319.1	PA14_58220	A0A0H2ZGU1	PA14_58220
WP_003089535.1	PA14_33830	A0A0H2ZB72	PA14_33830
WP_003093387.1	PA14_11010	A0A0H2ZFY7	PA14_11010
WP_003092814.1	PA14_14810	A0A0H2ZF73	PA14_14810
WP_003141666.1	phuT	A0A0H2ZHL6	PA14_62300
WP_003086881.1	ggt	A0A0H2Z8J7	PA14_46960
WP_003094765.1	PA14_60480	A0A0H2ZH62	PA14_60480
WP_003087224.1	PA14_44690	A0A0H2Z7V8	PA14_44690
WP_003096551.1	PA14_70170	A0A0H2ZJC7	PA14_70170
WP_003092893.1	PA14_14310	A0A0H2ZF25	PA14_14310
WP_003085842.1	PA14_53300	A0A0H2Z7H4	PA14_53300
WP_003128823.1	maiA	A0A0H2ZAE2	PA14_38550
WP_003087262.1	anr	A0A0H2Z8S5	PA14_44490
WP_003110878.1	fnr-2	A0A0H2ZHI1	PA14_61060
WP_003140824.1	aotO	A0A0H2Z669	PA14_52760
WP_003092260.1	recA	Q02R89	PA14_17530
WP_003094304.1	PA14_57690	A0A0H2ZFN5	PA14_57690
WP_003138109.1	eprS	A0A0H2ZEM3	PA14_18630
WP_003091003.1	PA14_26590	A0A0H2ZBM9	PA14_26590
WP_003453187.1;WP_003119598.1	hasR	A0A0H2ZE02	PA14_20010
WP_003082545.1	PA14_48020	A0A0H2Z814	PA14_48020
WP_003136335.1	gcvT2	A0A0H2ZBK9	PA14_33040
WP_003110258.1	aruG	A0A0H2Z7B5	PA14_52690
WP_003117127.1	phhC	A0A0H2Z637	PA14_53010
WP_003100350.1	PA14_38210	A0A0H2ZAG1	PA14_38210
WP_003137419.1	PA14_08460	A0A0H2ZL30	PA14_08460
WP_003082767.1	gltJ	A0A0H2Z8S4	PA14_46920
WP_003086128.1	tolB	A0A0H2Z6C4	PA14_51720
WP_003141251.1	icmP	A0A0H2ZGD9	PA14_56830
WP_003140367.1	ybeJ	A0A0H2Z7E7	PA14_46910
WP_003104436.1	[]	[]	[]
WP_003134313.1	trxB2	A0A0H2Z624	PA14_53290
WP_003138585.1	fadA	Q02PH7	PA14_25090
WP_004365361.1	yfdZ	A0A0H2ZHU5	PA14_62400
WP_003090913.1	yfbQ	A0A0H2ZCH6	PA14_27500
WP_003090005.1	PA14_31510	A0A0H2ZBP4	PA14_31510
WP_003103044.1	prpB	A0A0H2Z7C9	PA14_53940
WP_003093531.1	fepB	A0A0H2ZFY0	PA14_10170
WP_003102260.1	PA14_63330	A0A0H2ZI53	PA14_63330
WP_003096326.1	PA14_69050	A0A0H2ZIT4	PA14_69050
WP_003096890.1	gmd	A0A0H2ZJC0	PA14_71990
WP_003084958.1	epd	A0A0H2ZL79	PA14_07170
WP_003137844.1	pepA	Q02RY8	PA14_14470
WP_003140754.1	pqsA	A0A0H2Z7J6	PA14_51430
WP_003137368.1	pdxA	A0A0H2ZLL0	PA14_07740
WP_003137626.1	PA14_11260	A0A0H2ZG08	PA14_11260
WP_003140939.1	PA14_54480	A0A0H2Z6Z5	PA14_54480
WP_003141748.1	PA14_66150	A0A0H2ZI96	PA14_66150
WP_042115257.1;AGI80781.1;WP_003130409.1	xcpT	A0A0H2ZDD3	PA14_24020
WP_003132618.1	PA14_13130	A0A0H2ZFP2	PA14_13130
WP_003140182.1;WP_003137055.1;WP_003139806.1;WP_003140433.1	aer;PA14_02270;PA14_39560;PA14_48030	A0A0H2Z9D2	PA14_44300
AHC77033.1;WP_003139291.1	fpvA	A0A0H2ZBG8	PA14_33680
WP_003115524.1	estA	A0A0H2ZIU7	PA14_67510
WP_003140063.1	PA14_42670	A0A0H2Z958	PA14_42670
WP_016254195.1	[]	[]	[]
EOT16524.1	[]	[]	[]
WP_003103610.1	PA14_33730	A0A0H2ZBG3	PA14_33730
EOT16522.1	[]	[]	[]
WP_003116241.1	piuA	A0A0H2ZGX7	PA14_58570
WP_003095102.1	phuR	A0A0H2ZHU0	PA14_62350
WP_003139218.1	pvdL	A0A0H2ZA98	PA14_33280
EOT16523.1;WP_079276177.1	[]	[]	[]
WP_016254131.1	[]	[]	[]
WP_003141628.1	iutA	A0A0H2ZGP0	PA14_61850
EOT06132.1	[]	[]	[]
EOT16628.1	[]	[]	[]
WP_003089547.1	PA14_33770	A0A0H2ZB77	PA14_33770
WP_003141882.1	fixR	A0A0H2ZIX5	PA14_68040
WP_003110283.1	PA14_27000	A0A0H2ZCL3	PA14_27000
WP_016254091.1	[]	[]	[]
WP_003086396.1	braC	A0A0H2Z7T0	PA14_50520
WP_003096265.1	argA	Q02EG0	PA14_68740
WP_003139455.1	bkdB	A0A0H2ZB21	PA14_35500
WP_003085950.1	aruF	A0A0H2Z674	PA14_52700
WP_003140919.1	prpD	A0A0H2Z5Z3	PA14_54000
WP_003137468.1;WP_003118945.1	pchD	A0A0H2ZF83	PA14_09240
WP_003088587.1	hmgA	Q02LF6	PA14_38510
WP_003111363.1	fahA	A0A0H2ZA54	PA14_38530
WP_003109247.1	ansB	A0A0H2Z7E2	PA14_46970
WP_003140816.1	astB	Q02I59	PA14_52660
WP_003140819.1	aruC	A0A0H2Z7L6	PA14_52720
WP_003162506.1;WP_003117183.1	glyA2;glyA1	A0A0H2ZAB7	PA14_33010
WP_003089248.1	bkdA2	A0A0H2ZB02	PA14_35520
WP_003137422.1	anmK	A0A0H2ZM02	PA14_08520
WP_004365022.1	PA14_04730	A0A0H2ZK10	PA14_04730
WP_003091450.1	PA14_23240	A0A0H2ZDD8	PA14_23240
WP_003120146.1	lpdV	A0A0H2ZB32	PA14_35490
WP_004365040.1	PA14_05220	A0A0H2ZL24	PA14_05220
WP_003140917.1	PA14_53980	A0A0H2Z720	PA14_53980
WP_003142212.1	trpB	A0A0H2ZK36	PA14_00450
WP_003109043.1	PA14_07870	A0A0H2ZLM1	PA14_07870
WP_003096822.1	aspA	A0A0H2ZJ98	PA14_71650
WP_003137023.1	ahpF	A0A0H2ZK64	PA14_01720
WP_003138507.1	folC	A0A0H2ZDG0	PA14_23880
WP_003114369.1	rubB	A0A0H2ZI97	PA14_70620
WP_003110017.1	PA14_05230	A0A0H2ZKV7	PA14_05230
WP_003138778.1	PA14_27940	A0A0H2ZCR0	PA14_27940
WP_003096332.1	ubiD	Q02EC7	PA14_69150
WP_003141425.1	PA14_59220	A0A0H2ZG14	PA14_59220
ALY80184.1;WP_003140620.1	PA14_50820	A0A0H2Z7Z7	PA14_50820
WP_003082731.1	PA14_47130	A0A0H2Z8I4	PA14_47130
WP_003083045.1	fliM	A0A0H2Z8Z5	PA14_45800
WP_003141247.1	PA14_56730	A0A0H2ZGK9	PA14_56730
WP_003088740.1	PA14_37780	A0A0H2ZAE1	PA14_37780
WP_003095916.1	dtd	Q02ET8	PA14_67100
WP_003140029.1	fadB	A0A0H2Z9J2	PA14_42080
WP_003137465.1	pchC	A0A0H2ZG68	PA14_09230
WP_042115085.1;WP_003083840.1	PA14_01780	A0A0H2ZK69	PA14_01780
WP_003117444.1	PA14_47840	A0A0H2Z8L9	PA14_47840
WP_003095356.1	cntM	A0A0H2ZH12	PA14_63920
WP_003102046.1	PA14_65470	A0A0H2ZII2	PA14_65470
WP_003139047.1	PA14_31470	A0A0H2ZBW9	PA14_31470
WP_003142157.1	PA14_73000	A0A0H2ZJI6	PA14_73000
WP_003086245.1	pqsD	A0A0H2Z7U1	PA14_51390
WP_003088707.1	cynS	Q9I263
WP_003110830.1	PA14_48010	A0A0H2Z8K6	PA14_48010
WP_003097089.1	amiA	A0A0H2ZJX9	PA14_73040
WP_003083972.1	PA14_02450	A0A0H2ZKK8	PA14_02450
WP_003088221.1	PA14_39660	A0A0H2ZA11	PA14_39660
WP_003097086.1	dksA	A0A0H2ZJP8	PA14_73020
WP_003137470.1	Hypothetical	AAD55801.1
WP_003093553.1;WP_003121894.1	PA14_09950	A0A0H2ZG54	PA14_09950
WP_003099663.1	cynT	A0A0H2ZJJ2	PA14_73060
WP_003137469.1	pchE	A0A0H2ZGB9	PA14_09270
WP_003110831.1	PA14_48000	A0A0H2Z763	PA14_48000
WP_003142161.1	pyrQ	A0A0H2ZIV0	PA14_73070
WP_003140426.1	PA14_47920	A0A0H2Z8D4	PA14_47920
WP_003142159.1	folE2	Q02DG9	PA14_73050
WP_003111969.1	fptA	A0A0H2ZGB5	PA14_09340
WP_003095359.1	cntL	A0A0H2ZHV3	PA14_63940
WP_003137464.1	pchB	A0A0H2ZGJ9	PA14_09220
WP_003140926.1	PA14_54180	A0A0H2Z6U8	PA14_54180
WP_004365419.1	cntO	A0A0H2ZI93	PA14_63960
WP_003139356.1	PA14_34490	A0A0H2ZB23	PA14_34490
WP_003137629.1	PA14_11290	A0A0H2ZFW5	PA14_11290
WP_003137631.1	PA14_11320	A0A0H2ZG04	PA14_11320
WP_003089433.1	PA14_34460	A0A0H2ZB86	PA14_34460
WP_003097337.1	trpA	Q02V45	PA14_00440
WP_003083757.1	PA14_01440	A0A0H2ZKC7	PA14_01440
WP_003092213.1	rpmE2	Q02R73	PA14_17700
WP_003094369.1	PA14_58010	A0A0H2ZGU0	PA14_58010
WP_011666680.1	PA14_37310	A0A0H2Z9F2	PA14_37310
WP_003139055.1	acdA	A0A0H2ZBW4	PA14_31540
WP_003091176.1	ugpQ	A0A0H2ZD53	PA14_25400
WP_003096677.1	PA14_70930	A0A0H2ZJ67	PA14_70930
WP_003088600.1	gnyD	A0A0H2ZAG9	PA14_38440
WP_003108612.1	pqsC	A0A0H2Z7A3	PA14_51410
WP_003139052.1	PA14_31530	A0A0H2ZAK2	PA14_31530
WP_003094987.1	PA14_61600	A0A0H2ZHK3	PA14_61600
WP_003139732.1	atoB	A0A0H2ZA83	PA14_38630
WP_003108776.1	PA14_30360	A0A0H2ZAW2	PA14_30360
WP_003088566.1	scoA	A0A0H2ZAG0	PA14_38660
WP_003088593.1	gnyL	A0A0H2Z956	PA14_38490
WP_003109243.1	PA14_46890	A0A0H2Z8P8	PA14_46890
WP_003140753.1	pqsB	A0A0H2Z7K6	PA14_51420
WP_003091592.1	qor	A0A0H2ZDW2	PA14_21890
WP_003088598.1	gnyH	A0A0H2ZAE6	PA14_38470
WP_003098798.1	PA14_27580	A0A0H2ZBG2	PA14_27580
WP_003142168.1	PA14_73120	A0A0H2ZJJ5	PA14_73120
WP_003135262.1	PA14_63350	A0A0H2ZHW4	PA14_63350
WP_003092908.1;WP_011666753.1	PA14_14220;PA14_59050	A0A0H2ZFB3	PA14_14220
WP_003096546.1	bioA	A0A0H2ZJE2	PA14_70160
WP_003122058.1	PA14_14010	A0A0H2ZE79	PA14_14010
WP_003116129.1	phaF	A0A0H2ZKV4	PA14_66875
WP_004365371.1	aspC	A0A0H2ZHV0	PA14_62480
WP_003140019.1	panE	A0A0H2Z9K5	PA14_41900
WP_004365363.1	PA14_62410	A0A0H2ZHR3	PA14_62410
WP_003090561.1	PA14_29240	A0A0H2ZC46	PA14_29240
WP_003140841.1	PA14_53110	A0A0H2Z774	PA14_53110
WP_003140110.1	PA14_43130	A0A0H2Z927	PA14_43130
ALY76633.1;WP_003138270.1	PA14_21000	A0A0H2ZE28	PA14_21000
WP_003095842.1	maeB	A0A0H2ZIP4	PA14_66680
WP_003087765.1	aroF-1	A0A0H2Z9V4	PA14_41920
WP_003100303.1	proA	Q02SH4	PA14_12010
WP_003109024.1	surA	A0A0H2ZLB3	PA14_07760
WP_003094332.1	murA	Q02GZ1	PA14_57810
WP_003109334.1	lpxB	Q02RB5	PA14_17220
WP_003138894.1	rhs	A0A0H2ZCC4	PA14_29400
WP_004365431.1	purD	A0A0H2ZI48	PA14_64220
WP_003087400.1	gltA	A0A0H2Z9C6	PA14_44070
WP_003090442.1	purB	A0A0H2ZAX4	PA14_30110
WP_011666597.1	aroA	A0A0H2ZDN7	PA14_23310
WP_003087653.1	aroC	Q02KH1	PA14_42760
WP_003111764.1	serC	Q02PX3	PA14_23270
WP_003092364.1	eno	Q02RA7	PA14_17320
WP_003137858.1	ybdL	A0A0H2ZF68	PA14_14940
WP_003094617.1	speC	A0A0H2ZGX3	PA14_58630
WP_003096431.1	lysA	A0A0H2ZJ02	PA14_69670
WP_003085592.1	putP	A0A0H2Z7B9	PA14_54150
WP_003087809.1	PA14_41710	A0A0H2Z8L8	PA14_41710
WP_003137954.1	PA14_16330	A0A0H2ZF28	PA14_16330
WP_003087736.1	bglX	A0A0H2Z8H9	PA14_42230
WP_003137011.1	PA14_01540	A0A0H2ZJ69	PA14_01540
WP_003090440.1	hflD	Q02NB9	PA14_30140
WP_003138398.1	vacJ	A0A0H2ZDQ1	PA14_22290
WP_003137849.1	queA	Q02RX8	PA14_14590
WP_003094919.1	hprA	A0A0H2ZHH6	PA14_61210
WP_003141607.1	rsmC	Q02G49	PA14_61220
WP_003087175.1	cysP	A0A0H2Z953	PA14_45110
WP_003137506.1	pqsL	A0A0H2ZGC7	PA14_09700
WP_003138472.1;AAM27557.1	orfK	A0A0H2ZDI5	PA14_23370
WP_003090421.1	trxB1	A0A0H2ZC61	PA14_30280
WP_003137472.1	pchG	A0A0H2ZG63	PA14_09290
WP_003138659.1	PA14_26390	A0A0H2ZCZ0	PA14_26390
WP_003141264.1	apbA	A0A0H2ZFK5	PA14_57160
WP_003107839.1	aroB	Q02EX9	PA14_66600
WP_003137634.1	ribD	A0A0H2ZFZ9	PA14_11400
WP_003095783.1	ilvE	A0A0H2ZIA9	PA14_66260
WP_003136048.1	gcvT1	A0A0H2ZIT3	PA14_68870
WP_003137370.1	PA14_07780	A0A0H2ZLT0	PA14_07780
WP_003141963.1	hemC	Q02EA3	PA14_69450
AHW71557.1;WP_003132684.1	PA14_39070	A0A0H2ZAE3	PA14_39070
WP_003093949.1	PA14_56420	A0A0H2ZGR1	PA14_56420
WP_003095770.1	wapQ	A0A0H2ZHE7	PA14_66200
WP_003087830.1	cmpX	A0A0H2Z8M2	PA14_41590
WP_003109134.1	PA14_72930	A0A0H2ZJW8	PA14_72930
WP_003137048.1	PA14_02090	A0A0H2ZJY4	PA14_02090
WP_003082099.1	PA14_50630	A0A0H2Z7S2	PA14_50630
WP_003084544.1	PA14_05130	A0A0H2ZKH5	PA14_05130
WP_003105448.1	PA14_58440	A0A0H2ZGW7	PA14_58440
WP_003105794.1	PA14_32940	A0A0H2ZBM1	PA14_32940
WP_003133490.1	ompP1	A0A0H2Z8F8	PA14_47540
WP_003137358.1	PA14_07550	A0A0H2ZKW8	PA14_07550
WP_003083953.1;WP_031627652.1	PA14_02300	A0A0H2ZKJ6	PA14_02300
WP_003102394.1	wrbA	A0A0H2Z7Q0	PA14_51990
WP_003113156.1	PA14_21180	A0A0H2ZE14	PA14_21180
WP_003091247.1	PA14_24880	A0A0H2ZD09	PA14_24880
WP_003092804.1	pilF	A0A0H2ZFC5	PA14_14850
WP_003102831.1	cc4	A0A0H2ZJF2	PA14_72460
WP_003138024.1	yaaJ	A0A0H2ZEU8	PA14_17250
WP_003106429.1	hflC	A0A0H2ZIC7	PA14_65270
WP_003106427.1	hflK	A0A0H2ZI80	PA14_65280
WP_003138558.1	pyrD	Q02PL5	PA14_24640
WP_003090465.1	nuoH	Q02ND5	PA14_29930
WP_003119123.1;WP_073646509.1	Hypothetical	A0A0H2ZFV9	PA14_11350
WP_003091874.1	PA14_19740	A0A0H2ZD28	PA14_19740
WP_003092512.1	PA14_16590	A0A0H2ZEW9	PA14_16590
WP_003092664.1	PA14_15860	A0A0H2ZDV9	PA14_15860
WP_004365398.1	phaJ3	A0A0H2ZHY8	PA14_63290
WP_003090944.1	oprI	P11221
WP_003095262.1	PA14_63240	A0A0H2ZHV6	PA14_63240
WP_003105956.1	PA14_33440	A0A0H2ZBG9	PA14_33440
WP_003141332.1	PA14_58360	A0A0H2ZGW2	PA14_58360
WP_003141326.1;EOT21999.1	PA14_58250	A0A0H2ZGM4	PA14_58250
WP_003109479.1	nqrA	Q02PG3	PA14_25280
WP_003091007.1	PA14_26560	A0A0H2ZCY0	PA14_26560
WP_003114182.1	nadB	A0A0H2Z7B0	PA14_54450
WP_003137369.1	lptD	Q02TG8	PA14_07770
WP_003131774.1	gcd	A0A0H2ZB70	PA14_34970
WP_003118819.1;WP_003084629.1	mexA	P52477
WP_003110921.1	secD	A0A0H2ZF84	PA14_14630
WP_003086093.1	oprD	A0A0H2Z7G7	PA14_51880
WP_003087933.1	ppiD	A0A0H2ZA00	PA14_41190
WP_003129775.1	bamB	A0A0H2ZF77	PA14_14910
WP_003141282.1	PA14_57480	A0A0H2ZGY2	PA14_57480
WP_003095699.1	ompH	A0A0H2ZIF7	PA14_65750
WP_003137216.1	oprE	A0A0H2ZKS8	PA14_03800
WP_003086271.1	PA14_51260	A0A0H2Z6G9	PA14_51260
WP_003090872.1	vacJ	A0A0H2ZCE5	PA14_27920
WP_003097130.1	atpD	Q02DF4	PA14_73240
WP_003097134.1;P25705;K7ENJ4;K7EK77	atpA	Q02DF2	PA14_73260
WP_003117825.1;WP_003116413.1	opbA;oprB	A0A0H2Z9X9	PA14_34960
WP_003099122.1	oprQ	A0A0H2ZCK2	PA14_28400
WP_003084923.1	PA14_06990	A0A0H2ZKG2	PA14_06990
WP_003100322.1	lptE	A0A0H2ZFQ7	PA14_12210
WP_003094953.1	PA14_61390	A0A0H2ZHK6	PA14_61390
WP_003111417.1	oprL	A0A0H2Z7G9	PA14_51710
WP_003085889.1	PA14_53040	A0A0H2Z780	PA14_53040
WP_003087292.1	ccoP	A0A0H2Z954	PA14_44400
WP_003100237.1	atpB	Q02DE8	PA14_73310
WP_003093182.1	dacC	A0A0H2ZFH3	PA14_12100
WP_003107312.1;WP_003141572.1;WP_003089834.1	mexB;mexD;mexF	A0A0H2ZLB4	PA14_05540
WP_003087843.1	oprF	A0A0H2Z9M5	PA14_41570
WP_003140848.1	cpbD	Q02I11	PA14_53250
WP_003093467.1;WP_003139901.1	ccoN;ccoN-2	A0A0H2ZG25	PA14_10500
WP_003110318.1	PA14_65590	A0A0H2ZI94	PA14_65590
WP_003097255.1	yidC	Q02DE0	PA14_73410
WP_003102590.1	comL	A0A0H2ZHK5	PA14_60230
WP_003109323.1	omlA	A0A0H2ZHU3	PA14_63030
WP_003094867.1	radA	A0A0H2ZHH7	PA14_60990
WP_003099307.1	pagL	A0A0H2ZHM8	PA14_61650
WP_003084633.1	oprM	A0A0H2ZKJ8	PA14_05550
WP_003138020.1	bamA	A0A0H2ZES0	PA14_17150
WP_003096067.1	ctpA	A0A0H2ZIK7	PA14_67810
WP_003095766.1	PA14_66170	A0A0H2ZIJ0	PA14_66170
WP_003095200.1;WP_003148219.1;B7ZBC8;Q9BW62;O75449	ftsH	A0A0H2ZGU2	PA14_62860
WP_003138518.1;WP_003139899.1	xcpQ;xqhA	A0A0H2ZDH6	PA14_23970
WP_003095371.1	PA14_64030	A0A0H2ZI98	PA14_64030
WP_003111886.1	bkdA1	A0A0H2ZAU0	PA14_35530
WP_003096390.1	hemY	A0A0H2ZJ68	PA14_69420
WP_003141780.1	pilQ	A0A0H2ZIP5	PA14_66620
WP_003096392.1	hemX	A0A0H2ZJ90	PA14_69430
WP_003108955.1	yafH	A0A0H2ZCS3	PA14_27730
WP_011666718.1	cheA	A0A0H2Z8U8	PA14_45590
WP_003138850.1	PA14_28830	A0A0H2ZC75	PA14_28830
WP_003141778.1	PA14_66580	A0A0H2ZID1	PA14_66580
WP_003091294.1	moxR	A0A0H2ZDA3	PA14_24430
WP_003141621.1	PA14_61590	A0A0H2ZHM1	PA14_61590
WP_003082680.1	yafJ	A0A0H2Z859	PA14_47330
WP_003137501.1	PA14_09580	A0A0H2ZGA8	PA14_09580
WP_003096329.1	PA14_69110	A0A0H2ZIT8	PA14_69110
WP_003141921.1	PA14_68670	A0A0H2ZIR7	PA14_68670
WP_003083876.1	PA14_01980	A0A0H2ZK95	PA14_01980
