# Supplementary material for: The lytic polysaccharide monooxygenase CbpD promotes Pseudomonas aeruginosa virulence in systemic infection
Source: Nat Commun. 2021 Feb 23;12:1230. doi: 10.1038/s41467-021-21473-0 (PMC7902821; doi:10.1038/s41467-021-21473-0)
Supplement: Supplementary file 9 — Supplementary Data 6 [file 41467_2021_21473_MOESM9_ESM.xlsx]

## Sheet: Unique_LB
Log2 Fold change (ΔCbpD-PA14)/Up (only detected in ΔCbpD)/Down (not detected in ΔCbpD)	q value (if applicable)	Protein ID	Gene Name	Protein Name
0.63491	0.037657	WP_003093283.1;AGV62193.1	xseB	Exodeoxyribonuclease 7 small subunit (EC 3.1.11.6) (Exodeoxyribonuclease VII small subunit) (Exonuclease VII small subunit)
0.75966	0.018756	WP_003082265.1	PA14_49850	Uncharacterized protein
0.69148	0.036017	WP_003092818.1	fdx2	Ferredoxin (2Fe-2S)
0.59586	0.0045419	WP_003092971.1	PA14_13720	Uncharacterized protein
0.74817	0.018756	WP_003093720.1	rpmC	50S ribosomal protein L29
0.70007	0.012115	WP_003095846.1	rpmE	50S ribosomal protein L31
-0.74677	0.0030394	WP_003100631.1	PA14_57570	Ubiquinol-cytochrome c reductase iron-sulfur subunit (EC 7.1.1.8)
up	NaN	AGV60879.1;WP_003103101.1	mraZ	Transcriptional regulator MraZ
up	NaN	WP_003084937.1	yqjC	Putative exported protein
up	NaN	WP_003086553.1	PA14_49350	Uncharacterized protein
up	NaN	WP_003088965.1	PA14_36530	Uncharacterized protein
up	NaN	WP_003090989.1;WP_003114740.1	PA14_26760	Putative transcriptional regulator
up	NaN	WP_003092439.1	sufE	Putative Fe-S center assembly protein
up	NaN	WP_003092897.1	PA14_14290	Uncharacterized protein
up	NaN	WP_003095829.1	gltD	Glutamate synthase small chain
up	NaN	WP_003096624.1	recG	ATP-dependent DNA helicase RecG (EC 3.6.4.12)
up	NaN	WP_003110392.1
up	NaN	WP_003115052.1	PA14_00940	Uncharacterized protein
up	NaN	WP_003118269.1	PA14_12760	Probable ATP-dependent RNA helicase
up	NaN	WP_003121284.1	cyaY	Iron-sulfur cluster assembly protein CyaY
up	NaN	WP_003129902.1	PA14_16730	Uncharacterized protein
up	NaN	WP_003137631.1	PA14_11320	Uncharacterized protein
up	NaN	WP_003137924.1	nagA	Putative N-acetylglucosamine-6-phosphate deacetylase
up	NaN	WP_003138990.1	PA14_30980	Uncharacterized protein
up	NaN	WP_003140508.1	PA14_48970	Helix destabilizing protein of bacteriophage Pf1
up	NaN	WP_016254299.1
down	NaN	EOT21540.1
down	NaN	WP_003084866.1	nirF	Heme d1 biosynthesis protein NirF
down	NaN	WP_003084923.1	PA14_06990	Putative exported protein
down	NaN	WP_003087306.1	ccoN	Cytochrome oxidase subunit (Cbb3-type)
down	NaN	WP_003087786.1;WP_033862763.1;WP_003120314.1	PA14_41810	Putative transcriptional regulator
down	NaN	WP_003091344.1	PA14_24210	Uncharacterized protein
down	NaN	WP_003091756.1	amiE	Aliphatic amidase (EC 3.5.1.4) (Acylamide amidohydrolase)
down	NaN	WP_003092804.1	pilF	Type 4 fimbrial biogenesis protein PilF
down	NaN	WP_003093570.1;EOT11920.1	PA14_09810	Uncharacterized protein
down	NaN	WP_003101455.1	morB	Morphinone reductase
down	NaN	WP_003109893.1	PA14_66090	Putative toluene tolerance protein
down	NaN	WP_003110747.1	gnd	Gluconate dehydrogenase
down	NaN	WP_003138024.1	yaaJ	Putative Na+/alanine symporter
down	NaN	WP_003138719.1	PA14_26880	Putative transcriptional regulator, LysR family

## Sheet: Unique_RPMI
Log2 Fold change (ΔCbpD-PA14)/Up (only detected in ΔCbpD)/Down (not detected in ΔCbpD)	q value (if applicable)	Protein ID	Gene Name	Protein Name
1.1369	0.0098637	WP_003084617.1	bioA	Adenosylmethionine-8-amino-7-oxononanoate aminotransferase (EC 2.6.1.62) (7,8-diamino-pelargonic acid aminotransferase) (DAPA AT) (DAPA aminotransferase) (7,8-diaminononanoate synthase) (DANS) (Diaminopelargonic acid synthase)
1.4752	0.0041317	WP_003096515.1	dadX	Alanine racemase (EC 5.1.1.1)
0.77425	0.012561	WP_003096546.1	bioA	Putative pyridoxal-dependent aminotransferase
0.81109	0.014431	WP_003132524.1	thiE	Thiamine-phosphate synthase (TP synthase) (TPS) (EC 2.5.1.3) (Thiamine-phosphate pyrophosphorylase) (TMP pyrophosphorylase) (TMP-PPase)
0.85511	0.0037567	WP_003137623.1	PA14_11140	Putative nonribosomal peptide synthetase
-0.59623	0.025441	AGV67356.1;WP_003095652.1	hflX	GTPase HflX (GTP-binding protein HflX)
-2.1822	0.004104	AHC77033.1;WP_003139291.1	fpvA	Ferripyoverdine receptor
-1.6569	0.0021127	WP_003118819.1;WP_003084629.1
-1.4477	0.0086642	WP_003085808.1	PA14_53500	Uncharacterized protein
-1.2262	0.022149	WP_003085889.1	PA14_53040	Uncharacterized protein
-0.70025	0.013871	WP_003086448.1	fleQ	Transcriptional regulator FleQ
-1.899	0.0026767	WP_003087308.1	ccoP	Cbb3-type cytochrome c oxidase subunit
-0.59599	0.0054201	WP_003087410.1	sdhB	Succinate dehydrogenase (B subunit)
-0.63509	0.0080841	WP_003089638.1	pvdH	L-2,4-diaminobutyrate:2-ketoglutarate 4-aminotransferase, PvdH
-0.65528	0.0016374	WP_003091451.1	ubiG	Ubiquinone biosynthesis O-methyltransferase (2-polyprenyl-6-hydroxyphenol methylase) (EC 2.1.1.222) (3-demethylubiquinone 3-O-methyltransferase) (EC 2.1.1.64)
-0.68666	0.0094697	WP_003092020.1	mrp	Iron-sulfur cluster carrier protein
-0.62454	0.021506	WP_003092588.1	lasB	Elastase (EC 3.4.24.26) [Cleaved into: Pro-elastase]
-2.0365	0.0092119	WP_003093926.1	PA14_56220	Putative universal stress protein
-0.69873	0.0014087	WP_003093974.1	PA14_56590	Putative universal stress protein
-1.9089	0.0044064	WP_003094157.1	PA14_57540	Putative cytochrome c1
-1.3732	0.016204	WP_003094890.1	mscL	Large-conductance mechanosensitive channel
-0.61226	0.0074453	WP_003095138.1	cbrB	Two-component response regulator CbrB
-1.1058	0.027006	WP_003095211.1	dnaJ	Chaperone protein DnaJ
-2.0303	0.0086642	WP_003095699.1	ompH	Putative outer membrane efflux protein
-0.66286	0.0063171	WP_003095766.1	PA14_66170	Putative carbamoyltransferase
-0.75063	0.0017176	WP_003097132.1	atpG	ATP synthase gamma chain (ATP synthase F1 sector gamma subunit) (F-ATPase gamma subunit)
-1.1834	0.0023628	WP_003097135.1	atpH	ATP synthase subunit delta (ATP synthase F(1) sector subunit delta) (F-type ATPase subunit delta) (F-ATPase subunit delta)
-2.1316	0.004104	WP_003100235.1	atpF	ATP synthase subunit b (ATP synthase F(0) sector subunit b) (ATPase subunit I) (F-type ATPase subunit b) (F-ATPase subunit b)
-1.7669	0.006605	WP_003101254.1;WP_003137552.1	fixG	Putative iron-sulfur cluster-binding protein
-0.74987	0.02368	WP_003103107.1	murG	UDP-N-acetylglucosamine--N-acetylmuramyl-(pentapeptide) pyrophosphoryl-undecaprenol N-acetylglucosamine transferase (EC 2.4.1.227) (Undecaprenyl-PP-MurNAc-pentapeptide-UDPGlcNAc GlcNAc transferase)
-0.75302	0.010216	WP_003103462.1	ubiE	Ubiquinone/menaquinone biosynthesis C-methyltransferase UbiE (EC 2.1.1.163) (EC 2.1.1.201) (2-methoxy-6-polyprenyl-1,4-benzoquinol methylase) (Demethylmenaquinone methyltransferase)
-1.7047	0.040287	WP_003106429.1	hflC	Protein HflC
-1.8739	0.0052549	WP_003110778.1	zipA	Cell division protein ZipA
-0.60453	0.0019211	WP_003114509.1	pvdA	L-ornithine N5-oxygenase
-1.1606	0.004104	WP_003119987.1	pqsH	2-heptyl-3-hydroxy-4(1H)-quinolone synthase (EC 1.14.13.182) (2-heptyl-3,4-dihydroxyquinoline synthase)
-1.3519	0.0098246	WP_003137196.1	PA14_03360	Uncharacterized protein
-1.5973	0.0055485	WP_003137629.1	PA14_11290	Putative permease
-2.2321	0.00084456	WP_003138020.1	bamA	Outer membrane protein assembly factor BamA
-0.82294	0.0052549	WP_003138228.1	nosZ	Nitrous-oxide reductase (EC 1.7.2.4) (N(2)OR) (N2O reductase)
-1.8698	0.013803	WP_003138437.1	gltG	Putative permease of ABC sugar transporter
-1.1092	0.01768	WP_003138558.1	pyrD	Dihydroorotate dehydrogenase (quinone) (EC 1.3.5.2) (DHOdehase) (DHOD) (DHODase) (Dihydroorotate oxidase)
-0.74091	0.027091	WP_003138850.1	PA14_28830	Uncharacterized protein
-1.1733	0.0015288	WP_003139386.1	PA14_34840	Putative non-ribosomal peptide synthetase
-0.95903	0.0019211	WP_003139947.1	uspA	Putative universal stress protein
-0.84181	0.041999	WP_003140529.1	PA14_49280	Probable transglycolase
-1.8136	0.00088373	WP_003140926.1	PA14_54180	Uncharacterized protein
-3.4937	0.0079433	WP_004365046.1	chpA	ChpA
-0.74318	0.0080841	WP_004365053.1	PA14_05480	Putative monoamine oxidase
-1.6737	0.0036213	WP_004365419.1	cntO	Putative uter membrane protein
up	NaN	WP_003083329.1	allA	Ureidoglycolate lyase (EC 4.3.2.3) (Ureidoglycolatase)
up	NaN	WP_003091129.1	pabC	4-amino-4-deoxychorismate lyase
up	NaN	WP_003093084.1	tesB	TesB, acyl-CoA thioesterase II
up	NaN	WP_003116998.1	PA14_51090	Probable short-chain dehydrogenase
up	NaN	WP_003137472.1	pchG	Pyochelin biosynthetic protein PchG
up	NaN	WP_003138595.1	PA14_25590	Putative hydrolase
up	NaN	WP_003138659.1	PA14_26390	Putative iron transport system substrate-binding protein
up	NaN	WP_003141264.1	apbA	2-dehydropantoate 2-reductase (EC 1.1.1.169) (Ketopantoate reductase)
up	NaN	WP_004355294.1	PA14_41800	Putative transcriptional regulator
up	NaN	WP_016254338.1
down	NaN	AEO75133.1;WP_003139294.1	opmQ	Putative outer membrane protein
down	NaN	EOT16630.1
down	NaN	WP_003082099.1	PA14_50630	Uncharacterized protein
down	NaN	WP_003082538.1	aprX	Uncharacterized protein
down	NaN	WP_003104089.1;WP_003082765.1	gltK	Putative permease of ABC transporter
down	NaN	WP_003083748.1	PA14_01390	Putative Sco1/SenC family protein
down	NaN	WP_003084592.1	pilJ	Type IV pili methyl-accepting chemotaxis transducer PilJ
down	NaN	WP_003084637.1	PA14_05580	Uncharacterized protein
down	NaN	WP_003084974.1	PA14_07330	Uncharacterized protein
down	NaN	WP_003085936.1	aotM	Arginine/ornithine transport protein AotM
down	NaN	WP_003085940.1	aotP	Arginine/ornithine transport protein AotP
down	NaN	WP_003086126.1	tolR	Tol-Pal system protein TolR
down	NaN	WP_003087318.1	ccoO	Putative cytochrome c oxidase subunit
down	NaN	WP_003087830.1	cmpX	Putative cytoplasmic membrane protein
down	NaN	WP_003088336.1;WP_003111315.1
down	NaN	WP_003088680.1	sstT	Serine/threonine transporter SstT (Na(+)/serine-threonine symporter)
down	NaN	WP_003090465.1	nuoH	NADH-quinone oxidoreductase subunit H (EC 7.1.1.-) (NADH dehydrogenase I subunit H) (NDH-1 subunit H)
down	NaN	WP_003090802.1	PA14_28490	Putative membrane protein
down	NaN	WP_003091163.1	PA14_25490	Putative tolQ-type transport protein
down	NaN	WP_003091210.1	PA14_25040	Universal stress protein
down	NaN	WP_003091486.1	yciO	Putative SUA5/yciO/yrdC family:Sua5/YciO/YrdC/YwlC protein family
down	NaN	WP_003092456.1	plsB	Glycerol-3-phosphate acyltransferase (GPAT) (EC 2.3.1.15)
down	NaN	WP_003092531.1	wspR	Probable two-component response regulator
down	NaN	WP_003092544.1	wspA	Putative methyl-accepting chemotaxis transducer
down	NaN	WP_003092852.1	secF	Protein-export membrane protein SecF
down	NaN	WP_003092883.1	PA14_14370	Putative ABC-transporter ATP-binding component
down	NaN	WP_003093325.1	PA14_11310	Putative ABC transporter, ATP-binding protein
down	NaN	WP_003093610.1	mexI	Probable RND efflux transporter
down	NaN	WP_003094011.1	PA14_56810	Putative lemA-like protein
down	NaN	WP_003094078.1	PA14_57110	Putative mechanosensitive ion channel family protein
down	NaN	WP_003094355.1	PA14_57930	Putative ATP-binding component of ABC transporter
down	NaN	WP_003095443.1	ureA	Urease subunit gamma (EC 3.5.1.5) (Urea amidohydrolase subunit gamma)
down	NaN	WP_003095983.1	PA14_67460	Putative lipoprotein
down	NaN	WP_003096775.1	PA14_71450	Uncharacterized protein
down	NaN	WP_003101969.1	lepB	Signal peptidase I (EC 3.4.21.89)
down	NaN	WP_003102706.1;WP_003139872.1	PA14_40080	Uncharacterized protein
down	NaN	WP_003103238.1	rmf	Ribosome modulation factor (RMF)
down	NaN	WP_003104386.1;AGV57783.1	sdhD	Succinate dehydrogenase hydrophobic membrane anchor subunit
down	NaN	WP_024915988.1;WP_003104388.1
down	NaN	WP_003109177.1	PA14_22310	Uncharacterized protein
down	NaN	WP_003109195.1	PA14_22650	Putative ABC-type uncharacterized transport system
down	NaN	WP_003109273.1	PA14_47490	Putative enzyme
down	NaN	WP_003110316.1	icc	3',5'-cyclic adenosine monophosphate phosphodiesterase CpdA (3',5'-cyclic AMP phosphodiesterase) (cAMP phosphodiesterase) (EC 3.1.4.53)
down	NaN	WP_003110506.1	PA14_63830	Putative N-hydroxyarylamine O-acetyltransferase
down	NaN	WP_003110825.1	aprD	Alkaline protease secretion protein AprD
down	NaN	WP_003112118.1	PA14_09380	Putative transporter
down	NaN	WP_003117289.1	PA14_35840	Uncharacterized protein PA14_35840
down	NaN	WP_003118255.1	PA14_12160	Putative murein transglycosylase
down	NaN	WP_003119123.1;WP_073646509.1
down	NaN	WP_003130016.1	mmsB	3-hydroxyisobutyrate dehydrogenase (HIBADH) (EC 1.1.1.31)
down	NaN	WP_003135824.1	opgH	Glucans biosynthesis glucosyltransferase H (EC 2.4.1.-)
down	NaN	WP_003136086.1	yhiI	Putative membrane fusion protein
down	NaN	WP_003137052.1	PA14_02220	Putative chemotaxis transducer
down	NaN	WP_003137821.1	PA14_14230	Putative periplasmic transport protein
down	NaN	WP_003137855.1	PA14_14900	Uncharacterized protein
down	NaN	WP_003139246.1	PA14_33570	Uncharacterized protein
down	NaN	WP_003139293.1	pvdP	PvdP
down	NaN	WP_003139590.1	opdO	Putative outer membrane porin
down	NaN	WP_003139591.1	pxpA	5-oxoprolinase subunit A (5-OPase subunit A) (EC 3.5.2.9) (5-oxoprolinase (ATP-hydrolyzing) subunit A)
down	NaN	WP_003140537.1	PA14_49330	Uncharacterized protein
down	NaN	WP_003140547.1	PA14_49480	Uncharacterized protein
down	NaN	WP_003140602.1	braE	Branched-chain amino acid transport protein BraE
down	NaN	WP_003140624.1	PA14_50860	Uncharacterized protein
down	NaN	WP_009315910.1;WP_003141335.1	PA14_58410	Putative outer membrane porin
down	NaN	WP_003141584.1	cstA	Carbon starvation protein
down	NaN	WP_003141610.1	PA14_61300	Putative methyl-accepting chemotaxis protein (MCP)
down	NaN	WP_003141623.1	PA14_61620	Putative transcriptional regulator, MerR family
down	NaN	WP_003141734.1	PA14_65720	Putative lipoprotein
down	NaN	WP_003142156.1	PA14_72980	Putative GTPases (G3E family)
down	NaN	WP_004365379.1	PA14_62650	Uncharacterized protein
down	NaN	WP_004365383.1	secG	Protein-export membrane protein SecG
down	NaN	WP_004365389.1	yfjG	Putative lipid transport protein
down	NaN	WP_004365390.1	lldD	L-lactate dehydrogenase (EC 1.1.-.-)
down	NaN	WP_016254080.1
down	NaN	WP_031632551.1

## Sheet: Unique_RPMI-NHS
Log2 Fold change (ΔCbpD-PA14)/Up (only detected in ΔCbpD)/Down (not detected in ΔCbpD)	q value (if applicable)	Protein ID	Gene Name	Protein Name
0.99504	0.00066455	ABR83869.1;WP_003083070.1	fliA	RNA polymerase sigma factor FliA (RNA polymerase sigma factor for flagellar operon) (Sigma F) (Sigma-28)
0.96639	0.0015577	ABR84615.1;WP_003114793.1
1.3557	0.03734	WP_003107181.1;AGO41588.1	nrdR	Transcriptional repressor NrdR
0.71946	0.011702	EOT20544.1;WP_003140875.1	PA14_53590	Uncharacterized protein
1.1873	0.00081097	WP_002553999.1	infA	Translation initiation factor IF-1
1.3731	0.03164	WP_003081964.1	yfcG	Probable glutathione S-transferase
0.61578	0.018345	WP_003082192.1	fliS	Flagellar secretion chaperone FliS
0.84024	0.00040064	WP_003082372.1	PA14_49410	Probable cold-shock protein
1.0181	0.010243	WP_003082436.1	phoP	Two-component response regulator PhoP
1.1168	0.0016871	WP_003083073.1;WP_003087110.1	cheY	Two-component response regulator CheY
0.98174	0.0041204	WP_003083098.1	cheW	Putative purine-binding chemotaxis protein CheW
1.4526	0.028467	WP_003083317.1;WP_016254155.1	hcpA	Secreted protein Hcp
0.71201	0.0011847	WP_003083340.1	PA14_44780	Putative transcriptional regulator
1.1998	0.00016036	WP_003083593.1	PA14_00670	Uncharacterized protein
2.3213	0.00051734	WP_003083605.1;WP_003118563.1	osmC	Osmotically inducible protein OsmC
2.0408	0.0037136	WP_003083670.1	PA14_01030	Uncharacterized protein
2.5352	0.00014295	WP_003083701.1	PA14_01240	Carbonic anhydrase (EC 4.2.1.1) (Carbonate dehydratase)
1.1561	0.0068163	WP_003083750.1	elaA	Putative acyltransferase
0.6067	0.018974	WP_003083757.1	PA14_01440	2-hydroxychromene-2-carboxylate isomerase (EC 5.99.1.4)
0.78346	0.0025476	WP_003083828.1	ahpC	Alkyl hydroperoxide reductase C (EC 1.11.1.15) (Peroxiredoxin) (Thioredoxin peroxidase)
0.90609	0.0013686	WP_003084101.1	PA14_03090	Putative CBS domain
0.68877	0.013493	WP_003084211.1	PA14_03490	Alkyl hydroperoxide reductase AhpD (EC 1.11.1.15)
0.60433	0.0016483	WP_003084314.1	PA14_04010	Uncharacterized protein
0.82656	0.0054005	WP_003084345.1	PA14_04100	Uncharacterized protein
0.83683	0.003489	WP_003084386.1	rpiA	Ribose-5-phosphate isomerase A (EC 5.3.1.6) (Phosphoriboisomerase A) (PRI)
0.90846	0.0023681	WP_003084466.1	coaD	Phosphopantetheine adenylyltransferase (EC 2.7.7.3) (Dephospho-CoA pyrophosphorylase) (Pantetheine-phosphate adenylyltransferase) (PPAT)
0.64446	0.002336	WP_003084517.1	thiG	Thiazole synthase (EC 2.8.1.10)
0.59608	0.001773	WP_003084527.1	PA14_05050	dITP/XTP pyrophosphatase (EC 3.6.1.66) (Non-canonical purine NTP pyrophosphatase) (Non-standard purine NTP pyrophosphatase) (Nucleoside-triphosphate diphosphatase) (Nucleoside-triphosphate pyrophosphatase) (NTPase)
0.95543	0.00048484	WP_003084574.1	pyrR	Bifunctional protein PyrR [Includes: Pyrimidine operon regulatory protein; Uracil phosphoribosyltransferase (UPRTase) (EC 2.4.2.9)]
0.89435	0.0043475	WP_003084583.1	pilG	Type IV pili response regulator PilG
1.0111	0.00073003	WP_003084587.1	pilH	Type IV pilus response regulator PilH
0.92296	0.022405	WP_003084602.1	chpC	Putative chemotaxis protein methyltransferase CheR
0.58787	0.0093146	WP_003084626.1	PA14_05510	UPF0312 protein PA14_05510
1.664	0.015176	WP_003084655.1	PA14_05660	Putative transciptional regulator
1.0265	0.0023337	WP_003084686.1;WP_073637077.1
0.61014	0.013834	WP_003084710.1	cspB	Putative major cold shock protein
2.7819	0.0040817	WP_003084725.1	PA14_06010	Uncharacterized protein
1.1228	0.00025593	WP_003085057.1	rpsU	30S ribosomal protein S21
1.0078	0.0013957	WP_003085085.1	apaG	Protein ApaG
0.90498	0.0036997	WP_003085122.1	rpe	Ribulose-phosphate 3-epimerase (EC 5.1.3.1)
0.82098	0.0011778	WP_003085214.1	vfr	Cyclic AMP receptor-like protein
0.63373	0.0056938	WP_003085223.1	speD	S-adenosylmethionine decarboxylase proenzyme (AdoMetDC) (SAMDC) (EC 4.1.1.50) [Cleaved into: S-adenosylmethionine decarboxylase beta chain; S-adenosylmethionine decarboxylase alpha chain]
1.1963	0.0056586	WP_003085254.1	erpA	Iron-sulfur cluster insertion protein ErpA
1.0183	0.00016036	WP_003085321.1	nemO	Heme oxygenase
0.77575	0.000785	WP_003085498.1;5WYB_B	PA14_54640	Probable enoyl-CoA hydratase/isomerase
0.58867	0.01576	WP_003085510.1	ung	Uracil-DNA glycosylase (UDG) (EC 3.2.2.27)
0.84099	0.022005	WP_003085528.1	PA14_54490	Uncharacterized protein
0.88944	0.0069082	WP_003085543.1	algU	RNA polymerase sigma factor
0.87234	0.001773	WP_003085565.1	rnc	Ribonuclease 3 (EC 3.1.26.3) (Ribonuclease III) (RNase III)
0.91569	0.0094461	WP_003085816.1	slyD	Peptidyl-prolyl cis-trans isomerase (EC 5.2.1.8)
0.8497	0.0016941	WP_003085898.1	PA14_53000	Putative pterin-4-alpha-carbinolamine dehydratase (PHS) (EC 4.2.1.96) (4-alpha-hydroxy-tetrahydropterin dehydratase) (Pterin carbinolamine dehydratase) (PCD)
0.80463	0.0011847	WP_003085959.1	PA14_52640	Uncharacterized protein
1.0031	0.0033868	WP_003085981.1	csrA	Translational regulator CsrA (Carbon storage regulator)
1.0642	0.0044034	WP_003086045.1	mazG	Uncharacterized protein
0.88464	0.0041842	WP_003086095.1;WP_003134222.1	PA14_51860	Uncharacterized protein
1.3117	0.00038287	WP_003086103.1	PA14_51830	Probable dna-binding stress protein
1.2282	0.0085082	WP_003086122.1	ruvA	Holliday junction ATP-dependent DNA helicase RuvA (EC 3.6.4.12)
0.60696	0.0011847	WP_003086250.1	phnB	Anthranilate synthase component II
0.9771	0.0051334	WP_003086262.1	bcp	Bacterioferritin comigratory protein
1.3104	0.0066386	WP_003086267.1	PA14_51280	Putative glycine cleavage system transcriptional repressor
1.3685	0.0097484	WP_003086329.1
0.97195	0.040025	WP_003086400.1	PA14_50510	Uncharacterized protein
0.79852	0.028524	WP_003086914.1	PA14_46740	Uncharacterized protein
1.2055	0.0008342	WP_003087236.1	PA14_44620	Nucleoid-associated protein PA14_44620
0.78657	0.0011898	WP_003087259.1	apt	Adenine phosphoribosyltransferase (APRT) (EC 2.4.2.7)
0.96781	0.00028349	WP_003087262.1	anr	Transcriptional regulator Anr
1.2761	0.00025501	WP_003087375.1	ppnP	Pyrimidine/purine nucleoside phosphorylase (EC 2.4.2.2) (Adenosine phosphorylase) (Cytidine phosphorylase) (Guanosine phosphorylase) (EC 2.4.2.15) (Inosine phosphorylase) (Thymidine phosphorylase) (EC 2.4.2.4) (Uridine phosphorylase) (EC 2.4.2.3) (Xanthosine phosphorylase)
0.63175	0.00039508	WP_003087448.1	PA14_43840	Putative dienelactone hydrolase family protein
1.4002	0.00039508	WP_003087475.1	fabA	3-hydroxydecanoyl-[acyl-carrier-protein] dehydratase (EC 4.2.1.59) (3-hydroxyacyl-[acyl-carrier-protein] dehydratase FabA) (Beta-hydroxydecanoyl thioester dehydrase) (Trans-2-decenoyl-[acyl-carrier-protein] isomerase) (EC 5.3.3.14)
1.2974	0.00069866	WP_003087490.1	PA14_43600	Putative thioesterase
0.71741	0.0036536	WP_003087500.1	PA14_43530	Putative glutathione S-transferase
2.3898	0.01415	WP_003087637.1	PA14_42860	Bacteriohemerythrin
0.88616	0.0018632	WP_003087656.1	mtnD	Acireductone dioxygenase (1,2-dihydroxy-3-keto-5-methylthiopentene dioxygenase) (DHK-MTPene dioxygenase) (Acireductone dioxygenase (Fe(2+)-requiring)) (ARD') (Fe-ARD) (EC 1.13.11.54) (Acireductone dioxygenase (Ni(2+)-requiring)) (ARD) (Ni-ARD) (EC 1.13.11.53)
0.92081	0.0027199	WP_003087753.1	PA14_42010	Putative glutamine amidotransferase
0.8757	0.0014012	WP_003087757.1	PA14_41970	Uncharacterized protein
0.9096	0.0012881	WP_003087762.1;WP_003132845.1	PA14_41930	Putative acetyltransferase
0.74501	0.0014057	WP_003087811.1	PA14_41690	Uncharacterized protein
0.90056	0.00093087	WP_003087823.1	PA14_41640	Putative 4-hydroxy-4-methyl-2-oxoglutarate aldolase (HMG aldolase) (EC 4.1.3.17) (Oxaloacetate decarboxylase) (OAA decarboxylase) (EC 4.1.1.112) (Regulator of ribonuclease activity homolog) (RraA-like protein)
0.9685	0.00073003	WP_003087890.1	ppiB	Peptidyl-prolyl cis-trans isomerase (PPIase) (EC 5.2.1.8)
1.2993	0.00059895	WP_003087931.1	hupB	DNA-binding protein HU
0.71373	0.0034911	WP_003087987.1	PA14_40890	Putative short-chain dehydrogenase
1.6528	0.00029596	WP_003087993.1	PA14_40860	Putative sterol carrier protein
0.66269	0.0074869	WP_003088003.1	PA14_40780	Uncharacterized protein
0.70554	0.012233	WP_003088189.1	PA14_39790	Uncharacterized protein
0.60696	0.0015486	WP_003088566.1	scoA	Putative CoA transferase, subunit A
0.81186	0.00081097	WP_003088567.1	scoB	Putative CoA transferase, subunit B
0.88313	0.0056195	WP_003089038.1	PA14_36270	Putative 3-hydroxyisobutyrate dehydrogenase
0.82027	0.0037473	WP_003089433.1	PA14_34460	Alkyl hydroperoxide reductase AhpD (EC 1.11.1.15)
1.0371	0.0026974	WP_003089636.1	PA14_33510	Putative MbtH-like protein
0.77394	0.00438	WP_003089950.1	tpx	Thiol peroxidase (Tpx) (EC 1.11.1.15) (Peroxiredoxin tpx) (Prx) (Thioredoxin peroxidase)
0.82877	0.0003031	WP_003090005.1	PA14_31510	Putative short-chain dehydrogenase
1.0658	8.559e-05	WP_003090061.1	PA14_30800	Putative nitroreductase
0.98639	0.00035639	WP_003090076.1	PA14_30710	RNA chaperone ProQ
0.86625	0.016925	WP_003090387.1	dsrE	Putative sulfur reductase protein
0.60691	0.030555	WP_003090414.1	lolA	Outer-membrane lipoprotein carrier protein
1.1629	0.0032048	WP_003090444.1	PA14_30090	Putative acyltransferase
0.99042	0.0068017	WP_003090571.1	PA14_29130	Putative ATPase, AAA family
1.2969	0.013631	WP_003090661.1	ihfA	Integration host factor subunit alpha (IHF-alpha)
0.77485	0.0039806	WP_003090942.1	efp	Elongation factor P (EF-P)
0.93612	0.0015714	WP_003090975.1	pyrF	Orotidine 5'-phosphate decarboxylase (EC 4.1.1.23) (OMP decarboxylase) (OMPDCase) (OMPdecase)
0.90063	0.00085751	WP_003091107.1;M0QY67;P38117	etfB	Electron transfer flavoprotein beta-subunit
0.85807	0.0017953	WP_003091114.1	PA14_25800	Putative transcriptional regulator, TetR family
0.84752	0.0016679	WP_003091135.1	acpP	Acyl carrier protein (ACP)
1.353	0.00016036	WP_003091137.1	fabG	3-oxoacyl-[acyl-carrier-protein] reductase
0.99061	0.0018289	WP_003091143.1	rpmF	50S ribosomal protein L32
1.2441	0.0018524	WP_003091157.1	PA14_25520	UPF0434 protein PA14_25520
0.7262	0.04746	WP_003091193.1	PA14_25210	Probable S-methyl-5'-thioinosine phosphorylase (EC 2.4.2.44) (5'-methylthioinosine phosphorylase) (MTI phosphorylase) (MTIP)
1.1998	0.036791	WP_003091195.1	psrA	Transcriptional regulator PsrA
0.74755	0.042914	WP_003091196.1	lexA	LexA repressor (EC 3.4.21.88)
0.92706	0.00024484	WP_003091240.1	moaB2	Molybdenum cofactor biosynthesis protein B
1.4183	0.00032104	WP_003091402.1	PA14_23720	Putative translation initiation inhibitor
2.2786	0.0078247	WP_003091405.1	ibpA	Putative small heat shock protein
0.67983	0.042415	WP_003091406.1	PA14_23670	Putative bleomycin resistance protein
0.97936	0.00069866	WP_003091453.1	yciK	Putative oxidoreductase, short-chain dehydrogenase/reductase family
1.4248	0.00078681	WP_003091579.1	minD	Site-determining protein
1.6382	0.0025845	WP_003091581.1	minE	Cell division topological specificity factor
1.2366	0.0008014	WP_003091604.1	capB	Cold acclimation protein B
0.85753	0.00039509	WP_003091706.1	clpP	ATP-dependent Clp protease proteolytic subunit (EC 3.4.21.92) (Endopeptidase Clp)
1.1173	0.00044297	WP_003091711.1	PA14_20960	Putativ isomerase
0.83482	0.001773	WP_003091721.1	slyA	Putative transcriptional regulator, MarR family
0.92256	0.035455	WP_003091727.1	PA14_20770	STAS-domain containing protein PA14_20770
1.0433	0.032295	WP_003091730.1	PA14_20750	Putative chemotaxis signal transduction protein
0.6514	0.0063396	WP_003091898.1	PA14_19610	Uncharacterized protein
1.2941	0.0024462	WP_003091899.1	PA14_19600	Uncharacterized protein
0.59345	0.0013461	WP_003092017.1	dcd	dCTP deaminase (EC 3.5.4.13) (Deoxycytidine triphosphate deaminase)
1.0709	0.00038342	WP_003092073.1	ahpC	Putative alkyl hydroperoxide reductase subunit
0.59351	0.015378	WP_003092078.1	bfrB	Bacterioferritin (EC 1.16.3.1)
1.3518	0.00024291	WP_003092082.1	ydhD	Glutaredoxin
1.3061	0.008456	WP_003092229.1	PA14_17670	Putative DNA-binding response regulator, LuxR family
0.84278	0.02696	WP_003092248.1	PA14_17600	Putative secreted protein
0.89675	0.02752	WP_003092262.1	cinA	Putative competence-damaged protein
1.1108	0.0028665	WP_003092346.1	ispF	2-C-methyl-D-erythritol 2,4-cyclodiphosphate synthase (MECDP-synthase) (MECPP-synthase) (MECPS) (EC 4.6.1.12)
0.83327	0.00066455	WP_003092390.1	frr	Ribosome-recycling factor (RRF) (Ribosome-releasing factor)
0.77504	0.00023027	WP_003092391.1	pyrH	Uridylate kinase (UK) (EC 2.7.4.22) (Uridine monophosphate kinase) (UMP kinase) (UMPK)
0.87702	0.00040859	WP_003092393.1	tsf	Elongation factor Ts (EF-Ts)
0.76462	0.00063386	WP_003092394.1	rpsB	30S ribosomal protein S2
0.84086	0.00068133	WP_003092395.1	map	Methionine aminopeptidase (MAP) (MetAP) (EC 3.4.11.18) (Peptidase M)
1.2609	0.00089736	WP_003092424.1	PA14_16970	Putative arsenate reductase, glutaredoxin family
1.102	0.0032109	WP_003092461.1	PA14_16830	Uncharacterized protein
0.68237	0.0015651	WP_003092485.1	adk	Adenylate kinase (AK) (EC 2.7.4.3) (ATP-AMP transphosphorylase) (ATP:AMP phosphotransferase) (Adenylate monophosphate kinase)
1.0897	0.0058724	WP_003092594.1	PA14_16210	Uncharacterized protein
1.1698	0.0048844	WP_003092612.1
0.72611	0.0068017	WP_003092626.1	dsbC	Thiol:disulfide interchange protein
1.3776	0.00019462	WP_003092637.1	rplS	50S ribosomal protein L19
1.3441	0.00024484	WP_003092811.1	ndk	Nucleoside diphosphate kinase (NDK) (NDP kinase) (EC 2.7.4.6) (Nucleoside-2-P kinase)
1.4377	0.0002346	WP_003092829.1	iscU	Iron-sulfur cluster assembly scaffold protein IscU
1.2712	0.00069866	WP_003092836.1	PA14_14710	HTH-type transcriptional regulator IscR
0.74763	0.00058817	WP_003092845.1	suhB	Inositol-1-monophosphatase (EC 3.1.3.25)
0.71675	0.019883	WP_003092856.1	yajC	Putative preprotein translocase
1.122	0.0010511	WP_003093030.1	moaC	Cyclic pyranopterin monophosphate synthase (EC 4.6.1.17) (Molybdenum cofactor biosynthesis protein C)
0.63509	0.0028533	WP_003093079.1	PA14_12900	Histone-like protein HU form N
1.8642	0.0036234	WP_003093157.1	PA14_12360	Uncharacterized protein
1.1952	0.00044602	WP_003093220.1	PA14_11910	Uncharacterized protein
1.1821	0.0028245	WP_003093223.1	PA14_11890	Uncharacterized protein
0.91005	0.012392	WP_003093235.1	PA14_11750	Probable acetyltransferase
1.0196	0.0011778	WP_003093248.1	ppa	Inorganic pyrophosphatase (EC 3.6.1.1) (Pyrophosphate phospho-hydrolase) (PPase)
1.1513	0.00044297	WP_003093299.1	ribA	GTP cyclohydrolase-2 (EC 3.5.4.25) (GTP cyclohydrolase II)
0.88636	0.0013957	WP_003093308.1	nusB	Transcription antitermination protein NusB (Antitermination factor NusB)
1.0835	0.017205	WP_003093311.1	ribH	6,7-dimethyl-8-ribityllumazine synthase (DMRL synthase) (LS) (Lumazine synthase) (EC 2.5.1.78)
0.61629	0.035316	WP_003093316.1	ribC	Riboflavin synthase alpha chain
0.64475	0.025865	WP_003093604.1	PA14_09550	Putative 3-carboxymuconate cyclase
0.7863	0.004486	WP_003093617.1	phzM	Probable phenazine-specific methyltransferase
0.83691	0.0020181	WP_003093625.1	phzD1	Phenazine biosynthesis protein PhzD
0.82838	0.00070416	WP_003093668.1	bfrA	Bacterioferritin (EC 1.16.3.1)
1.0687	0.00070416	WP_003093672.1	rplQ	50S ribosomal protein L17
0.82993	0.00056805	WP_003093678.1	rpsD	30S ribosomal protein S4
1.19	0.0028665	WP_003093689.1	rpsK	30S ribosomal protein S11
1.1537	0.020724	WP_003093692.1	rpsM	30S ribosomal protein S13
1.473	0.00024484	WP_003093695.1	rplO	50S ribosomal protein L15
0.90982	0.00024484	WP_003093697.1	rpsE	30S ribosomal protein S5
1.5936	0.00052728	WP_003093698.1	rplR	50S ribosomal protein L18
0.89783	0.00050259	WP_003093699.1	rplF	50S ribosomal protein L6
1.0115	0.00064788	WP_003093700.1	rpsH	30S ribosomal protein S8
1.2345	0.00024484	WP_003093701.1	rpsN	30S ribosomal protein S14
1.0281	0.0015627	WP_003093703.1	rplE	50S ribosomal protein L5
0.98888	0.0013214	WP_003093711.1	rplX	50S ribosomal protein L24
1.5564	0.00035659	WP_003093714.1	rplN	50S ribosomal protein L14
1.2438	0.0083656	WP_003093717.1	rpsQ	30S ribosomal protein S17
1.114	0.0012528	WP_003093723.1	rplP	50S ribosomal protein L16
0.94091	0.024699	WP_003093727.1	rpsC	30S ribosomal protein S3
0.84171	0.026389	WP_003093734.1	rpsS	30S ribosomal protein S19
1.4146	0.00039509	WP_003093736.1	rplW	50S ribosomal protein L23
1.2428	0.00019462	WP_003093737.1	rplD	50S ribosomal protein L4
1.237	0.00037024	WP_003093742.1	rpsG	30S ribosomal protein S7
1.1113	0.0050887	WP_003093744.1	rpsL	30S ribosomal protein S12
1.1607	0.014223	WP_003093747.1	rplL	50S ribosomal protein L7/L12
1.3523	9.9943e-05	WP_003093748.1	rplJ	50S ribosomal protein L10
0.72886	0.00051734	WP_003093749.1	rplA	50S ribosomal protein L1
1.3251	0.00059039	WP_003093751.1	rplK	50S ribosomal protein L11
0.88399	0.0051334	WP_003093768.1	coaX	Type III pantothenate kinase (EC 2.7.1.33) (PanK-III) (Pantothenic acid kinase)
1.1732	8.559e-05	WP_003093888.1	mvaT	Transcriptional regulator MvaT, P16 subunit
0.83164	0.0018289	WP_003094005.1	sodB	Superoxide dismutase (EC 1.15.1.1)
1.0708	0.00059723	WP_003094064.1	groS	10 kDa chaperonin (GroES protein) (Protein Cpn10)
1.1793	0.00016036	WP_003094072.1	PA14_57050	Putative short chain dehydrogenase
1.0073	0.00028349	WP_003094081.1	PA14_57130	UPF0234 protein PA14_57130
0.87624	0.0013422	WP_003094089.1	PA14_57180	Putative cob(I)alamin adenosyltransferase
0.92437	0.00019462	WP_003094113.1;E7EQH1;Q8NFJ9
0.7913	0.011702	WP_003094149.1	gmhA	Phosphoheptose isomerase (EC 5.3.1.28) (Sedoheptulose 7-phosphate isomerase)
1.1508	0.0047138	WP_003094155.1	sspA	Stringent starvation protein A
1.0946	0.00025593	WP_003094164.1	rplM	50S ribosomal protein L13
0.79523	0.0010511	WP_003094311.1	cysD	Sulfate adenylyltransferase subunit 2 (EC 2.7.7.4) (ATP-sulfurylase small subunit) (Sulfate adenylate transferase) (SAT)
0.99603	0.0031911	WP_003094331.1	hisG	ATP phosphoribosyltransferase (ATP-PRT) (ATP-PRTase) (EC 2.4.2.17)
1.9561	0.0004248	WP_003094350.1	PA14_57900	3-deoxy-D-manno-octulosonate 8-phosphate phosphatase KdsC (EC 3.1.3.45) (KDO 8-P phosphatase)
1.1977	0.00066374	WP_003094359.1	PA14_57950	Putative ribosomal subunit interface protein
0.95721	0.0016871	WP_003094378.1;WP_003141314.1	PA14_58060	UPF0307 protein PA14_58060
0.94989	0.0058056	WP_003094419.1	PA14_58300	Putative DNA-binding response regulator
0.93088	0.0016871	WP_003094423.1	PA14_58330	Uncharacterized protein
0.85122	0.0010511	WP_003094654.1	coaE	Dephospho-CoA kinase (EC 2.7.1.24) (Dephosphocoenzyme A kinase)
0.83758	0.0038364	WP_003094664.1	PA14_58820	Uncharacterized protein
1.0896	0.00072678	WP_003094744.1	rpsT	30S ribosomal protein S20
0.76137	0.0013255	WP_003094746.1	PA14_60410	Uncharacterized protein
1.7118	0.00031424	WP_003094760.1	rpmA	50S ribosomal protein L27
1.4777	0.00051734	WP_003094761.1	rplU	50S ribosomal protein L21
1.145	0.0010511	WP_003094873.1	PA14_61010	Uncharacterized protein
1.0406	0.0017447	WP_003094960.1	PA14_61430	Uncharacterized protein
1.1299	0.0063347	WP_003094967.1	hpt	Putative hypoxanthine phosphoribosyltransferase
0.90725	8.559e-05	WP_003094968.1	upp	Uracil phosphoribosyltransferase (EC 2.4.2.9) (UMP pyrophosphorylase) (UPRTase)
0.7305	0.0075577	WP_003095021.1	yadF	Carbonic anhydrase (EC 4.2.1.1) (Carbonate dehydratase)
0.66562	0.0016679	WP_003095041.1	PA14_61980	Uncharacterized protein
1.0226	0.00085858	WP_003095069.1	ilvH	Acetolactate synthase isozyme III small subunit
0.98376	0.0004913	WP_003095122.1	dksA	RNA polymerase-binding transcription factor DksA
0.73696	0.0036527	WP_003095177.1	PA14_62690	Uncharacterized protein
1.2308	0.00036505	WP_003095184.1	rpsO	30S ribosomal protein S15
1.337	0.00021156	WP_003095188.1	rbfA	Ribosome-binding factor A
0.81568	0.00058361	WP_003095206.1;C9JB56;H7C4P1;P42331	greA	Transcription elongation factor GreA (Transcript cleavage factor GreA)
0.91719	0.001565	WP_003095210.1	dapB	4-hydroxy-tetrahydrodipicolinate reductase (HTPA reductase) (EC 1.17.1.8)
0.58915	0.0027443	WP_003095213.1	grpE	Protein GrpE (HSP-70 cofactor)
1.218	0.00053944	WP_003095216.1	fur	Ferric uptake regulation protein
0.71637	0.0036536	WP_003095473.1;WP_003121125.1	PA14_64440	Oxaloacetate decarboxylase (EC 4.1.1.112)
0.58602	0.00854	WP_003095557.1;WP_031627599.1	PA14_64840	Putative oxidoreductase
1.138	0.00016036	WP_003095627.1	rplI	50S ribosomal protein L9
1.3168	0.00097459	WP_003095634.1	rpsR	30S ribosomal protein S18
1.1629	0.00055157	WP_003095636.1	rpsF	30S ribosomal protein S6
0.9512	0.0081763	WP_003095657.1	hfq	RNA-binding protein Hfq
0.63692	0.018483	WP_003095671.1	orn	Oligoribonuclease (EC 3.1.-.-)
0.8291	0.017453	WP_003095694.1	aspP	Adenosine diphosphate sugar pyrophosphatase
0.6115	0.016279	WP_003095790.1	rlmJ	Ribosomal RNA large subunit methyltransferase J (EC 2.1.1.266) (23S rRNA (adenine(2030)-N6)-methyltransferase) (23S rRNA m6A2030 methyltransferase)
0.82125	0.031902	WP_003095852.1	hslV	ATP-dependent protease subunit HslV (EC 3.4.25.2)
0.75052	0.0075109	WP_003095857.1	PA14_66800	Uncharacterized protein
0.9171	0.0008342	WP_003096087.1
0.77241	0.00016036	WP_003096181.1	rmlA	Glucose-1-phosphate thymidylyltransferase (EC 2.7.7.24)
0.9301	0.00123	WP_003096184.1	rmlC	dTDP-4-dehydrorhamnose 3,5-epimerase (EC 5.1.3.13) (Thymidine diphospho-4-keto-rhamnose 3,5-epimerase)
0.91047	0.00040064	WP_003096199.1	arcC	Carbamate kinase
0.61679	0.0080714	WP_003096206.1	nudE	Putative DP compound hydrolase
0.83678	0.0012818	WP_003096259.1	ompR	Two-component response regulator OmpR
0.62915	0.022527	WP_003096326.1	PA14_69050	Uncharacterized protein
1.08	0.00022333	WP_003096336.1	trxA	Thioredoxin
1.7236	0.032164	WP_003096397.1	algR	Alginate biosynthesis regulatory protein AlgR
0.67879	0.001766	WP_003096424.1	rnk	Nucleoside diphosphate kinase regulator
0.97102	0.0068901	WP_003096476.1	glnK	Nitrogen regulatory protein PII
0.8467	0.0084712	WP_003096508.1	xpt	Xanthine phosphoribosyltransferase (XPRTase) (EC 2.4.2.22)
1.4713	0.00023816	WP_003096556.1	rpmB	50S ribosomal protein L28
0.9776	0.0027443	WP_003096567.1	dut	Deoxyuridine 5'-triphosphate nucleotidohydrolase (dUTPase) (EC 3.6.1.23) (dUTP pyrophosphatase)
1.4027	0.00014534	WP_003096572.1	argB	Acetylglutamate kinase (EC 2.7.2.8) (N-acetyl-L-glutamate 5-phosphotransferase) (NAG kinase) (NAGK)
0.86439	0.0002751	WP_003096586.1	pyrE	Orotate phosphoribosyltransferase (OPRT) (OPRTase) (EC 2.4.2.10)
0.68128	0.0012881	WP_003096609.1	PA14_70480	Putative endoribonuclease L-PSP
0.98107	0.00046749	WP_003096630.1	hupA	Putative DNA-binding protein HU family
1.1815	0.01774	WP_003096857.1	PA14_71780	Putative transcriptional regulator, RpiR family
0.81419	0.0016188	WP_003096976.1	dsbA	Thiol:disulfide interchange protein DsbA
0.90224	0.0037401	WP_003097046.1	PA14_72840	Putative short chain dehydrogenase
0.93406	0.0021651	WP_003097293.1	def	Peptide deformylase (PDF) (EC 3.5.1.88) (Polypeptide deformylase)
0.84492	0.00058643	WP_003097816.1	PA14_43110	Putative glutathione S-transferase
0.79242	0.0083022	WP_003098129.1;M0QYV5;Q16740	clpP	ATP-dependent Clp protease proteolytic subunit (EC 3.4.21.92) (Endopeptidase Clp)
1.4695	0.02422	WP_003098317.1	gmk	Guanylate kinase (EC 2.7.4.8) (GMP kinase)
0.82043	0.0027424	WP_003098586.1	ompH	Putative outer membrane protein OmpH
0.6453	0.039717	WP_003098798.1	PA14_27580	Putative glutathione S-transferase
1.178	0.001306	WP_003098810.1	rpsI	30S ribosomal protein S9
0.71397	0.0015035	WP_003098840.1
0.73637	0.0064308	WP_003098853.1	ptsN	Nitrogen regulatory IIA protein
1.5555	0.00021971	WP_003099086.1	rplT	50S ribosomal protein L20
1.0669	0.00073003	WP_003099089.1	infC	Translation initiation factor IF-3
0.66637	0.0027997	WP_003099212.1	elbB	Glyoxalase
0.61931	0.0018289	WP_003099270.1	ychF	Ribosome-binding ATPase YchF
0.76073	0.01031	WP_003099569.1	ksgA	Ribosomal RNA small subunit methyltransferase A (EC 2.1.1.182) (16S rRNA (adenine(1518)-N(6)/adenine(1519)-N(6))-dimethyltransferase) (16S rRNA dimethyladenosine transferase) (16S rRNA dimethylase) (S-adenosylmethionine-6-N', N'-adenosyl(rRNA) dimethyltransferase)
1.0851	0.00072354	WP_003100305.1	rsfS	Ribosomal silencing factor RsfS
1.1719	0.000844	WP_003100311.1	PA14_12110	UPF0250 protein PA14_12110
0.76932	0.022964	WP_003100496.1	smpB	SsrA-binding protein (Small protein B)
0.62755	0.00067466	WP_003100513.1	tpiA	Triosephosphate isomerase (TIM) (TPI) (EC 5.3.1.1) (Triose-phosphate isomerase)
1.5549	0.007877	WP_003100617.1	icsA	Iron-binding protein IscA
0.68821	0.0011778	WP_003101974.1	pdxJ	Pyridoxine 5'-phosphate synthase (PNP synthase) (EC 2.6.99.2)
1.1607	0.0020181	WP_003102319.1	mioC	Putative flavodoxin
1.0378	0.00024484	WP_003102419.1	cysM	Cysteine synthase (EC 2.5.1.47)
0.92501	0.0027443	WP_003102613.1	PA14_60350	Peptidyl-prolyl cis-trans isomerase (EC 5.2.1.8)
1.3829	8.6619e-05	WP_003103876.1	rpsJ	30S ribosomal protein S10
0.99835	0.014329	WP_003103877.1	rplC	50S ribosomal protein L3
0.78566	0.0016679	WP_003103878.1	rplB	50S ribosomal protein L2
0.88796	0.0068017	WP_003103908.1	rplV	50S ribosomal protein L22
1.1053	0.00016036	WP_003105490.1	PA14_21440	Putative HIT family protein
1.2599	0.012888	WP_003106063.1;WP_003119210.1	PA14_12570	Probable AsnC-family transcriptional regulator
0.88815	0.0029803	WP_003106314.1	purE	N5-carboxyaminoimidazole ribonucleotide mutase (N5-CAIR mutase) (EC 5.4.99.18) (5-(carboxyamino)imidazole ribonucleotide mutase)
0.6531	0.0028582	WP_003106334.1	hisF	Imidazole glycerol phosphate synthase subunit HisF (EC 4.3.2.10) (IGP synthase cyclase subunit) (IGP synthase subunit HisF) (ImGP synthase subunit HisF) (IGPS subunit HisF)
0.90802	0.00016036	WP_003106336.1	hisA	1-(5-phosphoribosyl)-5-[(5-phosphoribosylamino)methylideneamino] imidazole-4-carboxamide isomerase (EC 5.3.1.16) (Phosphoribosylformimino-5-aminoimidazole carboxamide ribotide isomerase)
0.75675	0.029137	WP_003107361.1	mocA	Putative oxidoreductase
1.2531	0.0090052	WP_003107397.1;AEO77809.1	gcvH1	Glycine cleavage system H protein
0.97474	0.00059895	WP_003108028.1;AEO73144.1	nusG	Transcription termination/antitermination protein NusG
1.342	0.00013858	WP_003108622.1	purC	Phosphoribosylaminoimidazole-succinocarboxamide synthase (EC 6.3.2.6) (SAICAR synthetase)
1.0037	0.0010511	WP_003109125.1	PA14_72660	Putative amidase
1.1277	0.028352	WP_003109191.1	csaA	CsaA protein
0.83387	0.0013255	WP_003109199.1	ydjA	Putative nitroreductase family protein
1.1426	0.0012976	WP_003109243.1	PA14_46890	Putative short-chain dehydrogenase
1.0806	0.00097211	WP_003109333.1	accA	Acetyl-coenzyme A carboxylase carboxyl transferase subunit alpha (ACCase subunit alpha) (Acetyl-CoA carboxylase carboxyltransferase subunit alpha) (EC 2.1.3.15)
1.1467	0.0079221	WP_003109415.1	bolA	Morphogene protein BolA
1.2522	0.0012818	WP_003109644.1	rpsP	30S ribosomal protein S16
1.0235	0.00022951	WP_003109942.1	purM	Phosphoribosylformylglycinamidine cyclo-ligase (EC 6.3.3.1) (AIR synthase) (AIRS) (Phosphoribosyl-aminoimidazole synthetase)
0.70735	0.022983	WP_003110110.1	PA14_55710	Putative lipoate-protein ligase
0.76063	0.0022202	WP_003110156.1	argJ	Arginine biosynthesis bifunctional protein ArgJ [Cleaved into: Arginine biosynthesis bifunctional protein ArgJ beta chain; Arginine biosynthesis bifunctional protein ArgJ alpha chain] [Includes: Glutamate N-acetyltransferase (EC 2.3.1.35) (Ornithine acetyltransferase) (OATase) (Ornithine transacetylase); Amino-acid acetyltransferase (EC 2.3.1.1) (N-acetylglutamate synthase) (AGSase)]
0.98599	0.017113	WP_003110179.1	PA14_67540	Uncharacterized protein
0.66322	0.018267	WP_003110338.1;AHB58076.1	PA14_58580	PKHD-type hydroxylase PA14_58580 (EC 1.14.11.-)
0.79733	0.010869	WP_003110419.1	ribF	Riboflavin biosynthesis protein [Includes: Riboflavin kinase (EC 2.7.1.26) (Flavokinase); FMN adenylyltransferase (EC 2.7.7.2) (FAD pyrophosphorylase) (FAD synthase)]
0.91537	0.00052728	WP_003110495.1	accB	Biotin carboxyl carrier protein of acetyl-CoA carboxylase
0.77979	0.0018524	WP_003110563.1	engB	Probable GTP-binding protein EngB
2.2218	0.00010943	WP_003110581.1	PA14_04300	Uncharacterized protein
0.91173	0.0014423	WP_003110659.1	PA14_01490	Putative hemolysin
0.70919	0.02127	WP_003110705.1	ycgM	Putative fumarylacetoacetate hydrolase family protein
0.63029	0.0032871	WP_003110964.1	PA14_44120	Putative 3-hydroxyisobutyrate dehydrogenase
1.043	0.03067	WP_003111145.1	PA14_14270	Putative hydrolase, isochorismatase family
0.74885	0.0014673	WP_003111464.1;WP_003137135.1;EOT10776.1
0.98573	0.00041023	WP_003111503.1;WP_003119716.1	PA14_23210	Putative phosphoglycolate phosphatase
0.90665	0.0011847	WP_003111654.1	PA14_44080	Uncharacterized protein
0.70618	0.015176	WP_003112042.1	PA14_48320	Uncharacterized protein
0.82048	0.0016871	WP_003112758.1	PA14_57040	Uncharacterized protein
0.59886	0.0008342	WP_003113973.1;REV__WP_003087605.1	PA14_24980	Uncharacterized protein
0.92216	0.00090195	WP_003114198.1	PA14_53820	Uncharacterized protein
0.77349	0.014575	WP_003114239.1	pbpG	D-alanyl-D-alanine-endopeptidase
1.0669	0.00025593	WP_003114685.1	ssb	Single-stranded DNA-binding protein (SSB)
0.68086	0.027797	WP_003116089.1	fdhE	Protein FdhE homolog
0.68441	0.0013694	WP_003117751.1	sixA	Putative phosphohistidine phosphatase SixA
0.58713	0.0016751	WP_003118292.1	PA14_13990	Putative amino acid ABC transporter
0.82086	0.0041684	WP_003120916.1	lptA	Lipopolysaccharide export system protein LptA
0.77276	0.0024799	WP_003123955.1	phzB1	Probable phenazine biosynthesis protein
0.7885	0.00068045	WP_003128823.1	maiA	Maleylacetoacetate isomerase
0.73317	0.015704	WP_003129570.1	estB	Carboxylesterase
1.3443	0.0081305	WP_003130641.1	PA14_24580	Uncharacterized protein
1.2129	0.0036888	WP_003130694.1	kdsB	3-deoxy-manno-octulosonate cytidylyltransferase (EC 2.7.7.38) (CMP-2-keto-3-deoxyoctulosonic acid synthase) (CKS) (CMP-KDO synthase)
0.74301	0.005659	WP_003134739.1	rsmI	Ribosomal RNA small subunit methyltransferase I (EC 2.1.1.198) (16S rRNA 2'-O-ribose C1402 methyltransferase) (rRNA (cytidine-2'-O-)-methyltransferase RsmI)
0.9295	0.032041	WP_003136000.1	drgA	Putative nitroreductase
1.3816	0.019481	WP_003137319.1	nirQ	Regulatory protein NirQ
0.71852	0.029383	WP_003137363.1	folk	Putative 2-amino-4-hydroxy-6-hydroxymethyldihydropteridine pyrophosphokinase
0.60408	0.0018613	WP_003137410.1	trpC	Indole-3-glycerol phosphate synthase (IGPS) (EC 4.1.1.48)
0.68243	0.024907	WP_003137683.1	PA14_11970	Putative 3-methyladenine DNA glycosylase (EC 3.2.2.-)
1.1125	0.0021651	WP_003137690.1	rlmH	Ribosomal RNA large subunit methyltransferase H (EC 2.1.1.177) (23S rRNA (pseudouridine1915-N3)-methyltransferase) (23S rRNA m3Psi1915 methyltransferase) (rRNA (pseudouridine-N3-)-methyltransferase RlmH)
1.277	0.0024694	WP_003137939.1	PA14_16150	Putative phage shock protein
1.3782	0.00084308	WP_003137961.1	PA14_16370	Putative membrane protein
1.095	0.00059895	WP_003138030.1	ispD	2-C-methyl-D-erythritol 4-phosphate cytidylyltransferase (EC 2.7.7.60) (4-diphosphocytidyl-2C-methyl-D-erythritol synthase) (MEP cytidylyltransferase) (MCT)
0.79243	0.004528	WP_003138105.1	PA14_18590	UPF0246 protein PA14_18590
1.338	0.0065195	WP_003138197.1	PA14_19450	UPF0502 protein PA14_19450
0.84356	0.0012499	WP_003138452.1	edaA	2-keto-3-deoxy-6-phosphogluconate aldolase
1.5423	0.0036527	WP_003138599.1	tmk	Thymidylate kinase (EC 2.7.4.9) (dTMP kinase)
0.87069	0.014888	WP_003138614.1	PA14_25830	Uncharacterized protein
0.74914	0.00061583	WP_003138725.1	PA14_26960	Putative acyl-CoA thioesterase
1.3703	0.00074956	WP_003138832.1	eco	Ecotin
0.68296	0.030476	WP_003139362.1	gntK	Gluconokinase (EC 2.7.1.12)
1.185	0.001306	WP_003139623.1	kynB	Kynurenine formamidase (KFA) (KFase) (EC 3.5.1.9) (Arylformamidase) (N-formylkynurenine formamidase) (FKF)
1.2933	0.0011778	WP_003139704.1	gnyR	Regulatory gene of gnyRDBHAL cluster, GnyR
0.97019	0.0016679	WP_003139935.1	fabI	Enoyl-[acyl-carrier-protein] reductase [NADH] (EC 1.3.1.9)
0.93463	0.011929	WP_003140014.1	thrH	Homoserine kinase
0.93802	0.00031424	WP_003140074.1	PA14_42820	Putative hydrolase, isochorismatase family
0.65663	0.0024963	WP_003140489.1	yieF	Putative oxidoreductase
0.70448	0.030892	WP_003140552.1	pyoS3I	Immunity protein S3I structureal protein
0.9968	0.0079651	WP_003140785.1	PA14_51980	Arsenate reductase (EC 1.20.4.1)
1.0591	0.0030105	WP_003140789.1	PA14_52080	Uncharacterized protein
1.3858	0.00068133	WP_003140847.1	PA14_53230	Probable oxidoreductase
1.2902	0.00052728	WP_003140859.1	btuE	Glutathione peroxidase
0.87081	0.0011395	WP_003141270.1	lpxC	UDP-3-O-acyl-N-acetylglucosamine deacetylase (UDP-3-O-acyl-GlcNAc deacetylase) (EC 3.5.1.108) (UDP-3-O-[R-3-hydroxymyristoyl]-N-acetylglucosamine deacetylase)
0.65208	0.0014103	WP_003141410.1;AAP84220.1	PA14_59150	Single-stranded DNA-binding protein
0.80667	0.0036527	WP_003141539.1	dtd	Deoxycytidine triphosphate deaminase
0.91358	0.015378	WP_003141699.1	PA14_65010	Cytokinin riboside 5'-monophosphate phosphoribohydrolase (EC 3.2.2.n1)
0.95968	0.0037041	WP_003141761.1	msrA	Peptide methionine sulfoxide reductase MsrA (Protein-methionine-S-oxide reductase) (EC 1.8.4.11) (Peptide-methionine (S)-S-oxide reductase) (Peptide Met(O) reductase)
1.1296	0.0018055	WP_003141835.1	gloA3	Lactoylglutathione lyase (EC 4.4.1.5) (Glyoxalase I)
0.73801	0.0034571	WP_003142189.1	parB	Chromosome partitioning protein
0.91061	0.04419	WP_003142196.1	PA14_00070	D,D-heptose 1,7-bisphosphate phosphatase (EC 3.1.3.-)
0.86446	0.0068017	WP_004364975.1	PA14_04040	Uncharacterized protein
0.81814	0.00044297	WP_004364996.1	PA14_04380	Putative hydrolase
2.1036	0.00028212	WP_004365019.1	pfpI	Protease PfpI
0.62346	0.0056586	WP_004365164.1	psfA	Putative glutathione S-transferase
0.64939	0.030892	WP_004365179.1	pxpA	5-oxoprolinase subunit A (5-OPase subunit A) (EC 3.5.2.9) (5-oxoprolinase (ATP-hydrolyzing) subunit A)
0.61708	0.015281	WP_004365384.1;EOT07052.1	folP	Dihydropteroate synthase (DHPS) (EC 2.5.1.15) (Dihydropteroate pyrophosphorylase)
0.61869	0.0097976	WP_009316251.1	nfxB	Transcriptional regulatory protein NfxB
1.1465	0.0011395	WP_011666557.1	PA14_13950	Uncharacterized protein
0.63078	0.0018055	WP_011666670.1	PA14_36200	Putative binding protein component of ABC transporter
0.81186	0.0019864	WP_011666696.1	phzG2	Probable pyridoxamine 5'-phosphate oxidase
0.92056	0.036277	WP_011666729.1	PA14_51570	Uncharacterized protein
0.83566	0.0011847	WP_016254088.1
0.82515	0.017314	WP_016254112.1
0.84981	0.0036415	WP_016254196.1	cas6f	CRISPR-associated endonuclease Cas6/Csy4 (EC 3.1.-.-)
1.0868	0.039467	WP_016254257.1
-1.362	0.028711	ABJ15294.1;WP_071535559.1
-3.6186	0.01017	WP_003100271.1;AEO72499.1;A0A0A0MTN9;J3QQX3;A0A0A0MTR6;A0A0C4DFN8;A0A0C4DGN7;A0A0A0MSZ4;A0A0A0MT64;P22570	glyS	Glycine--tRNA ligase beta subunit (EC 6.1.1.14) (Glycyl-tRNA synthetase beta subunit) (GlyRS)
-0.83498	8.559e-05	AID83632.2;WP_003134264.1	aruD	N-succinylglutamate 5-semialdehyde dehydrogenase (EC 1.2.1.71) (Succinylglutamic semialdehyde dehydrogenase) (SGSD)
-1.2733	0.0016679	AKF98070.1;WP_003138264.1	PA14_20670	Putative glutamine synthetase
-0.69966	0.0024813	WP_003082185.1	fliC	Flagellin
-0.88516	0.00023934	WP_003084198.1	gabD	Succinate-semialdehyde dehydrogenase, NADP-dependent activity
-1.6024	0.0010511	WP_003084842.1	PA14_06600	Putative acyl-CoA dehydrogenase
-2.441	9.9943e-05	WP_003084873.1	nirS	Nitrite reductase
-3.1425	0.0078247	WP_003085078.1	prkA	Uncharacterized protein
-2.1948	9.9943e-05	WP_003086089.1	proS	Proline--tRNA ligase (EC 6.1.1.15) (Prolyl-tRNA synthetase) (ProRS)
-3.2222	0.0064686	WP_003087407.1	sdhA	Succinate dehydrogenase flavoprotein subunit (EC 1.3.5.1)
-1.2286	9.7517e-05	WP_003087422.1	lpdG	Dihydrolipoyl dehydrogenase (EC 1.8.1.4)
-1.8308	8.559e-05	WP_003087446.1	htpG	Chaperone protein HtpG (Heat shock protein HtpG) (High temperature protein G)
-6.6183	0.0090663	WP_003087875.1	acnB	Aconitate hydratase B (EC 4.2.1.3) (EC 4.2.1.99) (2-methylisocitrate dehydratase)
-3.2796	0.0018232	WP_003087944.1	PA14_41130	Putative binding protein component of ABC transporter
-0.71449	0.0024428	WP_003088587.1	hmgA	Homogentisate 1,2-dioxygenase (HGDO) (EC 1.13.11.5) (Homogentisate oxygenase) (Homogentisic acid oxidase) (Homogentisicase)
-3.1332	8.2142e-05	WP_003090437.1	idh	Isocitrate dehydrogenase [NADP] (EC 1.1.1.42) (Oxalosuccinate decarboxylase)
-3.6274	0.028203	WP_003090447.1	aceA	Putative isocitrate lyase
-3.0962	0.038066	WP_003090677.1	thrS	Threonine--tRNA ligase (EC 6.1.1.3) (Threonyl-tRNA synthetase) (ThrRS)
-0.61436	0.0020651	WP_003091177.1	sthA	Soluble pyridine nucleotide transhydrogenase (STH) (EC 1.6.1.1) (NAD(P)(+) transhydrogenase [B-specific])
-5.2989	0.0001965	WP_003091204.1	fadB	Fatty acid oxidation complex subunit alpha [Includes: Enoyl-CoA hydratase/Delta(3)-cis-Delta(2)-trans-enoyl-CoA isomerase/3-hydroxybutyryl-CoA epimerase (EC 4.2.1.17) (EC 5.1.2.3) (EC 5.3.3.8); 3-hydroxyacyl-CoA dehydrogenase (EC 1.1.1.35)]
-1.2186	0.00091683	WP_003091383.1	purF	Amidophosphoribosyltransferase (ATase) (EC 2.4.2.14) (Glutamine phosphoribosylpyrophosphate amidotransferase) (GPATase)
-1.8813	8.8773e-05	WP_003091442.1	rpsA	30S ribosomal protein S1
-0.70082	0.0027427	WP_003091450.1	PA14_23240	Putative hydrolase
-1.293	0.00028349	WP_003091465.1;E9PD92;E7EM57;E7EUI8	zwf	Glucose-6-phosphate 1-dehydrogenase (G6PD) (EC 1.1.1.49)
-2.0401	0.017133	WP_003091478.1	edd	6-phosphogluconate dehydratase
-1.9934	0.00073003	WP_003091935.1	PA14_19410	Uncharacterized protein
-2.3417	0.033254	WP_003091987.1	maeA	NAD-dependent malic enzyme (NAD-ME) (EC 1.1.1.38)
-2.2746	0.0088627	WP_003092021.1	metG	Methionine--tRNA ligase (EC 6.1.1.10) (Methionyl-tRNA synthetase) (MetRS)
-1.0627	0.029137	WP_003092168.1	glpK	Glycerol kinase (EC 2.7.1.30) (ATP:glycerol 3-phosphotransferase) (Glycerokinase) (GK)
-1.9344	0.00027808	WP_003092366.1	pyrG	CTP synthase (EC 6.3.4.2) (Cytidine 5'-triphosphate synthase) (Cytidine triphosphate synthetase) (CTP synthetase) (CTPS) (UTP--ammonia ligase)
-1.2425	0.00045717	WP_003092523.1	lysS	Lysine--tRNA ligase (EC 6.1.1.6) (Lysyl-tRNA synthetase) (LysRS)
-0.76064	0.00093368	WP_003092622.1	thrC	Threonine synthase
-0.6452	0.04936	WP_003092702.1	guaB	Inosine-5'-monophosphate dehydrogenase (IMP dehydrogenase) (IMPD) (IMPDH) (EC 1.1.1.205)
-3.0524	0.022504	WP_003092766.1;WP_003119293.1	leuA	2-isopropylmalate synthase (EC 2.3.3.13) (Alpha-IPM synthase) (Alpha-isopropylmalate synthase)
-2.0795	0.002695	WP_003093004.1	prfC	Peptide chain release factor 3 (RF-3)
-0.61191	0.045664	WP_003093432.1	PA14_10730	Putative decarboxylase family protein
-5.7036	0.00012093	WP_003093741.1	fusA1	Elongation factor G (EF-G)
-9.3117	0.0088627	WP_003093745.1	rpoC	DNA-directed RNA polymerase subunit beta' (RNAP subunit beta') (EC 2.7.7.6) (RNA polymerase subunit beta') (Transcriptase subunit beta')
-1.7394	0.04419	WP_003093938.1	fumA	Fumarate hydratase class I (EC 4.2.1.2)
-0.98399	0.00059723	WP_003094059.1	groL	60 kDa chaperonin (GroEL protein) (Protein Cpn60)
-1.032	0.0014223	WP_003094121.1	murC	UDP-N-acetylmuramate--L-alanine ligase (EC 6.3.2.8) (UDP-N-acetylmuramoyl-L-alanine synthetase)
-0.97005	0.0017631	WP_003094133.1	murE	UDP-N-acetylmuramoyl-L-alanyl-D-glutamate--2,6-diaminopimelate ligase (EC 6.3.2.13) (Meso-A2pm-adding enzyme) (Meso-diaminopimelate-adding enzyme) (UDP-MurNAc-L-Ala-D-Glu:meso-diaminopimelate ligase) (UDP-MurNAc-tripeptide synthetase) (UDP-N-acetylmuramyl-tripeptide synthetase)
-0.88245	0.00038287	WP_003094300.1	trpS	Tryptophan--tRNA ligase (EC 6.1.1.2) (Tryptophanyl-tRNA synthetase) (TrpRS)
-0.80511	0.0020181	WP_003094399.1	gatA	Glutamyl-tRNA(Gln) amidotransferase subunit A (Glu-ADT subunit A) (EC 6.3.5.7)
-0.64865	0.0030281	WP_003094401.1;WP_071533943.1
-0.87999	0.0028665	WP_003094758.1	obg	GTPase Obg (EC 3.6.5.-) (GTP-binding protein Obg)
-1.7665	0.019507	WP_003094829.1	PA14_60800	Putative ABC transporter, ATP-binding protein
-1.2781	0.00019462	WP_003094881.1	katB	Catalase (EC 1.11.1.6)
-3.9775	0.0036234	WP_003095181.1	pnp	Polyribonucleotide nucleotidyltransferase (EC 2.7.7.8) (Polynucleotide phosphorylase) (PNPase)
-1.8718	0.003826	WP_003095192.1	nusA	Transcription termination/antitermination protein NusA
-2.4813	8.559e-05	WP_003095212.1	dnaK	Chaperone protein DnaK (HSP70) (Heat shock 70 kDa protein) (Heat shock protein 70)
-4.5325	9.9943e-05	WP_003095365.1	speA	Biosynthetic arginine decarboxylase (ADC) (EC 4.1.1.19)
-1.6817	0.00022333	WP_003095385.1	aroQ1	3-dehydroquinate dehydratase (3-dehydroquinase) (EC 4.2.1.10) (Type II DHQase)
-0.63546	0.00087409	WP_003095391.1	accC	Biotin carboxylase (EC 6.3.4.14) (EC 6.4.1.2)
-1.0938	0.00025593	WP_003095642.1	purA	Adenylosuccinate synthetase (AMPSase) (AdSS) (EC 6.3.4.4) (IMP--aspartate ligase)
-2.3669	0.019806	WP_003095915.1	opgG	Glucans biosynthesis protein G
-6.4698	0.0062833	WP_003096009.1	typA	GTP-binding protein TypA/BipA
-1.4645	0.0001071	WP_003096016.1	glnA	Glutamine synthetase (EC 6.3.1.2)
-0.89548	0.0032075	WP_003096265.1	argA	Amino-acid acetyltransferase (EC 2.3.1.1) (N-acetylglutamate synthase) (AGS) (NAGS)
-1.4039	0.0016188	WP_003096308.1	pepP	Aminopeptidase P
-1.8104	0.0011489	WP_003096332.1	ubiD	3-octaprenyl-4-hydroxybenzoate carboxy-lyase (EC 4.1.1.98) (Polyprenyl p-hydroxybenzoate decarboxylase)
-0.76211	0.0012881	WP_003096822.1	aspA	Aspartate ammonia-lyase (Aspartase) (EC 4.3.1.1)
-1.4256	0.0025653	WP_003097012.1	PA14_72690	Putative glutamine synthetase
-2.2112	0.0085082	WP_003097120.1	glmS	Glutamine--fructose-6-phosphate aminotransferase [isomerizing] (EC 2.6.1.16) (D-fructose-6-phosphate amidotransferase) (GFAT) (Glucosamine-6-phosphate synthase) (Hexosephosphate aminotransferase) (L-glutamine--D-fructose-6-phosphate amidotransferase)
-0.59168	0.0011778	WP_003097631.1	serS	Serine--tRNA ligase (EC 6.1.1.11) (Seryl-tRNA synthetase) (SerRS) (Seryl-tRNA(Ser/Sec) synthetase)
-7.8861	0.045963	WP_003098065.1;ASU47498.1	ppsA	Phosphoenolpyruvate synthase (PEP synthase) (EC 2.7.9.2) (Pyruvate, water dikinase)
-1.665	0.042386	WP_003098180.1	cysI	Sulfite reductase
-0.89452	0.00019462	WP_003098863.1	fumC1	Fumarate hydratase class II (Fumarase C) (EC 4.2.1.2) (Aerobic fumarase) (Iron-independent fumarase)
-0.94862	0.019917	WP_003099207.1;WP_003096337.1	ppx	Exopolyphosphatase
-1.4065	0.005567	WP_003100194.1	pgi	Glucose-6-phosphate isomerase (GPI) (EC 5.3.1.9) (Phosphoglucose isomerase) (PGI) (Phosphohexose isomerase) (PHI)
-3.546	0.00024484	WP_003100387.1	gnyB	Acyl-CoA carboxyltransferase beta chain
-0.83629	0.0048651	WP_003100657.1	hom	Homoserine dehydrogenase (EC 1.1.1.3)
-0.98077	0.0017447	WP_003101230.1	mmsA	Putative aldehyde dehydrogenase
-0.58962	0.00050259	WP_003102929.1	fabV	Enoyl-[acyl-carrier-protein] reductase [NADH] (ENR) (EC 1.3.1.9)
-2.25	0.0036415	WP_003103009.1	PA14_13140	Uncharacterized protein
-2.2477	0.00052728	WP_003103909.1	katA	Catalase (EC 1.11.1.6)
-0.64365	0.0063508	WP_003109043.1	PA14_07870	Putative binding protein component of ABC transporter
-0.65338	0.00042894	WP_003109147.1	glmU	Bifunctional protein GlmU [Includes: UDP-N-acetylglucosamine pyrophosphorylase (EC 2.7.7.23) (N-acetylglucosamine-1-phosphate uridyltransferase); Glucosamine-1-phosphate N-acetyltransferase (EC 2.3.1.157)]
-3.946	0.0068175	WP_003110216.1	tktA	Transketolase (EC 2.2.1.1)
-4.2475	0.00088928	WP_003110260.1;ASU47406.1	acsA	Acetyl-coenzyme A synthetase (AcCoA synthetase) (Acs) (EC 6.2.1.1) (Acetate--CoA ligase) (Acyl-activating enzyme)
-0.87052	0.010869	WP_003111363.1	fahA	Fumarylacetoacetase
-1.4345	0.044929	WP_003111626.1	PA14_01020	Uncharacterized protein
-0.67388	0.0019512	WP_003111886.1	bkdA1	2-oxoisovalerate dehydrogenase (Alpha subunit)
-3.9665	0.015274	WP_003112050.1	PA14_10040	Amidase family protein
-0.59358	0.0015486	WP_003113167.1	tyrZ	Tyrosine--tRNA ligase (EC 6.1.1.1) (Tyrosyl-tRNA synthetase) (TyrRS)
-0.68819	0.002265	WP_003113439.1	yciL	Pseudouridine synthase (EC 5.4.99.-)
-1.5212	0.00035639	WP_003118167.1	PA14_09630	Putative acyl-CoA dehydrogenase
-0.87334	0.00068045	WP_003120146.1	lpdV	Dihydrolipoyl dehydrogenase (EC 1.8.1.4)
-2.0217	0.00016716	WP_003123218.1	aspS	Aspartate--tRNA(Asp/Asn) ligase (EC 6.1.1.23) (Aspartyl-tRNA synthetase) (AspRS) (Non-discriminating aspartyl-tRNA synthetase) (ND-AspRS)
-0.70155	0.0013422	WP_003124067.1	mpl	UDP-N-acetylmuramate--L-alanyl-gamma-D-glutamyl-meso-2,6-diaminoheptandioate ligase (EC 6.3.2.45) (Murein peptide ligase) (UDP-N-acetylmuramate:L-alanyl-gamma-D-glutamyl-meso-diaminopimelate ligase)
-3.271	0.003381	WP_003125595.1	aceF	Acetyltransferase component of pyruvate dehydrogenase complex (EC 2.3.1.12)
-0.80832	0.0019512	WP_003130541.1	gltX	Glutamate--tRNA ligase (EC 6.1.1.17) (Glutamyl-tRNA synthetase) (GluRS)
-1.3748	8.559e-05	WP_003135774.1	argS	Arginine--tRNA ligase (EC 6.1.1.19) (Arginyl-tRNA synthetase) (ArgRS)
-0.86115	0.00019462	WP_003136252.1	aldH	Putative aldehyde dehydrogenase
-2.7385	0.010945	WP_003136955.1	prlC	Oligopeptidase A
-1.1303	0.00035639	WP_003137023.1	ahpF	Alkyl hydroperoxide reductase subunit F
-1.6878	0.0029724	WP_003137504.1	PA14_09660	Putative AMP-binding enzyme
-1.2085	0.00061583	WP_003137878.1;ASU47452.1	guaA	GMP synthase [glutamine-hydrolyzing] (EC 6.3.5.2) (GMP synthetase) (Glutamine amidotransferase)
-0.87574	0.033824	WP_003138263.1	dsdA	Probable D-serine dehydratase (EC 4.3.1.18) (D-serine deaminase) (DSD)
-1.8015	8.559e-05	WP_003138294.1	fadD1	Long-chain-fatty-acid--CoA ligase
-0.6197	0.029383	WP_003138778.1	PA14_27940	Putative two-component response regulator
-0.89668	0.0032267	WP_003138941.1	PA14_30100	Uncharacterized protein
-1.2098	0.01392	WP_003138949.1	cysG	Siroheme synthase [Includes: Uroporphyrinogen-III C-methyltransferase (Urogen III methylase) (EC 2.1.1.107) (SUMT) (Uroporphyrinogen III methylase) (UROM); Precorrin-2 dehydrogenase (EC 1.3.1.76); Sirohydrochlorin ferrochelatase (EC 4.99.1.4)]
-3.8698	0.0013686	WP_003139051.1	PA14_31500	Putative acyl-coenzyme A synthetases/AMP-(Fatty) acid ligases
-0.76504	0.001766	WP_003139101.1	PA14_31850	Putative protease
-0.91353	0.0016679	WP_003139194.1	PA14_32905	Uncharacterized protein
-0.73707	0.0006831	WP_003139224.1	csy1	CRISPR-associated protein Csy1
-1.3034	0.00031424	WP_003139299.1;WP_042115213.1	pvdQ	Penicillin acylase-related protein
-1.0603	0.00040064	WP_003139360.1	gapB	Putative glyceraldehyde-3-phosphate dehydrogenase
-0.83548	0.00016036	WP_003139455.1	bkdB	Dihydrolipoamide acetyltransferase component of pyruvate dehydrogenase complex (EC 2.3.1.-)
-0.77362	0.00045508	WP_003139698.1	gor	Glutathione reductase (GRase) (EC 1.8.1.7)
-0.88196	0.00044297	WP_003139944.1	cysS	Cysteine--tRNA ligase (EC 6.1.1.16) (Cysteinyl-tRNA synthetase) (CysRS)
-1.6732	0.019789	WP_003139945.1	glnS	Glutamine--tRNA ligase (EC 6.1.1.18) (Glutaminyl-tRNA synthetase) (GlnRS)
-1.9713	0.039105	WP_003140595.1	fliD	Flagellar hook-associated protein 2 (HAP2) (Flagellar cap protein)
-0.73758	0.023204	WP_003140917.1	PA14_53980	Uncharacterized protein
-1.3352	0.00028349	WP_003140919.1	prpD	Propionate catabolic protein PrpD
-1.8796	9.6304e-05	WP_003140924.1;REV__B1AH48;REV__Q16762;O15211	putA	Bifunctional protein PutA [Includes: Proline dehydrogenase (EC 1.5.5.2) (Proline oxidase); Delta-1-pyrroline-5-carboxylate dehydrogenase (P5C dehydrogenase) (EC 1.2.1.88) (L-glutamate gamma-semialdehyde dehydrogenase)]
-1.4743	9.8094e-05	WP_003141226.1	pykA	Pyruvate kinase (EC 2.7.1.40)
-1.5862	0.0078327	WP_003141334.1	PA14_58390	Putative binding protein component of ABC transpor
-2.522	0.0018892	WP_003141337.1	PA14_58420	Putative binding protein component of ABC dipeptid
-0.70304	0.003826	WP_003141578.1	glyA	Serine hydroxymethyltransferase (SHMT) (Serine methylase) (EC 2.1.2.1)
-1.054	0.014681	WP_003141659.1	PA14_62230	Uncharacterized protein
-1.1064	0.003489	WP_003141719.1	amiB	N-acetylmuramoyl-L-alanine amidase
-1.0966	0.0080714	WP_003141721.1	yjeF	Multifunctional fusion protein [Includes: ADP-dependent (S)-NAD(P)H-hydrate dehydratase (EC 4.2.1.136) (ADP-dependent NAD(P)HX dehydratase); NAD(P)H-hydrate epimerase (EC 5.1.99.6) (NAD(P)HX epimerase)]
-0.96017	0.0030166	WP_003141751.1	PA14_66160	Putative glycosyl transferase
-0.73374	0.0068181	WP_003141895.1	arcA	Arginine deiminase (ADI) (EC 3.5.3.6) (Arginine dihydrolase) (AD)
-1.9859	0.0001071	WP_003141898.1	PA14_68360	Putative beta-ketoacyl synthase
-1.2076	0.00060775	WP_003141918.1;REV__WP_003140346.1	pckA	Phosphoenolpyruvate carboxykinase (ATP) (PCK) (PEP carboxykinase) (PEPCK) (EC 4.1.1.49)
-1.1641	0.0010066	WP_003142054.1;P30837	betB	NAD/NADP-dependent betaine aldehyde dehydrogenase (BADH) (EC 1.2.1.8)
-0.84531	0.0056273	WP_003142212.1	trpB	Tryptophan synthase beta chain (EC 4.2.1.20)
-1.0838	0.012797	WP_003162506.1;WP_003117183.1	glyA2;glyA1	Serine hydroxymethyltransferase (SHMT) (Serine methylase) (EC 2.1.2.1);Serine hydroxymethyltransferase (SHMT) (Serine methylase) (EC 2.1.2.1)
-0.84075	0.0051433	WP_004365040.1	PA14_05220	Cystathionine beta-synthase
-0.78761	0.030528	WP_004365041.1	pyrC	Noncatalytic dihydroorotase-like protein noncataly
-0.99829	0.00021993	WP_004365056.1;P23526	ahcY	Adenosylhomocysteinase (EC 3.3.1.1) (S-adenosyl-L-homocysteine hydrolase) (AdoHcyase)
-0.82664	0.0036536	WP_004365409.1	selA	L-seryl-tRNA(Sec) selenium transferase (EC 2.9.1.1) (Selenocysteine synthase) (Sec synthase) (Selenocysteinyl-tRNA(Sec) synthase)
-1.1754	0.007089	WP_004365428.1	purH	Bifunctional purine biosynthesis protein PurH [Includes: Phosphoribosylaminoimidazolecarboxamide formyltransferase (EC 2.1.2.3) (AICAR transformylase); IMP cyclohydrolase (EC 3.5.4.10) (ATIC) (IMP synthase) (Inosinicase)]
-1.9749	0.0088627	WP_004365494.1	gpmI	2,3-bisphosphoglycerate-independent phosphoglycerate mutase (BPG-independent PGAM) (Phosphoglyceromutase) (iPGM) (EC 5.4.2.12)
-0.86648	9.8094e-05	WP_009313359.1;WP_011666692.1	PA14_11810;exaC	Putative aldehyde dehydrogenase;NAD+ dependent acetaldehyde dehydrogenase
-0.78523	0.0011847	WP_009877352.1;WP_003137024.1	PA14_01730	Uncharacterized protein
-8.3105	0.012867	WP_011666539.1	rpoB	DNA-directed RNA polymerase subunit beta (RNAP subunit beta) (EC 2.7.7.6) (RNA polymerase subunit beta) (Transcriptase subunit beta)
-4.5043	0.013601	WP_016254248.1
-0.81631	0.0049374	WP_016254365.1;B8ZZ80;Q13416
up	NaN	WP_031632548.1;ABJ10570.1
up	NaN	ABR84444.1;WP_003139946.1	miaE	Putative tRNA-(Ms(2)io(6)a)-hydroxylase
up	NaN	WP_073647904.1;AGI80553.1
up	NaN	WP_003099587.1;AGV67082.1	folB	7,8-dihydroneopterin aldolase (EC 4.1.2.25)
up	NaN	WP_003082488.1	PA14_48710	Uncharacterized protein
up	NaN	WP_003082543.1	aprI	Alkaline proteinase inhibitor AprI
up	NaN	WP_003100438.1;WP_003083064.1	fleN	Site-determining protein
up	NaN	WP_003083666.1	PA14_01010	Uncharacterized protein
up	NaN	WP_003083692.1	PA14_01150	Uncharacterized protein
up	NaN	WP_003084407.1	PA14_04430	Uncharacterized protein
up	NaN	WP_003084488.1	PA14_04820	Putative transcriptional regulator, TetR family
up	NaN	WP_003084748.1	PA14_06150	Uncharacterized protein
up	NaN	WP_003084777.1	PA14_06250	Putative acetyltransferase, GNAT family
up	NaN	WP_003084819.1	PA14_06480	Putative hydrolase
up	NaN	WP_003084891.1	dnr	Transcriptional regulator Dnr
up	NaN	WP_003085175.1	gpFII	Putative phage tail tube protein
up	NaN	WP_003086023.1	PA14_52280	Uncharacterized protein
up	NaN	WP_003086702.1	PA14_48400	Uncharacterized protein
up	NaN	WP_003087708.1	pcrH	Regulatory protein PcrH
up	NaN	WP_003087954.1	rnhA	Ribonuclease H (RNase H) (EC 3.1.26.4)
up	NaN	WP_003088651.1	PA14_38290	Uncharacterized protein
up	NaN	WP_003089366.1	PA14_34850	Putative tRNA synthase
up	NaN	WP_003089718.1	gcvH2	Glycine cleavage system H protein
up	NaN	WP_003089790.1	dsbG	Thiol:disulfide interchange protein
up	NaN	WP_003090435.1	cspD	Cold-shock protein CspD
up	NaN	WP_003090655.1	PA14_28730	Putative transcriptional regulator
up	NaN	WP_003090905.1	PA14_27570	Putative GAF domain-containing protein
up	NaN	WP_003090941.1	ohr	Organic hydroperoxide resistance protein
up	NaN	WP_003091119.1	pilZ	Type 4 fimbrial biogenesis protein PilZ
up	NaN	WP_003091725.1	PA14_20800	Putative histidine-containing phosphotransfer (HPt) domain
up	NaN	WP_003091802.1	algZ	DNA binding-protein
up	NaN	WP_003091897.1	folX	D-erythro-7,8-dihydroneopterin triphosphate epimerase
up	NaN	WP_003091900.1	ssuF	Putative molybdopterin-binding protein
up	NaN	WP_003091927.1	lsfA	Putative thiol-specific antioxidant protein
up	NaN	WP_003092050.1	nth	Endonuclease III (EC 4.2.99.18) (DNA-(apurinic or apyrimidinic site) lyase)
up	NaN	WP_003092070.1	rnt	Ribonuclease T (EC 3.1.13.-) (Exoribonuclease T) (RNase T)
up	NaN	WP_003092371.1	rnhB	Ribonuclease HII (RNase HII) (EC 3.1.26.4)
up	NaN	WP_003092567.1	fkbP-1	Peptidyl-prolyl cis-trans isomerase (EC 5.2.1.8)
up	NaN	WP_003092730.1	PA14_15200	Putative TRAP-type C4-dicarboxylate transport
up	NaN	WP_003093127.1	PA14_12550	Uncharacterized protein
up	NaN	WP_003093160.1	ybeY	Endoribonuclease YbeY (EC 3.1.-.-)
up	NaN	WP_003093199.1	nadD	Probable nicotinate-nucleotide adenylyltransferase (EC 2.7.7.18) (Deamido-NAD(+) diphosphorylase) (Deamido-NAD(+) pyrophosphorylase) (Nicotinate mononucleotide adenylyltransferase) (NaMN adenylyltransferase)
up	NaN	WP_003093531.1	fepB	Ferrienterobactin-binding periplasmic protein FepB
up	NaN	WP_003093969.1	PA14_56550	Uncharacterized protein
up	NaN	WP_003094369.1	PA14_58010	Uncharacterized protein
up	NaN	WP_003094397.1	gatC	Aspartyl/glutamyl-tRNA(Asn/Gln) amidotransferase subunit C (Asp/Glu-ADT subunit C) (EC 6.3.5.-)
up	NaN	WP_003095204.1	yhbY	Putative RNA-binding protein
up	NaN	WP_003095286.1	PA14_63360	Putative peroxiredoxin
up	NaN	WP_003095288.1	PA14_63370	Putative glycine cleavage system H protein
up	NaN	WP_003095483.1
up	NaN	WP_003095524.1	PA14_64640	Putative transcriptional regulator, TetR family
up	NaN	WP_003095775.1	waaP	Lipopolysaccharide core heptose(I) kinase (EC 2.7.1.-)
up	NaN	WP_003095898.1	PA14_66990	Ribosomal RNA small subunit methyltransferase E (EC 2.1.1.193)
up	NaN	WP_003095987.1	PA14_67470	Uncharacterized protein
up	NaN	WP_003096263.1	PA14_68720	Uncharacterized protein
up	NaN	WP_003096521.1	PA14_70050	Uncharacterized protein
up	NaN	WP_003096535.1	lrp	Leucine responsive regulatory protein
up	NaN	WP_003096622.1	PA14_70560	Putative transcriptional regulator, LysR family
up	NaN	WP_003096934.1	PA14_72260	Putative acetyltransferase
up	NaN	WP_003096992.1	np20	Transcriptional regulator np20
up	NaN	WP_003097649.1	clpS	ATP-dependent Clp protease adapter protein ClpS
up	NaN	WP_003098330.1	rubA1	Rubredoxin
up	NaN	WP_003099687.1	PA14_72920	Uncharacterized protein
up	NaN	WP_003100251.1	rnpA	Ribonuclease P protein component (RNase P protein) (RNaseP protein) (EC 3.1.26.5) (Protein C5)
up	NaN	WP_003101229.1	phnA	Putative alkylphosphonate uptake protein
up	NaN	WP_003101651.1;WP_003120826.1	PA14_08500	Putative integral membrane protein
up	NaN	WP_003106204.1	PA14_20940	Putative acyl carrier protein
up	NaN	WP_003108604.1	PA14_51510	Uncharacterized protein
up	NaN	WP_003109484.1;WP_003091202.1	PA14_25100	Uncharacterized protein
up	NaN	WP_003109986.1
up	NaN	WP_003110405.1
up	NaN	WP_003110430.1	mtnB	Methylthioribulose-1-phosphate dehydratase (MTRu-1-P dehydratase) (EC 4.2.1.109)
up	NaN	WP_003110866.1	PA14_66910	Uncharacterized protein
up	NaN	WP_003111130.1	PA14_39500	Uncharacterized protein
up	NaN	WP_003111351.1	PA14_62180	Uncharacterized protein
up	NaN	WP_003111913.1	PA14_38710	Uncharacterized protein
up	NaN	WP_003112168.1	ycaL	Putative putative Zn-dependent protease with chaperone function
up	NaN	WP_003112237.1	prmA	Ribosomal protein L11 methyltransferase (L11 Mtase) (EC 2.1.1.-)
up	NaN	WP_003112447.1	PA14_48590	Uncharacterized protein
up	NaN	WP_003112543.1	PA14_51205	Probable transcriptional regulator
up	NaN	WP_003113272.1	PA14_05970	Uncharacterized protein
up	NaN	WP_003114836.1	PA14_22870	Uncharacterized protein
up	NaN	WP_003116692.1	cpo	Chloroperoxidase
up	NaN	WP_003117288.1	tnpT	Cointegrate resolution protein T
up	NaN	WP_003117674.1	modA	Molybdate-binding periplasmic protein modA
up	NaN	WP_003121116.1	fis	DNA-binding protein Fis
up	NaN	WP_003123184.1	PA14_50900	UPF0225 protein PA14_50900
up	NaN	WP_003132100.1	yncB	Putative NADP-dependent oxidoreductase
up	NaN	WP_003137137.1	PA14_03166	Uncharacterized protein
up	NaN	WP_003137195.1	PA14_03350	Uncharacterized protein
up	NaN	WP_003137346.1	PA14_07420	Uncharacterized protein
up	NaN	WP_003137765.1	PA14_13650	Putative sugar phosphatase
up	NaN	WP_003137861.1	PA14_15020	Uncharacterized protein
up	NaN	WP_003137912.1	PA14_15710	Uncharacterized protein
up	NaN	WP_003137968.1	PA14_16560	Putative lipoprotein
up	NaN	WP_003138819.1	PA14_28210	Uncharacterized protein
up	NaN	WP_003140470.1	PA14_48440	Putative NAD(P)H dehydrogenase
up	NaN	WP_003140490.1	PA14_48750	Putative redox protein
up	NaN	WP_003140493.1	PA14_48860	Uncharacterized protein
up	NaN	WP_003141542.1	dcd2	Putative deoxycytidine deaminase
up	NaN	WP_003141928.1	argE	Acetylornithine deacetylase (EC 3.5.1.16)
up	NaN	WP_003142030.1	phoU	Phosphate-specific transport system accessory protein PhoU
up	NaN	WP_003142139.1	znuA	Putative zinc ABC transporter, periplasmic zinc-binding protein
up	NaN	WP_003142695.1	PA14_06120	Putative glutathione S-transferase
up	NaN	WP_004365459.1	PA14_64520	Putative bacterioferritin
up	NaN	WP_031632378.1
down	NaN	WP_003141555.1;AAP81276.1	pilY1	Type IV pilus biogenesis factor PilY1 (Pilus-associated adhesin PilY1)
down	NaN	WP_042115257.1;AGI80781.1;WP_003130409.1	xcpT	General secretion pathway protein G
down	NaN	WP_003091189.1;ARG86167.1	mfd	Transcription-repair-coupling factor (TRCF) (EC 3.6.4.-)
down	NaN	EOT10435.1;WP_003137348.1	PA14_07430	Uncharacterized protein
down	NaN	WP_003138592.1;EOT14713.1	rne	Ribonuclease E (RNase E) (EC 3.1.26.12)
down	NaN	WP_003082116.1	PA14_50570	Uncharacterized protein
down	NaN	WP_003082358.1	nrdA	Ribonucleoside-diphosphate reductase (EC 1.17.4.1)
down	NaN	WP_003082475.1	PA14_48770	Putative transcriptional regulator
down	NaN	WP_003083049.1	fliN	Flagellar motor switch protein FliN
down	NaN	WP_003084290.1	spuB	Glutamine synthetase
down	NaN	WP_003084635.1	rhlE	ATP-dependent RNA helicase RhlE (EC 3.6.4.13)
down	NaN	WP_003084771.1	PA14_06210	Putative transcriptional regulator
down	NaN	WP_003084815.1	accC	Putative acyl-CoA carboxylase subunit
down	NaN	WP_003084848.1	PA14_06640	Putative acyl-CoA dehydrogenase
down	NaN	WP_003085035.1	rpoD	RNA polymerase sigma factor RpoD (Sigma-70)
down	NaN	WP_003085126.1;ASU47521.1	trpE	Anthranilate synthase component 1 (EC 4.1.3.27)
down	NaN	WP_003085555.1	lepA	Elongation factor 4 (EF-4) (EC 3.6.5.n1) (Ribosomal back-translocase LepA)
down	NaN	WP_003085583.1	lon	Lon protease (EC 3.4.21.53) (ATP-dependent protease La)
down	NaN	WP_003085592.1	putP	Sodium/proline symporter (Proline permease)
down	NaN	WP_003085627.1	PA14_53970	Probable aconitate hydratase
down	NaN	WP_003085813.1	pta	Phosphate acetyltransferase (EC 2.3.1.8) (Phosphotransacetylase)
down	NaN	WP_003087332.1;Q9UBU3;P21399	acnA	Aconitate hydratase (Aconitase) (EC 4.2.1.3)
down	NaN	WP_003087736.1	bglX	Periplasmic beta-glucosidase
down	NaN	WP_003087739.1
down	NaN	WP_003087961.1	adi	Putative Orn/Arg/Lys decarboxylase
down	NaN	WP_003090432.1	clpA	ATP-dependent clp protease, ATP-binding subunit ClpA
down	NaN	WP_003090440.1	hflD	High frequency lysogenization protein HflD homolog
down	NaN	WP_003090458.1;ASV64696.1	nuoC	NADH-quinone oxidoreductase subunit C/D (EC 7.1.1.-) (NADH dehydrogenase I subunit C/D) (NDH-1 subunit C/D)
down	NaN	WP_003091003.1	PA14_26590	Putative transcriptional regulator, GntR family
down	NaN	WP_003091201.1	topA	DNA topoisomerase 1 (EC 5.6.2.2) (DNA topoisomerase I)
down	NaN	WP_003091593.1;WP_003109168.1	tsp	Periplasmic tail-specific protease
down	NaN	WP_003091606.1	fecA	Putative TonB-dependent receptor
down	NaN	WP_003091644.1	fadD2	Long-chain-fatty-acid--CoA ligase
down	NaN	WP_003091724.1	recQ	ATP-dependent DNA helicase RecQ
down	NaN	WP_003092116.1	arnA	Bifunctional polymyxin resistance protein ArnA [Includes: UDP-4-amino-4-deoxy-L-arabinose formyltransferase (EC 2.1.2.13) (ArnAFT) (UDP-L-Ara4N formyltransferase); UDP-glucuronic acid oxidase, UDP-4-keto-hexauronic acid decarboxylating (EC 1.1.1.305) (ArnADH) (UDP-GlcUA decarboxylase) (UDP-glucuronic acid dehydrogenase)]
down	NaN	WP_003092375.1	fabZ	3-hydroxyacyl-[acyl-carrier-protein] dehydratase FabZ (EC 4.2.1.59) ((3R)-hydroxymyristoyl-[acyl-carrier-protein] dehydratase) ((3R)-hydroxymyristoyl-ACP dehydrase) (Beta-hydroxyacyl-ACP dehydratase)
down	NaN	WP_003092935.1
down	NaN	WP_003092958.1	narH	Respiratory nitrate reductase beta subuni
down	NaN	WP_003093038.1	PA14_13190	Uncharacterized protein
down	NaN	WP_003093158.1	miaB	tRNA-2-methylthio-N(6)-dimethylallyladenosine synthase (EC 2.8.4.3) ((Dimethylallyl)adenosine tRNA methylthiotransferase MiaB) (tRNA-i(6)A37 methylthiotransferase)
down	NaN	WP_003093568.1	PA14_09820	Putative acetolactate synthase large subunit
down	NaN	WP_003093663.1	uvrA	UvrABC system protein A (UvrA protein) (Excinuclease ABC subunit A)
down	NaN	WP_003094386.1	cafA	Cytoplasmic axial filament protein
down	NaN	WP_003095371.1	PA14_64030	Uncharacterized protein
down	NaN	WP_003095496.1	PA14_64500	Putative transcriptional regulator
down	NaN	WP_003095687.1	parC	DNA topoisomerase 4 subunit A (EC 5.6.2.3) (Topoisomerase IV subunit A)
down	NaN	WP_003096254.1	rimK	Probable alpha-L-glutamate ligase (EC 6.3.2.-)
down	NaN	WP_003096305.1	ubiH	2-octaprenyl-6-methoxyphenyl hydroxylase
down	NaN	WP_003096390.1	hemY	Putative enzyme of heme biosynthesis
down	NaN	WP_003096603.1	spoT	Guanosine-3',5'-bis(Diphosphate) 3'-pyrophosphohydrolase
down	NaN	WP_003099736.1;WP_003122328.1	PA14_72540	Vitamin B12-dependent ribonucleotide reductase (EC 1.17.4.1)
down	NaN	WP_003107781.1	PA14_03855	Probable periplasmic polyamine binding protein
down	NaN	WP_003109104.1	dgt	Probable deoxyguanosinetriphosphate triphosphohydrolase (dGTP triphosphohydrolase) (dGTPase) (EC 3.1.5.1)
down	NaN	WP_003109151.1	dnaA	Chromosomal replication initiator protein DnaA
down	NaN	WP_003109264.1	PA14_47360	Putative oligopeptidase
down	NaN	WP_003109334.1	lpxB	Lipid-A-disaccharide synthase (EC 2.4.1.182)
down	NaN	WP_003109479.1	nqrA	Na(+)-translocating NADH-quinone reductase subunit A (Na(+)-NQR subunit A) (Na(+)-translocating NQR subunit A) (EC 7.2.1.1) (NQR complex subunit A) (NQR-1 subunit A)
down	NaN	WP_003109717.1	glpD	Glycerol-3-phosphate dehydrogenase (EC 1.1.5.3)
down	NaN	WP_003110029.1	cysN	Multifunctional fusion protein [Includes: Sulfate adenylyltransferase subunit 1 (EC 2.7.7.4) (ATP-sulfurylase large subunit) (Sulfate adenylate transferase) (SAT); Adenylyl-sulfate kinase (EC 2.7.1.25) (APS kinase) (ATP adenosine-5'-phosphosulfate 3'-phosphotransferase) (Adenosine-5'-phosphosulfate kinase)]
down	NaN	WP_003110074.1	gbt	Glycine betaine transmethylase
down	NaN	WP_003110187.1	selO	Protein adenylyltransferase SelO (EC 2.7.7.-) (EC 2.7.7.n1)
down	NaN	WP_003112937.1;WP_011666686.1	PA14_03860;PA14_38140	Putative glutamine synthetase;Putative glutamine synthetase
down	NaN	WP_003114182.1	nadB	L-aspartate oxidase (EC 1.4.3.16)
down	NaN	WP_003114556.1	aceA	Pyruvate dehydrogenase E1 component (EC 1.2.4.1)
down	NaN	WP_003116419.1	gyrA	DNA gyrase subunit A (EC 5.6.2.3)
down	NaN	WP_003116467.1
down	NaN	WP_003453187.1;WP_003119598.1	hasR	Haem uptake outer membrane receptor HasR
down	NaN	WP_003122151.1;WP_014603975.1	mutS	DNA mismatch repair protein MutS
down	NaN	WP_003122953.1	ilvG	Putative decarboxylase
down	NaN	WP_003133043.1;WP_003111945.1	PA14_03190	Uncharacterized protein
down	NaN	WP_003137011.1	PA14_01540	Uncharacterized protein
down	NaN	WP_003137105.1	pcaB	3-carboxy-cis,cis-muconate cycloisomerase
down	NaN	WP_003137373.1	PA14_07850	Putative binding protein component of ABC transporter
down	NaN	WP_003137468.1;WP_003118945.1	pchD	Pyochelin biosynthesis protein PchD
down	NaN	WP_003137700.1	leuS	Leucine--tRNA ligase (EC 6.1.1.4) (Leucyl-tRNA synthetase) (LeuRS)
down	NaN	WP_003137710.1	PA14_12450	Possible acyl-CoA dehydrogenase
down	NaN	WP_003137827.1;H0Y426	valS	Valine--tRNA ligase (EC 6.1.1.9) (Valyl-tRNA synthetase) (ValRS)
down	NaN	WP_003137852.1	PA14_14860	Uncharacterized protein
down	NaN	WP_003137917.1	purL	Phosphoribosylformylglycinamidine synthase (FGAM synthase) (FGAMS) (EC 6.3.5.3) (Formylglycinamide ribonucleotide amidotransferase) (FGAR amidotransferase) (FGAR-AT)
down	NaN	WP_003137954.1	PA14_16330	Uncharacterized protein
down	NaN	WP_003137959.1	PA14_16360	Putative oxidase
down	NaN	WP_003137972.1	ppc	Phosphoenolpyruvate carboxylase (PEPC) (PEPCase) (EC 4.1.1.31)
down	NaN	WP_003138037.1	PA14_17580	Uncharacterized protein
down	NaN	WP_003138109.1	eprS	Putative serine protease
down	NaN	WP_003138271.1	PA14_21020	Putative non-ribosomal peptide synthetase
down	NaN	WP_003138398.1	vacJ	Putative surface lipoprotein
down	NaN	WP_003138532.1	pepN	Aminopeptidase N
down	NaN	WP_003138552.1	PA14_24600	Putative carboxypeptidase
down	NaN	WP_003138844.1	pheT	Phenylalanine--tRNA ligase beta subunit (EC 6.1.1.20) (Phenylalanyl-tRNA synthetase beta subunit) (PheRS)
down	NaN	WP_003138894.1	rhs	Uncharacterized protein
down	NaN	WP_003138932.1	nuoG	NADH-quinone oxidoreductase (EC 7.1.1.-)
down	NaN	WP_003139201.1	gcvP2	Glycine dehydrogenase (decarboxylating) (EC 1.4.4.2) (Glycine cleavage system P-protein) (Glycine decarboxylase) (Glycine dehydrogenase (aminomethyl-transferring))
down	NaN	WP_003139227.1	cas3	CRISPR-associated nuclease/helicase Cas3 subtype I-F/YPEST (EC 3.1.-.-) (EC 3.6.4.-)
down	NaN	WP_003139388.1	chiC	Chitinase
down	NaN	WP_003139642.1	fusA2	Elongation factor G (EF-G)
down	NaN	WP_003139645.1	PA14_37745	Probable carbamoyl transferase
down	NaN	WP_003139685.1	PA14_38080	Putative cysteine proteases
down	NaN	WP_003139920.1	metH	Methionine synthase (EC 2.1.1.13) (5-methyltetrahydrofolate--homocysteine methyltransferase)
down	NaN	WP_003140063.1	PA14_42670	Putative membrane protein
down	NaN	WP_003140182.1;WP_003137055.1;WP_003139806.1;WP_003140433.1	aer;PA14_02270;PA14_39560;PA14_48030	Aerotaxis receptor Aer;Putative chemotaxis transducer;Putative chemotaxis transducer;Putative methyl-accepting chemotaxis transducer
down	NaN	WP_003140219.1	ligA	DNA ligase (EC 6.5.1.2) (Polydeoxyribonucleotide synthase [NAD(+)])
down	NaN	WP_003140323.1	fabF2	3-oxoacyl-[acyl-carrier-protein] synthase 2 (EC 2.3.1.179)
down	NaN	WP_003140597.1	PA14_50300	Uncharacterized protein
down	NaN	WP_003140815.1	alaS	Alanine--tRNA ligase (EC 6.1.1.7) (Alanyl-tRNA synthetase) (AlaRS)
down	NaN	WP_003141219.1	sbcB	Exodeoxyribonuclease I (EC 3.1.11.1)
down	NaN	WP_003141268.1	secA	Protein translocase subunit SecA
down	NaN	WP_003141561.1	PA14_60550	Endopeptidase La (EC 3.4.21.53)
down	NaN	WP_003141628.1	iutA	Putative TonB-dependent receptor
down	NaN	WP_003141640.1	PA14_61990	Uncharacterized protein
down	NaN	WP_003141686.1	pchA	Putative aldehyde dehydrogenase
down	NaN	WP_003141715.1	rnr	Ribonuclease R (RNase R) (EC 3.1.13.1)
down	NaN	WP_003141757.1	glnE	Bifunctional glutamine synthetase adenylyltransferase/adenylyl-removing enzyme (ATP:glutamine synthetase adenylyltransferase) (ATase) [Includes: Glutamine synthetase adenylyl transferase (EC 2.7.7.42) (Adenylyl transferase) (AT) (AT-C); Glutamine synthetase adenylyl-L-tyrosine phosphorylase (EC 2.7.7.89) (Adenylyl removase) (AR) (AT-N)]
down	NaN	WP_003141764.1	metY	Homocysteine synthase
down	NaN	WP_003141780.1	pilQ	Type 4 fimbrial biogenesis outer membrane protein PilQ
down	NaN	WP_003141792.1	priA	Primosomal protein N' (EC 3.6.4.-) (ATP-dependent helicase PriA)
down	NaN	WP_003141843.1	thiI	tRNA sulfurtransferase (EC 2.8.1.4) (Sulfur carrier protein ThiS sulfurtransferase) (Thiamine biosynthesis protein ThiI) (tRNA 4-thiouridine synthase)
down	NaN	WP_003141953.1	ppk	Polyphosphate kinase (EC 2.7.4.1) (ATP-polyphosphate phosphotransferase) (Polyphosphoric acid kinase)
down	NaN	WP_003142094.1;P11498	oadA	Putative transcarboxylase subunit
down	NaN	WP_003142100.1	PA14_71840	Uncharacterized protein
down	NaN	WP_003142104.1	uvrD	DNA helicase (EC 3.6.4.12)
down	NaN	WP_003142137.1	polA	DNA polymerase I (EC 2.7.7.7)
down	NaN	WP_004365024.1	PA14_04870	Putative peptidase
down	NaN	WP_004365363.1	PA14_62410	Uncharacterized protein
down	NaN	WP_004365395.1	yfcY	Putative acyl-CoA thiolase
down	NaN	WP_004365443.1	ureC	Urease subunit alpha (EC 3.5.1.5) (Urea amidohydrolase subunit alpha)
down	NaN	WP_011666568.1	merA	Mercuric reductase (EC 1.16.1.1) (Hg(II) reductase)
down	NaN	WP_011666649.1	mxaA	Putative non-ribosomal peptide synthetase
down	NaN	WP_011666688.1	gnyA	Alpha subunit of geranoyl-CoA carboxylase, GnyA
down	NaN	WP_016254131.1
down	NaN	WP_016254262.1
down	NaN	WP_016254285.1
down	NaN	WP_016254354.1

## Sheet: Common
Log2 Fold change (ΔCbpD-WT)_LB	q value_LB	Log2 Fold change (ΔCbpD-WT)_RPMI	q value_RPMI	Log2 Fold change (ΔCbpD-WT)_RPMIs	q value_RPMIs	Protein ID	Gene Name	Protein Name
-1.954	0.024606	-1.5256	0.0015288	-5.0894	0.021276	WP_003084633.1	oprM	Major intrinsic multiple antibiotic resistance efflux outer membrane protein OprM
-1.2685	0.0010175	-1.2727	0.0014087	-2.3763	0.0068017	WP_003086093.1	oprD	Basic amino acid, basic peptide and imipenem outer membrane porin OprD
-0.80321	0.015897	-1.8089	0.00084456	-1.7345	0.0052975	WP_003086271.1	PA14_51260	Putative lipoprotein
-1.2833	0.0010175	-1.3034	0.002301	-0.97322	0.0011489	WP_003087843.1	oprF	Major porin and structural outer membrane porin OprF
-0.82398	0.017845	-1.3287	0.0054201	-1.2558	0.0053219	WP_003090872.1	vacJ	VacJ family lipoprotein
-0.98502	0.035385	-1.7699	0.0098117	-0.9002	0.003122	WP_003093694.1	secY	Protein translocase subunit SecY
-1.1367	0.008562	-1.4871	0.0079433	-0.65688	0.0010511	WP_003094953.1	PA14_61390	Putative lipoprotein
-1.3391	0.0037959	-1.3888	0.0013422	-2.0366	0.0036536	WP_003099122.1	oprQ	Putative outer membrane porin, OprD family
-0.96576	0.0045412	-1.1495	0.001724	-0.99178	0.00069866	WP_003099307.1	pagL	Lipid A deacylase PagL
-1.2065	0.003411	-1.483	0.00086002	-0.89984	0.00097211	WP_003100322.1	lptE	LPS-assembly lipoprotein LptE
-1.612	0.031985	-2.784	0.049142	-4.56	8.559e-05	WP_003117825.1;WP_003116413.1	opbA;oprB	Porin
-1.146	0.0045419	-1.371	0.0054502	-2.2564	8.6619e-05	WP_003129775.1	bamB	Outer membrane protein assembly factor BamB
-1.5639	0.0015435	-1.9919	0.00076404	-3.2269	0.019209	WP_003137216.1	oprE	Anaerobically-induced outer membrane porin OprE
-1.6448	0.0030394	-3.0579	0.0016374	down	NaN	WP_003087933.1	ppiD	peptidyl-prolyl cis-trans isomerase
-0.80488	0.013256	-1.9568	0.0040696	down	NaN	WP_003108955.1	yafH	Putative acyl-CoA dehydrogenase
-1.2489	0.0045412	-3.1125	0.0023823	down	NaN	WP_003110921.1	secD	Protein translocase subunit SecD
-0.68815	0.026407	-1.9134	0.0029411	down	NaN	WP_003138518.1;WP_003139899.1	xcpQ;xqhA	Type II secretion system protein XqhA
down	NaN	down	NaN	down	NaN	WP_003102590.1	comL	Outer membrane protein assembly factor BamD
down	NaN	down	NaN	down	NaN	WP_003105448.1	PA14_58440	Dipeptide ABC transport system permease
down	NaN	down	NaN	down	NaN	WP_003107312.1;WP_003141572.1;WP_003089834.1	mexB;mexD;mexF	Multidrug efflux RND transporter permease subunit MexB
down	NaN	down	NaN	down	NaN	WP_003109323.1	omlA	Outer membrane protein assembly factor BamE
down	NaN	down	NaN	down	NaN	WP_003110318.1	PA14_65590	Membrane integrity-associated transporter subunit PqiC
down	NaN	-2.1839	0.012285	down	NaN	WP_003137369.1	lptD	LPS-assembly protein LptD
up	NaN	up	NaN	up	NaN	WP_003091854.1	PA14_19950	Uncharacterized protein
1.4765	0.02883	up	NaN	0.78672	0.02696	WP_003092052.1	PA14_18870	Uncharacterized protein
up	NaN	-0.61259	0.029949	down	NaN	WP_003141425.1	PA14_59220	Pyocin S5
-1.2308	0.017845	-1.1172	0.032231	0.83609	0.0047713	WP_003090944.1		Uncharacterized protein
down	NaN	down	NaN	down	NaN	WP_003140848.1	cpbD	Chitin-binding protein CbpD	WP_003140848.1 chitin-binding protein CbpD [Pseudomonas]
