# Supplementary material for: The lytic polysaccharide monooxygenase CbpD promotes Pseudomonas aeruginosa virulence in systemic infection
Source: Nat Commun. 2021 Feb 23;12:1230. doi: 10.1038/s41467-021-21473-0 (PMC7902821; doi:10.1038/s41467-021-21473-0)
Supplement: Supplementary file 10 — Supplementary Data 7 [file 41467_2021_21473_MOESM10_ESM.xlsx]

## Sheet: Spleen
Protein Name	Gene Name	Protein ID	ΔCbpD-1	ΔCbpD- 2	ΔCbpD- 3	ΔCbpD- 4	ΔCbpD - 5	ΔCbpD- 6	ΔCbpD - 7	WT - 1	WT- 2	WT- 3	WT- 4	WT- 5	WT- 6	WT- 7	WT8- 8	Control - 1	Control- 2	Control- 3	Control- 4
NADH-ubiquinone oxidoreductase chain 4	ND4;mt-Nd4;Nd4;Mtnd4	Q9ME04;Q7JCZ9;Q7JCY6;Q5GA75;B9V1K8;A3R4A0;A0A141CM24;A0A0F6Q0S0;A0A0F6PZ84;A0A067XKW7;A0A067XKR4;A0A023J6C5;A0A023J692;A0A023J663;A0A023J654;A0A023J632;A0A023J5Z0;A0A023J5X7;P03911;W0TGY1;K7X7Z6;K7X731;F1JVR2;A9UIX0;A3R461;A3E4B6;A0A141CM50;A0A023J6M1;A0A023J6K5;A0A023J6E1;A0A023J684;A0A023J6G6;A0A075DCI1;Q3UPP3	26.6469	26.1991	26.4321	26.3324	26.0687	26.2453	26.0312	27.0149	26.3781	26.4391	26.6484	26.2973	26.1317	26.3549	25.6623	25.5726	26.6126	26.4572	26.4268
NADH-ubiquinone oxidoreductase chain 1	ND1;mt-Nd1;Nd1;Mtnd1	A0A023J6F7;Q3TNL9;Q7JD06;Q5GA84;Q4JFN6;G3EB90;B9V1J9;A3E4A7;A0A141CM15;A0A0F6PXJ9;A0A075DCA9;A0A067XL97;A0A067XKW4;A0A067XKM5;A0A023J6L7;A0A023J6B5;A0A023J6A1;A0A023J675;A0A023J624;A0A023J5Z6;P03888;A3R452;A0A141CM41;A0A023J609	24.2818	24.1846	24.5104	NaN	25.1441	NaN	24.4249	NaN	23.9931	NaN	24.3486	24.3858	24.3346	24.4696	24.1876	NaN	24.6648	24.9948	24.736
NADH-ubiquinone oxidoreductase chain 5	mt-Nd5;ND5;Nd5;Mtnd5;mt-Nd6	Q3UVI0;Q3UQ68;Q9MD82;Q7JCZ8;Q7GIP3;Q4JFM6;N0DTI5;K7XJX5;B9V1K9;B9V192;A3R488;A3R462;A0A141CM51;A0A0F6PYU6;A0A067XL99;A0A023J6L2;A0A023J6J5;A0A023J6C1;A0A023J672;A0A023J611;P03921;Q3UQD2;A3E4B7;A0A067XKW0;A0A023J6I6;A0A023J6G8;A0A023J6G4;A0A023J6F2;A0A023J6A9;A0A023J679;A0A023J627;A0A023J5Z8;A0A023J5Y5;A0A067XKV1;A0A067XKN8;Q3TRR5;A0A075DCB1;A0A023J5X2	25.7444	25.0477	25.9679	25.5811	25.7741	24.8823	25.2427	26.1286	25.2596	25.9655	25.6318	25.5488	24.6634	24.7731	25.1107	NaN	26.457	25.8153	25.7619
Cytochrome c oxidase subunit 1	mt-Co1;COX1;COXI;Mtco1;COI	Q9MD68;Q7JD04;Q5GA82;A3R454;A3E4A9;A0A286T4I5;A0A286T4G8;A0A286T4B5;A0A0F6PYU7;A0A067XKP8;A0A023J6G7;A0A023J612;P00397;Q3TML7;Q3TRT0;Q3UQ58;Q3UTW3;Q70YN3;A0A286T4G6;A0A286T486;A0A075DCV7	27.5315	27.7042	27.4875	27.7693	27.2932	27.4348	27.2685	27.2324	27.8113	27.9189	27.5405	27.6479	27.5853	27.6823	27.7722	27.3106	27.1474	27.3324	27.3952
ATP synthase protein 8	ATP8;Atp8;mt-Atp8;Mtatp8	A0A023J6C2;Q7JD02;Q7JCZ0;Q5GA80;D2J4F9;A3R456;A3R404;A3E4B1;A0A141CM32;A0A0F6PXT9;A0A067XKW5;A0A023J653;A0A023J5Y9;P03930	25.5267	NaN	25.4507	25.8069	NaN	25.7977	NaN	25.6424	NaN	NaN	23.9097	NaN	NaN	NaN	NaN	NaN	25.8241	25.6757	26.0652
Cytochrome c oxidase subunit 2	COX2;mt-Co2;COXII;Mtco2	Q7JD03;Q7JCZ1;Q5GA81;K7XKA7;A3R481;A3R455;A0A0F6PXF3;A0A023J6F3;P00405;A3E4B0;K7XK22;A0A075DC90;A0A023J6I7;A0A023J607;A0A023J5Y1	29.5485	29.445	29.2218	29.1759	29.0813	29.3395	29.3637	29.8051	29.8559	29.8438	29.7882	29.625	29.5055	29.6015	29.5296	28.6007	29.6437	30.4161	29.9814
Estradiol 17-beta-dehydrogenase 8	H2-Ke6;Hsd17b8	A0A068BEQ2;P50171;G3UX44;A0A494BA51;A0A494BAF4	NaN	24.5533	23.7209	NaN	NaN	NaN	NaN	NaN	NaN	NaN	NaN	NaN	NaN	25.0768	NaN	NaN	NaN	NaN	NaN
Antigen peptide transporter 1	Tap1	Q78E61;Q64333;Q62429;Q62428;Q3U543;A0A068BER1;Q3U6V4;P21958;Q3TBA3;Q5D0F3	27.9343	27.365	26.7691	27.591	27.1874	27.1278	28.2166	26.5404	27.0462	26.9002	26.8609	27.504	27.3494	26.8597	26.8286	26.5842	27.1247	26.0252	26.5001
Ras-related protein Rab-11B	Rab11b;Rab11a	Q78ZJ8;A0A068BFR3;P46638;G3UY29;E9Q3P9;F8WGS1;G3UZD3;Q3UZ37	29.2883	29.721	29.2967	29.6785	29.4364	29.3653	29.5256	29.3605	29.377	29.3143	29.6035	29.5248	29.7429	29.4783	29.8332	28.5791	28.6779	29.292	29.1415
NADH dehydrogenase [ubiquinone] 1 alpha subcomplex subunit 7	Ndufa7	A0A068BGR9;Q9Z1P6	NaN	NaN	NaN	NaN	NaN	NaN	23.8682	NaN	NaN	NaN	NaN	NaN	NaN	NaN	NaN	NaN	NaN	22.7494	NaN
Vacuolar protein sorting-associated protein 52 homolog	Vps52	Q3V3A4;A0A068BGT0;Q8C754	25.6575	25.0319	24.7286	25.0486	24.8924	23.9739	24.9833	NaN	25.6093	24.621	24.736	24.3101	24.3335	NaN	23.8537	NaN	24.335	23.9835	24.0501
	Tap2	Q61231;Q61229;Q61228;Q61227;A0A068BGU5;Q61230	28.0323	27.1334	27.12	27.2201	27.4473	27.1889	27.5691	27.2435	26.4119	26.1558	26.6449	28.3863	27.0514	26.4933	26.1222	NaN	27.2966	25.6051	25.832
Proteasome subunit beta type;Proteasome subunit beta type-8	Psmb8	A0A068BIT8;P28063;G3UZW8	27.6808	27.415	27.2035	27.7475	27.191	27.1579	27.1229	26.9265	26.9996	26.9968	27.411	27.0242	27.5634	26.9472	27.2807	NaN	26.5243	27.67	27.6847
Protein PML	Pml	A0A068EW80;Q60953;D3Z3A6;D3YXR5;F7BTZ2	28.168	27.6658	27.8112	28.1921	27.6879	27.936	27.7399	27.4925	27.6275	27.7165	27.4817	27.9464	27.6771	27.6795	27.805	NaN	27.2246	27.4324	27.5485
Protein 4.1	Epb4.1;Epb41	A0A068WAZ7;A2A839;A2A838;A2A841;P48193;A2A842;B6ZHC8	27.0968	27.2172	27.8302	27.4693	27.488	27.4653	28.0596	26.8571	27.5928	27.0571	26.9092	26.7372	26.8971	26.5116	27.0882	26.0472	26.729	26.0138	26.4467
Ig gamma-2A chain C region, A allele;Ig gamma-2A chain C region secreted form;Ig gamma-2A chain C region, membrane-bound form;Ig gamma-2B chain C region	Ighg2b;Ighg;Ighg2c;Igh;Ighg2a;Igh-1a;Igh-3	A0A075B5P3;A0A0A6YVP0;A0A0F7R1P3;A0A0F7QZE4;Q91Z05;Q8R3H6;Q569X1;Q5R3X7;Q5R3X4;A0A0A6YY53;F6TQW2;Q6PIP8;Q6PF95;Q6PJB2;Q569W9;Q505N9;Q66K04;Q6PJA7;A0A0E4B366;Q9D8L4;Q58E56;P01863;P01864;P01865;P01867	NaN	25.7348	24.8192	24.9702	NaN	NaN	25.0386	NaN	24.3357	24.5934	24.7609	24.6778	24.7256	24.3397	24.4862	NaN	24.3248	24.3915	NaN
	Ighm	A0A075B5P6;A0A075B6A0	29.6035	28.9267	28.8627	29.1844	29.301	29.2131	29.134	29.2161	29.5107	29.2612	29.1969	29.3882	29.4107	29.1043	28.638	26.3728	28.9887	29.0577	29.0088
Lysozyme;Lysozyme C-2	Lyz2	A0A077S2U6;P08905	27.3113	27.5172	28.5253	27.1168	28.304	28.1763	27.6668	27.6604	26.8781	28.1098	27.9417	28.2799	28.0135	28.3346	27.3829	26.9233	28.7947	28.8983	28.9503
Protein CDV3	Cdv3	F8WGL9;A0A087WS49;A0A087WNP6;Q4VAA2;A0A087WRM0	24.9162	24.9865	25.1277	24.9246	25.0499	NaN	25.2809	24.7854	24.7993	NaN	NaN	NaN	25.1465	NaN	25.129	NaN	NaN	NaN	NaN
Transcription elongation factor B polypeptide 1	Tceb1	A0A087WQE6;A0A087WNT1;P83940;A0A087WPE4	25.1059	25.3324	25.043	25.6086	25.3961	25.0976	24.8563	24.9013	25.0511	24.987	24.9837	NaN	24.9013	24.899	NaN	NaN	NaN	25.2611	NaN
Arf-GAP domain and FG repeat-containing protein 1	Agfg1	A0A087WNV1;A0A087WSR7;A0A087WR52;Q8K2K6;A0A087WRL1	24.1253	23.2618	NaN	24.129	24.4296	NaN	24.9014	24.7099	24.4868	24.7593	24.8833	NaN	24.3901	NaN	NaN	NaN	NaN	NaN	NaN
E3 ubiquitin-protein ligase TRIP12	Trip12	A0A087WNZ7;G5E870;A0A0B4J1N9	25.1804	25.2153	24.3677	24.4177	24.7008	24.5639	24.1283	24.9988	24.9979	25.0169	24.637	24.5655	24.3975	23.6513	23.8025	NaN	23.8613	24.2283	23.2048
	Lrrfip1	Q8BLV4;G5E8E1;E9Q9T1;A6H5U5;A0A087WPK3;A0A087WNU6	26.746	27.1428	26.8845	NaN	NaN	NaN	NaN	NaN	26.8843	25.8815	26.6982	26.7438	26.9062	26.5543	NaN	27.0531	26.9912	27.5948	26.7772
ATP-dependent RNA helicase A	Dhx9	A0A087WPL5;E9QNN1;O70133;Q3UR42	30.0828	29.8454	29.9856	30.1937	30.078	29.9234	30.0532	30.1398	30.1245	30.4834	29.8341	30.2325	29.8357	29.4378	29.6278	28.4264	29.9799	29.994	29.9427
Non-specific protein-tyrosine kinase;Tyrosine-protein kinase HCK	Hck	F6UND7;A0A087WQ04;P08103	NaN	25.2101	NaN	25.621	25.3822	NaN	NaN	NaN	25.5653	26.3561	NaN	25.4137	NaN	NaN	25.2717	NaN	NaN	NaN	NaN
	Tns1	A0A087WRU0;A0A087WQ94;A0A087WQM0;A0A087WQS0;A0A1D5RM59;E9Q0S6;Q9DBT6;Q7TPM8;Q3U0Q9;Q7TSV1	26.0651	24.666	26.1217	26.6308	25.8908	26.0143	25.8344	26.1232	25.7032	26.0096	26.3177	26.4433	26.2765	26.1365	26.1863	26.0034	26.7519	26.5938	26.4199
	Slc35a4	A0A087WQH8	24.4114	24.3822	24.5915	24.9854	24.9375	24.9852	25.0023	24.9019	24.9193	24.6643	NaN	24.7404	24.7242	24.6965	NaN	NaN	NaN	24.9152	NaN
Basic leucine zipper and W2 domain-containing protein 1	Bzw1	A0A087WQS2;Q9CQC6	27.1278	27.4386	27.3495	27.0834	26.1693	26.931	26.4398	26.0229	26.6506	26.1446	26.572	26.8433	26.9988	26.7641	26.382	26.5625	25.7943	26.807	25.3767
Fibronectin;Anastellin	Fn1	Q3UHR1;B7ZNJ1;A0A087WS56;B9EHT6;A0A087WSN6;Q3UHL6;Q3UGY5;A0A087WR50;P11276;Q3UH17;Q3TCF1;Q3TBB4;Q3UZF9	27.5794	27.511	27.3555	27.3398	27.5222	27.5777	27.761	28.5163	27.9777	27.7253	27.621	27.9316	28.1758	27.4032	27.2577	26.3498	28.2838	27.7583	27.9118
U8 snoRNA-decapping enzyme	Nudt16	A0A087WRE5;Q6P3D0;A0A087WSB5	26.1647	25.6842	25.3154	26.2832	25.9034	25.4866	25.8931	26.0614	25.4394	25.7289	25.8952	26.2846	25.5629	25.6047	25.8272	25.669	25.1756	25.8982	26.1109
Retinoblastoma-binding protein 5	Rbbp5	A0A087WRV7;A0A0R4J2B6;Q8BX09	NaN	24.2104	NaN	NaN	22.0327	NaN	NaN	NaN	NaN	25.3109	24.0651	NaN	23.7318	NaN	NaN	NaN	24.1624	22.1297	25.1069
Signal transducer and activator of transcription;Signal transducer and activator of transcription 1	Stat1	Q8C497;Q8C3V4;Q3TW11;Q8C8M3;A0A087WSP5;Q9D323;P42225;Q99K94	31.5268	29.1761	29.0628	29.8393	29.4941	29.0856	29.8732	28.7348	29.3165	28.9471	28.9461	29.2464	29.18	28.8206	29.0053	27.4054	28.3928	28.897	28.0783
Glutaryl-CoA dehydrogenase, mitochondrial	Gcdh	A0A1S6GWJ2;A0A0A0MQ68;Q60759;Q8BVD4	24.2096	23.5585	23.3155	NaN	23.2419	NaN	NaN	23.375	24.5589	24.3207	23.0175	22.5214	23.6584	24.8831	25.288	NaN	24.951	24.4779	24.3174
Solute carrier family 25 member 35	Slc25a35	A0A0A0MQ70;Q5SWT3	NaN	NaN	NaN	23.7578	NaN	NaN	NaN	NaN	NaN	NaN	NaN	NaN	23.5183	24.2537	NaN	NaN	NaN	24.8954	24.1313
Spermatogenesis-associated protein 5;Katanin p60 ATPase-containing subunit A-like 2	Spata5;Katnal2	A0A0G2JFY0;A0A0A0MQ80;B7ZNK9;Q3UMC0;D3Z0U5;D6RGM7;A0A0E4D027;A0A0E4HJ81;D3Z4J2;A0A0E3WJP9;A0A0E4D014;A0A0E4HEY7;Q9D3R6	27.1238	27.1442	NaN	27.2643	27.0785	NaN	27.0148	NaN	27.2087	27.1045	27.0646	NaN	NaN	26.8114	NaN	NaN	27.2964	26.9747	NaN
Protein S100-A13	S100a13	Q545H7;A0A0A0MQ90;P97352	24.7716	NaN	24.6639	24.474	24.4919	NaN	24.9925	NaN	24.4188	NaN	NaN	NaN	NaN	NaN	24.5222	NaN	NaN	NaN	NaN
Tubulin alpha-4A chain	Tuba4a	A0A0A0MQA5;P68368	27.0798	28.3983	28.1299	28.666	28.1191	28.7913	27.8962	29.3668	27.6857	28.5708	28.2645	29.2165	28.4389	29.334	28.8836	28.5283	29.6957	29.8064	29.5587
Transmembrane and coiled-coil domain-containing protein 1	Tmco1	Q3V4A0;A0A0A6YVS2;Q921L3	24.7983	24.652	24.9088	25.0149	24.9228	24.8697	24.8128	24.9895	25.024	24.8366	24.8038	24.6773	24.8417	25.212	25.1149	NaN	24.867	NaN	NaN
N-alpha-acetyltransferase 15, NatA auxiliary subunit	Naa15	A0A0A6YW80;G3X8Y3;Q80UM3	25.0211	25.5393	25.4233	25.3291	25.6393	25.6584	24.9657	26.0553	25.8484	26.1648	25.8736	25.1097	25.433	25.1694	24.7155	NaN	25.8504	25.7798	25.4339
Complement receptor type 2	CR2;Cr2	Q6LAP4;A0A0A6YWG3;Q9DC83;A0A1B0GS59;P19070;Q78EE4;A0A0A6YWU7	25.5909	24.5983	24.7755	24.5725	24.7313	24.5082	24.4345	24.5114	24.4814	24.1955	24.367	24.4422	24.4033	24.121	24.1018	NaN	24.6905	24.7827	24.5454
Complement factor H	Cfhr2;Cfh	Q61407;Q8R0I8;A0A0A6YWP4;D6RGQ0;E9Q8H9;E9Q8I0;P06909;Q61405;Q4LDF6;A0A0A6YVP8	NaN	NaN	NaN	NaN	NaN	NaN	NaN	NaN	26.9891	25.196	NaN	25.0976	24.9534	25.218	NaN	NaN	NaN	NaN	NaN
V-type proton ATPase subunit H	Atp6v1h	A0A0A6YX18;Q8BVE3;A0A0A6YWP6	26.6323	26.5412	26.6027	26.4985	26.6505	26.5094	26.7582	26.9345	26.5539	26.9682	27.1016	26.6389	26.6023	26.7958	26.6077	25.0435	27.2022	26.6791	26.8409
cAMP-dependent protein kinase type II-alpha regulatory subunit	Prkar2a	A0A0A6YX73;Q8K1M3;P12367;A0A0A6YY28	25.9764	25.8687	26.6403	25.7584	25.8476	25.8883	26.5933	26.2393	25.4887	25.5628	25.0071	26.6044	25.4783	25.3297	25.2059	NaN	26.1151	26.3533	25.542
Muscleblind-like protein 1	Mbnl1	A0A0A6YXE3;Q8CAQ1;G3X9Q0;Q9JKP5;A0A0A6YXP3;Q4VA08;Q3U581;Q8CHF5	25.1662	24.8568	25.2282	NaN	NaN	NaN	NaN	NaN	NaN	24.8862	25.2833	24.5769	25.186	24.9328	24.5038	NaN	NaN	24.4345	NaN
Oxysterol-binding protein;Oxysterol-binding protein-related protein 9	Osbpl9	Q5FWX7;E9Q6C1;F6UHR6;E9PXZ2;A0A0A6YXH3;A0A1S6GWJ0;A2A8Z1;Q8R0G3	25.4384	NaN	NaN	25.1526	24.8407	NaN	NaN	25.4754	25.8506	25.3645	25.4882	NaN	25.6504	NaN	NaN	25.6108	25.4862	25.3818	25.6086
Lipopolysaccharide-responsive and beige-like anchor protein	Lrba	A0A0A6YXX3;A0A0A6YXL6;E9Q3Y4;Q9ESE1;A0A1D5RM41	24.3261	24.6771	24.7183	24.1008	24.7653	24.1399	NaN	NaN	25.2117	24.4499	24.1651	25.3281	23.7784	24.5136	24.4325	NaN	24.9182	25.059	24.9159
Choline/ethanolaminephosphotransferase 1	Cept1	D3YX12;A0A0A6YXR0;Q8BGS7	NaN	23.7173	22.5003	22.8295	22.4232	22.7251	22.1869	22.4469	22.4874	NaN	NaN	21.9353	22.0359	NaN	21.5127	NaN	NaN	NaN	NaN
SNW domain-containing protein 1	Snw1	A0A0B4J1E2;Q9CSN1;Q3TM37;Q9CV75	25.3264	25.4828	24.587	25.1221	25.2476	24.8988	25.0353	25.3027	24.8422	25.3971	25.6173	24.9763	24.9465	24.6078	24.3919	NaN	24.8015	25.0357	24.646
Importin subunit alpha;Importin subunit alpha-3	Kpna4	Q4FJX1;Q3UGH8;A0A0B4J1E7;O35343	25.8341	26.8339	26.2	26.4076	26.9619	26.2614	25.8023	25.9964	26.0837	26.115	26.6315	26.8542	25.9302	25.7365	25.8991	NaN	26.5429	25.4486	25.6896
Kallikrein-1	Klk1	A0A0B6VSQ6;P15947	NaN	NaN	24.1972	NaN	NaN	NaN	NaN	NaN	23.6939	NaN	NaN	NaN	24.2384	29.4347	29.3271	24.4682	24.4328	26.317	25.0242
Ig kappa chain C region	Igkc;Igk;LC;LOC100046793	Q65ZC0;A2P1G9;A2NHM3;A0A125T908;A0A0D5ZY64;Q58EU8;A0A0M3KL49;I6L991;I6L978;I6L958;A0A125T904;A0A0U5BC76;A0A0M4KEQ7;A0A0C6EL31;A0A0B6VQ20;Q5XFY8;I6L9E2;Q52L95;I6L9E1;A0A5E3;A0A0F7R1B7;A0A0E4B213;A0A0F7R5U8;P01837;A0A125T906	26.3592	26.4893	26.6655	26.1476	26.4467	26.4169	26.5229	26.1797	25.6506	26.378	26.6179	26.8844	26.2874	26.8815	25.6409	NaN	27.7799	27.2931	26.8151
HCLS1-associated protein X-1	Hax1	Q8R5I5;Q3UXX9;A0A0G2JE46;A0A0G2JDP0;B9EJR4;O35387;A0A0G2JGR0	NaN	22.5591	NaN	NaN	NaN	NaN	NaN	NaN	22.9056	NaN	NaN	NaN	23.01	22.6973	23.0827	NaN	22.9178	NaN	NaN
Ubiquitin-associated protein 2-like	Ubap2l;lig-2a	Q8BJ53;Q812D4;A0A0H2UH17;Q812D5;A0A0G2JDV6;Q80X50	24.6755	24.7656	24.6581	NaN	NaN	NaN	NaN	25.0266	24.9064	24.2866	NaN	24.5016	NaN	NaN	24.7885	NaN	NaN	NaN	NaN
40S ribosomal protein S27	Rps27	A0A0G2JDW7;Q6ZWU9;A0A0G2JG29	NaN	NaN	NaN	25.5817	25.3787	25.4705	25.5419	23.3262	25.7121	NaN	NaN	NaN	NaN	NaN	NaN	NaN	22.5142	23.0395	NaN
Ubiquitin-conjugating enzyme E2 D3;Ubiquitin-conjugating enzyme E2 D2	Ube2d3;Ube2d2a;Ube2d2	A0A0G2JE32;Q9D1S1;Q4QQL2;A0A0G2JGL0;P61079;A0A494BAN1;Q9D7F5;Q3U5V6;Q3UT95;P62838;A0A494BA56	25.7338	25.6674	25.6167	25.3862	25.7894	27.173	NaN	26.1489	26.5056	25.8766	25.8712	25.5411	26.2905	27.1308	NaN	NaN	27.142	27.8806	27.6089
Endophilin-B1	Sh3glb1	A0A0G2JEC4;Q9JK48	25.5791	25.6076	25.2468	24.2074	24.8748	25.4042	24.8118	25.5031	25.5555	26.0271	25.5682	25.1224	25.3444	24.8408	25.3071	NaN	26.5377	25.9437	26.3276
Cysteine-rich protein 1	Crip1	Q8C2N7;Q6P3B4;A0A0G2JEK2;P63254	23.3715	23.9411	23.3144	23.1522	23.0631	25.2579	NaN	22.0463	22.6086	22.578	23.224	23.1855	23.7909	23.9393	NaN	NaN	23.7077	24.3282	24.6498
Fragile X mental retardation syndrome-related protein 1	Fxr1	A0A0G2JEP0;Q61584;A0A0H2UH27	24.4859	24.2923	25.9291	25.4519	25.5916	25.3285	24.3261	24.7991	24.2719	24.0264	25.68	25.1999	25.1883	25.1229	24.637	NaN	25.4071	25.164	24.6121
Actin-related protein 2/3 complex subunit 1A	Arpc1a	A0A0G2JF52;Q9R0Q6;D3YVI5;Q9CTB9	NaN	NaN	NaN	NaN	NaN	25.0939	NaN	NaN	NaN	24.6601	25.7527	24.8577	24.5008	24.7555	NaN	NaN	NaN	25.1562	NaN
Cold shock domain-containing protein E1	Csde1	Q3U672;A0A0G2JF72;Q8R3R1;Q8JZN2;Q3U4S7;Q3TXH7;Q3U1S6;Q80TP8;Q91W50;Q3UJ74;Q05C63	24.4831	25.0271	24.9107	24.5845	24.8618	24.9224	24.7568	25.2519	25.5323	25.0077	25.147	25.6468	24.4452	25.1826	25.5234	26.1472	25.5045	25.3502	26.0855
Integrator complex subunit 3	Ints3	A0A0G2JFJ6;Q7TPD0;A0A4X7	24.5706	25.6306	23.517	23.271	23.4793	NaN	NaN	23.6291	23.4579	NaN	24.2271	NaN	23.9655	NaN	NaN	NaN	22.8154	NaN	NaN
Far upstream element-binding protein 1	Fubp1	A0A0G2JG00;Q0P6B2;Q3TUE1;A0A0G2JGW9;A0A0G2JFY5;Q3UUU2;Q91WJ8;Q3TIS5;A0A0G2JFK2	26.8383	27.1962	27.1543	27.0713	27.4488	27.7226	27.7244	27.8298	26.9146	26.5367	26.5501	27.5825	27.3348	26.6181	27.2573	26.881	28.0708	27.8826	27.9904
Protein S100;Protein S100-A4	S100a4	A0A0G2JGD2;Q545V2;P07091	27.3848	27.938	26.8048	26.6943	27.0357	26.4895	NaN	28.7651	27.3229	27.2667	28.0188	29.451	27.7184	26.8527	28.745	NaN	26.3752	27.4554	26.9932
Putative ATP-dependent RNA helicase DHX30	Dhx30;mKIAA0890	A0A0G2JGL8;Q99PU8;Q80TP6	23.4409	NaN	NaN	22.1878	NaN	22.2121	21.3817	NaN	21.6192	NaN	NaN	NaN	NaN	NaN	21.9956	NaN	NaN	NaN	NaN
GTPase NRas	Nras	A0A0G2JGP4;Q9D091;Q3UCX0;Q3TMF4;Q4FJP3;P08556;A0A0G2JE25	23.2421	23.1987	NaN	NaN	23.4105	23.0952	NaN	23.3426	23.8318	NaN	NaN	23.8416	23.2187	23.6631	NaN	NaN	NaN	23.9689	23.1355
Serine/threonine-protein kinase DCLK1	Dclk1	Q8VDT3;Q80VB6;Q3UGP0;Q8BRN4;Q9JLM7;A0A0G2JGQ6;A3KN70;Q8CHG1;Q9JLM8;A0A0G2JGR9	23.5724	23.6278	23.7185	23.1764	NaN	23.7253	NaN	NaN	23.2547	25.0723	24.4843	23.9136	23.9624	NaN	23.8932	NaN	NaN	NaN	NaN
Calcium/calmodulin-dependent protein kinase type II subunit delta;Calcium/calmodulin-dependent protein kinase type II subunit alpha;Calcium/calmodulin-dependent protein kinase type II subunit beta	Camk2d;Camk2b;Camk2a	E9Q1V9;E9Q1W0;E9Q1T1;A0A0G2JGS4;Q6PHZ2;Q8C8X9;Q8CCM0;Q5SVI9;Q80TN1;F8WIS9;Q5SVJ1;Q5SVI3;Q5SVI0;Q5SVI2;Q8BL41;Q68EG2;Q5SVI1;Q5SVJ0;P11798;P28652	26.8253	26.4898	26.6873	26.5346	26.1987	26.0396	26.2491	26.7667	26.4943	26.0286	26.53	26.5267	26.0833	26.414	25.3867	26.2783	26.2816	26.4287	26.3732
Septin-11	2011-09-01	A0A0J9YTY0;A0A0J9YUL3;Q8C1B7	26.6619	26.7535	26.5169	26.9479	26.7339	26.7943	26.9631	26.9751	27.3505	25.9778	25.949	26.2093	26.7375	26.491	26.5698	NaN	26.8371	26.1089	26.9243
C-terminal-binding protein 1	Ctbp1	A0A0J9YU62;O88712;A0A0J9YUM4;A0A0J9YTW3	26.633	26.5908	26.7278	26.9138	26.6395	26.2812	26.8888	26.1847	26.5918	26.5839	26.874	26.5397	26.1462	26.0356	26.4601	25.9915	27.1698	26.1569	26.3947
Ketohexokinase	Khk	A0A0J9YU79;E9Q1Q9;P97328;A0A0J9YUK6;Q9CPP1	NaN	NaN	NaN	NaN	25.6387	NaN	24.219	NaN	NaN	NaN	NaN	NaN	NaN	NaN	NaN	NaN	NaN	25.7278	NaN
Eukaryotic translation initiation factor 4 gamma 1	Eif4g1	A0A0J9YUS5;E9PVC6;E9Q9E1;E9PVC5;Q6NZJ6;Q6PD42;Q8K0J8;Q8R2V4	25.4825	25.6339	25.8863	25.5631	25.8985	26.3444	26.4984	26.5257	25.9351	26.4905	26.5049	26.446	26.3681	27.1392	27.0144	26.883	26.4658	26.7913	26.227
High mobility group protein B1	Hmgb1	Q8C7C4;Q8BNM0;A0A0J9YUZ4;Q58EV5;Q497Z6;P63158;A0A0J9YUD8;Q8BQ02;Q6P202;Q3UBK2;Q3UJK0;D3YZ18;D3YVC6	31.4089	31.5158	31.5954	31.7805	31.4898	31.7805	31.7978	30.6737	31.3044	30.714	31.1245	31.094	31.607	31.1839	31.0379	31.3279	30.6773	30.5252	31.169
F-box-like/WD repeat-containing protein TBL1XR1	Tbl1xr1	A0A0J9YV90;Q8BHJ5	24.2858	24.1159	23.7848	23.8925	23.6754	24.021	NaN	NaN	23.9347	NaN	23.7755	24.3129	24.0787	23.376	NaN	NaN	NaN	23.5857	NaN
Thioredoxin reductase 2, mitochondrial	Txnrd2	D3Z0K8;J3QMN4;A0A0U1RPV8;A0A0U1RQA4;J3QMQ8;A0A0M3HEQ0;Q9JLT4;A0A0M3HEP9	NaN	25.1006	NaN	25.2928	25.389	25.605	25.191	NaN	24.9801	NaN	NaN	NaN	NaN	NaN	NaN	NaN	NaN	NaN	NaN
Pumilio domain-containing protein KIAA0020	Kiaa0020	A0A0N4SUH4;Q8BKS9	23.2683	23.6271	23.7339	22.9857	23.6084	23.3672	NaN	NaN	23.3333	23.8824	24.275	23.7433	23.1181	23.512	23.5782	NaN	NaN	23.4434	23.112
Dysferlin	Dysf	E9QL12;E9PXU9;A0A0N4SUJ2;E9Q423;A0A0N4SWH3;A0A0N4SWG7;A0A0N4SUN3;A0A0N4SVX9;A0A0N4SV63;Q9ESD7	NaN	NaN	NaN	NaN	NaN	NaN	NaN	NaN	NaN	NaN	NaN	23.6956	NaN	NaN	23.3137	NaN	24.2126	NaN	23.9682
Selenocysteine-specific elongation factor	Eefsec	Q8BN64;A0A0N4SUV6;Q3UGH6;Q3TAF0;Q9JHW4;Q499X6;A0A0N4SWD9	24.4521	24.249	23.966	23.4191	24.1776	23.939	23.6588	NaN	23.4336	24.3648	NaN	24.0068	23.9194	23.1766	23.7038	NaN	24.5087	24.0294	23.9396
U6 snRNA-associated Sm-like protein LSm8	Lsm8	A0A0N4SUZ3;Q6ZWM4	25.6511	25.6335	25.9529	25.4224	25.6848	25.8661	NaN	26.2095	25.2148	NaN	NaN	26.0839	25.7884	25.3935	26.2269	NaN	NaN	26.5267	NaN
E3 ubiquitin-protein ligase KCMF1	Kcmf1	A0A0N4SV15;Q80UY2	23.648	22.4191	22.8871	22.3309	23.0952	22.4091	22.2867	22.8895	22.5591	23.4091	NaN	NaN	22.1351	NaN	21.0489	NaN	NaN	NaN	NaN
Histone H2A;Histone H2A type 1-H;Histone H2A.J;Histone H2A type 1-K;Histone H2A type 1-F;Histone H2A type 3	Hist1h2ah;Hist1h2ad;Hist3h2a;H2afj;Hist1h2ak;Hist1h2af;Hist1h2aa	A0A0N4SV66;A0AUV1;A3KPD0;C0HKE9;C0HKE8;C0HKE7;C0HKE6;C0HKE5;C0HKE4;C0HKE3;C0HKE2;C0HKE1;B2RVF0;A2AB79;Q8CGP6;Q8R1M2;Q8CGP7;Q8CGP5;Q8BFU2;Q8CGP4	30.6876	30.2671	32.2533	32.0915	33.2229	32.428	33.7868	33.7636	32.7453	31.2826	33.0326	31.4208	31.6019	30.6417	30.0152	32.4105	33.7104	34.5914	33.4598
Transformer-2 protein homolog alpha	Tra2a	Q3TAP5;A0A0N4SVC2;E9QP00;Q6PFR5	24.6987	25.0029	24.7652	24.829	NaN	NaN	24.2997	24.4646	24.2198	25.0748	24.5226	25.3054	24.5743	24.1931	24.6448	NaN	NaN	24.7633	NaN
U6 snRNA-associated Sm-like protein LSm5	Lsm5	A0A0N4SVK3;P62322	23.2785	23.7974	NaN	NaN	NaN	24.4212	NaN	NaN	22.6734	23.0219	23.7428	NaN	24.023	24.3579	24.0746	NaN	23.297	23.7523	23.175
Multimerin-1	Mmrn1	B7ZMT5;A0A0N4SVL8;G3UVV6;B2RPV6	24.8247	25.3872	24.8597	25.0885	25.1714	24.897	25.0553	25.4878	25.6313	26.1008	NaN	24.9231	24.8432	25.0761	24.7561	25.3297	24.7198	25.2476	25.5069
Lithostathine-2	Reg2	A0A0N4SVN9;Q545J0;Q08731	NaN	NaN	NaN	NaN	NaN	NaN	NaN	22.5611	NaN	NaN	NaN	NaN	NaN	26.4713	26.7379	NaN	NaN	23.2908	22.9649
NADH dehydrogenase [ubiquinone] 1 alpha subcomplex subunit 9, mitochondrial	Ndufa9	A0A0R3P9C8;Q9DC69	28.0839	28.1538	27.8758	27.4407	27.9446	27.7804	27.7114	28.4698	27.3914	28.4528	28.0913	28.205	27.6445	27.889	28.1131	28.5195	28.6194	28.373	28.3244
Calpain small subunit 1	Capns1	A0A0R4IZW8;O88456;A0A0R4J1C2	26.9138	27.3569	26.9828	26.8002	27.4073	27.0284	27.2446	27.5904	26.747	27.6788	27.5048	27.3842	27.0691	26.4509	26.5308	26.3805	27.0832	27.0907	27.1262
Thimet oligopeptidase	Thop1	A0A0R4IZY0;Q8C1A5	25.1577	25.6687	25.6112	25.9978	25.1237	25.1999	25.7697	26.055	25.4645	25.2784	25.8545	26.3416	NaN	25.7089	25.5064	NaN	25.9806	26.3011	24.9879
Myeloblastin	Prtn3	A0A0R4IZY6;Q61096	24.4147	24.13	26.4612	24.637	25.1278	26.0509	24.6898	25.8288	24.82	25.7134	24.8835	25.3698	25.7719	26.1378	24.9966	NaN	25.7276	25.8365	26.0042
Histone deacetylase 2	Hdac2	A0A0R4J008;P70288;Q8BQ10;Q3UXH8	NaN	23.6619	NaN	NaN	NaN	NaN	NaN	NaN	22.912	NaN	NaN	NaN	23.5349	23.7325	23.6147	NaN	NaN	NaN	NaN
Thiopurine S-methyltransferase	Tpmt	A0A0R4J018;O55060;D3Z380;D3YWK6;D3Z217	21.8915	22.5271	NaN	NaN	NaN	NaN	NaN	NaN	NaN	NaN	NaN	NaN	NaN	NaN	NaN	NaN	NaN	NaN	NaN
Kininogen-1;Kininogen-1 heavy chain;Bradykinin;Kininogen-1 light chain	Kng1	D3YTY9;A0A0R4J038;O08677	26.1714	25.8099	26.419	26.5458	26.4852	26.3015	26.5626	27.1284	26.9573	26.5356	26.8108	26.6334	26.529	26.4026	26.835	25.6873	25.7642	26.6736	25.7615
Histidine-rich glycoprotein	Hrg	A0A0R4J039;Q9ESB3	24.2396	23.9262	23.7812	23.613	24.3074	NaN	NaN	24.9701	24.091	24.653	25.0394	24.9016	24.3136	24.1314	24.275	NaN	25.066	24.9874	24.5355
Putative RNA-binding protein Luc7-like 1	Luc7l	Q3TV90;A0A0R4J047;Q9CYI4;D3Z765;Q05D11	NaN	24.5109	NaN	24.3651	24.5821	24.0931	NaN	NaN	24.2807	NaN	NaN	23.7898	NaN	NaN	NaN	NaN	NaN	NaN	NaN
Hydroxyacylglutathione hydrolase, mitochondrial	Hagh	A0A0R4J052;G5E8T9;Q99KB8;E9Q2H8;E9PYA3;D3YWI0	25.9619	26.3032	26.2523	25.9431	26.6433	26.3303	25.9136	26.1559	25.8125	25.5698	26.2275	26.1307	26.3894	26.3229	26.5053	NaN	25.3601	26.557	25.2453
UDP-N-acetylhexosamine pyrophosphorylase;UDP-N-acetylgalactosamine pyrophosphorylase;UDP-N-acetylglucosamine pyrophosphorylase	Uap1	A0A0R4J1F6;A0A0R4J085;Q3UHZ7;Q3TAD4;Q91YN5	NaN	NaN	NaN	NaN	NaN	NaN	NaN	NaN	NaN	NaN	NaN	NaN	NaN	NaN	25.083	NaN	NaN	NaN	NaN
Fumarylacetoacetate hydrolase domain-containing protein 2A	Fahd2	A0A0R4J094;Q3TC72	24.6069	24.5069	24.7148	24.8001	23.7381	23.3049	23.9926	NaN	NaN	23.8179	24.0107	NaN	NaN	23.8718	24.0446	NaN	25.3109	25.2233	NaN
Blood group Rh(D) polypeptide	Rhd	Q9QWK3;Q3TZH9;A0A0R4J0A2;Q8CF94;Q8BJB1	22.2256	NaN	NaN	NaN	22.6034	22.3193	23.1263	NaN	NaN	22.6553	NaN	NaN	NaN	NaN	NaN	NaN	NaN	NaN	NaN
Phospholipase B-like 1;Phospholipase B-like 1 chain A;Phospholipase B-like 1 chain B;Phospholipase B-like 1 chain C	Plbd1	A0A0R4J0B2;Q8VCI0	28.2681	28.402	28.4115	28.9428	28.4694	28.1479	28.4127	28.5187	28.4468	28.4359	28.5284	28.8172	29.1348	28.5189	28.6684	26.8889	29.0559	28.8329	28.7238
N-acylneuraminate cytidylyltransferase	Cmas	A0A0R4J0B4;Q99KK2;A0A0N4SW65;A0A0N4SWC3	25.3835	25.8533	25.6775	25.9389	25.3379	25.658	25.4889	25.6422	25.0809	25.4826	25.8331	25.1385	25.7111	25.7508	26.3501	25.5404	26.5147	25.7042	25.9074
ATP-binding cassette sub-family G member 2	Abcg2	W8DLN2;A0A0R4J0B6;Q7TMS5;S4R2E1;D3Z150	NaN	24.6208	25.2347	NaN	NaN	NaN	NaN	NaN	25.2062	24.6935	NaN	24.0311	24.032	NaN	NaN	NaN	25.0968	NaN	NaN
Pancreatic secretory granule membrane major glycoprotein GP2	Gp2	Q0VDQ3;A0A0R4J0B9;Q9D733;A0A140LHP0;Q9D6X7	NaN	NaN	NaN	NaN	NaN	NaN	NaN	NaN	23.5552	NaN	NaN	NaN	23.6469	26.0794	27.2853	24.3117	23.4224	24.1553	23.721
L-amino-acid oxidase	Il4i1	A0A0R4J0C2;D3Z4E0;O09046	25.0708	25.0442	25.3445	25.0291	24.902	24.5826	25.476	25.4637	24.8259	25.0403	25.5931	25.1277	24.8374	24.7109	24.2899	25.074	25.7022	24.9403	25.2799
Dolichyl-diphosphooligosaccharide--protein glycosyltransferase subunit STT3B	Stt3b	A0A0R4J0D3;Q3TDQ1	24.4103	24.1856	24.68	24.6918	24.4352	24.3223	24.677	24.8096	24.244	NaN	NaN	24.5923	24.1334	24.698	24.3529	NaN	24.9696	24.882	NaN
Cyclin-G-associated kinase	Gak	Q3UIZ0;A0A0R4J0F6;Q99KY4;F6SLK1;Q3UDE5	24.3564	24.2447	24.1319	NaN	NaN	23.1618	NaN	23.4945	24.5558	24.0343	23.067	23.2995	23.1191	21.8563	22.5959	NaN	23.2701	22.6684	26.1146
Echinoderm microtubule-associated protein-like 4	Eml4	A0A0R4J0H0;A0A0R4J1G7;A0A3Q4EHV9;A7ISP9;F8WJ93;Q3UMY5	23.9103	23.934	24.2512	24.2201	25.0765	24.5153	NaN	24.7207	23.7316	NaN	NaN	24.3131	NaN	24.2055	23.9833	NaN	24.4205	24.7226	NaN
Condensin complex subunit 1	Ncapd2	A0A0R4J0H7;Q8K2Z4	22.9755	23.4554	NaN	23.7913	23.667	24.5839	23.5005	23.9898	23.8208	NaN	NaN	NaN	NaN	23.3481	NaN	NaN	NaN	24.8919	24.2346
Acyl-CoA dehydrogenase family member 11	Acad11	A0A0R4J0I6;Q80XL6;A0A087WSI8;D3YTQ5	NaN	NaN	24.4943	NaN	NaN	NaN	NaN	NaN	NaN	NaN	NaN	NaN	NaN	NaN	NaN	NaN	NaN	NaN	NaN
15 kDa selenoprotein	2015-09-01	A0A0R4J0K1;Q9ERR7	24.7507	24.0244	NaN	23.7269	24.6662	24.3738	24.3823	26.6687	24.548	24.7154	24.7402	24.5561	24.7085	25.0132	NaN	24.629	NaN	26.1316	25.1779
Cytoskeleton-associated protein 5	Ckap5	Z4YL78;A0A0R4J0K2;K3W4R5;A2AGT5	NaN	24.9359	24.4526	24.4173	25.1253	24.5293	24.394	24.5174	25.0191	NaN	NaN	NaN	NaN	NaN	24.228	NaN	NaN	NaN	NaN
Isobutyryl-CoA dehydrogenase, mitochondrial	Acad8	A0A0R4J0P1;Q9D7B6;D3YTT4	NaN	NaN	NaN	NaN	NaN	NaN	NaN	NaN	NaN	NaN	NaN	23.9	24.3024	25.0921	25.039	NaN	24.3189	24.2108	24.3645
Inhibitor of nuclear factor kappa-B kinase subunit beta	Ikbkb	Q05DR8;A0A0R4J0T4;Q5D0E0;O88351;Q3U141	23.6638	23.4311	NaN	NaN	NaN	NaN	NaN	NaN	24.0523	23.4902	23.0495	24.2881	23.3392	23.2399	23.6678	NaN	NaN	NaN	NaN
CUGBP Elav-like family member 1	Celf1	A0A0R4J0T5;P28659	NaN	23.8231	22.7768	22.3488	23.3355	NaN	NaN	NaN	22.9991	NaN	NaN	NaN	NaN	NaN	NaN	NaN	22.5735	NaN	NaN
DNA-directed RNA polymerase;DNA-directed RNA polymerase II subunit RPB1	Polr2a	A0A0R4J0V5;O08847;P08775	NaN	24.63	24.9036	NaN	24.3654	NaN	24.4383	25.0064	24.8209	24.1791	24.6661	24.7022	24.3928	23.8374	NaN	NaN	24.3292	NaN	24.9349
Leucine-rich repeat-containing protein 40	Lrrc40	A0A0R4J0W6;Q9CRC8;Q78KN5	23.5669	24.0082	23.158	23.9365	24.2133	23.7106	23.7735	23.5156	24.8213	24.6012	NaN	23.331	23.1274	22.8778	23.3298	NaN	24.8772	24.2954	23.5055
Protein disulfide-isomerase A4	Pdia4	A0A0R4J0Z1;P08003	29.4304	29.1737	29.2581	29.4655	29.369	29.3067	29.4889	29.5329	29.8797	29.3445	29.1356	29.3548	29.6166	29.7289	29.8836	28.8453	30.1972	30.0007	29.8822
Acylamino-acid-releasing enzyme	Apeh	A0A0R4J107;Q8R146	28.0593	28.4275	28.1174	28.171	28.19	28.3995	28.2247	27.8915	28.4523	28.2988	28.3202	28.5823	28.2204	27.6089	28.2252	27.5726	28.1576	28.1162	27.7159
Clustered mitochondria protein homolog	Cluh	A0A0R4J140;Q5SW19;Z4YLI8	NaN	23.6351	23.5134	NaN	NaN	NaN	NaN	NaN	24.0985	24.0279	23.7688	NaN	NaN	NaN	23.1699	NaN	24.5104	24.3419	24.2758
Oxysterol-binding protein	Osbpl8	A0A0R4J150;B9EJ86	23.734	23.5546	24.184	23.5165	24.0627	23.4183	23.8262	24.2605	NaN	23.8034	NaN	23.5696	23.4437	23.0671	23.1601	NaN	24.0134	23.85	NaN
Transcription activator BRG1	Smarca4	A0A0R4J170;Q3TKT4;Q3URH5;G3UX35;Q3UI73	25.4803	24.241	25.0091	24.9831	25.2028	24.1811	24.5132	25.0115	24.2432	NaN	25.0526	25.4496	NaN	23.3628	23.2998	NaN	NaN	24.361	24.1908
X-ray repair cross-complementing protein 6	Xrcc6	A0A0R4J187;P23475;E9Q163;A0A2R8VHZ9	23.8125	23.7042	NaN	23.9297	23.8882	23.7554	23.9639	23.957	NaN	24.0809	23.9873	23.9423	NaN	NaN	23.5525	NaN	24.3912	24.1427	NaN
Regulation of nuclear pre-mRNA domain-containing protein 1B	Rprd1b	A0A0R4J195;Q9CSU0;F6YB25	26.0948	26.1751	26.2558	26.5825	26.403	26.2698	26.6608	26.9533	26.2343	26.6321	26.4409	26.614	26.2522	25.8606	25.8583	26.3326	26.7411	26.3734	26.1541
Integrin alpha-M	Itgam	Q3U1W4;A0A0R4J1B4;Q3TBT0;Q3U4I5;Q3TD86;E9Q604;G5E8F1;Q3U3F0;E9Q5K8;Q3U1U4;P05555;Q3UJ88	24.9145	25.2459	25.3615	25.007	24.9101	25.1332	25.0239	NaN	24.1421	25.6588	24.4278	25.7155	25.1847	24.362	24.0955	NaN	NaN	NaN	NaN
Retinol dehydrogenase 12	Rdh12	A0A0R4J1M3;Q8BYK4	23.591	23.6553	23.6802	24.6024	23.7241	23.4744	NaN	23.7589	23.6493	23.359	23.46	23.5888	23.6658	23.4377	NaN	NaN	NaN	23.5369	NaN
Apolipoprotein C-III	Apoc3	A0A0R4J1N3;E9QP56;P33622	23.9241	25.0651	25.1135	24.7311	24.702	25.5732	25.6513	26.5291	25.5122	26.1825	25.9993	25.1697	25.4811	25.5306	26.0616	NaN	NaN	26.4531	25.9733
Ankyrin-1	Ank1	E9QNT8;G8JL84;D3Z5M4;Q0VGY9;A0A0R4J1N7;Q02357;D3YTV8;G5E8J2;B7ZW98;F7D1P5;Q61304;G3UY11	30.0663	30.1089	30.1045	30.297	30.3644	30.6243	30.6489	30.0079	30.0997	30.3873	30.0402	30.0835	29.8792	29.5128	29.3799	26.9308	28.7371	29.0408	29.1965
Transcription factor A, mitochondrial	Tfam	D3Z0F3;A0A0R4J1N9;Q3TSW9;P40630	NaN	NaN	25.5673	25.6377	25.3663	25.7019	26.0451	NaN	NaN	NaN	25.2609	24.9958	24.7757	NaN	24.9771	NaN	25.1412	25.6689	25.1142
Sorbin and SH3 domain-containing protein 2	Sorbs2	A0A0R4J1W0;B7ZWM6;Q3UTJ2;B2RXQ9;D3Z080;A0A1L7NR37;B9EKP8;A0A0S3CWK3;A0A0R4J1T1;Z4YJR7	27.821	27.4969	28.5985	27.5573	27.7697	27.8785	28.7466	28.8242	28.1318	27.6364	27.6804	28.0037	27.8607	27.5759	27.2454	26.9338	28.9705	28.6869	29.0202
Cell division cycle protein 23 homolog	Cdc23	G3X8W7;A0A0R4J1W7;Q8BGZ4;Q8BXQ5	23.0082	23.4759	23.4485	22.8002	23.3508	22.9554	NaN	23.9364	23.6021	23.6173	NaN	23.0098	NaN	22.4614	22.5491	NaN	NaN	23.061	22.8764
Thioredoxin domain-containing protein 5	Txndc5	A0A0R4J1Y7;E9PXX7;Q3TEE8;Q91W90;Q3UBW8;Q3UWX1	25.9781	26.048	26.1744	26.4997	26.423	26.8881	26.3645	26.8925	26.7301	27.0564	26.6369	26.5879	26.5154	26.8624	26.8375	27.9448	27.7755	27.3237	26.4796
Transmembrane protein 33	Tmem33	A0A0R4J1Z3;Q9CR67;Q9CV90;Q9CZM3;Q9CWD1	NaN	25.9465	26.101	NaN	NaN	NaN	NaN	NaN	NaN	NaN	NaN	25.9046	NaN	NaN	NaN	25.9599	26.4713	27.8328	NaN
Protein unc-13 homolog D	Unc13d	A0A0R4J257;B2RUP2	NaN	23.1677	NaN	23.7601	24.3318	23.0477	23.2236	NaN	24.2003	NaN	NaN	NaN	NaN	NaN	NaN	NaN	NaN	NaN	NaN
Heterogeneous nuclear ribonucleoprotein Q	Syncrip	A0A0R4J259;Q7TMK9;G3UZI2;G3V018;G3UZ48;G3UXJ6	29.0765	28.8825	28.9826	28.7623	28.9426	28.9328	28.5384	28.6306	29.1366	28.7801	28.9842	28.5832	28.4983	29.2537	28.9888	27.1705	29.2096	28.8822	28.7505
NADH dehydrogenase [ubiquinone] 1 alpha subcomplex subunit 12	Ndufa12	Q8BME2;A0A0R4J275;Q7TMF3;Q5M9K5;F6RBR6	25.2657	24.7207	25.2489	25.6986	NaN	25.0966	25.0672	25.6105	25.0446	25.132	25.1426	25.3961	24.3506	25.2232	24.8581	NaN	NaN	25.8774	NaN
Protein-glutamine gamma-glutamyltransferase K	Tgm1	A0A0R4J293;Q9JLF6	24.9138	24.8335	25.0258	24.615	NaN	24.5045	NaN	NaN	24.9099	24.3391	24.7705	24.7487	24.533	24.3716	NaN	NaN	NaN	24.7485	NaN
BTB/POZ domain-containing protein KCTD12	Kctd12	A0A0R4J2B2;Q6WVG3;Q69ZA6;Q8CBQ4	28.1839	27.9838	27.5409	27.9358	27.543	27.4397	27.6315	28.0148	27.2631	27.589	27.8106	27.8979	27.4876	27.4466	27.4674	26.6217	28.3709	27.9897	27.5619
H-2 class II histocompatibility antigen, E-K alpha chain;H-2 class II histocompatibility antigen, E-D alpha chain	H2-Ea	A0A494B9M4;A0A290WGA7;A0A0R7FDL7;P04224;P01904	27.3186	25.2427	27.0554	25.2105	NaN	NaN	NaN	26.4983	27.0888	25.844	24.9279	25.1153	25.3803	25.4377	NaN	NaN	NaN	24.5876	NaN
[3-methyl-2-oxobutanoate dehydrogenase [lipoamide]] kinase, mitochondrial	Bckdk	A0A0U1RPT4;Q3UCB5;Q3UC13;O55028;Q99KP1;A0A0U1RNL7;Q8C6H9;A0A0U1RQ50;D3Z7R0;A0A0U1RQ97	NaN	24.0549	NaN	NaN	NaN	NaN	NaN	NaN	NaN	24.3719	NaN	NaN	NaN	NaN	NaN	NaN	NaN	NaN	24.2349
Tight junction protein ZO-1	Tjp1	A0A0U1RPW2;B9EHJ3;P39447	NaN	NaN	NaN	NaN	NaN	NaN	NaN	23.3798	NaN	NaN	NaN	NaN	NaN	22.9778	22.8853	NaN	NaN	NaN	NaN
Stimulator of interferon genes protein	Tmem173	A0A125R9I3;A0A2R3XZC4;Q3TBT3;A0A494BBL9;A0A2U8RP79	24.6053	24.3827	24.3711	24.4148	NaN	24.2409	24.6596	NaN	24.421	NaN	NaN	24.4369	24.2927	NaN	24.3282	NaN	NaN	NaN	NaN
Mitotic checkpoint protein BUB3	Bub3	A0A140LHA2;Q9WVA3	26.4109	26.6139	26.1759	26.3598	26.2122	25.9667	25.7432	25.9057	26.1474	26.0646	26.2297	26.556	26.4594	25.6742	25.8971	NaN	26.1117	26.6427	26.4463
Lysosomal Pro-X carboxypeptidase	Prcp	A0A140LHY2;Q7TMR0	24.4483	24.6183	24.4765	24.6563	25.0033	24.4851	24.4553	24.8026	24.5256	24.7118	24.4116	24.9121	24.3053	24.1391	24.4733	NaN	NaN	NaN	24.2445
Deleted in malignant brain tumors 1 protein	Dmbt1	E9QPG8;A0A140LI59;Q60997;B6V683;A0A1D5RM72	NaN	NaN	NaN	NaN	NaN	NaN	NaN	NaN	NaN	NaN	NaN	NaN	NaN	26.7889	NaN	NaN	24.2428	23.9396	24.473
COP9 signalosome complex subunit 1	Gps1	A0A140LJB7;Q3MIA8;B1ATU4;G3UXW9;Q99LD4	25.8924	25.6087	25.9123	26.0806	26.0558	25.6773	25.455	25.6357	26.1084	25.8892	25.7369	25.6436	25.4622	NaN	25.6543	NaN	NaN	25.235	NaN
Heme-binding protein 1	Hebp1	A0A140T8J4;Q9R257	28.9108	29.6628	28.5289	28.7346	28.4608	28.6242	28.3276	28.2134	28.6784	28.503	28.6765	28.4485	28.6822	28.2703	28.7774	27.6572	28.107	28.7628	28.7867
Ribonucleoprotein PTB-binding 1	Raver1	A0A158RFV1;Q9CW46;A0A1L1SRY4	26.2894	25.3382	NaN	25.0383	NaN	24.783	NaN	NaN	25.7487	NaN	NaN	25.3835	24.8658	NaN	25.2925	NaN	26.0732	NaN	NaN
E3 ubiquitin-protein ligase RNF213	Rnf213	A0A171EBL2;E9Q555	27.2573	26.3506	25.9965	26.292	27.0283	26.0976	26.3482	26.2673	26.2993	27.1131	26.2289	26.6816	26.0522	25.4614	25.3722	NaN	25.2642	25.101	24.5245
Protein arginine N-methyltransferase 1	Prmt1	A0A171KXD3;Q8C2D7;Q3TPF5;Q80WB1;Q3UIG8;Q80WV6;Q9JIF0;A0A140LHF7;A0A140LJF4;Q9CX58;A0A140LJ70	27.7686	27.4921	27.7643	27.3521	27.3856	27.6154	27.4561	27.6382	28.3702	27.7065	27.7286	27.4935	27.4924	27.2018	27.2697	27.114	26.9127	27.3414	26.2127
Transaldolase	Taldo1	A0A1B0GR11;Q93092	30.6814	30.8622	30.2216	30.7285	30.5867	30.4948	30.399	29.9334	30.6602	30.0079	30.3274	30.3903	30.6244	30.3432	30.4637	30.9297	30.0414	29.5883	29.8589
Collagen alpha-1(IV) chain;Arresten	Col4a1	A0A1B0GRC0;P02463;A0A1B0GSI7	NaN	NaN	NaN	NaN	NaN	NaN	NaN	NaN	NaN	NaN	NaN	NaN	NaN	24.8331	NaN	NaN	25.7702	25.7643	25.1279
U6 snRNA-associated Sm-like protein LSm4	Lsm4	D3YTP8;A0A1B0GRR9;Q9D181;Q9CY46;Q9QXA5;A0A1B0GQZ9	24.8531	24.3805	24.5599	24.5369	24.5447	24.2964	24.7101	NaN	24.2957	NaN	NaN	NaN	24.9619	NaN	NaN	NaN	NaN	NaN	NaN
Pre-mRNA-processing factor 40 homolog A	Prpf40a	A0A1B0GRU8;Q9R1C7;A0PJI0	25.2221	25.466	25.3225	25.5323	NaN	25.5792	NaN	NaN	25.8372	25.3065	24.8368	25.208	25.4132	25.2568	25.068	NaN	25.7729	25.4866	NaN
Glutaredoxin-3	Glrx3	A0A1B0GS58;Q9CQM9	26.5359	27.5683	27.418	27.1058	27.6046	27.7325	26.7872	27.1615	26.091	27.3673	27.2958	26.7834	27.0877	26.3725	27.3388	NaN	28.0728	28.1261	26.2442
Tetraspanin;Leukocyte antigen CD37	Cd37	A0A1B0GS72;Q3U1W9;A0A1B0GSZ7;Q4FK35;Q3U429;Q61470	24.9537	25.2563	25.043	24.872	25.0529	NaN	NaN	NaN	23.982	24.3873	24.6136	24.8457	24.398	24.997	24.4952	NaN	24.9787	24.2748	24.5121
Aldehyde dehydrogenase family 16 member A1	Aldh16a1	A0A1B0GSU0;Q571I9;D3Z0B9;A0A1B0GSN3	24.3111	25.0435	24.6078	23.8434	24.0945	24.7986	24.3527	24.4168	24.3035	24.8015	24.4927	24.5652	23.5305	23.2178	23.7279	NaN	NaN	24.5546	24.025
Nuclear pore complex protein Nup98-Nup96;Nuclear pore complex protein Nup98;Nuclear pore complex protein Nup96	Nup98	A0A1B0GSX7;Q6PFD9	NaN	NaN	NaN	23.3141	23.368	23.3848	23.5382	NaN	24.0571	23.7663	NaN	23.4752	23.1727	23.1001	23.1077	NaN	NaN	NaN	23.6419
Large proline-rich protein BAG6	Bag6	G3UYQ2;A0A1B0GX81;Q3TDL4;G3UZT6;Q3UF95;Q9Z1R2	24.5452	24.6271	NaN	NaN	24.6912	24.7619	NaN	NaN	NaN	24.7007	24.2081	NaN	NaN	NaN	NaN	NaN	NaN	25.4111	NaN
Nucleobindin-1	Nucb1	A0A1C7CYU3;Q8BRD3;Q02819;Q3TCI1;A0A1B0GR41	NaN	25.6826	NaN	25.6353	25.5428	NaN	NaN	NaN	NaN	NaN	NaN	NaN	NaN	NaN	NaN	NaN	NaN	NaN	25.279
Plastin-3	Pls3	A0A1C7CYV0;Q99K51;Q3UJG9;B1AX58;Q3UKB1	25.2217	25.0883	25.7046	25.7958	23.6232	24.6311	23.6835	NaN	25.9486	25.3972	23.7241	25.5083	24.3841	25.8798	25.8841	25.3186	25.724	25.532	25.8536
Protein EFR3 homolog A	Efr3a	A0A1D5RLL3;Q8BG67	23.5834	24.8409	24.9644	24.4284	24.4715	23.2201	23.4543	24.1561	23.9295	23.6	23.6671	25.1043	21.7302	22.0574	21.9293	NaN	NaN	24.3546	22.3826
Epidermal growth factor receptor substrate 15-like 1	Eps15l1	A0A1D5RLS1;Q60902	24.644	24.6016	24.5398	24.7759	24.6586	24.4621	25.1899	NaN	24.6338	25.164	25.1281	24.768	24.4256	24.6492	24.0958	25.5146	25.1801	24.6192	24.9157
Microtubule-associated protein 1S;MAP1S heavy chain;MAP1S light chain	Map1s	A0A1D5RLY6;B2RWW1;Q8C052	23.9935	23.7959	23.9476	23.2174	23.4548	23.1192	23.6461	24.2497	22.9386	23.58	23.9611	23.5834	22.9386	22.6435	23.2129	NaN	24.8065	NaN	NaN
CCR4-NOT transcription complex subunit 1	Cnot1	B7ZWL1;A0A1D5RMJ8;Q6ZQ08;B2RXR3	25.2204	25.0436	25.1081	24.4605	25.0618	24.7586	25.1047	25.4249	25.1752	26.1028	25.2163	25.3982	24.7918	24.6749	24.9187	25.0801	25.6123	25.0777	24.6182
Paxillin	Pxn	Q3UG90;A0A1D5RMM8;F8VQ28;Q8VI36;A0A0J9YV66;Q99LE7;A0A0J9YV30	23.1653	NaN	23.3672	23.2176	NaN	NaN	23.3265	NaN	24.1749	NaN	NaN	NaN	23.6064	NaN	22.8579	NaN	23.5139	NaN	23.2689
Proteasome activator complex subunit 2	PSME2b;Psme2	Q5SVP3;A0A1G5SJA5;P97372	30.3467	29.7391	29.6086	30.1136	30.026	29.7495	29.6534	29.561	29.3988	30.1646	30.1702	29.7923	29.7689	29.6382	29.716	27.4151	28.3088	28.8272	28.7728
Schlafen family member 5	Slfn5	A0A1G5SK44;A0A1G5SJR4;Q8CBA2;Q3V3J5;Q3TAE9;F8WH72;A0A1G5SJC9;A0A1G5SJC0	26.5312	25.194	25.4635	25.7405	25.9762	25.4267	25.8452	25.7285	25.9839	26.257	25.4606	25.4916	25.8171	25.8648	25.9079	NaN	NaN	NaN	NaN
	Ifi47	Q61635;A0A1G5SK64;Q3U0K0	NaN	25.1719	25.1152	25.184	25.0201	25.6236	25.0808	NaN	NaN	24.6172	24.682	24.7428	25.1009	NaN	25.4834	NaN	NaN	NaN	NaN
	Irgb6_2;Tgtp1	U5NJF8;Q62293;Q3T9E4;A0A1G5SLN0	29.8251	28.4548	28.2416	28.9825	29.1294	28.4118	28.7836	28.7792	28.2408	28.3646	28.7281	28.7529	28.3742	27.9033	28.1063	NaN	25.9124	24.6333	26.0836
Talin-2	Tln2	E9PUM4;B2RY15;A0A1L1SQ51;Q71LX4;Q68FD6;Q8CDM9;Q8CHG4;A0A1L1SRI1	NaN	NaN	NaN	NaN	NaN	NaN	NaN	NaN	24.2717	NaN	NaN	NaN	NaN	NaN	NaN	NaN	NaN	NaN	NaN
40S ribosomal protein S25	Rps25	A0A1L1SQA8;Q58EA6;P62852	28.947	29.5363	28.7001	28.8966	29.2655	28.9206	28.5531	28.8457	29.4234	28.652	28.6597	28.8976	29.3044	29.7027	29.5572	29.489	28.5557	29.2581	29.1695
HIG1 domain family member 1A, mitochondrial	Higd1a	A0A1L1SR69;A0A1L1ST61;A0A1L1SV00;Q1XG81;Q8R472;Q9JLR9	NaN	23.6261	23.6567	NaN	NaN	NaN	NaN	NaN	23.2933	NaN	NaN	NaN	NaN	NaN	NaN	NaN	NaN	NaN	NaN
Calponin;Calponin-1	Cnn1	A0A1L1SRL1;A0A1L1SUB2;A0A1L1SRV0;Q8CBQ2;B2RSH3;Q08091	NaN	NaN	NaN	NaN	NaN	NaN	NaN	25.2706	NaN	25.2069	25.0038	NaN	NaN	NaN	24.9131	NaN	NaN	NaN	NaN
39S ribosomal protein L4, mitochondrial	Mrpl4	A0A1L1SRY8;A0A1L1SSY9;Q9DCU6;A0A1L1SU24;A0A1L1STN5	24.6201	NaN	23.8959	23.8119	23.9576	24.2122	24.1572	23.9373	24.2128	NaN	24.0461	NaN	23.7733	24.4422	23.4817	NaN	NaN	24.2096	NaN
60S ribosomal protein L29	Gm3550;Rpl29	A0A1L1SUN1;A0A1L1SS27;W4VSN7;Q5M8M8;P47915	27.565	28.0688	26.0401	27.0012	26.8443	27.1334	27.1529	25.5212	26.9598	26.9854	28.097	28.5427	28.1618	29.202	29.0298	29.5544	25.7546	26.4733	27.024
Cysteine and histidine-rich domain-containing protein 1	Chordc1	A0A1L1STQ1;A0A1L1SSG7;A0A1L1STZ1;A0A1L1SU22;Q9D1P4	NaN	24.6425	NaN	NaN	24.6001	25.1112	NaN	NaN	NaN	NaN	25.1129	24.8141	24.5194	24.928	NaN	NaN	25.1219	25.4232	24.8544
	Clasp2	Q8BSE7;A0A1L1ST22	21.2474	21.0619	NaN	21.8479	21.8599	21.9238	NaN	21.1589	20.4054	20.9254	21.2701	NaN	20.9358	NaN	20.8139	NaN	NaN	NaN	NaN
Interleukin enhancer-binding factor 3	Ilf3	Q45VK6;A0A1L1STE4;Q45VK5;Q9Z1X4;Q3UD30	25.7233	25.7173	25.8755	26.2973	26.2233	26.0065	26.3887	25.2634	26.1342	25.5107	25.8808	25.6046	25.6484	NaN	25.4941	NaN	25.0694	25.8056	25.2919
Isocitrate dehydrogenase [NAD] subunit alpha, mitochondrial	Idh3a	A0A1L1STE6;Q9D6R2	28.3019	28.5847	28.0414	27.9006	27.9887	27.7988	27.7048	27.5749	28.5795	28.082	28.1727	28.0984	28.1434	28.2569	28.3721	27.9551	27.1323	27.312	27.0615
Thy-1 membrane glycoprotein	Thy1	A0A1L1SUX8;Q53YX2;P01831	24.7289	25.0394	25.2925	25.4444	25.1183	24.8964	24.6686	24.3801	24.5861	24.5198	24.9352	24.5506	24.7838	24.0468	24.3479	NaN	NaN	NaN	NaN
Platelet-activating factor acetylhydrolase IB subunit beta	Pafah1b2	Q8BTA2;A0A1L1SVK0;Q61206;A0A1L1SQ76;A0A1L1SRD0;A0A1L1SQV7	26.9371	26.9201	27.1004	27.0573	27.2952	26.9261	27.2227	27.3929	27.1949	27.388	27.3681	26.8545	27.045	26.795	26.7764	26.8533	26.5633	27.6527	NaN
V-type proton ATPase subunit B, brain isoform	Atp6v1b2	A0A1S6GWG6;P62814	28.8512	28.6641	28.7597	28.8446	28.607	28.3986	28.6389	28.5606	28.4687	28.8815	28.4945	28.3521	28.8475	28.5382	28.068	27.0788	29.143	28.6394	28.7241
Alpha-mannosidase;Alpha-mannosidase 2C1	Man2c1	E9PZ88;F8WIE1;Q8BWY6;A0A1S6GWG9;Q91W89;Q80XU4;Q3TBQ3;E9PYM7	22.9522	22.9774	NaN	23.7937	23.494	NaN	NaN	23.625	23.3842	24.2564	23.1711	23.8271	23.4757	23.6366	23.4956	NaN	NaN	24.0338	NaN
tRNA (cytosine(34)-C(5))-methyltransferase	Nsun2	H3BKN0;A0A1S6GWH4;Q1HFZ0	25.6293	25.5211	25.4636	25.6849	25.9147	25.6703	25.4493	26.0096	26.2813	25.8312	25.5013	25.5782	25.432	25.6864	25.7411	NaN	25.3579	25.8629	25.6543
Ubiquitin-like modifier-activating enzyme 1	Uba1	B9EHN0;A0A1S6GWH5;Q02053	30.7873	30.6359	30.7293	30.7137	30.6534	30.6311	30.7964	30.9356	31.0238	30.87	30.6652	30.6088	30.55	30.7137	30.5276	30.3266	31.0504	31.1548	30.9783
RNA 3-terminal phosphate cyclase	Rtca;RtcA	Q91YL8;Q3UAE6;Q3TIJ4;A0A1S6GWI5;Q9D7H3;Q5BLJ4	24.5735	24.8066	25.8508	25.241	25.2708	24.5018	24.9837	24.7017	24.1453	25.3544	25.2453	24.564	24.525	24.2572	25.023	NaN	26.5469	25.1777	25.3284
Exosome complex component RRP40	Exosc3	A0A1S6GWI6;Q7TQK4;F6TGV1	24.1684	24.1234	24.2468	23.5011	23.9528	23.9268	23.8819	24.1458	24.0612	24.593	24.5047	24.2181	24.378	23.9101	24.0192	NaN	23.7233	24.3357	24.4442
Alpha-2-macroglobulin receptor-associated protein	Lrpap1	Q6PB52;Q6PEM5;Q5D0B0;Q6ZY49;Q52KI7;Q3TL96;Q8K295;A0A1S6GWI9;P55302;Q8C252	23.5093	NaN	23.5451	NaN	NaN	NaN	NaN	NaN	24.0928	23.2364	NaN	23.4188	NaN	NaN	25.0452	NaN	NaN	NaN	24.1924
	Pi4ka	E9Q3L2;A0A1S6GWJ7;A0A140T8I9	23.7315	23.1318	23.5194	23.1876	23.4979	23.8831	24.1616	23.5443	23.6671	NaN	23.1866	22.9096	22.5466	23.5613	23.1082	NaN	24.6581	24.0561	23.8185
Elongation factor Ts;Elongation factor Ts, mitochondrial	Tsfm	Q80UT3;Q8K239;A0A1S6GWJ9;Q9CZR8;Q3TA37	NaN	NaN	26.0048	NaN	NaN	NaN	25.9981	25.9587	26.1401	NaN	26.2673	25.5072	NaN	24.8413	24.7856	NaN	NaN	25.9118	25.0474
Dolichyl-diphosphooligosaccharide--protein glycosyltransferase subunit STT3A	Stt3a	Q5U412;Q3UA28;Q3U9H4;Q3U573;Q3TUR1;Q3TG02;Q3U547;A0A1S6GWK0;P46978;Q8BMP9;Q3TVN9	26.8231	26.7551	26.4684	26.4734	25.7742	26.4121	26.1227	26.7326	27.4882	26.1191	25.8641	26.444	26.9473	28.9619	28.8286	26.4861	27.4763	27.5211	26.6283
Trafficking protein particle complex subunit 6B	Trappc6b	A0A1W2P836;A0A1W2P7N0;A0A1W2P6E6;A0A1W2P7S5;Q9D289	25.7379	23.8579	NaN	24.5449	NaN	22.8946	24.1429	24.7989	23.8941	NaN	NaN	23.8453	24.0387	NaN	23.4161	NaN	23.6572	24.2477	24.0581
Formin-like protein 1	Fmnl1	A0A1W2P6X3;Q9JL26;A2AB60;Q3TY82	26.8114	26.3642	26.698	26.9716	26.7836	26.443	26.9606	26.096	26.4451	27.2288	26.1798	26.4363	26.2649	25.6406	26.2874	NaN	26.7576	26.089	26.6771
Protein canopy homolog 2	Cnpy2	A0A1W2P729;Q9QXT0	NaN	24.7199	24.6358	NaN	NaN	NaN	NaN	25.2437	25.284	24.7047	25.3928	24.5186	24.8475	26.086	26.0003	NaN	NaN	25.7066	25.8461
Mitochondrial import inner membrane translocase subunit Tim13	Timm13	A0A1W2P756;P62075	26.0003	25.9301	26.2564	NaN	NaN	NaN	26.1851	25.7616	26.3487	25.6055	26.1769	25.5105	25.7506	25.8232	26.0719	NaN	25.6964	26.2626	26.3802
Histone H3;Histone H3.2	Hist1h3e;Hist2h3b;Hist1h3b;H3f3a	A1L0U3;B9EI85;A0A1W2P768;P84228;F8WI35	35.3645	35.5583	35.4816	35.4707	35.2654	35.35	35.1906	35.2012	35.0063	35.136	35.2207	35.1624	35.4557	35.0938	35.2346	35.2494	35.0276	35.0036	35.3897
Splicing factor 3B subunit 6	Sf3b6	A0A1W2P7L7;P59708	25.0659	NaN	25.3472	25.2745	NaN	24.9604	NaN	24.8726	24.724	24.6877	24.5413	25.0248	24.6189	NaN	24.0347	24.1319	NaN	24.6992	24.5147
ERO1-like protein beta	Ero1lb	Q14DR9;A0A1Y7VJM4;Q8R2E9;A0A1Y7VNF4	NaN	NaN	NaN	NaN	NaN	NaN	NaN	NaN	NaN	NaN	NaN	NaN	NaN	25.5768	25.5421	NaN	25.4402	NaN	25.4304
Calpastatin	Cast	Q3TTN2;A0A1Y7VJN8;Q921U7;Q8CB83;Q8C281;Q8CE04;Q8CE80;P51125;A0A338P6J9	24.7691	24.4296	NaN	24.0541	24.3603	24.4185	24.5034	NaN	24.1108	NaN	24.5289	NaN	24.6532	NaN	23.657	NaN	NaN	NaN	NaN
Fibulin-5	Fbln5	A0A1Y7VJW9;Q9WVH9	NaN	NaN	NaN	24.2816	24.3354	NaN	24.4456	25.3131	24.352	NaN	24.865	24.4109	NaN	NaN	24.502	NaN	NaN	NaN	NaN
	Gstz1	A0A1Y7VJZ2;A0A1Y7VNC1;Q9JJA0	25.3432	23.3269	23.3367	NaN	22.7249	24.2182	23.9413	NaN	23.0317	24.8162	NaN	25.5878	25.8343	25.0257	26.9657	25.1357	22.7838	25.4461	23.745
Serine/threonine-protein kinase VRK1	Vrk1	A0A1Y7VMH3;Q3UWH3;Q3TL56;Q80X41;Q8CA60	25.5529	25.637	25.6882	26.119	NaN	25.547	NaN	26.2609	25.7647	25.7712	26.2531	NaN	25.8348	25.4222	NaN	NaN	26.0034	26.1252	25.9587
Glutaredoxin-related protein 5, mitochondrial	Glrx5	A0A1Y7VN70;Q80Y14	25.1743	24.9475	NaN	NaN	24.9523	25.3548	25.2545	NaN	25.5765	NaN	NaN	NaN	25.8291	NaN	26.0656	25.7784	25.3286	26.8625	26.2199
Interferon-activable protein 202	Ifi202	A0A1Z3MHY5;L0HCN1;A0A1Z3MHY1;A0A1Z3MHX1;Q9R002	23.6389	23.4795	NaN	24.7158	NaN	23.5377	24.4558	23.9567	24.5121	24.6899	23.5657	25.8394	25.6918	24.3144	23.88	24.486	NaN	NaN	NaN
Myeloid cell nuclear differentiation antigen-like protein	Mndal	A0A1Z3MHX2;A0A087WRA4;D0QMC3	27.5454	26.4126	27.103	26.8287	26.982	26.7307	25.8066	26.4615	26.2036	26.7482	26.7179	25.9944	25.7942	26.6755	27.2136	NaN	NaN	25.9843	25.4954
Beta-1,4 N-acetylgalactosaminyltransferase 1	B4galnt1	Q3UN35;A0A1Z4EAV4;Q09200	22.8974	23.1377	23.5176	23.0002	23.0504	23.1568	22.7761	23.3826	22.7051	NaN	NaN	23.3017	22.7725	23.1972	22.6868	NaN	23.5392	23.2541	23.1211
H-2 class I histocompatibility antigen, K-W28 alpha chain;H-2 class I histocompatibility antigen, K-Q alpha chain	H2-K1	A0A286R3P5;Q7TN03;P03991;P14428	NaN	NaN	NaN	25.8594	25.2116	24.9462	26.3404	NaN	24.0078	NaN	NaN	23.6717	24.1242	24.8422	24.9068	NaN	NaN	24.769	24.5949
Translocon-associated protein subunit alpha	Ssr1	Q3TV94;Q52PE3;A0A286YCT4;A0A286YCG8;Q9CY50;A0A286YDB7	26.6672	26.8731	26.3777	26.2277	26.505	26.5341	25.7973	26.6483	27.136	26.2705	26.0873	26.9493	27.0123	28.5863	28.9006	27.9923	NaN	26.6033	25.9342
Nidogen-2	Nid2;NID-2	A0A286YCQ5;Q8R5G0;Q8CFA3;Q3TPN0;O88322;Q8C6Z2;Q3US45	30.6451	29.3141	30.357	29.6003	29.8865	NaN	29.1301	31.2399	30.4373	26.2947	29.5968	30.6394	31.0383	28.176	29.9195	28.076	29.2237	NaN	29.7885
	Gm5124;Nolc1	A0A286YDA2;A0A286YDZ1;A0A286YCD1;Q8C000;B2RQA0;A0A286YDT3;E9Q5C9;A0A286YDV7	23.7288	23.8889	23.7932	23.5059	NaN	23.6547	23.8912	NaN	NaN	NaN	NaN	NaN	NaN	NaN	NaN	NaN	NaN	NaN	NaN
G protein-coupled receptor kinase 6	Grk6;GRK6	Q3UK88;A0A286YE10;Q9EP84;Q792R0;A0A286YDA5;O70296;O70293;Q9EPB9;Q3TTW2;A0A286YDZ5	23.4098	23.0384	NaN	23.4994	NaN	23.2741	NaN	23.662	23.06	23.7528	NaN	NaN	23.2202	NaN	NaN	NaN	NaN	NaN	NaN
	Sec24c	Q3V222;A0A286YDI8;Q80U83;Q8CGF4;G3X972;A0A286YD08	26.0766	26.0232	25.8968	26.2002	25.9955	25.6587	26.1753	25.7466	26.0923	26.179	26.1027	26.0622	25.6642	26.6756	25.6862	26.6625	27.3274	26.0321	26.0888
40S ribosomal protein S24	Rps24	A0A286YEB7;Q9D7P1;Q9CY61;Q5M9M7;Q3TIF8;Q9CQK2;P62849;Q9DCA4	28.1985	28.0246	28.4693	28.4017	28.6988	28.6469	28.235	28.8197	28.2831	28.2566	28.5181	28.3276	28.2851	28.7284	28.9322	27.9977	28.7026	29.2301	29.0895
Annexin;Annexin A7	Anxa7	Q922A2;Q8BP75;Q3TJ49;A0A2C9F2D2;Q07076;Q3UYL7;Q8CCV9	26.419	26.2249	26.3899	25.9806	26.394	26.5546	26.1509	26.6158	26.2796	26.9375	26.6039	27.015	26.5439	26.5147	26.5363	26.3077	27.3335	25.9088	26.338
Inactive ubiquitin thioesterase FAM105A	Fam105a	A0A2I3BQU9;A0A2I3BPS6;Q3TVP5	23.1798	NaN	22.9908	23.9829	22.9489	NaN	23.1869	23.074	22.8345	NaN	NaN	23.0371	22.6518	NaN	NaN	NaN	NaN	NaN	NaN
Exportin-7	Xpo7	A0A2I3BQV5;Q9EPK7;E9PUW7	26.7316	26.7939	NaN	26.3386	25.8028	NaN	25.7102	25.5233	25.9096	26.8915	25.8386	25.6716	25.5212	25.6804	25.3556	NaN	25.8209	26.7121	25.3623
RNA binding motif protein, X-linked-like-1	Rbmxl1	A0A2I3BRL8;Q91VM5	27.8164	28.1291	27.7159	28.1654	28.1265	27.7849	27.6982	27.6389	27.8963	27.4788	27.5396	27.7891	27.6119	27.5054	27.6789	27.4811	27.6964	27.5955	27.4221
		A0A2I3BRW0;A0A2I3BQG3	NaN	26.3265	26.3177	26.2938	25.873	25.7746	26.5384	NaN	27.3772	26.1287	26.4356	26.4691	26.8977	27.5443	27.5252	NaN	25.866	26.361	26.3902
Inter alpha-trypsin inhibitor, heavy chain 4	Itih4	A0A2K6EDJ7;E9Q5L2;E9PVD2;A6X935	24.6042	24.4809	24.7995	24.1837	24.6539	24.3257	24.4767	26.0264	25.3408	26.1329	25.1584	25.7433	25.4466	25.4627	24.8528	NaN	24.6391	24.222	23.9037
		A0A2P9DUN6	25.5697	NaN	NaN	NaN	NaN	NaN	NaN	NaN	NaN	NaN	NaN	NaN	NaN	NaN	NaN	NaN	NaN	NaN	NaN
Myosin-11	Myh11	A0A2R8VHF9;E9QPE7;Q69ZX3;A0A338P6K2;O08638	28.1073	28.0962	28.0198	27.9193	27.5304	27.5508	27.6893	28.4415	27.5502	28.1058	28.1089	27.8224	27.6576	26.9777	26.452	26.4753	28.0375	26.9489	27.615
Nuclear pore complex protein Nup155	Nup155	Q3UL43;A0A2R8VHH1;Q80X48;Q6ZQ45;Q99P88;Q8BUA6	25.5056	25.4467	25.1836	25.7659	25.7733	24.3218	23.886	24.1485	26.0794	24.4551	24.4552	24.5008	24.2306	24.045	24.0995	NaN	NaN	NaN	24.5505
	Pcbp2	A0A2R8VHP9;Q3TT81;A0A2R8VHY9;A0A2R8VJY1;A0A2R8VHZ0;A0A2R8VHN3;A0A2R8VKF0	27.4546	27.7081	27.6075	27.1576	27.5535	28.0016	28.2315	28.1364	27.1568	27.3792	27.9287	27.664	27.654	28.3356	27.8165	27.1405	28.3806	28.9432	28.5695
GDP-L-fucose synthase	Tsta3	Q5HZI6;A0A2R8W6P6;A0A2R8VI39;P23591;A0A2R8VHD0	25.2991	25.5249	25.4095	25.1319	25.1655	25.0818	25.0475	25.5498	25.4799	25.2458	25.3317	25.4079	25.5755	26.3541	26.5164	25.9809	26.3967	25.2562	25.9524
Leukocyte surface antigen CD47	Cd47	Q3U967;E5Q371;A0A2R8VK70;Q61735;A0A2R8VJU9;A0A2R8VI30;A0A2R8W6P0;D3Z187;A0A2R8VI94	26.0312	25.9199	27.0883	27.0085	27.0935	27.129	26.5983	28.074	26.6558	26.3548	28.2255	26.7535	26.563	26.1296	26.5879	26.9256	27.0401	26.3679	26.7233
Rho guanine nucleotide exchange factor 2	Arhgef2	H3BJU7;H3BJX8;H3BJ45;H3BJ40;H3BKH9;A0A2X0SFE2;Q60875;Q3TYZ4	25.8753	25.5062	25.7047	25.2259	25.8637	25.3211	24.5926	24.9955	25.3627	25.2802	25.4784	25.6023	25.1411	24.8244	25.3189	NaN	25.3967	25.314	25.4934
		A0A2X0SSA9	28.4028	28.1784	28.127	28.0206	28.1908	27.9579	28.4008	27.9581	27.977	28.1514	27.8275	28.1776	28.006	27.8105	27.72	27.1868	28.0749	28.0252	27.6108
Rho GTPase-activating protein 18	Arhgap18	A0A2X0SYS9;Q8K0Q5	21.5714	22.1798	21.8725	NaN	NaN	NaN	NaN	NaN	21.5323	21.7419	NaN	22.0891	22.2354	21.5553	21.323	NaN	NaN	NaN	21.7419
Sphingomyelin phosphodiesterase 4	Smpd4	A0A338P7L1;A0A338P6S3;A0A338P695;Q6ZPR5;A0A338P6E2;A0A338P715;A0A338P6P4;A0A338P7A7;A0A338P6I0;A0A338P6B0;A0A338P6U9;A0A338P735	22.379	22.4554	NaN	NaN	22.1204	22.721	NaN	23.2898	22.677	23.3431	NaN	NaN	NaN	22.6492	NaN	NaN	23.8011	22.8019	NaN
High mobility group protein HMG-I/HMG-Y	Hmga1	Q3TE85;Q566K0;A0A338P6F6;P17095	NaN	24.3578	25.9322	25.4369	25.8846	25.3765	25.37	NaN	NaN	NaN	NaN	NaN	NaN	NaN	24.5355	NaN	NaN	NaN	25.4981
Arf-GAP with coiled-coil, ANK repeat and PH domain-containing protein 2	Acap2	D4AFX6;A0A338P6P6;Q6ZQK5	23.8478	23.5753	24.061	23.2364	NaN	24.1795	23.13	NaN	24.1072	24.7362	NaN	NaN	NaN	23.9345	23.9194	NaN	NaN	NaN	NaN
	Rnaset2b	A0A338P7E3;A0A338P711;Q5FWA0;C0HKG6;C0HKG5	25.0918	25.3484	26.1459	26.1121	25.9404	25.1925	25.272	26.3192	25.7359	25.2757	25.3443	25.2599	25.9399	25.0613	24.5601	25.8021	25.7273	26.186	26.2048
Ubiquitin-conjugating enzyme E2 L3	Ube2l3	A0A338P786;Q561N4;P68037;A0A338P7E5;Q3TIH9;A0A338P702	27.7468	28.0307	28.0226	27.7423	27.7214	27.5896	27.7922	28.0119	27.3983	28.1322	28.0081	27.5929	27.6634	27.3312	27.8628	26.2909	26.7225	28.1249	27.7785
Dynein light chain Tctex-type 1	Dynlt1	Q5EBK8;Q9DAS3;A0A338P7B7;A1E5T5;P51807	24.1625	25.4742	24.3689	23.3134	22.8717	23.6969	23.4196	24.5479	23.4003	NaN	NaN	NaN	24.9996	23.677	22.8228	NaN	NaN	24.4239	NaN
	pol;BC094435;gag-pol	Q7TQ37;Q8C2B1;Q0VGN5;Q1W5W7;A0A346I7J8;Q78E13;Q61705;Q61709;Q61706;B7U9H2	NaN	21.6096	NaN	20.4467	21.7315	22.2689	NaN	NaN	21.1448	21.862	NaN	NaN	NaN	NaN	NaN	NaN	NaN	NaN	NaN
Endophilin-A2	Sh3gl1	A0A3B2W7K0;Q3U3C4;Q3TRJ7;Q3TJB4;Q62419	23.5615	NaN	23.9188	23.8205	23.698	NaN	23.9608	NaN	23.9033	23.8331	NaN	23.6209	23.8358	NaN	23.7261	NaN	NaN	NaN	NaN
Proteasome assembly chaperone 1	Psmg1	A0A3B2WB82;Q9JK23;A0A3B2W3V4	NaN	25.5335	25.3682	25.4533	25.577	25.4806	25.4051	25.8251	25.5068	NaN	25.5712	25.1588	24.8559	25.1864	24.8569	25.3341	24.948	25.7683	25.3456
Band 4.1-like protein 3;Band 4.1-like protein 3, N-terminally processed	Epb4.1l3;Epb41l3	D0VYV7;A0A3B2WD96;A0A3B2WBE1;A7YY80;D0VYV6;Q9WV92;Q8BGK4;B6ZHD1;A0A286YDY4;V6BQR3;A0A286YD84	23.4987	NaN	NaN	NaN	NaN	NaN	NaN	NaN	NaN	NaN	NaN	NaN	NaN	NaN	NaN	NaN	NaN	NaN	NaN
Ribosomal protein;60S ribosomal protein L10a	Rpl10a	A0A3B2WBL1;Q5XJF6;A0A3B2WDD2;Q3U561;P53026;A0A3B2W824;Q99JL6	29.5988	30.1991	29.7585	29.9244	30.0638	29.5794	29.9033	29.6316	30.1407	29.5703	29.8725	29.3888	29.9994	30.7224	30.6735	30.0807	29.4233	29.8053	29.7315
Transcription elongation factor B polypeptide 2	Tceb2	A0A3B2WBM3;P62869	25.4643	25.762	25.7041	23.9969	25.1011	24.9847	24.5	25.3202	25.6384	25.6332	25.4375	25.7435	26.0811	25.6475	25.9205	26.3142	25.4487	25.8407	25.3941
Far upstream element-binding protein 2	Khsrp	A0A3B2WCD8;Q3U0V1	27.9952	27.7626	27.7051	27.6698	28.0077	27.8988	27.814	28.0156	28.1427	27.7553	27.9119	27.3488	27.7073	27.294	27.4928	26.8888	28.046	27.9167	28.3736
Myc box-dependent-interacting protein 1	Bin1	A0A3Q4EBK4;Q6P1B9;O08539	26.6674	26.6561	26.7977	26.4312	26.8447	26.5225	26.5763	27.0828	26.0282	26.9217	26.8123	26.4401	26.3064	26.0937	26.2926	25.9351	26.6497	26.4542	26.6342
Serine/arginine-rich splicing factor 7	Srsf7	A0A3Q4EH04;A0A3Q4L335;A0A3Q4L393;Q3THA6;Q8BL97	28.2618	28.2463	28.1001	28.2982	28.428	28.2302	28.1601	28.057	27.7416	28.1588	28.1506	28.3994	28.1722	27.8082	27.9826	25.9844	28.1976	28.2452	28.1457
Cap-specific mRNA (nucleoside-2-O-)-methyltransferase 1	Cmtr1	A0A3Q4EHZ1;Q9DBC3	24.4024	24.3121	24.1223	24.0527	24.1831	24.2493	NaN	NaN	24.1784	NaN	24.4395	24.3083	24.3702	24.0362	24.1352	24.5776	NaN	24.4124	24.2177
Arsenite methyltransferase	As3mt	A0A494B985;Q91WU5;Q8CF08	24.3107	24.7919	25.1567	NaN	NaN	24.3858	NaN	26.005	25.2475	24.921	24.5747	24.3618	24.2249	25.096	24.5371	NaN	25.9499	24.4927	25.5388
ATPase family AAA domain-containing protein 1	Atad1	A0A494BAB5;A0A494B9L7;A0A494B9Y0;Q9D5T0;Q9D9C1	23.3899	22.8699	23.2758	23.6937	NaN	23.3302	22.8657	23.6626	NaN	23.2117	23.7846	23.4748	23.6415	23.6822	23.2369	NaN	NaN	23.1769	22.9402
Cytosolic purine 5-nucleotidase	Nt5c2	A0A494BBP6;A0A494B9X3;E9Q9M1;Q3V1L4	26.5569	25.9781	24.7614	25.522	25.7186	25.4631	25.6497	25.7116	24.9696	26.037	26.3827	26.2686	26.1977	24.665	NaN	NaN	25.8024	25.2204	25.5437
Transcription factor p65	Rela	A0A494BA44;Q8BTL4;Q548Y4;Q3U3Q8;Q04207;Q4U113	24.7429	24.856	24.8469	25.0608	24.6241	24.3966	24.3707	NaN	24.7697	24.6558	24.4866	24.6979	24.0827	23.8589	NaN	NaN	NaN	NaN	NaN
Osteoclast-stimulating factor 1	Ostf1	A0A494BA97;Q62422	28.1254	27.887	28.1337	27.3493	27.3651	27.781	27.7791	27.681	27.3554	28.3016	28.9517	28.3679	28.0324	27.3843	27.5663	27.3543	28.0186	27.3511	27.4808
Ferrochelatase;Ferrochelatase, mitochondrial	Fech	Q4QRK2;Q8C3V7;A0A494BAI5;Q544X6;P22315;F6T2S0;Q91W09;Q3UC49;A0A494BBL4;A0A494B9Y8	26.5714	27.2034	26.6968	26.321	26.7908	27.0957	26.5143	27.1157	26.2491	27.3344	27.2248	26.6756	26.0136	25.929	26.4469	26.5213	28.1346	27.3305	27.85
Prefoldin subunit 1	Pfdn1	Q8CEH4;A0A494BBK3;Q9CQF7;Q8R3R9;Q9CWM4;A0A494BAH5	25.4919	NaN	NaN	NaN	NaN	NaN	NaN	NaN	26.1246	NaN	26.2429	NaN	26.2075	25.8873	25.7317	NaN	24.7524	NaN	25.1613
Insulin-like growth factor-binding protein 7	Igfbp7	Q3U131;Q811C8;A0A5E1;Q3UFA6;F8WH23;E9Q5D9;Q61581	24.9612	24.9644	25.2223	25.689	25.5552	24.7475	25.7868	25.334	25.023	NaN	24.8445	24.9757	24.5829	NaN	24.4582	NaN	24.9197	NaN	23.9261
SEC23-interacting protein	Sec23ip	A0AUN0;Q4G0C0;G3X928;Q6NZC7;Q3UY74	24.9403	24.9155	24.7751	24.8494	24.5599	24.9041	24.2798	25.0191	24.8707	NaN	24.9285	24.9906	24.9246	25.9634	25.2722	NaN	NaN	25.0776	NaN
Signal recognition particle subunit SRP72	Srp72	Q3UZL8;A0PJ97;A0JLN1;F8VQC1;E9Q740	25.5301	25.6775	25.2532	24.5823	24.5095	24.5649	24.277	25.1315	25.291	25.4173	24.1446	24.96	24.3827	26.5674	25.4976	NaN	NaN	24.814	24.0742
Myb-binding protein 1A	Mybbp1a	A0JLT5;Q3U2W2;Q7TPV4;Q3TLF6	28.5228	28.4273	28.6921	28.5161	28.879	28.4082	28.364	28.9415	28.6873	28.9504	28.5819	28.586	28.2255	27.9461	28.226	26.6079	28.745	28.4721	28.1545
Histone H2B;Histone H2B type 1-P;Histone H2B type 1-K;Histone H2B type 1-B;Histone H2B type 1-F/J/L;Histone H2B type 1-A	Hist1h2bj;Hist1h2bk;Hist1h2br;LOC665622;Hist1h2bp;Hist1h2bb;Hist1h2bf;Hist1h2ba;Hist2h2bb	A0JLV3;B2RVD5;Q8CBB6;Q921L4;Q8CGP2;Q8CGP1;Q64475;P10853;A0JNS9;P70696;Q8VEE3	35.8182	36.0967	36.0594	35.9325	36.1065	35.9349	35.6251	35.9605	35.4393	36.4528	36.2551	36.5494	36.3477	35.983	36.1598	35.9669	36.2595	36.066	36.8597
Eukaryotic translation initiation factor 4 gamma 2	Eif4g2	Q3U9U9;G3XA17;A0JNY7;Q62448;F7CBP1	26.1425	25.1776	25.2051	24.9208	24.684	25.1017	24.6135	24.6583	25.2376	25.6671	24.9315	25.4729	24.9833	25.3123	25.1116	NaN	NaN	25.0237	24.2349
WD repeat-containing protein 61;WD repeat-containing protein 61, N-terminally processed	Wdr61	Q8BVQ0;A0MNP4;Q9ERF3;D6RDC7;D6RJ72;Q8BKW0	24.278	25.15	25.1379	25.4215	24.3958	25.72	24.0716	26.3764	24.6532	24.3632	26.2796	25.0653	26.3049	25.1973	24.8209	NaN	NaN	25.5396	24.4258
Propionyl-CoA carboxylase beta chain, mitochondrial	Pccb	A0PJE6;Q7TMF4;Q99MN9;Q8CFZ3;E9Q1J7;Q3UYS0	24.0884	24.2283	24.5362	NaN	NaN	25.5831	24.6487	NaN	22.897	24.4491	23.6614	25.2776	24.5391	27.5376	26.2357	24.6074	25.1019	25.6925	27.1243
	Btaf1	E9QAE3;A0ZVB6;Q8BTS9;Q52KH4	22.3166	NaN	21.6909	21.8038	21.7668	22.2243	22.1248	NaN	22.1139	NaN	NaN	21.9838	21.5482	20.7296	21.5531	NaN	NaN	NaN	NaN
Neutral alpha-glucosidase AB	Ganab	A1A4T2;Q8BHN3;Q3UE86	29.4157	29.2962	29.3685	29.6474	29.4021	29.5023	29.5737	29.5678	29.9523	29.333	29.1331	28.9844	29.2635	29.386	29.5892	29.3564	29.2336	29.3827	29.1877
Serine/threonine-protein kinase 10	Stk10	Q3UG53;A1A553;Q5DTS2;O55098	26.2339	25.7013	25.8315	25.4113	25.7779	25.3756	25.3925	25.8112	25.0585	25.4145	25.5697	25.3217	25.0506	24.0667	24.2145	NaN	26.2782	25.0195	25.4858
Allograft inflammatory factor 1	Aif1;iba1	A1E2H8;Q9EQW9;Q4FJL9;O70200;G3UYJ2	26.1446	25.9562	NaN	26.3086	NaN	NaN	NaN	NaN	NaN	26.1641	26.0341	25.9223	25.9764	25.7333	NaN	NaN	NaN	25.674	26.1224
Nck-associated protein 1	Nckap1	A1L0U6;A2AS98;P28660	24.657	23.7489	24.8387	24.4093	24.1493	24.3288	24.7333	24.8971	24.6682	25.2716	24.7094	24.6693	24.5506	24.4685	24.3838	NaN	NaN	NaN	NaN
Histone H3;Histone H3.1	Hist1h3i;Hist1h3a	A1L0V4;P68433	27.6933	29.7134	28.6036	26.5089	28.0416	30.5936	27.8351	27.5455	24.376	29.9244	28.2896	28.2737	27.8674	30.3715	NaN	25.9864	29.151	30.457	30.1237
Probable ATP-dependent RNA helicase DDX58	Ddx58	A1L0V6;A7YY79;Q6Q899;Q3U1I9;Q3KQQ7;Q05CC6;A2AP29	26.649	25.6964	26.1306	26.283	26.4319	26.384	26.3912	25.8498	25.949	26.2684	25.6697	25.8472	25.4263	25.2618	25.3474	26.1492	25.9124	25.3718	25.1353
ER membrane protein complex subunit 1	Emc1	Z4YJW0;A1L2Z3;Q8C7X2	NaN	24.3032	25.1524	24.2139	24.2879	24.3035	24.3162	24.5342	25.1462	25.4625	NaN	24.9096	23.7245	24.2854	25.0354	NaN	NaN	25.1945	24.2741
Macrophage-expressed gene 1 protein	Mpeg1	E9QN37;A1L314	26.0939	25.224	25.3289	25.626	NaN	25.3713	25.2464	24.9644	25.756	25.4735	25.3104	26.0977	25.4934	NaN	25.1437	NaN	NaN	24.2772	NaN
Transforming growth factor-beta-induced protein ig-h3	Tgfbi	Q3TDZ5;Q3TAY9;Q3UXJ2;Q3UBG4;A1L354;A1L353;P82198	24.6657	25.616	24.2698	24.3	25.6435	24.4717	24.9963	NaN	24.572	24.6391	25.5012	24.3359	24.8552	24.7951	24.7572	NaN	24.879	NaN	23.5688
Double-strand-break repair protein rad21 homolog	Rad21	A1L367;A1L366;Q3UTE4;Q3TG35;Q61550;Q6ZQJ6	24.6035	24.6887	24.9502	24.4462	NaN	24.7243	24.4411	25.2358	NaN	NaN	NaN	25.0431	25.156	25.0481	NaN	NaN	NaN	25.691	NaN
26S proteasome non-ATPase regulatory subunit 7	Psmd7	A1L3B8;P26516	27.8323	28.219	28.0817	28.1132	28.0683	28.1653	28.0961	28.4724	27.9691	27.3125	28.5452	28.8028	27.7021	28.0515	27.9786	27.5785	28.1823	27.6774	27.8749
Cullin-4B	Cul4b	E9PXY1;A2A432;J3QJX0	24.0579	23.6131	24.5705	24.2611	23.832	24.0247	23.6686	NaN	23.5645	23.7362	NaN	NaN	23.672	23.6968	NaN	NaN	NaN	24.0257	NaN
Ribosomal protein L19;60S ribosomal protein L19	Rpl19	A2A547;Q5I0T8;P84099	27.6777	28.5204	27.1349	27.9936	27.5109	27.7114	26.626	26.0683	27.9549	26.8608	27.0488	27.3327	27.8726	28.0396	28.5855	26.4585	26.5033	26.8129	27.0679
14-3-3 protein beta/alpha;14-3-3 protein beta/alpha, N-terminally processed	Ywhab	A2A5N2;Q9CQV8;A2A5N1	29.4314	29.752	29.2211	29.7598	29.5593	29.2513	29.3631	29.2966	29.1353	28.3472	29.2797	29.3541	29.5934	28.7877	29.0719	25.6796	28.2332	28.3652	29.0041
Brefeldin A-inhibited guanine nucleotide-exchange protein 2;Brefeldin A-inhibited guanine nucleotide-exchange protein 1	Arfgef2;Arfgef1	A2A5R2;Q3U5C3;G3X9K3	23.9516	23.9526	23.5017	NaN	23.8085	23.7627	23.802	NaN	24.0821	24.124	NaN	NaN	22.9083	23.8502	NaN	NaN	24.165	23.7511	NaN
SH3 domain-binding protein 1	Sh3bp1	A2A5V3;A2A5V2;S4R2D3;P55194;S4R2T6;A0A2R8W6I7	24.0109	23.714	23.7081	23.372	23.6161	23.5066	NaN	NaN	NaN	NaN	NaN	24.5496	24.0002	23.8731	NaN	NaN	NaN	NaN	NaN
Septin-9	2009-09-01	A2A6U3;Q80UG5;Q3TDR9;A2A6U5	27.1995	27.1239	27.1008	27.6302	27.2016	27.3189	27.4854	27.0128	27.3762	27.3017	27.0987	27.3374	27.1523	26.8818	27.2034	27.267	27.5376	27.4046	27.2964
GDH/6PGL endoplasmic bifunctional protein;Glucose 1-dehydrogenase;6-phosphogluconolactonase	H6pd	A2A7A7;Q8CFX1	NaN	NaN	NaN	25.0462	25.1963	23.6761	25.1077	NaN	NaN	NaN	NaN	25.0966	NaN	NaN	NaN	NaN	NaN	NaN	24.2052
Tyrosine--tRNA ligase;Tyrosine--tRNA ligase, cytoplasmic;Tyrosine--tRNA ligase, cytoplasmic, N-terminally processed	Yars	A2A7S7;Q91WQ3	25.1906	25.2921	NaN	NaN	NaN	NaN	NaN	NaN	25.4985	NaN	NaN	24.6411	24.7867	25.9947	26.1358	NaN	NaN	NaN	NaN
Transcription factor BTF3;Transcription factor BTF3 homolog 4	Btf3l4	A2A7Z4;Q78IG7;Q9CQH7	NaN	NaN	25.8026	NaN	NaN	NaN	25.9101	NaN	NaN	NaN	NaN	NaN	NaN	NaN	25.5621	NaN	NaN	NaN	NaN
Nardilysin	Nrd1	A6PWC3;Q8R320;A2A9Q2;Q8BHG1;Q8R1H1	25.8057	25.0898	24.8821	25.5524	25.7833	25.4556	26.0513	25.7666	26.0977	25.7218	24.8721	25.4427	25.2304	25.1075	24.4273	NaN	26.1296	26.0823	25.3633
Protein transport protein Sec24A	Sec24a	A4FUV5;A2AA71;Q3U2P1	22.1447	NaN	NaN	22.3311	NaN	NaN	NaN	22.6352	22.474	NaN	NaN	21.9856	22.1773	22.4014	22.7748	NaN	NaN	22.2969	NaN
Signal recognition particle subunit SRP68	Srp68	A2AAN2;Q8BMA6;Q8K258	25.0882	25.0764	25.81	24.743	24.9314	25.056	24.3018	26.0549	24.8604	25.7564	25.6263	25.5851	25.8274	26.9152	27.0623	NaN	26.9102	27.2722	26.76
Ethanolamine-phosphate cytidylyltransferase	Pcyt2	A2ABY3;Q540F5;Q3USD5;Q922E4;Q9CTB5	NaN	NaN	NaN	NaN	NaN	NaN	NaN	NaN	NaN	NaN	23.8112	NaN	NaN	NaN	NaN	NaN	24.7673	NaN	NaN
Protein DDI1 homolog 2	Ddi2	A2ADY9	26.0444	26.1538	26.0272	25.949	26.116	26.6319	26.149	26.2376	26.3366	26.2508	26.0058	26.0478	25.9403	26.2146	26.1682	NaN	26.4087	25.9296	26.2481
Cleavage stimulation factor subunit 2	Cstf2	A2AEK1;B3V099;B3V097;Q8BIQ5;A2AEJ8;F6ZKC7	24.9505	24.2372	24.7509	NaN	24.1398	24.1835	NaN	22.6542	24.7211	24.0976	NaN	24.0445	24.7663	23.2545	NaN	NaN	25.2062	24.8093	24.3085
Dedicator of cytokinesis protein 11	Dock11	A2AF67;A0A2X0U2I4;A2AF47	24.0513	23.6162	24.3253	23.8159	24.0934	23.5636	24.6086	24.7874	23.4427	24.0393	23.3193	24.2676	23.4063	22.6969	22.8618	NaN	NaN	NaN	NaN
Cohesin subunit SA-2	Stag2	A2AFF6;O35638	25.0223	25.1583	25.0531	24.8108	25.0567	25.1228	25.1679	25.4115	25.139	25.6297	25.3367	25.4106	24.6298	24.4732	24.3458	NaN	26.034	25.9243	25.9099
Histone-binding protein RBBP7	Rbbp7	A2AFJ1;Q8C5H3;Q3UJI2;Q60973;A2AFI9;Q3UX53	26.0818	26.1198	26.1468	NaN	NaN	26.393	NaN	NaN	25.4776	26.5884	25.9054	27.2117	26.2989	NaN	25.6041	NaN	26.4858	NaN	26.7891
116 kDa U5 small nuclear ribonucleoprotein component	Eftud2	G3UZ34;Q543F1;Q3U5Q3;Q3TMY8;A2AH85;Q6A0E3;O08810;Q7TMX4	28.2767	28.1694	28.518	28.8581	28.7001	28.4984	28.2971	28.5526	28.5037	28.4881	28.2856	28.3079	28.017	27.5766	27.9384	25.4807	28.4963	28.6668	28.2776
FGGY carbohydrate kinase domain-containing protein	Fggy	A2AJL3;A2AJL4	NaN	NaN	NaN	NaN	NaN	NaN	23.746	23.4033	24.0139	23.9412	NaN	NaN	NaN	NaN	NaN	NaN	NaN	NaN	NaN
Peroxisomal membrane protein 4	Pxmp4	A2AKD6;Q9JJW0	NaN	NaN	NaN	NaN	NaN	NaN	NaN	NaN	NaN	NaN	NaN	NaN	NaN	NaN	NaN	NaN	NaN	22.7163	NaN
Synaptosomal-associated protein;Synaptosomal-associated protein 23	Snap23	A2AKH4;Q9D3L3;O09044;B0R029;E9Q8A1;B0R030	25.5072	25.228	25.4474	25.4103	25.6701	25.3146	25.8586	25.9223	25.5632	25.1199	25.6462	25.4124	25.496	25.5919	25.4413	NaN	25.8014	26.3881	26.1053
Solute carrier family 25 member 51	Slc25a51	A2AKW0;Q5HZI9;A2AKV9	NaN	23.5312	23.2411	23.2741	23.7912	NaN	NaN	23.724	NaN	NaN	NaN	23.2479	NaN	NaN	23.2428	NaN	NaN	23.3446	22.8944
DnaJ homolog subfamily C member 8	Dnajc8	A2ALF2;Q6NZB0;A2ALF3;F6TQL3;A2ALF0	25.7958	25.7462	NaN	25.2005	25.4559	25.4727	25.3487	25.6803	25.2646	25.3025	25.5624	25.5674	25.4478	24.8231	25.1919	NaN	25.8369	NaN	NaN
Emerin	Emd	I7HJS1;A2AM95;O08579;Q3THM8;B7FAU5	24.693	24.3838	25.2777	24.8217	24.8559	24.6762	25.1874	25.7372	24.6089	24.5255	24.4876	24.3092	24.5159	24.0202	24.3958	NaN	24.8856	24.9468	25.0716
60S ribosomal protein L10;60S ribosomal protein L10-like	Rpl10;Rpl10l	A2AM97;Q6ZWV3;I7HLV2;Q3THJ6;P86048	29.2757	29.5383	29.4796	29.2377	29.3348	29.5574	29.4708	29.2602	29.893	29.4659	29.4161	29.5325	29.5349	30.4039	30.2973	28.9142	29.0445	29.8562	29.8624
Phosphatidate cytidylyltransferase;Phosphatidate cytidylyltransferase 2	Cds2	F6S4G2;Q8BX08;A2AMQ5;Q99L43	24.3171	24.24	25.722	25.3739	25.4071	25.0657	25.8465	25.6848	25.6574	25.2699	25.3624	24.9845	24.6118	24.5237	24.7283	24.7176	25.4947	24.9099	24.9533
E3 ubiquitin-protein ligase UBR4	Ubr4	A2AN08	25.7485	25.3831	25.1671	26.0154	25.4452	25.4808	24.9217	25.3791	25.2097	25.8157	25.303	25.5332	25.403	25.0209	24.6784	NaN	24.7836	24.8107	24.1669
Putative hydrolase RBBP9	Rbbp9	Q80YU9;A2AN96;O88851	24.8961	NaN	25.8785	25.6419	NaN	NaN	NaN	NaN	25.1675	26.0351	NaN	26.3559	25.045	25.3957	25.7039	NaN	NaN	26.0274	26.2309
NADH dehydrogenase [ubiquinone] 1 beta subcomplex subunit 6	Ndufb6	A2AP31;Q3UIU2;A2AP32	NaN	NaN	25.3469	NaN	26.2255	NaN	NaN	NaN	26.3463	NaN	NaN	25.1201	24.7162	24.4189	26.0869	NaN	NaN	23.7506	23.5981
High mobility group protein B3	Hmgb3	A2AP78;Q544R9;O54879	25.3175	26.1068	25.159	NaN	25.9032	25.8709	25.5785	25.6676	25.7248	25.4229	25.8136	25.7182	25.4825	25.5956	25.8943	NaN	NaN	25.7372	26.1187
CD44 antigen	Cd44	Q3TLT9;Q3UNN2;Q3U8S1;Q3U468;A2APM5;A2APM3;A2APM4;E9QKM8;Q80X37;A2APM1;A2APM2;P15379	NaN	NaN	25.8617	26.2977	25.8121	26.4478	26.2982	25.2581	25.8525	25.4819	NaN	25.9482	25.8635	NaN	NaN	NaN	25.4139	25.2363	25.753
Tubulin beta-1 chain	Tubb1	A2AQ07	28.5387	29.1379	29.1322	29.5757	29.4146	29.527	30.1739	30.1724	30.0013	29.4368	29.1022	29.639	29.495	28.8671	28.6121	27.9807	29.5215	29.6159	29.612
Formin-binding protein 1	Fnbp1	A2AQ43;A2AQ44;A2AQ42;A2AQ45;A2AQ41;Q80TY0;A2AQ47	26.4716	25.7166	25.7923	26.1852	26.171	25.49	25.7048	25.2178	25.4862	25.4183	25.3009	25.548	25.1646	25.1479	25.6028	NaN	NaN	24.752	NaN
Intron-binding protein aquarius	Aqr	A2AQA7;Q8CFQ3	NaN	NaN	NaN	NaN	NaN	NaN	NaN	NaN	NaN	NaN	NaN	NaN	NaN	NaN	NaN	NaN	NaN	24.6695	24.1614
Neutral alpha-glucosidase C	Ganc	Q5DU67;A2AQJ8;Q8BVW0	24.0444	24.6299	NaN	NaN	NaN	25.1678	NaN	NaN	NaN	NaN	NaN	24.8814	NaN	NaN	NaN	NaN	24.7637	NaN	NaN
Acetyl-coenzyme A synthetase, cytoplasmic	Acss2	A2AQN4;Q9QXG4;Q8N9U3;Q8C1A8;Q8C141;Q8C113;A2AQN5	NaN	25.0958	23.7175	NaN	NaN	NaN	NaN	NaN	NaN	NaN	NaN	NaN	NaN	NaN	NaN	NaN	NaN	27.4139	28.0836
Glycerol-3-phosphate dehydrogenase;Glycerol-3-phosphate dehydrogenase, mitochondrial	Gpd2	A2AQR0;Q64521	27.5107	27.1101	27.7772	27.2911	26.568	27.4027	27.2921	27.1259	27.3728	28.2526	27.5946	28.5596	27.6188	26.6479	26.918	27.3223	28.0844	27.8428	27.282
Kynureninase	Kynu	A2ARD6;Q9CXF0;Q8R0F7;A2ARD7;Q3V3G5;Q6NSV5	24.6576	24.5776	24.9241	24.5889	NaN	25.075	25.0252	24.8263	NaN	24.5614	NaN	24.6845	NaN	NaN	NaN	25.2791	25.8493	NaN	NaN
Low-density lipoprotein receptor-related protein 2	Lrp2	A2ARV4	25.0337	20.315	20.3876	21.485	21.265	24.6898	21.526	21.6982	24.5009	NaN	21.4629	20.1094	20.7269	21.6374	20.4169	NaN	22.0458	20.0772	24.0483
Golgi reassembly-stacking protein 2	Gorasp2	A2ATI8;A2ATI6;Q3TG07;A2ATI9;Q3TX06;Q3TIK1;Q99JX3;Q3V458	23.2226	22.9798	24.8993	24.3645	24.7292	NaN	24.594	25.5423	23.6129	NaN	24.7165	23.1102	23.9864	24.449	24.5011	NaN	25.1906	25.0564	23.7881
Plasma protease C1 inhibitor	Serping1	A2ATR8;P97290	24.4138	23.9822	24.5011	24.4473	NaN	24.3184	23.6804	24.7065	24.1458	NaN	24.4331	NaN	24.1122	24.2167	24.0561	NaN	NaN	25.9576	NaN
Probable 2-oxoglutarate dehydrogenase E1 component DHKTD1, mitochondrial	Dhtkd1	A2ATU0	NaN	NaN	NaN	NaN	NaN	NaN	NaN	NaN	NaN	NaN	NaN	NaN	NaN	23.5274	NaN	NaN	NaN	NaN	NaN
RNA-binding protein Raly	Raly	A2AU61;Q3U3F6;Q3TGD3;A2AU62;Q64012;A2AU60	27.3956	27.6398	27.4054	27.6591	27.2449	27.4489	27.3651	26.9789	27.4627	27.2968	27.2909	27.2752	27.129	27.276	27.2572	26.8081	25.8324	26.5394	26.6755
Tumor protein D54	Tpd52l2	Q3TUJ9;Q8BKP1;Q3TAI4;Q9CZ22;A2AUD5;Q9CYZ2;F6VQ81;V9GWU5	26.7549	26.819	26.6987	26.4548	27.1726	26.7133	26.8552	26.7184	26.6917	27.1203	26.3157	26.2901	26.134	27.2083	26.7474	26.2807	25.4599	27.0118	26.7157
Signal recognition particle 14 kDa protein;Signal recognition particle 14 kDa protein, N-terminally processed	Srp14	A2AUM6;P16254	24.3344	24.3467	NaN	NaN	NaN	NaN	NaN	NaN	24.172	24.7	NaN	24.3253	24.4306	25.0209	25.6476	NaN	NaN	24.8856	24.85
Ribosome-binding protein 1	Rrbp1	A2AVJ7;Q99PL5	27.2874	27.3789	27.551	27.7579	27.4077	26.8255	27.6451	28.8347	28.0504	26.2855	26.7605	26.0967	26.9931	29.3064	28.885	27.1897	28.5129	28.493	28.3598
FACT complex subunit SSRP1	Ssrp1	A2AW05;Q05DR5;Q08943	27.8952	27.4524	27.4503	28.15	27.8756	27.5895	27.2487	27.1	27.7277	28.1348	27.6266	27.5013	27.191	26.9502	27.315	26.5559	26.8561	26.795	27.1359
Nucleolar transcription factor 1	Ubtf	A2AWT6;Q9DBH1;A2AWT7;A2AWT5;P25976	25.8739	25.9683	26.0333	25.9337	25.9131	25.6318	25.7089	25.3843	25.8336	25.3162	25.2856	25.3318	25.6928	NaN	25.1772	NaN	25.728	25.5189	25.5439
Adenylyltransferase and sulfurtransferase MOCS3;Molybdopterin-synthase adenylyltransferase;Molybdopterin-synthase sulfurtransferase	Mocs3	A2BDX3	NaN	NaN	NaN	NaN	24.891	24.6971	NaN	NaN	26.0809	NaN	NaN	NaN	NaN	NaN	NaN	NaN	NaN	NaN	NaN
Protein SET	Set;BC085271	A2BE93;Q3T9S3;Q9EQU5;A2BE92;Q5U445	29.0915	29.7949	29.6463	29.2955	29.5274	28.8777	29.5165	29.238	29.4051	29.0886	29.4861	29.4103	29.0449	28.6165	29.3858	25.8813	27.4157	28.7607	28.1879
Cytoplasmic dynein 1 intermediate chain 2	Dync1i2	A2BFF7;D6Q0F7;Q3TPJ8;A2BFF9;D6Q0F6;D6Q0F5;O88487;A2BFF8;A2BFF5;Q3UDA2	25.1996	24.631	25.371	25.2219	NaN	NaN	25.7837	26.0776	24.876	25.4891	NaN	25.876	24.9984	25.082	25.7832	NaN	26.0608	25.1594	26.0864
Peptidyl-prolyl cis-trans isomerase;Peptidyl-prolyl cis-trans isomerase H	Ppih	A2BGI9;Q4G0C5;Q3UY37;Q3UWH9;Q9D868;A2BGI8	NaN	NaN	25.1749	NaN	25.6532	NaN	24.6491	25.0505	NaN	23.5774	24.3529	24.1417	23.6024	23.1198	24.1395	NaN	NaN	24.5893	NaN
Arachidonate 12-lipoxygenase, 12S-type	Alox12	Q3T9Y3;Q3T9I9;A2CF85;P39655;Q8C587	26.5639	27.1735	27.4755	27.6244	27.3369	28.2475	27.6181	28.0465	28.1122	27.5971	27.6996	27.4496	27.1182	26.707	27.1028	27.5866	28.0482	28.0609	27.7168
Arachidonate 15-lipoxygenase	Alox15	A2CF88;P39654	NaN	24.2343	24.8025	24.8332	24.757	23.9498	24.7827	26.3114	25.9617	NaN	24.5941	24.9332	24.8702	24.3324	25.1375	NaN	26.6125	27.1849	25.4516
Platelet glycoprotein Ib alpha chain	Gp1ba	A2CFB8;O35930	26.3927	24.7231	24.7642	25.0324	25.0617	25.631	25.5101	26.2238	24.9986	24.9313	24.6799	24.5979	24.4071	24.7095	23.7189	NaN	25.6871	25.1135	24.8045
	Pira11;Pira2;Pira1;Pirb;Pira5;Gm15448;Gm14548;Pira7;Pira4	A4QPF0;O55002;A2NTJ9;Q3ZB55;Q3ZB54;A2NTJ8;Q8K4V6;A2NTK6;Q8R2Z1;O54999;A2NTK5;A2NTK2;A0A087WSB3;O70434;D3Z3W9;D3Z678;F8VQ94;E9Q1Z6;A2NTK4;A2NTK1;F6PZL4	24.7168	25.1412	25.381	25.2068	24.9941	24.9694	24.4444	24.7848	24.8861	24.7672	24.279	NaN	24.057	24.3656	24.0738	NaN	25.7479	25.5678	24.5987
Exportin-5	Xpo5	A2RRJ4;Q924C1	NaN	NaN	NaN	NaN	NaN	NaN	NaN	NaN	NaN	NaN	24.316	NaN	NaN	NaN	NaN	NaN	25.3199	24.5085	NaN
Coronin;Coronin-1B	Coro1b	A2RS22;Q9WUM3	29.1461	29.1185	29.1413	28.8594	28.9366	29.0869	29.1024	29.1329	28.8335	28.8577	28.6914	28.5892	28.7046	28.4385	28.5472	27.0354	29.6931	28.6674	29.0767
Xaa-Pro dipeptidase	Pepd	A2RS23;Q11136	26.6679	26.4805	26.466	26.5999	26.159	26.4008	26.2511	26.7012	26.2022	27.4929	26.7317	26.7038	26.488	26.6744	26.7762	27.5824	27.6948	27.289	27.3652
Crk-like protein	Crkl	A2RS58;P47941;A0A338P675	25.6024	25.4986	25.7071	25.6406	25.1887	25.2071	25.1661	25.0186	24.9616	25.2711	25.4769	25.4561	25.6738	24.9168	25.589	NaN	24.7761	25.5233	24.7943
U1 small nuclear ribonucleoprotein 70 kDa	Snrnp70	Q9CR32;A2RS68;Q62376;Q6ZWP0;A0A1B0GRR8;A0A1B0GR69;A0A1B0GRV8	27.7603	27.3583	27.2883	27.3589	27.1954	27.6769	27.0638	26.8605	27.0729	27.2405	27.0515	27.3913	26.9671	26.232	26.5412	NaN	26.1833	26.5378	27.4736
Transmembrane emp24 domain-containing protein 5	Tmed5	Q8VCE7;A2RS96;Q9CXE7;Q3U9T7	NaN	NaN	NaN	24.9641	23.9076	23.8761	24.3262	24.5875	NaN	NaN	NaN	NaN	NaN	NaN	NaN	NaN	NaN	NaN	NaN
Nucleosome assembly protein 1-like 4	Nap1l4	A2RSB1;B7ZNL2;Q8C1W9;Q78ZA7;A0A140LJB5	27.2986	27.1572	27.4301	27.0931	27.1561	27.148	27.2283	27.0842	26.791	27.3857	27.357	27.1825	27.171	26.6283	27.1267	26.0136	28.2785	27.8714	27.4919
Cytochrome c oxidase subunit 4 isoform 1, mitochondrial	Cox4i1	A2RSV8;P19783;M0QWX7	29.0093	29.1797	28.7858	29.2931	28.8805	28.7962	29.169	28.7073	29.2482	28.9854	28.762	28.2891	29.2149	28.7796	29.0899	28.0646	27.9164	28.6163	28.8967
	Arfip1	Q3TVE1;E9QAY5;A2RSX9;E9Q3G5;G5E8V9	NaN	NaN	NaN	NaN	NaN	NaN	NaN	NaN	NaN	NaN	NaN	NaN	NaN	NaN	NaN	NaN	NaN	25.3158	25.0057
Legumain	Lgmn	A2RTI3;O89017;Q3UE99	26.2511	26.3876	26.5125	26.3334	26.0741	25.8937	NaN	26.1793	26.0479	26.4674	26.3642	26.9538	26.7021	25.3641	25.7888	NaN	25.8593	26.0491	25.3646
Ubiquitin-conjugating enzyme E2 N	Ube2n	A2RTT4;P61089	28.4976	28.3376	27.745	28.5502	27.9287	28.3126	28.3254	27.8422	28.3489	27.9832	28.0953	28.2498	28.2399	28.4593	28.7031	28.0269	27.7481	28.3001	28.3995
	Serpina3h	Q3U1B7;A2RTV1	27.3359	26.7548	26.817	27.147	26.7549	27.3652	27.5635	27.6059	27.2808	27.5657	26.963	27.2511	26.8522	26.5939	26.7053	25.8999	26.3679	26.188	26.6192
Polyadenylate-binding protein	Pabpc4	Q91YZ8;A3KFU5;A3KFU8;Q99LF8;Q6PHQ9;Q3UX16	25.1741	26.548	25.5168	25.0372	26.217	26.4936	25.4073	26.8429	26.6935	25.7412	26.1713	25.4571	25.8555	27.8508	27.8134	26.6204	27.3371	27.5547	27.5195
Prefoldin subunit 3	Vbp1	A3KMJ8;P61759;Q3TIR6	25.0097	24.2333	24.7514	24.6038	25.234	24.7093	24.8518	26.0122	25.0004	26.2749	25.0775	NaN	25.33	NaN	24.7738	NaN	25.5155	26.2331	26.0927
14-3-3 protein theta	Ywhaq	A3KML3;P68254;F6YY69;F6VW30	29.7453	29.2181	29.3046	29.2666	28.5704	28.9086	28.7849	28.6892	28.4548	27.7408	29.1965	28.6544	29.1689	28.398	27.9029	NaN	28.3966	29.866	28.9835
V-type proton ATPase 16 kDa proteolipid subunit	Atp6v0c;Gm15487	E9Q9C5;Q8C1D9;A3KML5;P63082;A4FVC9;Q80YP7	29.0582	29.0908	29.4503	29.5494	29.1226	29.1513	29.1707	28.9841	29.0223	29.213	29.3997	29.0304	29.5336	28.7395	28.9622	NaN	28.2408	28.4137	28.5076
Tetratricopeptide repeat protein 38	Ttc38	A3KMP2	24.5958	24.7491	24.9696	24.4114	24.9605	24.0008	24.6932	24.4846	24.802	24.6523	25.0936	25.5167	25.0694	25.4696	24.8997	NaN	24.7748	24.6622	24.8967
40S ribosomal protein S16	Rps16	A4FUS1;P14131;Q641N3;Q5CZY9	30.1151	30.3308	30.0864	30.113	29.9532	30.0789	29.8769	29.8967	30.0282	30.003	29.9805	29.9344	30.1121	30.6258	30.8345	29.8114	29.4504	30.3958	30.192
Lactoylglutathione lyase	Glo1	A5GZX3;Q9CPU0;A0A494BAF7;A0A494BBE7	28.5861	28.6444	28.0288	28.865	28.5712	29.5778	28.3344	28.489	28.3815	28.1995	28.7956	29.3223	29.6632	28.6425	28.5206	29.1905	28.9604	29.6107	29.3211
Thymosin beta-10	Tmsb10	A6H6H4;Q6ZWY8;A0A0N4SVF0	NaN	NaN	NaN	25.5687	26.0901	25.8731	26.702	24.2794	25.6132	NaN	NaN	NaN	NaN	NaN	NaN	NaN	25.6015	25.3213	25.8038
Protein FAM65B	Fam65b	A6PW28;Q80U16	23.1249	23.9823	23.5573	23.5992	23.6196	23.3092	24.3403	NaN	23.42	NaN	NaN	NaN	23.6711	NaN	NaN	NaN	NaN	NaN	NaN
Ribosomal protein S6 kinase alpha-3	Rps6ka3	B1AXN9;A7E215;P18654	26.2135	25.4981	25.7216	26.0869	25.6803	25.3257	25.8826	25.8359	26.0763	26.2889	26.1723	26.2072	25.9886	25.5334	25.7768	NaN	26.1276	25.862	26.0569
Glia maturation factor beta	Gmfb	A7VJ98;Q80X87;Q9CQI3;A0A2I3BR94;A0A2I3BPS1	26.4838	27.0138	26.6458	26.4483	26.2729	26.9887	26.6034	NaN	26.6811	27.0585	26.2038	27.0749	26.3356	26.8257	26.4251	NaN	26.9018	27.5986	27.2177
Glia maturation factor gamma	Gmfg	A7VJA4;Q9ERL7;D3YY16	25.7636	25.3135	26.1697	25.8614	26.077	25.845	26.2497	26.7844	25.5411	26.8702	26.6244	25.9777	26.0125	25.7385	25.6099	NaN	26.7103	26.5819	26.0116
Lambda-crystallin homolog	Cryl1	A7VMV2;Q99KP3	25.9918	26.3418	26.2658	25.8633	25.7403	25.3504	26.2916	25.7776	26.083	26.8464	25.3405	26.0905	26.0563	25.6624	25.8238	23.2438	26.7312	26.0044	26.4217
	Apoa2	Q6LD55;A7YL62	26.3054	26.5075	25.7448	25.2979	25.1784	25.5022	26.1405	25.7596	26.2364	25.232	26.0587	25.847	26.5331	25.6809	26.4724	26.5117	23.9865	24.9126	24.9262
Mesencephalic astrocyte-derived neurotrophic factor	Manf	Q80ZP8;A8C1V1;Q3TMX5;F6USD5;F6T4L3;Q9CXI5	26.5802	26.4518	26.1749	27.1278	26.5995	25.2151	25.6805	26.2231	28.1081	25.1303	26.2246	25.3574	25.9276	28.0383	27.6795	NaN	24.2712	26.1219	26.2433
Hemoglobin subunit beta-1	Hbbt1;Hbb-b1	D0U270;A8DUK0;P02088;A8DUP3	36.6883	36.2981	36.765	36.4798	36.2568	36.4554	36.2632	36.5889	36.2173	35.762	36.3024	36.5692	36.9842	36.6458	36.5915	34.9629	34.9507	34.9556	34.787
	Hbbt1;Hbb-bs	A8DUK4;A8DUK7;A8DUN2;A8DUL2;A8DUL7;E9Q223	38.434	38.904	38.4489	38.9895	39.356	39.5861	39.6001	39.4163	38.6624	40.1623	39.6533	39.9649	39.7793	39.5763	39.308	39.0428	38.8671	39.8125	39.7019
	Hbbt1	A8DUL0	27.328	27.3629	27.2956	27.7115	27.6103	27.9893	26.8248	28.3362	27.4612	NaN	28.3332	27.5285	27.0424	26.8265	NaN	27.0588	28.0403	26.891	27.9743
	Hbbt1	A8DUM2	26.1338	25.8262	NaN	25.5142	26.0439	26.9785	26.9814	25.5694	26.3075	24.2792	24.6383	NaN	26.1345	25.923	24.7024	NaN	NaN	25.9403	NaN
	Hbbt1	A8DUP7	NaN	26.8062	26.029	25.8528	27.9742	28.9893	28.3828	27.5174	26.7477	28.8605	29.2417	28.0339	27.683	28.3832	27.2438	27.8296	28.1564	28.5473	26.8897
	Hbbt1	A8DUQ1	NaN	25.5542	25.228	25.8917	25.5584	27.9593	26.7029	NaN	NaN	NaN	26.9185	25.9551	26.6192	27.3551	NaN	NaN	NaN	27.4548	27.1113
	Hbat1	A8DUV1	38.0619	37.9301	38.6328	38.2101	38.6561	38.6806	38.7549	38.5691	37.6319	38.9216	39.0473	39.0161	39.0658	38.6041	38.5478	37.9605	38.5465	38.8031	38.5707
14-3-3 protein gamma;14-3-3 protein gamma, N-terminally processed	Ywhag	A8IP69;P61982	28.505	28.8255	29.1942	29.1569	28.6886	29.2502	28.3724	27.532	28.9269	27.3009	27.9259	27.8812	28.7104	28.0765	28.0906	26.6005	27.1469	26.8682	28.0723
NudC domain-containing protein 3	Nudcd3	B0FTY3;Q8R1N4	23.6667	24.1235	NaN	NaN	NaN	NaN	NaN	24.1695	23.5571	23.4573	23.9668	23.508	23.4003	23.9484	23.2524	NaN	NaN	24.8934	NaN
Phosphatidylinositol 4,5-bisphosphate 3-kinase catalytic subunit delta isoform	Pik3cd	B0QZL5;Q546P7;Q3UDT3;Q8CI98;Q3TBW3;Q8BS14;Q3T9Y0;O35904	22.6288	22.5695	NaN	NaN	NaN	NaN	NaN	NaN	22.9385	NaN	NaN	23.6464	23.2905	22.7947	NaN	NaN	NaN	22.6522	NaN
Synaptogyrin-2	Syngr2;Gm20708	H3BJY1;H3BKF4;H3BIZ8;B0QZP8;O55101	26.0957	25.9568	26.3566	25.7562	26.0915	25.9891	26.0856	NaN	25.7347	25.8451	26.0581	24.7482	25.4649	25.67	25.6964	NaN	NaN	24.8144	25.484
Dual specificity protein phosphatase 3	Dusp3	B1AQF4;Q9D7X3;H3BKL8;Q3V2Y9	NaN	25.3899	25.7876	26.7895	26.97	26.7285	26.5321	27.2502	26.4437	26.5639	26.1088	26.5258	26.2948	26.5442	26.2288	26.7686	26.7974	27.3147	26.6952
Galectin;Galectin-9	Lgals9	B1AQR8;G3X9T7;O08573	32.6806	33.5033	32.0864	31.7353	32.901	31.3551	31.6666	32.4114	31.7047	31.988	32.4433	33.4012	31.8159	31.4318	31.8479	31.5183	31.507	33.3591	33.108
Septin-8	2008-09-01	B1AQY9;B1AQZ0;Q8CHH9;B7ZC46	23.9287	24.0845	24.6742	24.5837	24.3022	24.5256	24.2415	NaN	23.6012	NaN	24.6759	NaN	24.6707	24.1067	23.9618	NaN	24.2329	24.5375	24.1147
60S ribosomal protein L26	Rpl26	B1ARA3;Q4FZH2;P61255;Q3U7N1;B1ARA5	28.2697	28.5767	28.2794	28.7868	28.231	28.4244	28.4099	28.219	28.5407	28.3141	28.8678	28.4679	28.836	29.2859	29.0395	28.9363	27.8102	28.6925	29.3269
Microtubule-actin cross-linking factor 1	Macf1	E9QA63;B1ARU4;E9PVY8;Q9QXZ0;A0A0A0MQA6;E9QNP1;F6Q750	25.092	24.8371	24.3505	24.5894	24.6201	24.2332	24.4336	24.5317	24.6477	NaN	23.6269	NaN	23.8065	NaN	NaN	NaN	NaN	23.4645	NaN
NADH dehydrogenase [ubiquinone] iron-sulfur protein 5;NADH dehydrogenase [ubiquinone] iron-sulfur protein 5, N-terminally processed	Ndufs5	B1ARW4;Q99LY9;A0A1S6GWI4	NaN	NaN	NaN	NaN	NaN	NaN	NaN	NaN	24.244	NaN	NaN	NaN	NaN	25.2977	NaN	NaN	NaN	24.3025	NaN
Phosphoribosyl pyrophosphate synthase-associated protein 1	Prpsap1	B1AT82;Q9D0M1;Q8BK29;B1AT84	26.6577	26.1353	26.5875	26.7657	26.6269	26.2641	26.7512	27.0363	25.6946	26.0691	27.1202	25.6885	25.99	25.2786	26.0037	NaN	26.5911	26.3067	26.27
Aldehyde dehydrogenase;Fatty aldehyde dehydrogenase	Aldh3a2	Q8C3C9;Q3U7B5;Q8BQ93;B1AV77;B1ATI0;P47740;Q99PH3;Q99PH4;Q8C5J1	27.552	27.6981	27.0762	27.1734	27.2469	27.316	27.2985	NaN	27.593	27.5345	27.4008	27.4527	27.5313	27.0518	27.5465	28.6298	25.9434	26.296	25.8381
Calcium-transporting ATPase;Sarcoplasmic/endoplasmic reticulum calcium ATPase 3	Atp2a3	B1ATS4;Q8R0X5;Q3U1K2;B1ATS5;E9Q559;Q64518;Q8C213	28.158	27.821	28.1316	28.2442	27.9637	28.3465	28.4613	28.3577	28.1621	28.1698	28.2346	28.3253	27.8507	27.4654	27.6875	27.2178	28.4079	27.9525	27.7587
Nuclear autoantigenic sperm protein	Nasp	B1AU75;Q99MD9;B1AU76	27.363	27.5194	27.3608	27.4255	27.642	27.5831	27.4107	27.6351	27.2757	27.5091	26.9651	27.2714	27.0082	26.636	26.886	NaN	27.9951	27.4743	27.0757
Host cell factor 1;HCF N-terminal chain 1;HCF N-terminal chain 2;HCF N-terminal chain 3;HCF N-terminal chain 4;HCF N-terminal chain 5;HCF N-terminal chain 6;HCF C-terminal chain 1;HCF C-terminal chain 2;HCF C-terminal chain 3;HCF C-terminal chain 4;HCF C-terminal chain 5;HCF C-terminal chain 6	Hcfc1	B1AUX2;Q61191	26.2403	26.271	26.2243	26.2697	26.0581	25.5517	26.3579	25.7031	26.3722	26.7567	26.271	25.5393	25.5607	25.4176	25.4059	26.2432	26.5549	26.3979	26.0611
Clathrin light chain A	Clta	B1AWE0;Q6PFA2;Q3THU7;B1AWE1;B1AWD8;B1AWD9;O08585	26.8999	26.9644	27.3524	26.5831	27.3822	27.0337	27.6008	27.5568	27.0321	27.5644	27.467	26.7818	27.3867	26.8801	26.9722	27.5499	28.4431	27.854	28.3367
Leucine-rich repeat-containing protein 47	Lrrc47	B1AX98;Q505F5;E9PV22	25.7401	26.198	26.175	26.3507	25.7375	26.3605	26.4049	24.9301	26.1515	25.982	26.1689	26.164	25.9299	26.2262	26.0996	26.3124	25.9873	25.6357	25.3511
Ubiquitin carboxyl-terminal hydrolase;Ubiquitin carboxyl-terminal hydrolase 24	Usp24	E9PV45;B1AY13	23.9864	24.0927	NaN	NaN	NaN	NaN	NaN	NaN	23.6276	24.6108	24.1082	NaN	23.3284	23.8908	NaN	NaN	24.2043	NaN	NaN
Amyloid beta A4 precursor protein-binding family B member 1-interacting protein	Apbb1ip	B1AYC9;Q8R5A3	25.6906	25.7689	25.8013	25.7867	25.8521	25.9576	25.9216	25.3988	25.2934	25.8204	25.5204	25.3442	25.2571	24.7407	24.762	NaN	25.1996	25.6096	25.3555
THO complex subunit 2	Thoc2;BC005561	B1AZI6;Q3US09;Q3UUT9;E9Q5E2	24.1463	24.0859	24.2871	24.1543	24.1201	24.2554	24.1	24.3813	23.7486	24.8775	23.6498	24.3774	24.186	23.4701	23.749	NaN	23.7359	24.8792	24.4299
Myosin light chain kinase, smooth muscle;Myosin light chain kinase, smooth muscle, deglutamylated form	Mylk	B1B1A8;Q6PDN3	27.2819	27.0411	27.189	27.6987	26.9665	26.8134	27.3154	26.943	27.3216	26.8234	26.9518	27.3032	27.5965	26.9987	27.3509	27.4346	27.1695	27.3216	26.991
	HBB1	B1Q450	27.6937	27.2418	27.8234	27.8582	30.4809	30.0594	31.1644	29.121	28.889	29.5898	30.816	27.4235	28.9597	27.668	27.205	27.0195	30.9487	30.2611	31.6544
Signal transducer and activator of transcription;Signal transducer and activator of transcription 5A	Stat5a	Q9JIA0;B2C3G8;P42230;Q3UZ79;Q6PHA0	25.1186	25.1048	NaN	24.7529	25.1796	25.2175	NaN	25.5769	25.2551	NaN	NaN	25.3226	25.1907	NaN	24.7027	NaN	NaN	NaN	NaN
40S ribosomal protein SA	Rpsa	B2CY77;P14206;A0A1L1SUK3	30.734	30.8544	31.1701	30.9908	31.0755	30.9384	30.8271	31.1425	31.164	30.9442	30.9354	30.7789	30.8745	31.6616	31.5139	30.721	31.4276	31.8361	31.5786
Secretory carrier-associated membrane protein 3	Scamp3;Tu52	Q3TDM8;E9Q855;Q3UK26;Q3UXS0;B2M0S2;O35609	24.7152	24.7154	24.9268	25.2886	NaN	24.6828	24.7531	NaN	25.0735	NaN	NaN	24.6771	NaN	NaN	NaN	NaN	NaN	NaN	NaN
Calreticulin	Calr	Q3UWP8;B2MWM9;P14211	30.7941	30.7031	30.6892	30.9329	30.5917	30.7208	30.469	30.4954	31.2156	30.2641	30.4866	30.4581	30.8611	31.2734	31.4433	30.6651	30.3029	30.2744	30.3179
Ras-related protein Rab-5B	Rab5b	B2RPS1;Q0PD56;P61021;Q8C458	25.9445	26.7261	26.6942	26.6217	25.98	26.6625	26.4942	26.2642	25.5478	27.301	26.4671	27.1272	25.9859	26.1974	25.7287	25.7534	26.3692	26.7384	27.2345
Peptidyl-prolyl cis-trans isomerase;FK506-binding protein 15	Fkbp15	Q80YW9;B2RQ18;Q6P9Q6;Q80YW7;Q80YW6	NaN	NaN	NaN	NaN	24.6391	NaN	24.1282	24.3446	NaN	NaN	NaN	NaN	24.3523	NaN	NaN	NaN	24.5182	24.6743	24.5189
CAD protein;Glutamine-dependent carbamoyl-phosphate synthase;Aspartate carbamoyltransferase;Dihydroorotase	Cad	E9QAI5;G3UWN2;B2RQC6;Q6P9L1	27.2247	27.0472	26.8092	26.5612	27.8633	27.8741	26.8419	27.5168	27.8512	27.0704	26.7713	27.0527	26.1849	27.6077	26.71	26.2672	28.1046	27.6491	27.7326
Collagen alpha-2(IV) chain;Canstatin	Col4a2	B2RQQ8;P08122	24.5318	25.7059	NaN	NaN	24.8605	24.492	24.6345	NaN	24.3675	23.7795	24.0272	24.1384	25.1779	24.6902	24.5599	NaN	NaN	NaN	24.3487
ATP-dependent RNA helicase DHX36	Dhx36	B2RQS6;Q8VHK9;A0JLR3	NaN	22.91	23.2554	23.1754	23.8025	NaN	22.9325	23.8081	22.6774	22.6709	NaN	NaN	NaN	21.9876	21.2339	NaN	22.8561	NaN	22.8527
Tumor necrosis factor alpha-induced protein 2	Tnfaip2	B2RQW1;Q3U4L9;D3Z4L9;Q61333	22.7798	22.6312	23.8226	24.6341	24.459	NaN	23.7248	24.6563	24.2192	NaN	23.5449	24.1662	23.3066	23.9083	NaN	NaN	NaN	NaN	NaN
Platelet glycoprotein Ib beta chain	Gp1bb	B2RR03;P56400	25.1473	25.4046	26.263	26.3835	26.1756	25.935	26.5253	26.6628	26.3262	26.1856	26.0856	26.1202	25.8387	25.7106	25.7879	NaN	26.3667	26.8062	26.6182
NHL repeat-containing protein 2	Nhlrc2	B2RR26;Q8BZW8	24.4217	25.413	25.445	24.6678	25.2668	24.9943	24.4662	NaN	24.051	NaN	NaN	NaN	NaN	NaN	25.4585	NaN	NaN	NaN	NaN
A-kinase anchor protein 12	Akap12	B2RRE0;Q9WTQ5	26.4672	25.6302	26.4808	26.2995	26.2931	26.3794	26.4331	26.6618	26.9147	26.5304	26.6565	26.5181	26.7369	25.9332	26.2452	NaN	NaN	NaN	26.209
Unconventional myosin-XVIIIa	Myo18a	K3W4L0;B2RRE2;E9QAX2;Q9JMH9;E9Q405;A0A1C7ZN10;E9QA74	27.0228	26.6799	27.4362	25.943	26.4434	26.8497	25.9853	26.2434	26.6153	27.2758	27.6024	26.508	25.861	26.3685	26.266	NaN	27.3063	26.3848	26.9127
CD2-associated protein	Cd2ap	B2RRE8;Q9JLQ0;A0A3B2W812	25.8542	25.6101	25.2988	25.6968	25.8943	25.4351	25.8387	25.9626	26.2945	25.8933	26.0582	25.8832	26.1111	25.6788	25.7054	NaN	26.4317	25.734	26.016
GMP synthase [glutamine-hydrolyzing]	Gmps	B2RRH9;Q3THK7	26.7173	26.9722	26.4302	26.5425	26.5862	27.0797	26.5389	27.2244	26.9021	26.9799	26.6824	26.6095	26.2576	26.3883	26.5235	26.4443	27.3546	27.3995	27.0343
Actin, cytoplasmic 1;Actin, cytoplasmic 1, N-terminally processed	Actb	B2RRX1;P60710;Q3UAF7;Q3U5R4;Q3U939;Q3UGS0;Q61276;Q3UAA9;Q3UCF8;Q3UA89;Q3UAF6;Q3U804;Q3TIJ9;E9Q5F4	36.4689	36.5503	36.5893	36.4407	36.5836	36.5329	36.6283	36.4533	36.2746	36.5857	36.6281	36.7287	36.6691	36.5284	36.3327	36.8592	37.7443	36.5625	37.2593
	Cpb1	B2RS76	25.2379	27.0894	29.7819	20.0855	NaN	NaN	NaN	30.1791	29.9516	22.8309	22.6283	22.8521	28.6802	33.3644	33.1383	28.9339	30.6474	31.9575	31.4255
E3 ubiquitin-protein ligase NEDD4	Nedd4	B2RSC8;P46935	26.1925	26.0527	26.1261	25.9422	25.869	26.1772	25.8646	26.2512	26.0053	26.2305	26.0599	25.7364	25.9585	26.0919	26.3458	26.7361	25.9013	26.6061	25.9429
Poly [ADP-ribose] polymerase 14	Parp14	B2RSI3;Q2EMV9	24.6321	23.729	23.6049	23.7792	NaN	23.4048	23.8049	24.6409	23.4343	24.7176	24.1664	24.4282	23.6467	23.1876	24.0669	NaN	23.3461	NaN	NaN
Tubulin beta-2B chain	Tubb2b	B2RSN3;Q9CWF2	27.0596	27.3707	27.6659	27.6531	27.579	27.3644	27.9088	28.0374	27.6449	27.734	27.9219	27.5167	27.5064	27.0225	27.3685	27.0952	28.5034	28.1052	27.7181
Glycerol-3-phosphate dehydrogenase [NAD(+)];Glycerol-3-phosphate dehydrogenase 1-like protein	Gpd1l	B2RSR7;Q3ULJ0	27.2452	26.8098	26.6214	26.9986	26.0102	25.5185	25.8403	NaN	27.0855	26.6718	NaN	27.0008	27.3705	26.7629	27.2819	26.5558	26.5527	26.2596	26.3271
Splicing factor 3B subunit 3	Sf3b3	B2RSV4;Q921M3	28.6069	27.7259	28.5843	28.252	28.3582	28.5123	27.5736	27.506	28.6339	28.6093	28.0764	28.5646	28.2354	27.6845	28.1277	25.5549	28.5899	28.0335	28.2028
26S proteasome non-ATPase regulatory subunit 13	Psmd13	B2RT97;Q9WVJ2;E9Q5I9;E9Q0U1	28.439	28.0402	27.8894	28.3074	28.0808	28.2749	27.7351	27.7105	28.2415	27.94	28.097	28.342	28.0371	28.1654	28.003	26.8532	27.3371	27.9067	27.8061
Aldehyde dehydrogenase, cytosolic 1	Aldh1a7	B2RTL5;O35945	NaN	NaN	NaN	NaN	NaN	NaN	NaN	NaN	NaN	NaN	NaN	NaN	NaN	26.764	26.2993	NaN	25.8389	26.0827	26.171
Histone H4	Hist2h4;Hist1h4a	B2RTM0;P62806;Q61667	36.0943	36.0975	36.1995	36.1439	35.8036	35.9497	36.3711	36.5228	36.1292	36.4895	36.4078	36.4029	36.4708	36.1185	36.2195	35.9673	35.9226	36.4056	36.7091
Serine/threonine-protein phosphatase 6 regulatory subunit 1	Ppp6r1	B2RUA5;Q7TSI3;A0A0U1RNI2;Q8BNQ1	26.1003	25.2542	25.6116	25.7067	25.3923	25.223	25.0838	25.4069	25.5946	25.3773	25.175	25.2735	25.22	23.7964	24.8262	NaN	26.8001	25.92	24.5644
Serine-threonine kinase receptor-associated protein	Strap	B2RUC7;Q9Z1Z2	26.1002	26.3473	26.4332	26.4698	26.3544	26.1021	26.6553	26.7889	26.3769	26.2155	26.471	26.2823	26.0142	26.0134	26.0171	26.3315	26.9974	26.5992	26.7425
Prosaposin	Psap	Q3TWM9;Q3UAS4;Q3UE29;E9PZ00;Q3TXJ0;Q8BFQ1;Q3U8C4;Q3U897;Q3U825;Q3U5W2;Q3TXP9;Q3TWL8;Q3TWF9;Q3TWE9;Q3TKK3;Q3TKB2;Q3TIT5;K3W4L3;B2RUD7;Q3UFE8;J3QPG5;Q61207;Q3TID4	25.2292	25.2557	25.1362	NaN	26.1558	NaN	NaN	NaN	26.1726	24.969	NaN	NaN	NaN	25.5564	NaN	NaN	25.3238	26.4548	26.855
Protein LAP2	Erbb2ip	B2RUJ2;B7ZNY4;B7ZNX6;B2RUK2;Q80TH2	25.2617	23.4937	24.4063	24.5591	23.8449	24.4526	23.2255	25.3143	24.3543	24.3169	24.2705	24.4269	23.4727	22.015	23.7278	NaN	22.4249	25.0033	24.297
Xanthine dehydrogenase/oxidase;Xanthine dehydrogenase;Xanthine oxidase	Xdh	Q3UMS6;B2RUJ7;Q00519	26.6	25.3705	26.6732	26.3095	26.5875	26.3375	26.3598	25.9498	25.7932	26.1949	26.4207	26.8676	25.8083	25.2654	26.0001	NaN	24.7549	25.0325	24.393
Methylcrotonoyl-CoA carboxylase beta chain, mitochondrial	Mccc2	B2RUK5;Q3ULD5;Q6PD20	23.7688	22.7357	23.8246	23.7482	23.3709	NaN	24.2588	24.0671	25.7064	23.734	21.986	22.3395	23.0721	25.3169	24.4055	NaN	24.5377	25.6022	23.9625
ATP-dependent RNA helicase DDX18	Ddx18	B2RUM8;Q8K363	25.1766	25.3585	24.9404	25.8259	25.067	25.0336	24.3967	NaN	25.042	25.286	24.7008	24.4772	24.0398	24.6026	24.9207	NaN	NaN	24.9654	NaN
Histone H2A;Histone H2A.V;Histone H2A.Z	H2afv;H2afz	B2RVP5;Q3THW5;P0C0S6;Q8R029;Q3TFU6	29.6463	29.8373	29.8448	30.5818	30.0099	29.7672	30.0739	29.8157	30.4951	29.8729	29.8535	29.1703	29.6972	29.0666	29.1386	28.7073	28.6815	29.5664	29.2365
Eukaryotic translation initiation factor 4B	Eif4b	B2RWE8;Q3TDD8;Q3UGC0;Q3TSY9;Q3TLQ9;Q3THB0;Q8BGD9	27.2502	26.8181	26.9254	26.908	26.7016	26.5846	26.6795	26.6505	26.7679	25.4314	27.7121	26.2476	25.8775	26.6748	27.1052	NaN	26.6464	26.9515	27.2568
Histone H2A;Histone H2A type 2-C;Histone H2A type 2-A	Hist2h2ac;Hist2h2aa1;H2A	Q149V4;B2RWH3;Q64426;Q64523;Q6GSS7	35.367	35.0163	35.3459	35.7666	35.4732	35.0414	35.6892	35.188	35.2719	35.9054	36.0956	35.6255	35.7247	35.1982	35.3277	35.6125	35.3206	36.2902	36.0782
Serine beta-lactamase-like protein LACTB, mitochondrial	Lactb	Q80UJ8;B2RWI2;Q9EP89	25.0343	24.9265	25.0185	25.1005	24.8661	26.25	25.0514	24.9398	25.1325	24.6309	NaN	24.94	25.2283	NaN	25.0329	NaN	25.7821	25.4816	25.8419
Complement C4-B;Complement C4 beta chain;Complement C4 alpha chain;C4a anaphylatoxin;Complement C4 gamma chain	C4b;Slp	B2RWX2;P01029;B2RXW7;V9GZQ6;V9GZJ5	26.6573	26.2339	26.7272	26.597	26.8169	27.1511	26.5882	27.1287	26.6898	26.4244	25.9706	26.5299	26.5134	25.7607	25.8526	25.5227	26.4092	25.9111	25.6035
Spectrin beta chain, erythrocytic	Sptb	E9Q397;Q3UGY4;Q3UGX2;B2RX08;P15508	29.9379	30.0088	29.904	30.257	30.4088	30.4929	30.6329	30.1404	30.198	30.27	29.8814	29.9998	29.8634	29.0907	29.6505	26.691	29.5628	29.5371	28.9173
SAP domain-containing ribonucleoprotein	1110005A23Rik;Sarnp	B7ZWI2;B2RXM7;Q9D1J3;A0A1W2P7G2;A0A1W2P6N2	26.8007	27.387	26.1439	26.8001	26.8604	27.0132	27.0649	26.27	26.4596	25.9754	26.8023	26.6822	26.6101	26.2625	26.6835	26.3952	26.1686	25.6666	26.4158
Serine/threonine-protein phosphatase 6 regulatory ankyrin repeat subunit B	Ankrd44	E9QNQ2;B2RXR6;J3QK13	25.2589	25.071	25.0766	25.1301	24.9081	24.9614	25.0239	24.8322	25.2501	25.1105	24.8423	25.1475	24.7657	24.7426	24.8751	NaN	24.6189	24.7374	24.6819
Glucose-6-phosphate isomerase	Gpi1	B2RXT5;B7ZWL9	NaN	NaN	NaN	NaN	NaN	NaN	NaN	NaN	NaN	NaN	NaN	NaN	NaN	NaN	NaN	NaN	26.6871	NaN	26.5747
Carbonyl reductase [NADPH] 1	Cbr1	B2RXY7;P48758;A0A338P684	28.084	28.3706	28.4743	28.3705	28.495	28.2807	28.3302	28.629	28.2779	28.2664	28.2066	28.2771	28.6124	29.1116	28.8195	28.4982	27.7818	28.3827	28.2652
Synaptopodin-2	Synpo2	D3YVV9;E9Q1U2;B2RY03;Q91YE8	NaN	NaN	25.6285	NaN	25.5513	NaN	25.5287	NaN	NaN	25.8178	NaN	NaN	NaN	25.3277	NaN	25.675	26.1079	NaN	26.0091
RNA-binding protein 25	Rbm25	B2RY56;Q8BU35;S4R2B0	26.4569	25.6309	25.4263	25.8687	25.6894	24.9558	24.6125	25.0865	25.5021	24.4447	26.2601	25.6134	24.9825	25.5349	NaN	NaN	24.9368	NaN	NaN
Isochorismatase domain-containing protein 2A, mitochondrial	Isoc2a	B2RY90;P85094	27.3057	26.6903	27.0719	26.8934	27.439	27.1857	26.7791	28.9181	26.535	28.4863	27.179	27.322	27.0828	26.9672	26.6283	25.6759	27.1205	27.2145	27.006
Cytochrome b-245 light chain	Cyba	Q3TAM0;B3VQI8;Q61462;Q8C5D4	NaN	25.6223	25.3717	NaN	25.3449	25.3651	25.4546	NaN	25.2031	25.2739	NaN	NaN	25.4368	NaN	NaN	NaN	NaN	NaN	NaN
Neutrophil cytosol factor 4	Ncf4	B6DT57;P97369;Q3TC82;A8XU21	26.1435	26.3599	26.3792	26.6988	26.4013	26.2684	26.5524	26.3018	26.4348	26.1619	26.2815	26.262	26.1975	25.9885	25.5877	26.8978	26.0697	26.0339	25.8123
Band 4.1-like protein 2	Epb4.1l2;Epb41l2	B6ZHC7;Q80UE4;B6ZHC5;Q80UE5;Q811B2;Q80UE3;Q3UNQ6;B6ZHD0;O70318;B6ZHC6;Q8C928;Q811C0;Q8CGJ6;A0A1W2P6I5	26.3805	26.374	26.5241	26.9083	26.6531	26.5415	26.385	27.2106	26.8278	27.0427	26.3784	27.0736	26.9251	NaN	26.6171	26.2514	26.7365	26.313	26.3123
Ubiquitin-conjugating enzyme E2 variant 1;Ubiquitin-conjugating enzyme E2 variant 2	Ube2v1;Gm20431;Ube2v2	Q569Y6;B7ZBY7;E9PY39;Q9CZY3;Q4VBX4;Q9D2M8;B7ZBY6	27.6532	27.9167	27.4229	27.9195	27.9006	27.6448	27.8285	27.7102	28.0123	27.4803	27.74	27.8385	27.6136	27.6158	27.7457	27.697	26.7842	27.3272	27.6317
Signal transducer and activator of transcription;Signal transducer and activator of transcription 3	Stat3	Q6GU23;B7ZC18;Q3ULI4;Q3U5Q4;P42227;Q3U6S9	27.0291	26.6319	26.1859	26.2796	26.6914	26.2108	26.1683	26.5789	26.7038	26.3278	25.4467	26.4478	25.9992	26.1902	25.6577	25.5557	26.3803	26.0081	26.2085
Abl interactor 1	Abi1	B7ZCU2;B7ZCU5;Q3UAH6;Q3TPY5;Q3TMI0;Q6AXD3;B7ZCU4;B7ZCU3;Q3TJR5;Q3TJ64;B7ZCU0;J3QNK8;Q8CBW3	24.9086	24.8088	25.1703	25.8534	25.934	25.1493	25.8943	25.4987	25.1742	25.4437	25.389	25.3756	25.4578	NaN	NaN	NaN	NaN	25.7299	25.7374
Collagen alpha-1(XIV) chain	Col14a1	B7ZNH7;K3W4R4;Q80X19	27.6704	27.3244	27.5649	27.1917	27.8415	27.6053	27.0869	28.3104	27.8104	27.4815	26.5046	27.478	27.3285	27.6538	26.8263	NaN	28.0502	26.9901	26.9741
Beta-2-syntrophin	Sntb2	Q542S9;Q3V2N5;B7ZNU9;Q61235	24.9935	25.2013	25.1673	25.3749	NaN	NaN	25.5107	NaN	25.8769	25.084	25.114	NaN	25.5467	24.9642	25.0736	NaN	25.5854	24.8098	NaN
Protein NDRG1	Ndrg1	Q545R3;B7ZWC0;Q62433;Q3TSR4;Q3TD08	25.3589	26.0573	25.8501	26.3783	25.1637	25.5991	25.6585	26.73	26.4396	25.3005	24.9949	25.9724	25.8174	24.0067	26.1383	25.3096	25.2058	25.1589	24.7169
Complement factor B;Complement factor B Ba fragment;Complement factor B Bb fragment	Cfb;Gm20547	Q3UEG8;B8JJM5;F6VQX8;B8JJN0;P04186;H3BK95;Q3U925;Q3U9W1;F6XQ00;B8JJM6;B8JJM3;F6W2T4	25.6356	25.0418	25.2852	25.8499	25.2667	25.0506	25.3538	25.2565	24.9347	25.314	24.8682	25.4954	25.3804	25.3272	25.3297	NaN	25.3469	23.796	25.4568
Heterogeneous nuclear ribonucleoprotein M	Hnrnpm	Q3TL61;B8JK32;Q9D0E1;B8JK33;Q3THB3;A0A1S6GWJ8;Q3TW40;Q570Z0	30.2944	30.3014	30.2658	30.3083	30.2204	30.2136	30.3618	30.0746	30.4342	30.2877	30.4383	30.2402	30.1874	29.7394	30.2892	29.083	30.1455	30.2776	30.3982
CAAX prenyl protease 1 homolog	Zmpste24	B9EHY2;Q80W54	26.1872	25.3147	26.186	25.7629	25.4633	24.9495	25.388	26.5193	24.98	26.0471	25.5708	25.9807	25.3726	26.1216	25.7073	25.9595	25.1999	25.4004	25.3716
MAGUK p55 subfamily member 6	Mpp6	B9EHZ5;Q3UN60;Q9JLB0	24.6832	25.021	NaN	NaN	NaN	NaN	NaN	NaN	NaN	NaN	24.9594	NaN	NaN	NaN	NaN	NaN	NaN	24.9652	26.1575
Adenylosuccinate synthetase isozyme 2	Adss	B9EIE9;P46664	26.3581	25.7759	26.3488	26.2429	26.1713	26.1314	26.093	26.1259	25.983	26.41	26.7936	26.5756	26.1416	25.7933	26.2765	26.3361	26.9544	26.8037	26.7011
Bifunctional glutamate/proline--tRNA ligase;Glutamate--tRNA ligase;Proline--tRNA ligase	Eprs	B9EIU1;Q8CGC7	27.9686	27.4463	27.8594	28.1006	27.859	28.0305	28.156	28.3657	28.3274	27.8221	27.9166	27.8509	27.6725	28.4972	28.6352	27.2189	28.5294	28.5377	28.4448
	Nup205	B9EJ54;Q6PDG0;A0A0J9YUD5;Q6ZQG1;Q6P9L5	25.8082	26.272	25.9089	26.2046	26.0726	25.3494	25.0656	26.3163	26.578	26.5495	25.444	26.3683	25.7061	25.628	24.9522	25.7061	25.766	25.9517	25.8494
Dedicator of cytokinesis protein 8	Dock8	B9EJ70;Q8C147	27.2812	26.7483	26.5728	26.7316	26.6078	26.3442	26.3265	26.1175	27.0123	26.6273	25.9408	26.5488	26.3958	25.6797	25.4558	NaN	25.7668	NaN	25.6925
Laminin subunit beta-1	Lamb1	Q3UHL7;E9QN70;B9EKB0;P02469;Q9CRX6;Q8K271	NaN	NaN	NaN	NaN	NaN	NaN	NaN	NaN	NaN	NaN	NaN	NaN	NaN	NaN	24.7261	NaN	NaN	NaN	NaN
ATP-dependent RNA helicase DDX3X;Putative ATP-dependent RNA helicase Pl10	Ddx3x;D1Pas1	B9EKE9;Q3TQX5;Q62167;B7ZWF1;B9EIA2;P16381	28.9607	28.4108	28.8733	28.4074	28.8535	28.3283	28.4547	28.9123	28.8874	28.7254	28.934	29.4843	28.7474	29.0638	28.7436	28.382	28.8286	28.7877	28.5684
	BC151093	B9EKM8	25.0914	26.0622	27.4075	26.257	26.7979	23.8545	26.0337	26.0809	25.368	26.5416	26.3244	24.5198	25.3539	26.6415	26.024	NaN	25.4441	25.816	26.0369
Filamin-A	Flna	B9EKP5;B7FAU9;Q8BTM8;B7FAV1;Q6KAM8	32.8544	32.6762	32.9846	33.0969	32.9518	33.0049	33.2517	32.9498	33.5069	32.8788	32.6765	32.9722	33.0114	32.5953	32.4078	30.0682	32.8117	32.6995	32.6529
Phosphatidylinositol 3,4,5-trisphosphate-dependent Rac exchanger 1 protein	Prex1	B9EKR4;Q69ZK0;I7HPV9;B2RXQ5	24.0254	24.0288	NaN	24.3083	NaN	23.9261	24.1948	NaN	24.1042	NaN	NaN	NaN	NaN	NaN	NaN	NaN	NaN	NaN	NaN
Costars family protein ABRACL	Abracl	E9QMV2;C6EQJ5;Q4KML4;A0A1W2P7X0	27.4453	28.0998	27.9825	27.9903	27.7974	27.9387	27.3879	28.4189	26.6162	28.8754	28.309	28.8133	27.8872	27.8764	26.9484	NaN	28.7179	28.8422	27.3867
Hemoglobin subunit beta-2	Hbb-b2;Hbbt2	Q549D9;D0U285;P02089;Q54AH9;A8DV41;D4N6N2;D0U293;D0U284;Q9QUN8;D4N6M2	35.7985	35.6794	36.5185	35.9826	35.9227	35.473	35.959	36.3347	35.1819	34.4744	35.316	35.5071	35.5993	35.6113	36.0904	33.9302	34.385	34.589	34.2702
Interferon-induced helicase C domain-containing protein 1	Ifih1	D2CGM5;D2CGM4;Q8R5F7;Q3U605;Q3TGP5	25.1621	24.8556	25.41	23.8421	25.0207	25.0878	25.1154	25.3355	24.6434	NaN	24.5879	25.3916	25.2166	NaN	25.7414	NaN	NaN	NaN	NaN
Glyceraldehyde-3-phosphate dehydrogenase	GAPDH;Gapdh;Gm3839	D2KHZ9;P16858;A0A0A0MQF6;S4R1W1;A0A1D5RLD8;S4R257	33.43	33.3178	33.3622	33.5598	33.464	33.6294	33.6557	33.3476	33.2306	33.324	33.6267	33.2678	33.6574	33.4182	33.2828	33.1934	33.1967	33.3964	33.258
Signal peptidase complex catalytic subunit SEC11;Signal peptidase complex catalytic subunit SEC11A	Sec11a	D3YWT0;D3Z569;D3YTS1;Q9R0P6;Q6PET3	27.3616	26.9649	26.9855	26.8772	26.9549	26.9474	26.9031	26.9623	27.163	27.4245	27.3709	27.0897	27.3227	27.6758	27.666	27.5611	27.1626	27.7066	27.3388
NmrA-like family domain-containing protein 1	Nmral1	D3YU12;Q8K2T1;G5E8S7	26.3377	25.8158	25.7792	26.2975	26.3754	26.4653	26.6795	26.2967	25.3355	25.8264	25.7499	25.1503	24.8192	24.6803	24.8494	25.3108	25.6282	26.351	25.7983
Nicalin	Ncln	D3YU17;Q8VCM8	24.4135	24.0855	25.9268	23.8485	24.2347	NaN	NaN	25.8575	24.244	24.532	NaN	24.721	24.0925	NaN	24.8416	NaN	25.5299	24.8615	25.287
NADH dehydrogenase [ubiquinone] flavoprotein 1, mitochondrial	Ndufv1	D3YUM1;Q91YT0;D3Z1U9	27.1449	27.912	27.0071	27.8724	27.3889	27.5709	27.4569	27.0941	27.8614	26.5619	27.5463	26.9317	27.4795	27.9633	27.6438	26.104	28.5169	27.682	27.891
40S ribosomal protein S19	Rps19	D3YUT3;D3Z722;Q9CZX8;D3YUG3;Q5M9P3;D3Z5R8;S4R223	29.272	29.4014	29.2635	29.5441	29.4859	29.4306	29.5197	29.5119	29.5575	29.5195	29.5328	29.2527	29.358	30.0966	30.1533	29.8759	29.0403	30.2253	29.7103
Nuclear receptor-binding protein	Nrbp1	Q3TCW5;D3YUV1;Q99J45	24.9045	24.5956	24.7424	NaN	24.6464	24.1435	NaN	25.0364	25.0352	24.9644	25.0943	25.076	24.6078	24.651	24.7826	24.9953	25.2836	NaN	NaN
Splicing factor 1	Sf1	D3YVH4;Q3TZI3;E9Q4Q2;D3YZC9;D3YZD0;Q3UK67;Q3UI45;Q64213	26.6302	26.5131	26.8118	26.5812	26.5963	26.5099	26.3163	26.5696	26.3697	26.8238	26.7912	27.1052	26.7397	25.8862	26.4317	NaN	27.981	27.3585	27.7857
COP9 signalosome complex subunit 7a	Cops7a	D3YVI6;D3Z440;Q9CZ04;D3Z0S0	24.4972	24.614	24.9845	24.3577	24.728	24.0215	23.821	25.2646	24.1646	24.9035	24.7574	24.8283	24.162	24.8751	24.2887	NaN	25.294	25.1414	24.8931
Stromal membrane-associated protein 1	Smap1	D3YVX4;Q91VZ6	NaN	25.2367	24.9957	24.9637	24.9545	25.0364	24.9775	24.787	25.1499	25.1694	24.8703	24.8036	NaN	NaN	24.9589	NaN	NaN	24.9962	NaN
UPF0505 protein C16orf62 homolog	9030624J02Rik	D3YW19;I1E4X5;Q8BWQ6;D3YW20	23.4064	NaN	NaN	22.6364	22.5019	22.3227	22.5059	NaN	22.2256	23.663	NaN	NaN	NaN	NaN	NaN	NaN	NaN	NaN	NaN
Ubiquitin thioesterase OTUB1	Otub1	D3YWF6;Q7TQI3	27.9445	27.8999	28.0457	28.253	27.6847	27.6654	28.0639	28.0498	28.0437	27.9697	27.8258	28.1498	27.8315	27.9257	27.9485	28.0007	28.0237	28.2686	27.9682
Tumor necrosis factor alpha-induced protein 8	Tnfaip8	J3QM73;D3YWJ5;D3Z325;D3Z312;Q921Z5	NaN	NaN	NaN	NaN	25.1299	26.4394	26.1589	26.2584	NaN	26.3879	25.0271	26.846	25.5594	24.0626	23.6041	NaN	24.2951	25.1135	24.7219
Fucose mutarotase	Fuom	D3YWS7;F6SJM7;Q8R2K1;F6X9P4	NaN	23.2481	NaN	NaN	NaN	NaN	NaN	NaN	NaN	NaN	NaN	NaN	23.2745	23.457	23.5804	NaN	NaN	24.8308	NaN
	Hnrnph3	D3YWT1;D3Z3N4	24.2354	NaN	25.223	24.345	24.4733	NaN	24.2778	25.3193	24.3954	25.4929	25.1474	24.874	24.8517	24.8899	24.3253	NaN	24.9777	25.5005	25.0235
Serine protease HTRA2, mitochondrial	Htra2	D3YX27;Q3TXN0;Q3UJR3;Q9JIY5;Q80V84;F6TCV0;D3YX28;S4R1B3	25.787	26.1944	26.0495	26.1368	26.3411	26.4231	26.3832	26.2365	26.181	26.0554	26.4447	25.9975	26.0966	26.6845	26.1473	27.1507	27.2	27.0379	27.085
Heme oxygenase 2	Hmox2	D3YX62;Q544R7;Q3U6W4;O70252;D3YXN4	25.1234	NaN	25.3248	NaN	25.7719	25.1283	25.7383	25.9245	NaN	NaN	25.2602	NaN	NaN	NaN	NaN	NaN	NaN	25.095	NaN
N-acetyl-D-glucosamine kinase	Nagk	D3YXG2;Q3U2G9;Q9QZ08;Q9D997	NaN	25.3019	25.3996	25.8063	NaN	25.4821	25.7032	NaN	NaN	NaN	25.4279	NaN	NaN	25.3105	25.2453	NaN	NaN	NaN	NaN
Scaffold attachment factor B1	Safb	S4R1M2;D3YXK2	25.0369	24.7333	25.3084	25.0499	25.2491	24.9023	24.888	24.7314	24.982	NaN	24.6503	24.471	24.8603	24.2493	24.6927	NaN	25.5104	24.5271	25.0461
EKC/KEOPS complex subunit Tprkb	Tprkb	D3YXX8;D3Z5E8;Q8R2M6;G3X9K8;Q8QZZ7	NaN	23.4021	24.2864	23.8001	23.8402	NaN	23.8381	NaN	23.1834	NaN	23.65	23.7884	24.3156	23.0683	23.3835	NaN	NaN	24.493	NaN
RNA-binding protein 47	Rbm47	D3YXZ5;Q91WT8	NaN	NaN	NaN	NaN	NaN	NaN	NaN	NaN	NaN	NaN	NaN	NaN	NaN	24.806	24.3081	NaN	NaN	23.3382	NaN
Dr1-associated corepressor	Drap1	D3YYC2;F6T9K1;G3UXH5;Q4FJW2;D3YY09;Q9D6N5	NaN	NaN	22.5445	22.4897	23.211	23.1891	22.9226	NaN	23.2818	NaN	NaN	22.9522	NaN	NaN	23.4167	NaN	NaN	NaN	NaN
Monoglyceride lipase	Mgll	E9Q3B9;D3YYS6;Q3UFX6;O35678;Q3UFN1	NaN	NaN	NaN	NaN	NaN	NaN	NaN	NaN	NaN	NaN	NaN	25.5848	NaN	24.432	NaN	NaN	NaN	NaN	NaN
Putative oxidoreductase GLYR1	Glyr1	D3YYT1;Q922P9	26.0716	26.1451	25.3468	26.2346	25.1364	25.9155	24.9348	25.4551	27.6416	26.4399	26.1138	25.5731	24.3949	25.5133	25.0537	NaN	26.137	25.8966	26.5975
H/ACA ribonucleoprotein complex subunit 1	Gar1	D3YZ09;Q3TKG5;Q9CY66;F6SL78	NaN	NaN	24.5113	24.0634	23.9084	23.959	NaN	24.961	NaN	NaN	NaN	NaN	NaN	NaN	24.3342	NaN	NaN	24.9589	NaN
2-hydroxyacyl-CoA lyase 1	Hacl1	D3YZ54;Q9QXE0;E9PWM4	24.3877	26.2625	27.3576	NaN	NaN	NaN	22.5773	NaN	24.3604	25.2527	26.0442	NaN	23.7419	NaN	24.6564	NaN	NaN	25.369	NaN
	Tmed7	E9Q7G1;D3YZZ5	25.0575	24.9948	25.145	24.9913	25.0748	24.4114	24.5919	25.4167	NaN	NaN	NaN	NaN	NaN	25.0061	25.5091	NaN	NaN	NaN	NaN
Protein diaphanous homolog 1	Diap1;Diaph1	F6XC54;D3Z074;E9PXV7;E9PV41;Q5DTQ4;O08808;Q3US76	25.5929	25.5877	26.0053	25.3643	25.6255	25.6882	25.4701	25.42	26.0377	25.977	25.574	26.1031	25.7932	25.5658	25.3416	25.642	25.8567	25.5656	25.4892
MICOS complex subunit Mic19	Chchd3	Q9D9P1;D3Z0L4;Q9CRB9;S4R238;Q91VG6	25.1152	25.4892	NaN	23.9408	NaN	NaN	NaN	NaN	24.5782	24.2585	23.9761	24.1723	23.9142	NaN	24.2891	NaN	23.3419	23.4511	23.9704
	Ddx23	D3Z0M9	25.7811	25.7285	25.8935	25.9038	26.0411	25.9701	26.3746	25.8743	26.3265	26.283	26.3762	26.1367	25.7334	25.7506	25.9257	25.374	26.2364	26.2129	26.077
ATP-binding cassette sub-family G member 3	Abcg3	D3Z0Z4;Q99P81	23.3275	NaN	NaN	23.2548	NaN	NaN	NaN	23.6894	23.6268	NaN	23.2259	23.4814	NaN	NaN	NaN	NaN	NaN	NaN	23.9369
Tumor protein D52	Tpd52	D3Z637;D3Z125;E9PUA7;D3Z7X7;F8WHQ1;Q62393;D3Z2U2	25.356	25.1927	26.0957	NaN	25.9208	NaN	25.8536	26.4814	NaN	NaN	25.6425	NaN	26.0857	26.7371	26.771	NaN	NaN	26.7576	25.7973
	Qars	D3Z158;Q8BML9;Q3TIN2;Q8R1V9	27.2792	27.3083	27.3797	27.2735	27.1816	27.2445	27.2687	27.0388	27.4845	27.3843	27.0526	27.2671	27.1624	27.4488	27.4559	27.0224	27.0279	27.7105	27.2208
ARF GTPase-activating protein GIT2	Git2	F7BIK4;Q80XR8;J3QK07;D3Z1I2;Q5DU47;E9PVA6;Q9JLQ2;F6WV69;Q3UGB1	24.7591	24.6055	25.0347	25.1338	25.2033	24.2743	24.5812	25.0668	24.0302	25.2983	24.4409	25.8542	24.0942	24.899	23.9133	NaN	25.6255	25.8554	24.5273
Catenin delta-1	Ctnnd1	D3Z2H7;E9Q986;D3Z7H6;Q3TPD1;E9Q906;E9Q907;E9Q905;E9Q8Z4;E9Q8Z9;D3Z2H2;E9Q903;E9Q901;E9Q904;G3X9V2;E9Q8Z5;E9Q8Z6;E9Q8Z8;P30999	24.4269	25.2588	25.4021	25.3015	25.014	24.7771	25.1811	24.8855	25.0355	24.6157	24.5252	24.8238	24.6491	24.7899	24.5237	25.5503	24.9533	25.6312	24.8541
Thioredoxin-related transmembrane protein 2	Tmx2	D3Z2J6;Q9D710;D3YYX0	23.6317	23.1069	23.2787	23.0999	23.1226	23.0404	22.9381	24.004	23.1901	23.0731	NaN	22.8947	22.3703	23.394	23.1486	NaN	NaN	22.9646	22.9711
Histone deacetylase complex subunit SAP18	Sap18;Gm10094	D3Z2N9;Q4FZH3;E9Q317;O55128;D3YY73	25.3129	24.9847	25.221	24.5464	25.1055	24.6803	24.7756	25.4939	23.5702	NaN	24.9033	25.4654	25.1212	24.3708	24.794	NaN	NaN	25.4702	25.0809
Cyclin-dependent kinase 1	Cdk1	Q8R4A4;D3Z2T9;Q99JW7;P11440	25.0985	25.8471	24.9271	25.6159	NaN	25.3511	25.3901	NaN	25.0609	25.5802	25.6861	25.3346	24.747	NaN	NaN	NaN	25.3643	25.5863	25.6991
Sodium/myo-inositol cotransporter 2	Slc5a11	D3Z300;Q8K0E3	NaN	NaN	NaN	NaN	NaN	NaN	NaN	NaN	NaN	NaN	NaN	NaN	NaN	NaN	NaN	NaN	NaN	NaN	NaN
Disks large homolog 1	Dlg1	D3Z3B8;Q3UP61;H7BWY4;E9Q9H0;Q811D0;Q3TPP5;F6UDT8;S4R2T8;Q571K0	NaN	24.6386	24.7871	25.3066	NaN	NaN	NaN	NaN	NaN	25.472	25.4298	24.3437	24.9795	25.5037	25.1318	NaN	NaN	25.1352	25.2426
Prolactin regulatory element-binding protein	Preb	D3Z3S1;Q3UAP1;Q9WUQ2	NaN	24.4762	24.7901	24.8524	24.8609	24.6105	NaN	24.409	24.9831	NaN	24.7088	24.2698	24.0239	25.2196	25.2026	24.7839	24.6243	25.6388	24.5642
Septin-1	2001-09-01	D3Z3V3;P42209;A0A0U1RQA1;D3YVG1;A0A0U1RPA8	28.8273	28.5427	28.6978	28.107	28.5461	28.1954	28.4742	28.8321	27.5717	29.1123	28.9267	28.8982	28.4256	27.8588	28.1495	NaN	28.7738	27.8182	28.3079
CDGSH iron-sulfur domain-containing protein 2	Cisd2	D3Z3X4;Q9CQB5	25.2776	25.5904	25.4815	25.5755	25.586	NaN	25.5095	25.5738	25.6658	25.227	25.3959	25.1533	25.1908	25.6482	25.8893	25.4372	25.604	26.2392	26.2761
	Akr1b10	D3Z494;Q8BIV6;G5E895	26.6129	26.5068	27.0255	27.8942	27.4092	27.4277	27.5766	26.564	27.2807	26.7576	26.9538	26.8473	26.2399	26.0983	26.5802	27.1981	27.815	26.4574	26.9283
	Srsf11	D3Z4B0;Q8C0Z3;Q8CFF2;Q8CGI3;Q9CT17;Q6NSR2;Q3UIX4;F6RDI8;E9Q6E5;F6TN80;D6RE22;Q3TR16;Q8BYD3	24.8267	24.771	24.8821	24.9384	NaN	24.9802	NaN	25.0999	25.0391	25.3121	NaN	25.0503	25.0278	24.7838	24.8422	NaN	NaN	25.1926	25.8578
Pleiotropic regulator 1	Plrg1	D3Z4V1;Q922V4;F8WI31	NaN	24.7639	24.6798	25.8203	24.5868	24.6384	24.6534	24.2497	NaN	24.4513	24.5972	24.262	NaN	NaN	NaN	NaN	NaN	23.835	NaN
Signal peptidase I;Signal peptidase complex catalytic subunit SEC11C	Sec11c	Q8BM48;D3Z5H3;Q9D8V7;D6RFV4	25.4595	25.2907	25.853	NaN	25.299	26.0741	25.3656	26.2322	25.9255	25.5762	25.6533	25.5114	25.8652	28.1459	28.3474	26.0169	27.3344	28.0631	27.6827
Zinc finger CCCH-type antiviral protein 1	Zc3hav1	Q8K302;G3X9X5;D3Z5I1;Q3UPF5	24.7547	NaN	24.7821	24.9235	24.9118	NaN	24.5672	24.3725	24.55	23.6868	24.381	NaN	23.8564	23.7259	23.9931	NaN	NaN	NaN	NaN
Stathmin	Stmn1	D3Z5N2;D3Z1Z8;Q545B6;P54227;Q9DCP3;Q91XT3;Q9CYU5;Q9CXQ8;Q8C2H3	26.5914	27.3754	27.0009	26.6569	27.371	27.0245	27.1929	27.1012	27.1257	26.7423	27.3335	26.6648	27.2415	26.645	27.136	26.7257	26.9326	27.8317	28.0166
Zinc finger protein ubi-d4	Dpf2	Q3UKV4;D3Z5N6;Q61103;F8WIP7;A0A494BBF7	24.746	24.898	24.6469	24.0634	24.5577	24.0306	24.2302	25.4444	25.3405	NaN	NaN	NaN	24.4185	NaN	24.3512	NaN	NaN	NaN	NaN
Vacuolar protein sorting-associated protein 29	Vps29	D3Z645;Q9QZ88;D3YYD5;D3YW98	25.6762	26.1952	26.0942	26.0305	26.3956	25.6925	26.244	26.415	26.2695	25.7449	26.2114	25.8685	26.1593	26.3893	26.4418	26.3191	25.7412	26.6982	25.9656
Protein disulfide-isomerase A2	Pdia2	D3Z6P0	23.1321	25.112	27.3281	21.2989	NaN	NaN	NaN	28.4076	29.1223	20.326	21.3327	20.7903	27.9893	33.2623	32.7628	28.0494	29.0296	32.7722	31.8764
Bridging integrator 2	Bin2	S4R270;D3Z6Q9;S4R1B8;S4R2J8;S4R171	27.4958	27.9337	27.8861	28.1839	28.4514	27.9808	28.0394	27.8216	27.849	27.4714	27.9064	27.9429	28.1716	27.2939	27.0566	27.5394	27.7967	28.0975	27.4897
Transmembrane protein 214	Tmem214	D3Z6S1;Q8BM55	23.5099	22.9264	24.0522	23.0672	24.1346	NaN	22.7276	24.2843	24.6726	24.0117	24.0197	NaN	NaN	26.4468	26.7065	NaN	24.1561	26.5675	24.615
Cathepsin E	Ctse	D3Z6T3;P70269	26.0925	27.1859	NaN	26.4762	NaN	26.6453	NaN	26.7779	27.434	26.895	26.5302	26.4935	26.9891	26.0329	26.5162	26.3978	25.9062	NaN	26.0941
Fragile X mental retardation protein 1 homolog	Fmr1	D3Z6U8;Q547R0;E9QAT0;E9QNF5;Q6AXB7;P35922	24.5123	25.1263	24.9313	NaN	24.7117	24.504	25.2231	NaN	24.2138	25.0303	25.3142	24.828	24.7671	24.0926	24.285	NaN	25.5434	23.7547	23.2677
Small ubiquitin-related modifier 2	Sumo2	H7BWX9;D3Z794;P61957	NaN	NaN	NaN	26.8915	26.6555	27.1753	27.4133	25.4028	27.1947	NaN	NaN	NaN	NaN	NaN	NaN	NaN	NaN	NaN	NaN
Prostaglandin E synthase 3	Ptges3	D3Z7C6;Q9CRH1;Q3TJG6;Q9R0Q7	NaN	NaN	NaN	NaN	NaN	25.6375	NaN	NaN	NaN	NaN	NaN	NaN	NaN	26.0917	NaN	NaN	NaN	26.4687	26.8336
Platelet-activating factor acetylhydrolase IB subunit gamma	Pafah1b3	D3Z7E6;Q3TJC2;Q61205;D3Z2X5;Q8CA83	25.6766	25.4561	25.4516	25.8891	25.4571	25.6215	25.799	26.1315	25.7957	25.8193	25.9549	25.9894	26.1081	25.9007	25.8699	NaN	26.3139	25.9379	26.3286
Cytochrome P450 2S1	Cyp2s1	D3Z7F1;Q9DBX6	NaN	NaN	NaN	NaN	NaN	NaN	NaN	NaN	NaN	NaN	NaN	NaN	NaN	NaN	NaN	NaN	NaN	NaN	NaN
BRCA1-A complex subunit BRE	Bre	D3Z7P0;Q8K3W0;E9Q8Q1;A0A0J9YV56;E9Q0U3	NaN	23.4111	NaN	NaN	NaN	24.2326	24.0321	NaN	NaN	NaN	NaN	23.7542	NaN	NaN	23.5427	NaN	NaN	23.5006	23.5452
Glutaminase kidney isoform, mitochondrial	Gls	D3Z7P3;D3Z7P4	26.6137	25.9403	26.1642	26.3651	26.6303	26.4248	26.93	26.7868	27.3419	26.5105	26.5779	26.7406	26.3203	NaN	25.8872	NaN	27.1782	26.8169	26.9434
Minor histocompatibility protein HA-1	Hmha1	G3X9Q3;D3Z7R7;Q3TBD2	26.4957	26.2195	26.742	26.7405	26.7699	26.3154	26.4073	27.0009	26.6321	27.3054	26.3394	26.3225	26.111	25.5965	25.5692	27.1023	26.8312	26.9606	26.521
	Dnajc13	G3X922;D4AFX7;Q3UX52;Q3UQJ7;Q8CHD7	26.471	26.4898	25.9821	26.0895	26.0631	26.0622	26.0011	26.1131	26.268	26.9328	26.2623	26.8295	26.0455	25.6281	25.7145	NaN	25.8944	25.4066	26.0766
Protein CutA	Cuta	D5MCW4;Q8VC83;Q9CQ89	29.9775	NaN	30.1476	NaN	26.4871	NaN	NaN	26.511	NaN	30.5493	NaN	30.6237	30.5146	30.3896	30.689	NaN	NaN	29.6005	NaN
	Grhpr	D6REG4	NaN	NaN	NaN	NaN	NaN	NaN	NaN	NaN	NaN	NaN	NaN	NaN	NaN	NaN	NaN	NaN	NaN	NaN	NaN
	Sypl	D6RFU9;Q3U4T9;Q3TVX7	23.8806	23.0338	24.8107	24.2395	23.0381	NaN	NaN	24.3748	23.5503	23.4646	NaN	23.3827	22.9822	23.0481	23.8184	NaN	NaN	23.0992	NaN
Transporter;Sodium-dependent neutral amino acid transporter B(0)AT1	Slc6a19	D6RJ80;Q80Z27;Q3KN89;Q9D687	NaN	NaN	NaN	NaN	NaN	NaN	NaN	NaN	NaN	NaN	NaN	NaN	NaN	NaN	NaN	NaN	NaN	NaN	NaN
PDZ and LIM domain protein 5	Pdlim5	D9J2Z9;D9J300;D9J301;Q2Q7P0;D9J302;Q8CI51;Q8VDV4	25.8324	25.6907	25.7919	26.3315	25.9506	25.2803	25.7445	26.0323	26.2022	25.9623	25.9687	25.8207	26.0412	26.0895	25.9859	25.7167	26.0465	26.3532	26.2018
Inositol polyphosphate 1-phosphatase	Inpp1	E0CYQ4;E0CX64;H3BK26;P49442	NaN	NaN	NaN	NaN	NaN	NaN	NaN	NaN	NaN	NaN	NaN	NaN	NaN	NaN	NaN	NaN	NaN	24.3791	24.9638
Catenin alpha-2	Ctnna2	E0CXB9;Q61301;Q8BS72	NaN	NaN	NaN	NaN	NaN	NaN	NaN	NaN	21.9548	NaN	NaN	NaN	NaN	NaN	NaN	NaN	NaN	NaN	NaN
Protein-L-isoaspartate O-methyltransferase;Protein-L-isoaspartate(D-aspartate) O-methyltransferase	Pcmt1	Q545L9;F7D432;E9PWE0;E0CYV0;P23506;Q8BPI6	26.6634	26.7412	27.0136	26.8264	27.2938	26.8957	27.4789	27.3319	27.0681	26.8774	26.9829	26.3951	26.8347	26.467	26.6954	NaN	27.2385	28.023	28.1866
Kinesin-like protein;Kinesin-like protein KIF2A	Kif2a	F8VQ42;E0CZ72;P28740	24.33	NaN	NaN	NaN	NaN	NaN	NaN	NaN	23.6191	24.0561	NaN	23.9634	23.8415	23.9427	23.5585	NaN	NaN	24.8195	24.1517
Serine/threonine-protein phosphatase;Serine/threonine-protein phosphatase 2B catalytic subunit beta isoform;Serine/threonine-protein phosphatase 2B catalytic subunit alpha isoform	Ppp3cb;Ppp3ca	E9Q6P2;G3X8U7;E0CZ78;P48453;Q3UXV4;B2RRX2;P63328	25.0069	24.9552	25.341	25.1997	25.0535	24.6305	24.7712	24.6135	24.9752	24.5612	24.8587	24.8817	24.6443	24.1654	24.6414	NaN	26.3455	25.3457	25.5996
NEDD8-activating enzyme E1 regulatory subunit	Nae1	Q3TS59;E0CZE0;Q3UK27;Q8VBW6	25.9046	24.3623	25.9436	NaN	25.6016	25.2379	25.0631	NaN	26.0357	25.3834	NaN	25.4477	25.0399	NaN	23.208	NaN	25.7601	NaN	25.4777
Anion exchange protein;Electrogenic sodium bicarbonate cotransporter 1	Slc4a4	E3VWA1;E1AWU4;A7E1Z5;O88343;A2VDF7;E9Q8N8	NaN	NaN	NaN	NaN	NaN	24.3039	NaN	NaN	NaN	NaN	NaN	NaN	24.137	23.1111	NaN	NaN	NaN	NaN	NaN
Dynamin-1-like protein	Dnm1l	E9PUD2;Q8K1M6;Q3U4P3;A0A2U3TZ67	27.1729	27.4566	26.4721	26.9122	27.0115	27.0571	26.7557	27.7007	27.0858	27.2399	26.953	27.0629	26.7339	26.7922	26.8309	26.5952	27.472	27.001	26.7836
Rho guanine nucleotide exchange factor 1	Arhgef1	E9PUF7;Q6KAM6;Q61210;F6ZN61	27.7446	27.3982	28.1217	27.9696	27.6321	27.2797	27.5882	27.2953	27.413	27.3979	27.4302	27.1969	27.4215	26.8584	26.8726	27.2176	28.0582	27.4999	27.2818
Cullin-5	Cul5	E9Q6Z0;Q2M4H5;E9PV12;G3X914;Q9D5V5;Q8BYN6	24.3531	24.9421	23.9265	24.3627	24.6076	23.6902	NaN	NaN	24.4313	23.9949	NaN	NaN	23.823	NaN	NaN	NaN	25.0653	24.59	23.9164
Fibrinogen alpha chain;Fibrinopeptide A;Fibrinogen alpha chain	Fga	E9PV24	29.9874	30.3771	30.2087	30.5782	30.1292	30.3225	30.8125	30.3755	30.9933	30.0955	30.1986	30.4035	30.4122	30.2779	30.2245	29.9603	29.9979	29.6859	29.8209
Carboxylic ester hydrolase	Ces2g	E9PV38;Q8R097	25.2251	26.58	25.2512	24.9124	25.1091	26.0573	NaN	26.6248	24.9897	25.1002	26.5188	26.2754	24.7412	25.2032	25.1511	NaN	26.7358	26.1385	26.4759
ATPase inhibitor, mitochondrial	Atpif1	E9PV44;O35143	24.6604	26.8837	25.7935	24.8227	25.2045	26.2328	26.2621	24.876	25.2216	24.8305	25.3067	NaN	26.3789	NaN	25.7106	26.4171	24.202	24.3487	24.9285
Interferon-induced protein with tetratricopeptide repeats 3	Ifit3;I830012O16Rik	Q5FW82;Q4FJY6;E9PV48;Q64345;Q8BPC3;Q3UAB1	25.3123	NaN	NaN	23.9143	24.4377	NaN	24.3598	NaN	24.7253	24.5376	24.4903	24.7783	24.4429	25.0337	25.0843	NaN	NaN	NaN	NaN
	Gcn1l1	Q3UHQ5;E9PVA8;Q8CHH7;Q6PGM5;Q8BIX2	27.2989	27.5461	27.0439	27.7765	27.6422	27.4769	27.3105	27.9807	27.8936	28.0253	26.8168	27.2629	26.7932	27.929	27.7284	26.1684	27.9055	27.7956	27.4033
Synaptojanin-2-binding protein	Gm20498;Synj2bp	Q6Y642;Q3UFD0;E9PVN6;Q9D6K5	24.0683	24.2333	NaN	NaN	NaN	NaN	NaN	NaN	NaN	NaN	NaN	24.3665	NaN	NaN	NaN	NaN	NaN	24.742	24.387
PCTP-like protein	Stard10	Q0VG22;Q52LA1;E9PVP0;Q5RL65;Q6PDD6;Q66JR2;Q9JMD3;G3UW37;G3UY87;G3UY59	24.9927	26.2785	25.4404	25.2548	26.6126	NaN	25.5166	25.9601	25.593	NaN	25.5995	NaN	26.2391	25.789	26.0968	NaN	26.6237	NaN	26.7068
Mannose-P-dolichol utilization defect 1 protein	Mpdu1	E9PVP3;Q5F2B1;F6XX36;Q8C9V6;Q8R0J2;Q9R0Q9;F6ZGG4	23.5763	23.1592	23.286	22.5188	23.2368	23.9446	NaN	23.3856	23.8864	24.4985	24.2104	24.1329	24.0432	24.4756	23.9381	NaN	23.9697	24.3397	23.5237
Unconventional myosin-VI	Myo6	E9Q175;E9Q3L1;E9PVU0;E9Q174;V9GXM4;V9GX76;B2RWR8;Q64331;Q8BK95	22.9029	24.4263	23.3184	21.9824	22.0354	NaN	24.4518	22.4122	23.1635	22.9019	NaN	NaN	22.1304	22.7196	22.8298	NaN	23.3477	22.9419	23.1496
	Mki67	E9PVX6	NaN	24.8741	24.0181	NaN	24.5406	24.8816	24.0609	24.4923	24.4748	NaN	NaN	NaN	24.1895	24.146	23.7642	NaN	NaN	25.4482	25.5317
Casein kinase I isoform alpha	Csnk1a1	Q6PJ87;Q3U844;H7BXB1;E9Q4G7;Q3U772;E9PWB2;Q8BK63;Q3TVX1;E9Q2U6;E9Q3W1	23.9439	24.4601	24.0083	24.3384	NaN	24.0383	NaN	24.3288	24.4007	24.913	23.966	24.4034	24.5898	24.196	24.2493	NaN	NaN	NaN	NaN
	Col6a3	E9PWQ3;J3QQ16;A0A087WS16;O88493;D3YWD1;Q9Z0I9	28.8604	29.3665	28.9827	28.8901	29.1433	28.9469	28.936	29.1528	28.643	28.7433	28.7161	28.67	28.6011	28.8026	28.9927	28.1166	30.4217	30.1385	29.8097
Torsin-1A-interacting protein 1	Tor1aip1	E9PWW2;Q921T2	26.5581	25.7656	25.8995	26.7259	25.9795	25.6631	26.1626	25.8402	26.2085	26.6734	26.2298	26.2472	25.8188	25.9572	26.1318	NaN	26.3271	25.7985	25.7139
Phenylalanine--tRNA ligase alpha subunit	Farsa	E9PWY9;Q8C0C7;Q8BJG2;Q8BXN0;Q4FJQ2;Q3U0Y9	26.7494	26.7962	27.1807	26.9631	27.1399	26.7019	26.7867	27.4228	26.9181	27.335	26.8473	26.9281	26.9263	26.8291	27.253	26.9412	27.866	27.3032	27.3745
Proto-oncogene vav	Vav1	E9PXI0;Q3U9E2;Q3U8U1;Q3U670;Q3U4K7;Q3TXC4;P27870;Q8VDU4;Q3UAV5;Q3UAH3;Q3UAG9	26.4024	26.2291	26.5681	26.5777	26.3189	26.4066	26.5364	26.4469	26.2622	26.5694	25.9027	26.6947	25.908	25.1776	25.6347	26.2126	25.9478	26.2722	26.0554
Ubiquitin carboxyl-terminal hydrolase;Ubiquitin carboxyl-terminal hydrolase 7	Usp7	F8VPX1;E9PXY8;Q6A4J8	26.5865	26.3902	26.4464	25.9905	26.2302	26.289	26.0744	26.1731	26.381	27.0534	26.7783	26.7221	25.9227	26.0939	26.2194	NaN	25.7311	26.7125	25.8788
Integrin alpha-D	Itgad	H3BKX8;Q3U171;E9PXZ7;Q3V0T4	24.543	25.6614	26.8935	25.6242	25.5166	24.8716	25.4516	25.8519	25.6295	25.808	25.8738	25.2072	26.3451	25.0753	25.1632	NaN	26.0763	26.2238	26.2664
Mitochondrial glutamate carrier 1	Slc25a22	E9PY45;Q9D6M3;E9PV90	NaN	26.2627	NaN	24.9556	25.4195	24.7587	NaN	24.9685	24.6498	24.768	NaN	NaN	NaN	24.884	NaN	NaN	NaN	NaN	NaN
Cytosolic acyl coenzyme A thioester hydrolase	Acot7	E9PYH2;Q91V12	25.3785	25.1018	25.321	25.3045	25.1609	24.9398	25.4559	NaN	25.5381	25.0675	25.0203	25.6349	25.1819	24.9022	25.0309	NaN	NaN	25.4157	25.0351
Ubiquitin carboxyl-terminal hydrolase;Ubiquitin carboxyl-terminal hydrolase 14	Usp14	Q80UN0;E9PYI8;Q9JMA1	26.3033	26.9415	26.4485	26.6765	26.0548	26.2086	26.3252	26.1141	26.8906	26.8252	26.7425	26.4074	26.7348	26.1598	27.0087	25.5549	27.7333	27.0029	27.3686
Protein unc-93 homolog B1	Unc93b1	E9Q8P6;E9PYK0;Q8VCW4;A0A494BBK7	24.3436	24.1708	24.3993	24.5734	24.2586	NaN	23.4269	23.9964	23.5099	25.4355	NaN	25.0871	23.0124	NaN	22.6794	NaN	NaN	NaN	23.2046
	Arhgap4;mKIAA0131	E9PYS6;Q8VHL8;Q80Z68;Q6ZQI7;Q32MS4;B1AUY2;Q3TE27;B1AUX5;B1AUY3;Q8BM00;E9Q4R3	25.5113	24.9975	25.2501	25.3349	24.8772	25.1448	25.5442	25.2559	25.5324	24.9248	25.4107	25.0536	24.688	24.2761	23.4206	NaN	24.9298	24.5387	24.6949
Atlastin-3	Atl3	E9PYT3;Q91YH5;A0A494BAX8	27.3084	27.0189	27.4195	27.1114	27.2529	27.2227	26.8628	27.9726	27.2315	27.7619	27.4825	27.1864	27.3574	26.7836	26.3256	27.3969	26.3538	26.8018	26.7371
	Hspg2	E9PZ16;B1B0C7;Q3UHH3	28.2327	28.0797	28.5856	28.3584	28.219	28.2532	28.5424	28.1056	28.2484	27.9264	27.898	28.1233	28.2747	28.0127	27.6921	27.9533	28.2425	28.1277	28.1552
Ceruloplasmin	Cp	G3X9T8;G3X8Q5;E9PZD8;Q61147	26.4913	26.416	26.8486	26.8507	26.8461	26.7052	26.5862	27.465	26.9826	27.2053	26.8792	27.3018	27.0322	27.1021	27.1261	26.5179	27.3644	27.3028	26.7535
Nucleoside diphosphate kinase;Nucleoside diphosphate kinase B	Gm20390;Nme2	E9PZF0;Q5NC82;Q01768;B0LAA8;Q8R4B4	30.8831	30.9957	30.7916	30.9136	30.9176	30.8079	30.9415	30.4975	31.0083	30.6797	30.8278	30.6877	31.0131	31.6115	31.3752	30.6875	30.0333	30.7886	30.4334
Acidic leucine-rich nuclear phosphoprotein 32 family member E	Anp32e	E9Q5H2;E9PZF5;P97822	27.5754	27.4964	27.2471	27.8151	27.4155	27.4619	27.7128	27.7909	27.83	27.4452	27.6219	27.6991	27.2977	27.4096	27.567	26.9609	27.2042	27.9324	28.0156
	Gm20425	E9Q035	31.4333	31.4712	30.9967	31.4625	31.1806	31.2881	31.443	31.1751	31.6108	31.1745	31.3013	31.3156	31.5376	31.4695	31.4804	31.3327	31.34	31.436	31.3367
Transforming growth factor beta-1-induced transcript 1 protein	Tgfb1i1	E9Q1D5;Q62219	NaN	NaN	NaN	NaN	23.1236	23.1532	NaN	23.6156	24.0717	NaN	NaN	NaN	NaN	NaN	NaN	NaN	NaN	NaN	NaN
Septin-7	2007-09-01	Q5DTS3;Q8C2A3;Q3UNN1;E9Q9F5;E9Q1G8;O55131;Q3UGE0	28.3765	28.2717	28.8564	28.5085	28.4498	28.3445	28.7906	28.7093	28.4592	28.6626	28.5122	28.6782	28.5742	28.4149	28.3859	27.7962	28.6771	28.5142	28.5226
Protein-tyrosine kinase 2-beta	Ptk2b	Q8C2G0;E9Q2A6;Q3UDE9;K7QD41;Q9QVP9	26.0302	25.8669	25.5592	24.9461	25.789	25.1349	25.8389	25.7019	25.2101	25.5949	25.3549	25.5742	25.5695	24.8506	25.3827	NaN	26.2752	25.4141	NaN
General transcription factor 3C polypeptide 4	Gtf3c4	Q3UJL1;E9Q2B0;Q501L4;Q3UAY3;Q8BMQ2	21.4564	NaN	22.0088	NaN	NaN	NaN	NaN	NaN	22.7185	NaN	NaN	23.1393	22.0209	21.0591	NaN	NaN	NaN	NaN	NaN
	Gm15800	E9Q2E4;Q8BRI0;Q6GQX8	27.6818	27.229	28.0139	NaN	NaN	27.8851	28.304	27.5581	27.4644	27.9967	27.5948	27.9871	28.1176	27.9657	NaN	27.8078	NaN	NaN	NaN
	Wdfy4	E9Q2M9;E9PV60	28.5744	27.9563	28.3115	27.9136	27.8412	27.8166	28.0044	28.1794	28.0249	28.2969	27.8239	28.1617	27.4841	27.0068	27.0737	26.8303	28.2525	27.5378	27.914
	Tnxb;Tnx	Q3V5L4;E9Q2T3;O35452;O54796	25.3915	25.5616	25.1616	25.2296	25.1678	25.0054	25.7096	25.5656	25.3074	25.7668	25.1788	25.8718	25.3576	24.9001	24.5072	NaN	26.385	25.2365	25.3276
	Cenpf	Q155P7;E9Q3P4;Q8C0X4;E9PY14;Q9QZ84	NaN	26.3458	NaN	26.2818	26.5149	26.4444	26.4429	25.6492	26.0702	26.2705	26.4242	NaN	NaN	27.2661	26.5831	NaN	25.2636	25.8786	25.2618
Major vault protein	Mvp	Q3THX5;E9Q3X0;Q8C2S9;Q9EQK5;Q3U7S9	28.2863	27.2781	27.4205	27.4557	27.333	28.0462	27.7545	27.6179	27.906	28.0082	27.0515	27.7163	27.6875	27.0569	26.942	NaN	28.0238	27.721	27.5716
Hexokinase;Hexokinase-3	Hk3	Q3TCB2;E9Q3Z4;Q08EC2;E9Q8S8;Q3TVQ4;Q3TQE0;Q3TBG9;Q149C8;Q3TRM8	25.8224	25.2925	26.0529	25.406	25.7604	25.3379	25.4056	26.1658	25.4211	25.9089	25.5924	25.8995	25.61	24.9174	25.2284	24.9263	NaN	25.988	25.2891
Tropomyosin alpha-1 chain	Tpm1	Q564G1;E9Q450;F8WID5;E9Q452;Q8BSH3;Q8BP43;Q545Y3;E9Q454;P58771;E9Q448;B7ZNL3;A0A2R2Y2P8;S4R2U0	26.8649	27.1675	26.6788	27.256	27.4737	27.4019	28.2015	27.1647	27.6221	26.9633	27.297	27.3406	27.4585	26.8608	27.4904	NaN	25.9852	25.8541	26.1999
Serine/threonine-protein phosphatase 4 regulatory subunit 3A	Smek1	E9Q481;Q6P2K6	23.441	NaN	NaN	23.5987	NaN	23.7228	NaN	NaN	24.77	23.6657	NaN	23.6729	23.5442	23.22	23.2843	NaN	NaN	NaN	NaN
Hormone-sensitive lipase	Lipe	Q9CTW2;E9Q4M2;P54310;A0A0U1RNR0	24.6164	NaN	NaN	23.1109	23.2624	NaN	23.0763	NaN	NaN	NaN	NaN	NaN	NaN	NaN	NaN	NaN	NaN	NaN	NaN
Cullin-3	Cul3;mKIAA0617	E9Q4T8;Q6ZQ84;Q9JLV5	25.4227	25.1669	25.0444	24.342	24.889	24.8348	24.362	25.6922	24.0482	25.0508	25.2601	24.7203	24.2498	25.2794	24.5676	NaN	24.3207	25.3179	24.7112
Nuclear pore complex protein Nup107	Nup107	Q3TT06;E9Q4V9;Q569X8;Q8BH74	24.094	23.7658	NaN	23.966	23.8689	24.0478	24.1926	23.7897	24.5871	24.3744	24.1255	24.1834	23.665	NaN	23.7507	NaN	24.0613	23.8515	NaN
Pyruvate kinase	Pklr	Q3UEH4;E9Q509;Q3UEI4	27.9264	28.1984	25.2176	27.3281	27.8788	27.5008	27.2026	27.5216	27.6442	28.0686	27.8744	28.0199	27.6523	27.6976	27.9108	28.6632	27.9279	28.0045	27.9592
Unconventional myosin-Ib	Myo1b	Q3UEQ4;Q3TTZ3;E9QNH6;E9Q580;Q7TQD7;P46735	NaN	NaN	NaN	NaN	NaN	NaN	NaN	NaN	25.2291	NaN	NaN	NaN	NaN	NaN	NaN	NaN	NaN	NaN	NaN
Dynactin subunit 1	Dctn1	Q3TB96;Q3T9V8;E9Q586;D3YX34;Q6NZM3;E9Q3M3;O08788	25.4435	25.5031	25.9064	25.1631	25.223	24.7357	24.449	25.3693	25.1731	25.2561	25.3186	24.7084	25.2686	24.6542	24.815	NaN	NaN	NaN	NaN
	Ahnak	E9Q616;Q6UL10	27.9129	27.501	28.1207	28.0985	28.0453	27.8935	28.7565	27.8972	28.2138	27.2431	27.8667	27.5386	28.1181	26.9722	27.3285	27.1785	26.424	27.5656	27.2278
Putative RNA-binding protein Luc7-like 2	Luc7l2	E9Q715;Q3U5L2;Q05CX5;Q3UGK2;Q3UZ17;Q7TNC4	26.194	26.1146	25.6523	26.5424	26.1342	26.2772	25.898	25.2598	25.4279	25.3404	24.8389	25.2716	25.4781	NaN	25.4605	NaN	26.3117	26.7397	26.0556
Kinesin light chain 1	Klc1	Q7M703;Q5UE59;Q7M702;Q7M6Z8;Q7M701;Q7M6Z7;E9Q7C9;Q7M6Z9;Q7TNF4;Q7M700;Q8CD76;Q7M6Z6;O88447	24.084	23.865	NaN	22.8577	23.5045	24.0021	NaN	NaN	23.4969	24.4963	23.4044	24.4727	23.8372	24.1377	23.84	NaN	NaN	NaN	NaN
	Numa1	E9Q7G0;A0A1B0GSW3	27.267	27.1171	27.151	26.8417	26.712	26.8747	26.431	26.7967	27.0053	26.8346	26.7735	26.679	26.9681	26.8669	26.35	26.4119	26.6292	26.8588	26.5049
Guanylate kinase	Guk1	Q564F2;E9Q7K1;Q564G0;Q64520	NaN	NaN	NaN	NaN	NaN	NaN	NaN	NaN	NaN	NaN	NaN	NaN	NaN	24.3409	NaN	NaN	NaN	24.8979	NaN
MICOS complex subunit Mic60	Immt	E9Q800;Q8CAQ8;Q3TEY5;Q3U7N2;Q3TQL4;Q3TVZ5;Q2YDW0;E9QAY6;A0A0U1RP81	28.5969	28.7836	28.2665	28.8796	28.607	28.4846	29.0656	28.4134	29.005	28.4445	28.3583	28.5825	28.4118	28.5379	28.4861	26.6661	28.2781	28.3106	28.3897
	Rap1gds1	Q3TU36;Q3TPS9;Q3TA69;E9Q912;Q8BKH0;A0A0G2JGC8;E9Q6Q4;Q3TLU4;I6L967	25.7636	25.4192	26.0443	26.3838	26.1733	25.781	26.3071	25.7535	26.2486	26.1176	25.8757	25.8521	25.5057	25.2842	25.8938	27.0338	26.5374	26.0578	26.1852
	Cald1	Q8VCQ8;E9QA16;S4R1T7;E9Q0M9;D3Z6I7;E9QA15;Q3UGC3	27.7772	27.9074	28.0815	28.7454	28.2411	28.2901	29.0205	28.0703	28.0703	27.8155	28.1468	28.1205	28.1943	27.6606	27.8991	NaN	28.1206	27.6975	28.4753
Rho GTPase-activating protein 17	Arhgap17	E9QAJ9;Q3UIA2	25.0644	24.8951	24.4239	24.447	24.5188	24.318	24.5252	24.7324	24.4916	NaN	24.9333	24.6808	24.167	24.2569	24.2429	NaN	24.7708	24.075	NaN
Chromodomain-helicase-DNA-binding protein 4	Chd4	E9QAS4;E9QAS5;Q5DTP7;Q6PDQ2	26.3094	26.461	26.5982	26.2369	27.1219	26.7647	26.4746	26.711	26.5422	27.4216	26.9391	26.9053	26.582	26.753	26.3304	NaN	27.4658	26.7667	27.1098
Methionine--tRNA ligase, cytoplasmic	Mars	E9QB02;Q68FL6	25.5962	25.4013	25.685	25.1265	25.7006	25.4595	25.6488	25.332	25.5895	25.2826	25.6257	25.2689	25.0552	25.3089	25.7644	NaN	25.6965	26.0263	25.7616
Echinoderm microtubule-associated protein-like 2	Eml2	E9QK48;Q7TNG5;D6RGM3	NaN	26.5829	NaN	26.8467	27.1963	NaN	25.6701	NaN	25.9482	25.954	26.1349	26.6133	27.0195	25.8479	26.324	25.2933	26.4438	25.9552	26.2271
Small subunit processome component 20 homolog	Utp20	E9QK83;Q5XG71	21.4666	21.5135	21.5667	22.4146	21.7573	NaN	NaN	NaN	21.7136	NaN	NaN	21.6501	22.215	NaN	NaN	NaN	NaN	NaN	NaN
Importin-9	Ipo9	E9QKZ2;Q91YE6;Q4G0B8;E0CXB2	26.8386	27.3866	26.754	26.0524	26.963	26.6327	26.2025	26.6457	26.5609	26.3228	26.6168	26.4358	26.2001	25.5223	25.9169	NaN	27.437	26.7874	26.9068
Inverted formin-2	Inf2	E9QLA5;Q0GNC1;A0A1Y7VM80	22.789	23.0848	25.2643	23.4192	24.6261	23.5673	23.3235	23.8588	22.8135	23.6487	23.2988	25.3599	22.1059	24.6149	22.2156	NaN	24.2125	25.1199	25.3658
Dynamin-3	Dnm3	Q8BUT2;E9QLL2;Q8BZ98	NaN	NaN	NaN	NaN	24.101	NaN	24.2703	24.1865	NaN	NaN	NaN	NaN	NaN	NaN	NaN	NaN	NaN	NaN	NaN
Hydroxypyruvate isomerase	Hyi	E9QLT0;Z4YKI7	25.3701	25.524	NaN	25.4017	25.4202	25.1742	25.8426	25.4122	25.5768	25.4863	26.1357	25.2661	25.3115	25.7295	25.77	25.4227	25.6435	25.564	25.8035
UPF0317 protein C14orf159 homolog, mitochondrial	9030617O03Rik	E9QMK9;Q8BH86;Q3U7K4	24.7028	NaN	24.7706	25.3375	NaN	NaN	NaN	24.926	NaN	NaN	NaN	24.345	NaN	24.2419	24.5397	NaN	NaN	25.0569	NaN
Receptor protein-tyrosine kinase;Platelet-derived growth factor receptor beta	Pdgfrb	Q3TZ27;Q003I5;Q7TMR8;E9QPE2;Q3UYC9;E9QN12;P05622	NaN	NaN	NaN	NaN	24.7659	24.9992	24.7517	24.4678	NaN	NaN	NaN	NaN	NaN	NaN	NaN	NaN	NaN	NaN	NaN
Probable 28S rRNA (cytosine-C(5))-methyltransferase	Nop2	E9QN31;Q922K7;Q99KC3	24.2471	NaN	24.7688	24.328	NaN	NaN	NaN	NaN	24.5273	24.4603	24.5191	24.4687	NaN	NaN	NaN	NaN	NaN	NaN	NaN
D-2-hydroxyglutarate dehydrogenase, mitochondrial	D2hgdh	E9QN44;Q8CIM3	NaN	NaN	NaN	NaN	NaN	NaN	NaN	NaN	NaN	NaN	NaN	NaN	NaN	NaN	NaN	NaN	NaN	NaN	NaN
Acyl-CoA-binding domain-containing protein 5	Acbd5	E9QNH7;Q5CZX6;Q5XG73	NaN	NaN	NaN	NaN	NaN	NaN	NaN	NaN	NaN	NaN	NaN	NaN	NaN	NaN	NaN	NaN	NaN	NaN	NaN
Sulfotransferase;Sulfotransferase 1A1	Sult1a1	E9QNL5;Q9R1S5;Q91W19;P52840;D3Z2P8	NaN	NaN	NaN	NaN	NaN	NaN	NaN	NaN	NaN	NaN	NaN	NaN	NaN	NaN	NaN	NaN	NaN	NaN	24.9372
Platelet-activating factor acetylhydrolase 2, cytoplasmic	Pafah2	Q3UNQ4;Q3U0K4;E9QNW6;Q8VDG7	NaN	NaN	NaN	NaN	NaN	NaN	NaN	NaN	23.0391	NaN	NaN	NaN	NaN	NaN	23.4103	NaN	NaN	NaN	NaN
EH domain-binding protein 1-like protein 1	Ehbp1l1	E9QP49;A0A494B9G7;G5E8Y6;A0A494BA91;Q99MS7	25.0691	NaN	NaN	26.2003	25.0645	25.8606	25.3888	NaN	NaN	NaN	NaN	25.3331	25.0506	25.0659	NaN	NaN	NaN	NaN	NaN
Pyruvate carboxylase	Pcx	G5E8R3;Q3T9S7;E9QPD7;Q3TCQ3;Q62043;Q8BP54	NaN	NaN	NaN	NaN	NaN	NaN	24.6278	NaN	NaN	NaN	NaN	NaN	NaN	NaN	NaN	NaN	NaN	NaN	NaN
Sister chromatid cohesion protein PDS5 homolog A	Pds5a	E9QPI5;Q6A026;Q8VDS0	25.4482	25.1551	25.3269	25.0763	25.9144	25.3325	25.9507	25.9254	25.8326	26.5394	25.1411	25.4851	25.3548	24.8576	24.8965	NaN	26.3632	26.0046	25.9203
von Willebrand factor;von Willebrand antigen 2	Vwf	Q2I0J8;Q2I0J7;E9QPU1;Q8CIZ8	25.6766	26.1861	26.7141	26.6768	26.4903	26.8104	26.6958	27.0175	27.0103	26.3327	26.3375	26.3599	25.8176	25.8623	25.8099	26.6245	27.3054	26.9697	26.4449
Collagen alpha-1(XVIII) chain;Endostatin	Col18a1	E9QPX1;P39061	25.065	NaN	24.8534	24.6761	NaN	NaN	24.7381	25.5985	24.1735	25.1963	25.5424	NaN	24.3799	24.6525	NaN	NaN	NaN	25.1431	25.2367
NADH dehydrogenase [ubiquinone] iron-sulfur protein 4, mitochondrial	Ndufs4	Q923F9;E9QPX3;Q9CXZ1	NaN	NaN	24.744	NaN	NaN	26.4887	NaN	NaN	25.8211	NaN	NaN	NaN	NaN	NaN	25.0502	NaN	NaN	25.1256	25.3518
NADH-cytochrome b5 reductase;NADH-cytochrome b5 reductase 3;NADH-cytochrome b5 reductase 3 membrane-bound form;NADH-cytochrome b5 reductase 3 soluble form	Cyb5r3	Q9CY59;F2Z456;Q9DCN2;A0A0A0MQM3	28.677	28.9388	28.9518	28.9976	28.9805	29.0215	29.2656	29.6299	29.3248	28.2832	29.1314	28.5619	29.1098	28.8433	29.0519	28.0704	29.1962	29.1846	28.6186
C-type lectin domain family 2 member D;C-type lectin domain family 2 member G	Clec2d;Clrh;Clec2g;Clec2j	F5BFH0;Q91V08;Q1AFZ1;G3EZR8;F5CSM6;I1W6W0;A0A0N4SUR3;F5CSM7;I1W6W7;Q9D676	25.6234	24.6116	24.9891	24.867	24.8237	24.2953	24.6357	24.9903	25.1357	NaN	24.4361	24.7576	25.0518	24.927	24.8012	NaN	NaN	24.0045	23.8411
	Taf15	F6QCI0;Q3TLE4;Q8BQ46	NaN	26.0117	26.0905	NaN	26.1577	NaN	25.4695	25.9337	25.5731	25.8521	26.1252	25.9662	25.416	25.1694	26.2286	26.0093	26.2481	26.8753	26.5865
Probable ATP-dependent RNA helicase DDX47	Ddx47	F6QKD2;Q4VBG1;Q9CWX9;A0A0N4SVT1;A0A0N4SWC5	25.3832	25.1377	23.8271	24.3508	25.0106	24.0807	25.4215	25.8081	24.546	25.4047	24.9396	25.9369	25.4159	24.4836	24.3026	NaN	25.0236	24.5262	24.4747
Ribonuclease;Ribonuclease H2 subunit A	Rnaseh2a	Q05C51;F6RP29;Q9CWY8	22.5761	23.5736	NaN	NaN	NaN	NaN	NaN	NaN	NaN	22.4536	22.7381	22.3405	NaN	21.6421	22.0176	NaN	22.8216	NaN	21.7741
Insulin-degrading enzyme	Ide	F6RPJ9;Q8CGB9;Q9JHR7	26.0702	25.7261	25.537	25.5541	25.7985	26.1996	26.0754	25.8207	26.0278	26.4932	25.7575	25.8895	25.6577	25.6857	26.3428	NaN	25.6585	26.0071	25.7941
Ubiquinone biosynthesis protein COQ9, mitochondrial	Coq9	F6SFF5;Q8K1Z0	NaN	NaN	NaN	NaN	NaN	NaN	NaN	NaN	NaN	NaN	NaN	NaN	24.2947	24.1817	24.7154	NaN	25.5915	NaN	NaN
SWI/SNF-related matrix-associated actin-dependent regulator of chromatin subfamily B member 1	Smarcb1	F6U415;Q9JJD1;Q9ESU0;Q3UDA4;Q9ESU1;Q6ZWP4;Q9Z0H3	25.5006	24.8594	24.825	25.1108	NaN	NaN	NaN	24.8094	NaN	NaN	NaN	NaN	NaN	NaN	NaN	NaN	NaN	NaN	NaN
Putative N-acetylglucosamine-6-phosphate deacetylase	Amdhd2	F7CUP3;F6UP77;Q8JZV7	NaN	NaN	NaN	NaN	NaN	NaN	NaN	NaN	NaN	NaN	NaN	NaN	NaN	NaN	NaN	NaN	NaN	NaN	24.8194
Thioredoxin-related transmembrane protein 1	Tmx1	F6V084;Q8VBT0	NaN	NaN	24.9784	NaN	NaN	NaN	NaN	NaN	NaN	NaN	25.0232	24.9893	NaN	25.0545	26.006	NaN	NaN	NaN	NaN
Epidermal growth factor receptor substrate 15	Eps15	F6W2Q5;Q5JC28;Q80ZL3;H3BK65;P42567	26.2474	25.7686	25.8017	25.3203	25.6842	25.6495	25.691	25.9366	25.2345	26.0452	25.8433	25.4431	25.6207	25.2375	25.1009	26.3456	25.9228	26.0696	25.9327
Rho guanine nucleotide exchange factor 6	Arhgef6	F6WMJ3;Q8K4I3;A2AFJ8	26.2942	25.6124	25.9133	25.7486	26.0287	26.0767	25.9841	25.4615	26.1334	26.1077	25.7775	25.3653	25.27	24.6872	25.274	NaN	25.4538	26.5996	25.4502
Cathepsin S	Ctss	Q3UBR4;Q99M14;F6WR04;Q8BSZ5;Q3UD32;O70370;Q3U5K1	28.0224	27.7108	28.0612	28.0832	27.8489	27.7239	27.8525	27.9761	27.6358	28.1195	28.1217	27.92	27.9587	27.4458	27.6232	27.0303	27.7847	28.4722	28.0518
40S ribosomal protein S18	Rps18;Gm10260	Q561N5;F6YVP7;P62270;Q3TW65;A0A1Y7VKY1;S4R1N6	30.0139	30.0982	30.1878	29.9214	30.0367	30.0744	29.7417	30.7304	30.072	30.0911	30.2967	29.9523	30.0493	30.7952	31.0837	30.1855	30.391	31.1077	31.3283
Acyl carrier protein;Acyl carrier protein, mitochondrial	Ndufab1	F6ZFT1;F8WJ64;Q569N0;Q3TJG2;Q9CR21	NaN	NaN	NaN	NaN	NaN	NaN	NaN	25.2323	NaN	NaN	24.2207	NaN	24.9724	NaN	NaN	NaN	NaN	23.6125	NaN
1,4-alpha-glucan-branching enzyme	Gbe1	F6ZHD8;Q9D6Y9;Q8C7E6;G3UW30	NaN	24.3396	24.6971	NaN	NaN	23.7103	NaN	26.2855	24.8321	25.2607	25.0803	25.4677	24.9151	24.6971	24.7089	NaN	25.3078	25.4622	25.0739
40S ribosomal protein S12	Rps12	Q6ZWZ6;F7AEH4;P63323;A0A1W2P7A1	29.0313	29.2576	28.5473	28.744	28.7903	29.2539	28.8671	28.4039	29.22	28.504	28.7953	28.7905	28.9835	29.2703	29.7003	29.3077	28.8541	29.752	29.4069
Metaxin-1	Mtx1	G3XA66;Q8R5C0;F7C846;P47802;G3UXX9;D3Z3F4;G3XA75;D3YVW0	NaN	NaN	NaN	NaN	NaN	NaN	NaN	NaN	23.8544	NaN	NaN	NaN	NaN	NaN	NaN	NaN	NaN	NaN	NaN
	Agl	F8VPN4;A0A0G2JGI9;F6XXE6	NaN	NaN	NaN	NaN	NaN	NaN	NaN	NaN	NaN	NaN	NaN	NaN	23.6018	NaN	NaN	NaN	NaN	NaN	NaN
FERM, RhoGEF and pleckstrin domain-containing protein 1	Farp1	F8VPU2;Q3UY58;E9Q805;Q8K2R0	NaN	NaN	NaN	NaN	NaN	NaN	NaN	22.758	NaN	NaN	NaN	NaN	22.5662	NaN	NaN	NaN	NaN	NaN	NaN
	Fryl	F8VQ05	24.2237	24.208	24.2171	23.4422	24.0331	23.4207	23.4253	24.4729	23.7491	24.9902	24.1565	NaN	23.4534	NaN	23.2545	NaN	24.1947	NaN	NaN
Laminin subunit gamma-1	Lamc1	F8VQJ3;P02468;Q3URV4	NaN	NaN	23.0618	NaN	NaN	NaN	NaN	NaN	NaN	24.0326	NaN	23.8856	NaN	23.3869	23.9109	NaN	NaN	NaN	NaN
UPF0160 protein MYG1, mitochondrial	Myg1	F8WGG3;Q8R038;Q9JK81	26.3056	26.0067	26.162	26.3832	26.4339	26.157	26.1965	25.8352	26.5274	25.696	25.7775	25.5893	26.1166	25.8352	25.6858	26.6725	26.8202	26.4181	25.9362
Adenosylhomocysteinase;Putative adenosylhomocysteinase 3	Ahcyl2	F8WGT1;Q68FL4;Q80TQ9;F8WI65;H3BKT5	25.5833	NaN	25.1266	25.1517	25.6184	25.2608	25.4344	24.8922	25.7433	25.4619	25.3567	25.458	25.9254	25.5282	26.1846	26.0058	24.7865	25.5117	24.5903
Neutrophil cytosol factor 1	Ncf1	S4R293;Q7TMH0;Q3U9Y3;Q3UBI5;F8WH69;Q09014;Q3UA02	25.8556	25.3876	25.6361	25.4534	25.4343	25.6691	25.4507	24.9713	25.408	NaN	NaN	25.2036	25.4852	NaN	NaN	NaN	25.8713	25.1305	25.4533
RAC-beta serine/threonine-protein kinase	Akt2	Q8CE74;F8WHG5;Q3TY95;Q60823	23.3988	22.9604	23.1137	23.3331	23.1845	23.2977	23.3149	23.4505	23.0073	23.4188	NaN	23.6564	23.5757	23.5013	23.6621	24.0319	NaN	NaN	NaN
Coatomer subunit alpha;Coatomer subunit alpha;Xenin;Proxenin	Copa	Q8BTF0;F8WHL2;Q8CIE6;Q63ZW9	28.6201	28.4572	28.8604	28.8911	28.8164	28.6713	28.77	28.8746	28.9873	28.7507	28.3025	28.495	28.6969	29.7126	29.5166	28.659	29.2005	29.4844	29.0174
Probable ATP-dependent RNA helicase DDX46	Ddx46	F8WHR6;Q569Z5;Q3UZ56	24.1879	24.4622	24.5916	23.7671	NaN	NaN	NaN	24.3252	NaN	24.447	24.8218	NaN	NaN	24.3178	24.3795	NaN	24.6013	24.4092	25.2751
Sister chromatid cohesion protein PDS5 homolog B	Pds5b	F8WHU5;Q4VA53	27.4608	26.7667	26.9707	26.7184	27.1728	26.7222	27.0172	26.975	26.9736	27.0923	26.1406	27.2178	26.8301	25.6721	25.8351	25.2421	26.4461	27.244	25.8887
Anamorsin	Ciapin1	F8WIK0;Q8WTY4	25.1289	25.4539	NaN	24.294	24.9119	24.5161	24.5702	NaN	24.5751	24.6209	25.4416	25.422	24.3418	24.2058	25.2759	NaN	24.8727	25.1751	24.3227
Cathepsin D	Ctsd	Q3U7I9;F8WIR1;Q3UCD9;Q3U7P0;Q3U651;Q3TXL5;Q3TWR6;Q3TWD0;Q8C243;P18242;F6Y6L6;Q3UCW4;Q3U8W5;Q3TJN3;Q3TWL1;Q3UC89;Q3TIR0;Q3UAQ1;Q8VCK2;A0A1B0GT66	28.7739	28.9551	29.74	29.2509	29.463	29.3043	29.1279	29.106	29.0879	29.0709	29.2767	29.304	29.4974	29.6604	29.6459	29.8215	30.2328	30.6895	30.2894
Dynamin-2	Dnm2	Q3T9X3;F8WIV5;P39054;G3UZZ3	27.7812	27.6956	27.9518	27.9708	27.8631	27.87	27.8583	28.2671	27.6799	28.2657	27.7696	28.2383	28.0352	27.8523	27.7591	26.5082	28.4101	28.5076	28.0067
Ena/VASP-like protein	Evl	F8WJB9;P70429;Q6PB99;E9PVP4;A0A1Y7VJA2	26.4211	26.399	25.5231	25.6768	25.2216	NaN	26.4615	24.9415	25.6452	25.0995	25.7581	25.0249	25.3668	24.8968	25.2481	NaN	NaN	NaN	24.8353
Symplekin	Sympk	Q3U2V0;Q3U2B5;F8WJD4;Q80X82;Q3TN10;Q3TA76	24.4897	24.6017	24.6408	24.1917	24.2528	24.576	24.2874	24.5071	24.7877	25.3198	24.5872	25.1195	24.7818	24.3419	23.8865	NaN	24.2718	24.5304	24.463
Transformer-2 protein homolog beta	Tra2b	F8WJG3;P62996;Q5PR75	27.6531	27.6636	28.1986	28.2697	28.1566	27.7626	27.5852	27.8016	27.9029	28.0766	27.8192	28.0689	27.7077	27.6937	27.7251	26.6234	28.1085	27.7948	27.7347
Hsc70-interacting protein	St13	F8WJK8;Q3U9V1;Q3U8D2;Q3U3N7;Q99L47;E9Q1V0;Q3TGW8	27.3155	27.437	27.1659	27.4904	27.3377	27.3993	27.0671	27.0987	27.1665	26.983	27.3167	27.4425	27.2906	27.5315	27.4368	27.7338	28.072	27.2528	28.3881
Splicing factor 3A subunit 2	Sf3a2	Q7TN25;G3UVU2;Q62203;D3YW09	25.7523	25.6264	25.4927	26.2645	25.0726	25.1693	25.3888	25.637	25.4212	25.083	25.5188	25.7898	25.7061	25.238	25.5489	NaN	26.3552	25.3456	25.3453
Splicing factor U2AF 35 kDa subunit;Splicing factor U2AF 26 kDa subunit	U2af1;U2af1l4	Q14C24;G3UW94;Q9D883;A0A494BA95;A0A494B9X9;E9Q809;A0A494B947;F8WH71;E9Q5Y2;E9PUZ3;E9Q1I7;E9Q5J3;Q8BGJ9	26.1076	26.269	25.9398	25.8098	25.4084	25.9138	25.4914	25.5822	25.4358	25.6833	26.443	26.2516	25.9479	25.856	26.0607	25.151	25.2032	25.9377	25.6242
3-hydroxybutyrate dehydrogenase type 2	Bdh2	G3UWD3;Q8JZV9	NaN	NaN	25.157	NaN	NaN	NaN	NaN	NaN	NaN	NaN	NaN	NaN	NaN	NaN	24.7157	NaN	NaN	26.2216	25.4506
Very-long-chain enoyl-CoA reductase	Tecr	G3UWE1;Q52L67;Q9CY27;Q9CWN2	26.0829	24.9661	23.2536	27.3342	26.3753	26.5419	26.6237	25.7208	25.5255	27.1163	26.712	27.1584	25.7048	NaN	25.6139	NaN	NaN	25.4347	25.7355
Voltage-dependent anion-selective channel protein 2	Vdac2	G3UX26;Q60930;A0A286YCR8;D3YZT5	29.9535	29.7668	29.6057	29.8694	29.6947	29.6331	29.5407	29.7033	30.0404	29.6091	29.7735	29.768	29.7607	29.6992	29.9919	29.5933	29.3363	29.5504	29.9478
Polypyrimidine tract-binding protein 3	Ptbp3	G8JL74;G3UXA6;Q8BHD7;G3UZ01	28.1387	28.3419	28.5223	28.358	27.9037	27.8625	28.056	28.3247	27.4305	28.3891	28.591	27.7145	28.3847	27.5387	27.4135	25.6749	27.8645	28.2645	28.2065
Ribose-phosphate pyrophosphokinase 1	Prps1;Prps1l3	Q3UPD5;Q3TI27;G3UXL2;Q9D7G0;Q3UYQ0	NaN	NaN	NaN	25.3354	25.3606	25.5415	25.3454	25.7928	NaN	NaN	NaN	NaN	NaN	NaN	NaN	NaN	NaN	NaN	NaN
Proteasome activator complex subunit 1	Psme1	G3UXZ5;Q5HZK3;P97371;G3X9K9;G3UXY0;G3UWN9	30.55	30.3245	30.0611	30.3492	30.1708	29.9414	30.3339	30.041	30.0615	29.8788	30.0373	29.8096	29.9111	29.7256	29.8703	29.3388	29.4476	29.5137	29.5013
Polyadenylate-binding protein 2	Pabpn1	G3UY42;Q8CCS6	26.8869	27.1088	27.1581	27.1274	27.2894	26.7213	27.1022	27.3078	26.8586	26.8744	27.0262	26.6915	26.8009	26.6843	26.1971	25.1377	27.3552	27.0962	27.6079
General transcription factor II-I	Gtf2i	G3UYD0;Q3UHU8;Q9ESZ8;G3UYJ6	24.3113	23.9049	24.5031	23.7227	23.8262	24.8869	24.4776	24.6098	NaN	23.7968	24.0922	22.8134	23.7063	23.4399	23.5129	NaN	NaN	22.7046	NaN
	Gm20441	G3UYJ7	27.5382	27.0275	27.3572	27.4921	27.2542	27.2883	27.4696	27.5971	27.6493	27.6937	27.4593	27.4496	27.7444	28.1445	28.0976	27.4964	27.5157	28.1982	27.6172
G-protein-signaling modulator 3	Gpsm3;NG1	G3UYL4;O35443;Q0VGT5;Q3U1Z5	23.7351	22.0663	22.225	22.8344	21.9654	23.6985	22.6296	23.0486	20.5526	22.6	NaN	23.4618	21.3114	NaN	NaN	NaN	NaN	24.1354	23.1181
40S ribosomal protein S28	Rps28	G3UYV7;Q059I1;P62858	27.1264	NaN	27.3771	28.1356	27.8564	27.2415	28.1408	28.3803	NaN	27.0425	26.0184	27.6933	27.9943	27.8995	28.2328	28.1995	28.724	28.7249	28.9085
Receptor expression-enhancing protein	Reep5	Q9CQG4;Q921E4;Q5QGU0;G3X8R0;A0A494BBE3	27.7806	27.9321	27.9937	28.3143	27.9674	28.1308	27.9401	27.6121	28.5216	26.8508	27.015	26.6792	27.3041	27.6596	28.1084	NaN	26.7297	27.7608	27.7093
Carboxypeptidase;Lysosomal protective protein;Lysosomal protective protein 32 kDa chain;Lysosomal protective protein 20 kDa chain	Ctsa	Q9D2D1;Q544R6;G3X8T3;P16675	26.6065	26.217	27.0372	26.4729	26.0574	26.0564	26.2916	26.0821	26.7344	25.8122	26.1384	26.048	26.1777	26.0213	26.1307	NaN	NaN	25.9753	25.825
Serine protease inhibitor A3N	Serpina3n	G3X8T9;Q91WP6	24.279	23.9745	NaN	NaN	NaN	NaN	NaN	25.0833	25.0918	25.2366	24.9204	25.2293	25.3626	25.2575	25.163	NaN	NaN	NaN	NaN
	2210016F16Rik	G3X8U3	26.4174	26.8203	26.233	25.561	25.883	25.7617	25.4823	26.733	25.3605	27.0513	26.9024	27.1795	26.2685	26.1638	26.5921	NaN	26.7029	26.6274	25.9193
Sialoadhesin	Siglec1	G3X8X6;Q62230;H9KUZ3	26.4991	25.9436	26.4961	26.7799	26.111	26.1565	26.7418	25.8131	25.9956	26.6824	25.8724	26.0416	25.8459	25.1471	24.9448	NaN	26.1262	25.5506	25.4886
Vacuolar protein sorting-associated protein 16 homolog	Vps16	Q8BWV2;G3X8X7;Q920Q4;Q8C016	23.8153	23.5746	23.9082	23.1154	23.407	22.9397	22.6504	NaN	22.5487	23.6015	NaN	NaN	23.5477	NaN	23.9274	NaN	NaN	22.8783	NaN
Pyruvate kinase;Pyruvate kinase PKLR	Pklr	G3X925;P53657;A7MCU9	NaN	NaN	NaN	NaN	NaN	NaN	NaN	NaN	22.6746	20.8111	NaN	NaN	20.3129	20.002	NaN	NaN	NaN	NaN	NaN
FACT complex subunit SPT16	Supt16;Supt16h	G3X956;Q920B9	27.7584	27.5898	27.6623	27.5713	27.8238	27.5785	27.5013	27.7058	27.8489	27.945	27.3738	27.6895	27.2948	27.0709	27.2695	NaN	27.4239	27.2594	27.4634
Inter-alpha-trypsin inhibitor heavy chain H2	Itih2	Q8K016;G3X977;Q61703;Q3UEG7	NaN	NaN	NaN	NaN	NaN	NaN	NaN	NaN	NaN	NaN	NaN	NaN	NaN	NaN	24.411	NaN	NaN	24.191	NaN
	Gimap9	Q8BYB6;G3X987	22.2524	22.7025	24.0121	23.2518	23.0935	NaN	21.6481	23.2825	22.1092	23.9761	NaN	23.7203	24.1005	NaN	NaN	NaN	NaN	NaN	NaN
Heterogeneous nuclear ribonucleoprotein D0	Hnrnpd	G5E8G0;G3X9W0;F6ZV59;Q60668;E9Q5B6	30.1804	30.1653	30.1551	30.1799	30.1433	30.2523	30.1388	29.8202	30.29	29.9283	30.1301	30.1029	30.097	29.9886	30.0557	30.0405	30.0032	29.8703	29.957
Apoptotic protease-activating factor 1	Apaf1	G3XA09;Q5DU30;O88879	22.6326	23.0383	22.8481	22.8299	22.3696	23.1087	23.5334	23.859	24.447	23.8236	24.1143	25.8514	23.2323	23.763	22.1822	NaN	NaN	NaN	21.5173
N-acylethanolamine-hydrolyzing acid amidase;N-acylethanolamine-hydrolyzing acid amidase subunit alpha;N-acylethanolamine-hydrolyzing acid amidase subunit beta	Naaa	G3XA18;Q3V023;Q9D7V9;H3BL13	24.981	24.1063	24.6069	24.4063	24.2069	24.3698	24.0456	25.1321	23.8076	25.0494	24.5026	24.6267	24.6269	24.447	24.3728	NaN	25.2544	24.4879	24.7424
Isopentenyl-diphosphate Delta-isomerase 1	Idi1	G3XA48;P58044;H3BLF8	25.7823	25.9775	25.8836	25.8856	NaN	NaN	NaN	NaN	NaN	NaN	25.6923	24.9795	25.7943	25.8347	NaN	NaN	NaN	25.0946	24.718
NADH dehydrogenase [ubiquinone] 1 alpha subcomplex subunit 11	Ndufa11	G5E814;Q9D8B4;A0A3B2W441	23.0129	22.8928	23.4176	22.4274	23.0489	23.4291	NaN	23.5586	23.1242	23.9436	23.5373	NaN	23.3272	23.6277	NaN	NaN	NaN	25.1238	24.5503
Plasma membrane calcium-transporting ATPase 1;Calcium-transporting ATPase	Atp2b1;Atp2b3;Atp2b4	G5E829;Q8K314;Q8C048;F7AAP4;D1FNM8;H2BL43;E9Q828;A2ALL9;Q6Q477;D1FNM9;Q0VF55	24.2604	24.5536	24.1147	24.6724	NaN	25.3751	NaN	NaN	NaN	24.6968	NaN	24.1312	NaN	24.5568	24.2173	NaN	25.2321	24.4894	NaN
Splicing factor 3B subunit 1	Sf3b1	G5E866;Q99NB9;Q3US00	28.3403	28.4495	29.1108	28.6478	29.2599	28.8827	28.3527	29.3125	28.8594	28.5032	28.3959	28.6924	28.6097	27.6986	27.8952	26.4254	28.3201	28.3675	28.2735
Bifunctional polynucleotide phosphatase/kinase;Polynucleotide 3-phosphatase;Polynucleotide 5-hydroxyl-kinase	Pnkp	G5E8N7;Q9JLV6;A0A0J9YVJ6;E9Q9A5;Q3T9F5	26.6716	26.4117	27.1894	26.7514	26.7655	26.1977	27.118	26.4456	26.4349	26.0414	26.9238	26.7388	25.9786	26.3275	26.151	NaN	26.7003	26.0806	25.5755
	Tpm1	G5E8R2;G5E8R1;G5E8R0;E9Q453;E9Q456;E9Q455	23.7753	NaN	NaN	NaN	NaN	23.8276	23.8091	NaN	NaN	23.3695	NaN	NaN	24.0879	23.5598	23.8935	NaN	23.1615	NaN	NaN
Serine/threonine-protein phosphatase 6 regulatory subunit 3	Ppp6r3	G5E8R4;Q922D4	24.4016	25.0365	24.9198	25.3904	25.5419	24.4815	25.0924	25.2454	25.3815	24.5571	24.3187	24.9203	24.7064	24.374	24.4891	NaN	24.69	24.9567	24.4661
UPF0585 protein C16orf13 homolog	0610011F06Rik	G5E8X1;Q9DCS2;E9Q5B2	25.6308	26.8787	NaN	NaN	25.4131	25.7379	NaN	NaN	26.005	26.435	25.26	25.5278	25.452	26.2104	26.4155	NaN	25.1489	26.2118	25.2506
Heterogeneous nuclear ribonucleoprotein L	Hnrnpl	G5E924;Q8R081;Q3UMT7;G3UY38	29.704	29.6853	29.9655	30.1911	29.9266	29.862	29.7095	29.6878	30.1872	29.1512	29.847	29.5574	29.948	29.6111	29.5248	26.9458	30.3146	29.9448	29.8171
Neuroplastin	Nptn	H3BIX4;Z4YLB7;P97300;A0A0A0MQN8;H3BKA7	NaN	NaN	NaN	NaN	NaN	NaN	NaN	NaN	NaN	NaN	NaN	NaN	NaN	NaN	NaN	NaN	NaN	24.6918	24.5598
Syntaxin-5	Stx5a;Stx5	H3BJ02;I1E4X1;Q8K1E0;H3BJE3	NaN	23.0037	23.6739	NaN	NaN	NaN	NaN	NaN	22.8075	NaN	NaN	23.2691	NaN	23.5158	24.5188	NaN	NaN	NaN	23.6095
Cleavage and polyadenylation specificity factor subunit 6	Cpsf6	H3BJ30;H3BJW3;Q6NVF9;H3BKW0	27.0114	26.0553	26.2868	26.5635	26.1708	26.1725	25.7783	26.3534	26.0341	26.5737	26.6292	26.3489	25.7444	24.7958	25.6139	NaN	27.5719	26.4811	25.4127
Tubulointerstitial nephritis antigen-like	Tinagl1	Q4FJX7;H3BJ97;Q99JR5	NaN	24.1522	NaN	NaN	24.0767	24.0694	23.9706	23.8814	NaN	NaN	24.2944	NaN	NaN	24.1069	24.1432	NaN	NaN	23.8583	NaN
Leucine-rich repeat and calponin homology domain-containing protein 4	Lrch4;mFLJ00248	Q8C2M4;H3BLL3;Q921G6;Q6KAP0;H3BIX9	24.5162	24.104	24.6074	NaN	24.2989	24.6816	NaN	25.2415	24.0423	NaN	NaN	24.2317	25.2996	24.2971	23.7858	NaN	25.2883	23.8917	25.0943
Retinol-binding protein 4	Rbp4	Q3TF08;H7BWY6;Q00724	NaN	NaN	24.0518	NaN	NaN	NaN	NaN	NaN	NaN	NaN	NaN	NaN	23.8324	NaN	NaN	NaN	NaN	24.3803	NaN
Carnitine O-acetyltransferase	Crat	H7BX88;P47934;B7ZDD7	23.4307	23.7506	23.0291	23.5503	24.2096	22.9493	23.8528	23.7721	24.2755	24.2314	22.6723	24.388	23.4153	23.7799	22.7091	NaN	24.0825	23.4643	23.8457
Serine/arginine-rich splicing factor 1	Srsf1	H7BX95;Q6PDM2	28.7296	28.5027	28.359	28.6481	28.3785	28.4809	28.3106	28.2815	28.5814	27.9329	29.2473	28.4794	29.0253	28.5486	28.6491	28.1217	28.4178	28.1528	28.0696
Prothrombin;Prothrombin;Activation peptide fragment 1;Activation peptide fragment 2;Thrombin light chain;Thrombin heavy chain	F2	H7BX99;Q3TJ94;P19221	23.9436	23.6736	23.952	24.0012	23.6955	23.833	23.8684	25.0483	24.297	24.042	23.9064	24.1787	NaN	23.9854	24.0158	NaN	NaN	23.7219	23.7154
Protein SON	Son	H9KV02;H9KV01;H9KV15;H9KV00;Q9QX47	23.0685	22.4743	NaN	NaN	NaN	NaN	NaN	NaN	23.7664	NaN	24.1907	24.1177	23.1296	23.153	22.0122	NaN	24.9784	NaN	NaN
ATP-dependent (S)-NAD(P)H-hydrate dehydratase	Carkd	J3QMM7;K3W4M4;Q9CZ42;J3QN06	25.7015	25.0878	24.8387	25.7012	25.2779	25.5664	NaN	26.084	25.9495	25.26	24.9882	24.6403	25.5147	25.8127	25.9102	NaN	27.187	26.5529	26.3988
Adenylosuccinate synthetase isozyme 1	Adssl1	Q3UBP0;J3QN31;P28650	25.3624	24.3343	24.3142	24.3412	23.6661	24.0979	24.0668	24.6116	23.9121	25.0037	24.1706	24.9619	24.0299	23.3827	23.5967	NaN	NaN	23.6079	22.5024
Beta-arrestin-1	Arrb1	J3QNU6;Q8BWG8;E0CY53	25.7037	25.7246	26.3623	25.8368	25.5528	25.5883	25.7946	26.8297	25.0086	26.1368	24.8968	25.0542	25.517	24.8751	24.6648	NaN	25.7349	25.1899	24.9471
DNA (cytosine-5)-methyltransferase;DNA (cytosine-5)-methyltransferase 1	Dnmt1	J3QNW0;Q3UHZ3;Q7TSJ0;P13864	25.2875	24.675	25.1852	25.0335	25.378	25.4935	24.4312	NaN	25.2996	25.7281	25.1817	24.7727	24.3374	24.4114	25.2942	25.8651	25.6807	25.4503	25.3262
Basigin	Bsg	J3QP71;K3W4Q8;O55108;O55107;P18572	26.1915	26.5269	26.3692	26.3908	26.7566	26.3641	26.6661	26.8948	26.5819	25.7365	26.1127	25.8371	26.0579	25.8888	26.1814	25.6337	25.7511	25.8955	25.7692
Interferon-inducible GTPase 1	Irga6;Iigp1	U5NG72;J7NNX8;Q9QZ85	28.8429	26.2453	26.536	27.0418	26.9654	26.4049	26.6472	27.946	27.2602	27.2227	27.0155	27.7505	27.7904	26.8679	26.9472	NaN	NaN	NaN	NaN
Immunity-related GTPase family M protein 1	Irgm1	V9PVS1;U5NJN6;J7NUP1;A0A1G5SJL2;A0A1G5SJJ3;Q60766	27.7119	26.148	26.7045	26.7824	27.0417	26.6055	26.6484	27.044	27.1216	27.0153	26.936	26.8713	26.9513	26.6108	26.6458	NaN	25.7585	25.9004	25.2028
Phenazine biosynthesis-like domain-containing protein 1	Pbld1	K3W4L7;Q9DCG6;A0A1W2P7N2	NaN	NaN	NaN	NaN	NaN	NaN	NaN	27.3247	23.9631	NaN	NaN	NaN	NaN	26.3131	25.8017	NaN	26.5067	25.764	25.9554
Myosin-14	Myh14	K3W4R2;Q6URW6;A0A140LI60	NaN	NaN	27.1938	NaN	27.8523	NaN	28.2965	28.5938	NaN	NaN	NaN	NaN	NaN	NaN	NaN	26.5122	29.2217	28.6792	28.8603
Ras-related C3 botulinum toxin substrate 1;Ras-related C3 botulinum toxin substrate 3	Rac1;Rac3	K7Q7T7;P63001;Q9D859;Q8BPG5;Q3TLP8;Q8C4N8;Q14A12;P60764;A2AC13;Q8QZS2	27.8616	27.5366	27.972	28.149	27.683	27.8428	28.0275	27.5743	28.2209	27.6024	27.6783	27.661	28.1179	27.8677	27.8122	26.8667	27.0959	27.7988	27.697
Interferon-induced very large GTPase 1	Gvin1;Gm1966	L7N451;Q80SU7;Q3TBC0;Q3U0G9	25.3549	23.0318	NaN	23.1956	23.6521	NaN	22.9094	NaN	NaN	NaN	23.1518	23.4406	NaN	NaN	NaN	NaN	NaN	NaN	NaN
5-formyltetrahydrofolate cyclo-ligase	Mthfsl;Mthfs	Q8R1G5;Q3TYX5;L7N466;Q9D110	24.491	NaN	24.8602	NaN	NaN	NaN	NaN	24.9029	24.554	24.6552	NaN	NaN	24.6368	24.7973	NaN	NaN	NaN	24.9188	NaN
Calpain-2 catalytic subunit	Capn2	Q3U8S5;Q3U3A8;O08529;Q8R486;Q8BPV9	25.9663	26.0938	26.3921	26.4214	26.4322	26.0395	26.2127	26.2911	25.6076	26.2628	26.6614	26.3848	25.8747	25.7903	25.9066	26.3492	26.6775	26.3632	25.8381
Vesicle-trafficking protein SEC22b	Sec22b	O08547;E9Q6R3;Q3UZ06	26.8038	26.7538	27.2609	26.9046	26.7448	26.8676	26.9728	27.9609	27.2023	26.8541	27.0305	26.8762	27.1445	28.0244	27.8466	NaN	27.5513	28.2519	27.5168
Dihydropyrimidinase-related protein 2	Dpysl2	O08553	29.9441	29.8251	29.9452	30.0483	29.408	29.6788	29.8781	29.5036	30.0525	29.182	29.542	29.7036	29.2162	28.8595	28.971	28.3396	29.6627	29.2263	29.2375
GTP-binding protein 1	Gtpbp1	O08582	26.5161	26.5565	26.85	26.5447	26.7634	26.6167	26.5853	26.7367	26.8224	26.2479	25.7485	26.2101	25.7218	25.4067	25.2363	25.7668	26.7998	27.1614	26.0364
THO complex subunit 4;Aly/REF export factor 2	Alyref;Alyref2;Refbp2	O08583;Q4KL64;G3X9I4;D9J342;Q9JJW6	28.6759	28.729	28.637	28.8215	28.9263	28.7235	28.9793	28.8747	28.8877	28.3787	28.7167	28.3272	28.7706	28.1609	28.4126	26.751	28.8537	29.05	29.0488
Endonuclease G, mitochondrial	Endog	Q3UN47;O08600	NaN	NaN	NaN	NaN	NaN	NaN	NaN	NaN	NaN	23.3728	NaN	NaN	NaN	NaN	NaN	NaN	NaN	NaN	NaN
Methionine aminopeptidase 2	Metap2	Q58E65;Q3UI33;O08663;Q3TMN1	26.5955	27.0686	26.8776	26.8617	27.561	27.4044	27.2053	27.4899	27.1612	27.3716	27.0783	26.7951	26.5532	27.4825	27.2236	27.7317	28.249	28.3189	27.8952
Neutrophilic granule protein	Ngp	O08692	29.4735	29.8692	30.6338	29.594	30.1701	29.9683	30.7947	29.3698	28.7292	29.7637	30.2132	30.7414	30.6469	29.4512	29.7573	27.094	29.3682	29.7413	30.3506
Bcl-2 homologous antagonist/killer	Bak1	O08734;F7CUQ1;Q91WX5	25.904	24.6339	25.5234	24.8675	24.8911	24.9316	24.4653	25.2798	24.7419	NaN	25.2267	NaN	24.563	25.2802	23.9402	NaN	NaN	NaN	NaN
Caspase-6;Caspase-6 subunit p18;Caspase-6 subunit p11	Casp6	Q9D089;Q99M47;Q3TPJ9;O08738	24.5767	24.4806	23.8339	23.9985	23.8096	23.8119	23.3785	24.1158	23.5328	24.5836	24.2032	24.6441	24.5059	24.2065	24.4648	NaN	NaN	24.4526	NaN
Dihydrolipoyl dehydrogenase, mitochondrial;Dihydrolipoyl dehydrogenase	Dld	O08749;Q3TIE8	29.1645	28.6531	29.0745	29.5001	29.0699	29.264	28.945	29.2029	29.3449	29.0316	29.4577	29.4825	29.3089	29.546	29.5797	28.9224	29.2285	29.2936	28.8695
Glucosidase 2 subunit beta	Prkcsh	Q3U518;O08795;Q3TWG2	25.6775	NaN	26.6221	26.612	26.4389	26.2696	26.5344	25.6217	26.8811	NaN	25.7736	NaN	NaN	NaN	26.1681	25.8952	NaN	25.4894	NaN
	Serpinb9	O08797	27.3374	26.9406	27.2642	27.699	27.2611	27.3541	27.306	28.0353	27.4854	27.2442	27.3866	27.5725	27.2388	27.0379	27.341	27.0825	28.1038	27.7445	27.8823
	Serpinb6b	O08804;F7B9A0;A0A1Y7VLD5	28.219	27.4104	27.9607	28.5104	27.6383	27.6771	27.8308	28.3057	27.8681	27.7743	27.536	27.9813	27.28	26.9674	27.0216	25.385	27.9908	27.705	25.7494
Peroxiredoxin-4	Prdx4	O08807;B1AZS9	29.73	29.4849	29.7431	29.4334	29.1304	29.4005	29.6015	29.175	29.7684	29.2996	29.5289	29.0631	29.6748	29.8308	29.9704	29.5223	29.2297	30.1082	29.5724
Fatty-acid amide hydrolase 1	Faah	Q3UUF0;Q8BRM1;O08914;Q8C541	NaN	NaN	NaN	NaN	NaN	NaN	NaN	NaN	NaN	NaN	NaN	NaN	NaN	25.3264	NaN	NaN	NaN	NaN	NaN
Syntenin-1	Sdcbp	Q3UC68;Q3TXC7;Q3TWV1;Q3TMX0;O88601;Q3UBE4;Q3U6J5;O08992;H3BLG5;Q3UB97;Q3U902;Q3TET7;Q3U724;A2AKJ9;A2AKJ6;Q3U6Q3	24.9759	25.489	25.1561	25.3164	25.557	25.4733	25.2839	25.6659	24.9838	26.0762	25.2468	25.1495	25.2318	24.7596	25.0657	NaN	25.1041	25.6102	25.4137
Copper transport protein ATOX1	Atox1	O08997	26.2416	26.8407	26.551	26.3144	26.1287	27.4218	27.7553	25.7111	26.8294	25.6059	26.2599	26.4107	27	26.8843	26.6481	27.1034	27.6562	27.8931	28.3156
Napsin-A	Napsa	Q9JM79;Q3U7H1;Q3TDT8;O09043;Q9DCS8	NaN	NaN	NaN	NaN	NaN	NaN	NaN	NaN	NaN	NaN	NaN	NaN	NaN	NaN	NaN	NaN	25.1676	24.9281	23.9742
Proteasome subunit beta type;Proteasome subunit beta type-1	Psmb1	Q6RI64;O09061;A0A338P7C0	28.8973	28.8669	28.9177	28.9794	28.6913	28.6953	28.8892	28.7591	28.7945	29.0398	28.9907	28.9345	28.89	28.7654	28.9838	28.1887	28.4677	29.258	28.8091
Histone deacetylase;Histone deacetylase 1	Hdac1	Q58E49;O09106	27.2206	27.3345	26.9672	26.9829	26.9988	26.9231	26.347	26.5045	27.322	26.8928	27.1061	27.1101	26.8642	26.7465	26.6147	26.7823	27.0597	26.5918	27.1028
Dual specificity mitogen-activated protein kinase kinase 3	Map2k3	Q5SWN9;Q3UDI2;Q3TX82;Q3TJG7;O09110;Q3TLX7	22.5211	22.4454	NaN	22.557	NaN	NaN	21.6991	NaN	NaN	22.42	NaN	21.9925	21.723	NaN	21.8666	NaN	NaN	NaN	NaN
NADH dehydrogenase [ubiquinone] 1 beta subcomplex subunit 11, mitochondrial	Ndufb11	Q4VBC9;O09111	24.443	24.8275	24.1404	24.3388	24.3677	24.0299	24.1276	24.0047	24.3037	24.2423	23.9907	23.7269	24.4003	24.2312	24.5143	NaN	24.1741	23.6795	24.4332
Glutathione S-transferase omega-1	Gsto1	O09131;A0A494BAB1	26.3879	26.8086	26.7521	26.7919	26.6529	26.5855	26.2787	27.1282	26.467	26.8062	27.2133	26.5902	26.8534	26.2499	26.8192	27.1004	26.3241	26.8541	26.5269
Alpha-mannosidase;Lysosomal alpha-mannosidase	Man2b1	Q3TBM1;O09159;Q3TB95	NaN	24.4932	NaN	NaN	NaN	NaN	NaN	NaN	NaN	NaN	NaN	24.6998	NaN	NaN	24.6412	NaN	NaN	25.431	25.5873
Superoxide dismutase [Cu-Zn];Extracellular superoxide dismutase [Cu-Zn]	Sod3	Q542X9;O88592;O09164;Q64466;Q3UM12	NaN	NaN	NaN	24.3721	NaN	24.4812	NaN	NaN	NaN	NaN	NaN	NaN	NaN	NaN	NaN	NaN	NaN	NaN	NaN
60S ribosomal protein L21	Rpl21	Q9CQM8;O09167;Q4VA28	29.2145	29.348	29.4771	29.4402	29.2389	29.132	29.3603	29.305	29.1768	28.9129	29.0143	28.8256	29.5244	29.699	29.8828	29.3789	28.7358	28.9119	29.2716
Glutamate--cysteine ligase regulatory subunit	Gclm	Q4FJZ6;Q3T9P2;O09172;A0A0G2JDI4;H3BJA3	26.9348	26.8563	26.6678	26.8407	26.7128	26.8747	26.9171	26.9107	27.2128	26.382	27.317	27.0413	26.6488	27.2155	26.9707	26.9652	27.4382	27.6149	27.0842
Alpha-methylacyl-CoA racemase	Amacr	O09174;Q91YQ8;Q3TUS8	NaN	NaN	NaN	NaN	NaN	NaN	NaN	NaN	23.8371	NaN	NaN	NaN	NaN	NaN	NaN	27.9303	NaN	NaN	NaN
Down syndrome critical region protein 3 homolog	Dscr3	O35075;A0A338P6T5	23.3512	23.0929	23.3325	23.1179	NaN	NaN	23.2183	NaN	23.2471	NaN	NaN	NaN	NaN	22.9308	NaN	NaN	NaN	NaN	NaN
Lysosome membrane protein 2	Scarb2	O35114;Q3TCS7	25.4219	25.8749	26.1623	26.4624	26.1101	25.3856	25.5984	26.4183	26.5275	26.2453	25.8358	26.501	25.4937	25.3117	25.3935	NaN	NaN	25.3415	NaN
Prohibitin-2	Phb2	Q3V235;O35129;Q3V2V2	29.6856	29.534	29.4794	29.561	29.7225	29.6606	29.7261	29.4523	29.7893	29.6839	29.8085	29.6479	29.8514	29.6671	29.6352	29.6051	29.3325	29.4767	29.332
Ribosomal RNA small subunit methyltransferase NEP1	Emg1	Q542P8;O35130	23.3248	23.58	24.1219	23.8246	23.4012	23.8486	23.2209	23.9075	23.1978	23.819	24.2348	23.3903	23.0765	23.1278	23.2888	NaN	23.6459	24.0416	NaN
D-dopachrome decarboxylase	Ddt	Q3UNI8;O35215;G3UZN1	NaN	NaN	NaN	25.3428	NaN	NaN	25.537	NaN	NaN	NaN	NaN	24.8933	25.299	26.3373	NaN	NaN	NaN	24.9597	25.7495
Cleavage and polyadenylation specificity factor subunit 2	Cpsf2	O35218;Q8C6K6;Q3URN8;Q3UGU6;Q3US33	23.6951	23.3719	23.7124	24.3107	23.7612	NaN	23.2935	24.0352	22.9554	24.8891	NaN	23.4722	NaN	NaN	NaN	NaN	NaN	24.1762	23.8358
Protein-tyrosine-phosphatase;Tyrosine-protein phosphatase non-receptor type 9	Ptpn9	Q2M4G8;O35239;A0A1L1STP0	22.2289	21.9082	22.8001	NaN	NaN	NaN	22.0037	NaN	NaN	NaN	NaN	NaN	NaN	NaN	22.7322	NaN	NaN	NaN	NaN
Pre-mRNA-splicing factor ATP-dependent RNA helicase DHX15	Dhx15	Q3UKJ6;Q3TFE5;O35286;Q497W9;Q3UDX4;A0A0G2JG10	28.8113	28.7254	28.7322	28.7219	28.6873	28.7892	28.7769	28.5065	28.801	28.4653	28.2585	28.6108	28.7259	28.3359	28.4129	26.187	29.2545	28.6851	28.8476
Eosinophil cationic-type ribonuclease 3	Ear3	O35290	23.2103	23.6906	26.5806	NaN	25.3064	NaN	NaN	25.62	22.8215	NaN	NaN	23.6694	NaN	26.2564	25.9703	NaN	NaN	NaN	NaN
Transcriptional activator protein Pur-beta	Purb	O35295	25.8976	26.2238	25.8534	25.3204	25.4487	25.9368	24.9128	26.5618	25.2513	25.78	25.5841	25.0814	25.8021	25.1053	25.526	NaN	26.4283	25.5551	25.546
Serine/arginine-rich splicing factor 5	Srsf5	Q9D8S5;O35326;Q5U448	28.4109	28.3341	28.4819	27.4366	28.7415	28.31	28.6087	27.3482	28.7339	27.8807	28.0205	28.4614	28.5428	28.2735	28.5358	27.1301	27.6825	27.5134	26.6415
Importin subunit alpha;Importin subunit alpha-4	Kpna3	Q543M7;O35344;Q9CT07	23.3485	23.6346	NaN	NaN	NaN	NaN	NaN	NaN	23.7985	NaN	23.7174	25.621	23.5644	24.42	23.79	NaN	NaN	24.0542	22.4159
Calpain-1 catalytic subunit	Capn1	Q80Y25;Q3TI07;O35350;Q8C2J1;Q3UDG8;Q3UF24;Q3TB79;A0A494BBB0	28.2141	28.007	28.1802	28.7469	28.3318	28.5907	28.2555	27.192	28.1726	27.6891	27.9747	28.4469	27.7114	27.6046	27.5445	27.3957	28.9673	27.893	27.4755
Acidic leucine-rich nuclear phosphoprotein 32 family member A	Anp32a	O35381;D3YYE1;D3Z7M9;F6UFG6	29.252	29.2903	29.3794	29.4594	29.0093	29.2416	29.4118	29.1134	29.2631	28.8173	29.2059	29.0599	29.0897	29.0408	29.1503	28.8524	28.7542	29.0156	28.7998
Phospholipase D3	Pld3	O35405	26.7944	26.5117	27.21	27.1455	27.1446	26.4664	26.292	26.6348	26.8265	26.6509	27.0841	26.9575	27.0483	26.5125	26.4839	27.0208	26.9692	27.3296	27.1357
Delta(3,5)-Delta(2,4)-dienoyl-CoA isomerase, mitochondrial	Ech1	O35459;F7B227	25.555	25.1939	25.7845	NaN	25.858	NaN	NaN	25.6199	24.7478	26.545	26.0917	26.3341	25.8977	26.1583	24.7538	NaN	NaN	25.7033	26.1504
Very long-chain acyl-CoA synthetase	Slc27a2	O35488;Q3UNR3;A2ANX6;Q3TN99	NaN	NaN	NaN	21.1546	21.5991	21.6992	22.1184	19.9145	NaN	NaN	NaN	NaN	NaN	23.9196	NaN	NaN	NaN	NaN	NaN
Betaine--homocysteine S-methyltransferase 1	Bhmt	O35490	19.9347	NaN	NaN	NaN	NaN	NaN	20.6124	NaN	21.7716	NaN	NaN	NaN	19.5184	NaN	20.4103	NaN	19.5084	19.8658	19.77
Proteasome subunit beta type;Proteasome subunit beta type-9	Psmb9	Q4FK25;Q3TAR7;P28076;O35522;Q3U7A7;A0A0R4J256	27.8111	27.36	27.6352	27.7056	27.455	26.7024	27.1415	26.4411	26.7278	26.4349	27.5476	27.3241	27.6033	27.1605	27.4882	26.3262	25.7944	26.9241	25.7529
26S proteasome non-ATPase regulatory subunit 14	Psmd14	O35593;Q9CSU2;Q3UD26	26.577	26.6479	26.5594	26.5448	26.7729	26.4296	26.7176	27.4414	26.3835	26.7497	26.9835	26.4292	26.8029	26.2708	26.5167	26.1822	26.8197	26.9728	27.196
Annexin;Annexin A3	Anxa3	Q8C1X9;Q3U737;Q3TFK4;O35639;Q3TLP4;Q3TET3	26.8586	26.5826	27.4437	27.1812	27.0606	27.0264	27.4033	27.7964	27.2061	27.6043	27.2082	27.1021	26.905	27.1332	26.771	27.4895	27.2965	26.9453	27.2891
H-2 class I histocompatibility antigen, K-D alpha chain	H2-K1;mCG_129835;H2-K	Q6RJ37;Q5KTQ2;Q31634;O35641;P01902;Q5KTQ1;Q31191;Q31614;Q31148;Q31290	26.7183	28.1051	NaN	NaN	26.7479	26.5895	NaN	NaN	24.9415	27.3902	27.6046	28.0135	27.545	26.1402	26.4661	25.6257	25.2418	NaN	NaN
AP-1 complex subunit beta-1;AP complex subunit beta	Ap1b1	Q5SVG5;Q5SVG4;O35643;Q3U1K9;Q8CC13;Q3TVN4;Q6NXY3	29.212	29.4706	29.1288	29.4486	29.3184	29.1666	29.3191	29.337	29.5932	29.3935	29.4307	29.0805	28.964	28.8606	29.1074	27.6881	29.2699	29.8319	29.3869
Myeloid-associated differentiation marker	Myadm	Q0VE46;O35682;A0A0N4SW94	24.9688	NaN	NaN	25.9419	24.6911	24.8364	25.1158	NaN	25.0821	NaN	NaN	NaN	NaN	NaN	NaN	NaN	NaN	NaN	NaN
NADH dehydrogenase [ubiquinone] 1 alpha subcomplex subunit 1	Ndufa1	Q545K0;O35683	NaN	NaN	NaN	NaN	NaN	25.1925	NaN	NaN	NaN	NaN	NaN	NaN	NaN	25.4017	NaN	NaN	NaN	NaN	NaN
Nuclear migration protein nudC	Nudc	O35685	25.4782	25.3569	25.6362	25.9782	25.4596	25.2163	25.5898	25.0116	25.9002	24.7853	25.4561	25.1215	25.0854	24.8728	25.4043	NaN	24.8817	24.3555	24.3276
Heterogeneous nuclear ribonucleoprotein H;Heterogeneous nuclear ribonucleoprotein H, N-terminally processed	Hnrnph1	Q811L7;Q8C2Q7;O35737	29.0207	28.84	29.1236	28.7497	28.4765	29.1353	28.9645	28.5968	28.5825	28.9677	28.7863	29.0126	29.0095	28.7294	28.6772	27.6089	28.5853	28.9661	29.0709
Chitinase-like protein 3	Chil3	O35744	30.6315	31.3386	32.0077	31.393	31.2261	31.8393	31.6519	31.0299	30.9268	31.475	31.3809	31.8971	31.7091	30.7818	31.1462	30.0579	30.6985	30.5799	30.4035
Apoptosis inhibitor 5	Api5	Q3UYQ4;O35841	27.8154	27.9609	28.028	28.0702	28.0043	27.9029	27.9954	27.7839	27.6012	28.6403	28.6075	28.0227	27.6865	27.7507	27.3528	26.3204	28.8987	27.6068	27.9442
Branched-chain-amino-acid aminotransferase;Branched-chain-amino-acid aminotransferase, mitochondrial	Bcat2	O88374;Q3ULU3;O35855;A0A1B0GX27;Q8CAX1	26.4486	26.3321	26.7913	26.8326	26.4884	26.9348	26.7056	27.3193	27.3447	25.9568	26.5061	26.7967	26.9663	28.622	28.1884	27.5082	28.0428	28.1657	28.4826
Mitochondrial import inner membrane translocase subunit TIM44	Timm44	Q8R3X4;O35857	26.0776	25.9749	25.1861	25.7453	25.5877	25.9118	25.7226	26.0068	25.7955	25.6975	25.7869	25.2098	25.6524	25.7984	25.4311	25.1157	25.9448	25.5881	26.1172
COP9 signalosome complex subunit 5	Cops5	O35864;A0A087WQA8;Q3V0K7;A0A087WQ60	24.7653	25.0657	25.0047	25.2214	25.2583	25.2056	25.1116	24.778	25.2297	24.8381	24.517	25.3092	24.9223	25.2164	25.2924	NaN	NaN	24.6127	24.5459
Calumenin	Calu	Q3TUF3;O35887;G3UWV3;Q3UG11;G3V004;Q3TQD1	26.1586	25.9245	26.0749	25.7034	25.715	25.5039	26.0019	25.4763	26.5959	25.9209	26.7787	26.2528	26.1482	25.2517	26.1088	NaN	NaN	24.7536	24.6675
U6 snRNA-associated Sm-like protein LSm2	Lsm2	Q3U9X2;O35900;Q9EP83;Q9ES84;O35901	25.8719	25.9472	26.0484	NaN	26.0586	25.8057	25.5935	25.8242	25.5457	26.1498	25.9603	25.5318	25.6345	25.5932	25.7953	25.6655	25.398	26.2849	25.8554
Proteasome subunit beta type;Proteasome subunit beta type-10	Psmb10	Q4FJX8;Q3UNP9;O35955	27.3043	27.049	26.0649	26.1953	26.3644	26.7169	26.9318	26.5497	26.3343	26.7436	27.1309	26.9056	26.7636	26.2286	26.7183	NaN	25.3529	25.2539	25.4959
Guanidinoacetate N-methyltransferase	Gamt	O35969	NaN	NaN	NaN	NaN	NaN	NaN	NaN	NaN	25.2003	NaN	NaN	NaN	NaN	27.6248	26.4487	NaN	25.4162	27.1329	27.1746
Polymerase I and transcript release factor	Ptrf	O54724;Q3U4N4	25.7383	25.6924	25.3	25.7395	25.52	25.635	26.5039	26.7028	26.3063	25.6359	25.3406	26.2799	26.2709	25.5819	25.9674	NaN	26.339	25.6607	NaN
Dolichyl-diphosphooligosaccharide--protein glycosyltransferase 48 kDa subunit	Ddost	Q3UC51;O54734	28.9139	29.0902	29.2433	29.2538	29.1528	29.108	29.377	29.4726	29.5839	29.1602	29.2442	29.2122	29.2727	30.6551	30.597	29.7242	29.8822	29.8367	30.131
Cytochrome P450 2J5	Cyp2j5	Q3UEF7;Q3TNC5;O54749	NaN	NaN	26.3537	NaN	NaN	NaN	NaN	NaN	NaN	NaN	NaN	NaN	NaN	NaN	NaN	NaN	NaN	NaN	NaN
	Naglu	O88325;O54752	23.7101	23.7184	NaN	25.062	24.17	NaN	24.2864	NaN	23.8475	NaN	23.6241	23.8425	23.4997	23.3145	NaN	NaN	24.7981	NaN	NaN
AP-3 complex subunit delta-1	Ap3d1	O54774;Q3U237;Q3UR54;Q8CGH7;Q05CQ3	26.0069	24.828	25.0701	25.1081	24.7331	25.2957	25.9698	25.2716	NaN	25.6002	NaN	25.4783	24.6266	25.4219	24.9077	NaN	26.2622	26.5378	25.9735
Pro-interleukin-16;Interleukin-16	Il16	Q3UZ81;O54824	27.8569	27.5461	27.3578	27.9394	27.8899	27.748	27.9451	27.1705	28.0637	27.2143	27.7001	27.4888	27.6074	27.3319	27.4679	27.5839	27.0259	26.664	27.1954
Guanylate cyclase soluble subunit beta-1	Gucy1b3	Q3UTI4;Q80YP4;O54865	23.135	NaN	23.5776	23.5655	23.1692	23.8216	NaN	23.9809	24.3594	25.8381	NaN	23.7274	23.7055	22.8699	NaN	NaN	24.2815	23.8358	24.2096
Integrin beta-3	Itgb3	O54890;A0A0F7DDK0	26.8862	26.8223	27.414	27.4936	27.1105	27.4471	27.5276	27.4843	28.0282	27.0195	27.1559	27.1558	27.5122	27.103	27.1003	27.2822	27.0783	27.2531	27.2332
5-AMP-activated protein kinase subunit gamma-1	Prkag1	Q3TWR3;O54950;A0A2R8VHU2;Q2VPC9;A0A2R8W6Y3	NaN	24.6685	NaN	NaN	NaN	NaN	NaN	NaN	24.6349	24.6401	25.3976	25.661	24.1484	NaN	24.2918	NaN	NaN	24.0627	NaN
Barrier-to-autointegration factor;Barrier-to-autointegration factor, N-terminally processed	Banf1	O54962	26.9912	27.1485	27.7645	26.3826	27.7065	26.3659	26.6266	28.4122	27.1423	27.8311	27.8057	27.3865	27.586	26.3683	27.4265	25.7106	27.2457	28.7926	28.2598
ATPase Asna1	Asna1	O54984;Q8VEI6;Q8C1Q1	26.9156	26.6249	27.0008	27.1406	26.8764	26.6481	26.8435	26.9116	26.5526	27.1073	26.9205	26.5916	26.5452	26.851	26.5132	26.8087	27.5502	27.0419	27.0427
Membrane-associated progesterone receptor component 1	Pgrmc1	Q3TFP8;Q3TXU8;O55022;Q3TH84	25.0879	25.6702	25.5176	25.647	24.6387	24.9744	25.8229	25.9307	26.1915	25.2193	24.7538	25.9014	25.8353	26.0618	26.0238	23.7318	NaN	24.4556	26.2025
Coatomer subunit beta	Copb2	O55029	27.6031	27.3876	27.1829	27.1607	27.573	27.0688	27.0692	27.5357	27.9123	27.3683	27.2832	27.3749	27.4679	28.1086	28.4906	NaN	27.2985	27.8638	27.7359
Alpha-synuclein	Snca	O55042	25.7578	27.4604	25.4645	25.3224	25.5419	25.6464	26.6237	26.4552	25.5482	25.2165	25.5854	25.3076	25.5817	25.1463	25.5228	NaN	25.2524	24.8507	25.7672
Striatin	Strn	O55106;F8WH41;Q3UWX9	24.5904	NaN	24.797	24.6762	24.4811	24.2711	24.4377	NaN	24.444	NaN	NaN	24.338	NaN	NaN	24.3093	NaN	NaN	NaN	NaN
Protein NipSnap homolog 1	Nipsnap1	Q5SVF7;O55125;Q3UGS1	24.4946	NaN	24.2286	NaN	NaN	NaN	NaN	NaN	25.6942	24.9326	24.4101	24.5968	NaN	NaN	25.5082	NaN	23.9698	24.9019	25.5194
Protein NipSnap homolog 2	Gbas	Q7TMG8;Q3TD78;O55126	24.3808	24.9389	24.5698	25.1348	24.8561	NaN	NaN	NaN	23.9305	24.5035	24.9883	25.3649	24.6356	25.2807	26.0129	NaN	NaN	25.3117	NaN
Eukaryotic translation initiation factor 6	Eif6	Q545K4;Q3UBJ6;Q3UA13;Q3U818;Q3U740;O55135;Q9R071;A6PWZ2	25.7374	25.5674	25.8243	25.2796	26.1845	25.8472	25.7555	25.7601	NaN	26.6183	26.0267	26.084	26.1957	25.7808	26.4486	NaN	26.2187	26.8731	26.0465
Acyl-coenzyme A thioesterase 1	Acot1	O55137;Q99L15	25.9684	25.8346	27.2126	26.379	24.9452	25.3001	25.4233	26.3326	26.4533	26.0241	26.7317	25.3752	24.3	24.357	25.9582	25.961	27.1683	27.6496	27.4913
60S ribosomal protein L35a	Rpl35a	Q8BQV7;Q6ZWX1;O55142;Q9DC85	28.1484	28.3427	27.8494	27.6301	28.3929	27.2564	27.1307	28.279	28.1571	27.4655	27.7088	27.2093	27.7702	28.4847	28.7239	26.6022	26.7509	27.7931	28.6673
Sarcoplasmic/endoplasmic reticulum calcium ATPase 2	Atp2a2	Q5DTI2;O55143;O54994	27.4924	27.6278	27.6624	27.4758	27.5649	27.7898	27.8926	28.4962	27.7192	28.0582	27.8264	27.8296	27.6127	28.2893	28.0092	27.1925	28.1164	28.2852	27.8076
Transcription elongation factor SPT5	Supt5h	O55201	25.6678	25.2357	25.0576	25.2891	25.3812	25.2991	25.2607	NaN	25.066	25.6089	25.597	25.5243	25.2737	NaN	25.1987	NaN	25.4672	25.2867	25.2736
Integrin-linked protein kinase	Ilk	O55222;D3YZA5	27.4107	27.4156	27.7283	27.9343	27.7556	27.8986	28.134	27.7882	28.5279	27.6586	27.2992	27.8562	27.7239	27.1593	27.6077	27.3825	28.7211	28.0908	27.8914
Neutrophil cytosol factor 2	Ncf2	Q1PCS1;O70145;A0A087WPH0	NaN	25.0507	24.4869	24.8677	24.4077	NaN	NaN	NaN	23.9818	NaN	24.817	26.1359	24.4977	24.013	24.2221	NaN	NaN	NaN	NaN
Dolichol-phosphate mannosyltransferase subunit 1	Dpm1	O70152;A2BDX2	25.2516	24.9178	25.2059	25.3973	25.5653	25.4491	25.4979	25.628	25.6926	25.8198	25.9137	25.4189	25.5946	26.0659	26.28	NaN	25.8635	26.3933	26.0346
Phosphatidylinositol 5-phosphate 4-kinase type-2 alpha	Pip4k2a	Q9CZS7;Q544E3;O70172	27.5548	27.0075	27.2366	27.2747	27.3432	27.0549	27.4023	27.6008	26.9467	27.608	27.3919	26.4391	26.6733	25.784	26.6424	26.3225	27.0694	26.4838	25.8852
Eukaryotic translation initiation factor 3 subunit D	Eif3d	O70194	27.1118	27.1297	26.9611	27.1012	26.9899	27.2488	26.9698	27.5269	27.3575	26.8086	27.1258	27.4047	26.9423	27.2968	27.631	26.6446	28.1485	27.8367	27.9099
Elongation factor 1-beta	Eef1b;Eef1b2	O70251;A0A087WS46	27.558	28.068	27.6677	27.747	27.586	27.7537	27.6184	27.4765	28.1289	27.4993	27.8429	27.8072	27.94	28.3636	28.8116	26.7883	27.3888	27.8151	27.7876
Glycylpeptide N-tetradecanoyltransferase;Glycylpeptide N-tetradecanoyltransferase 1	Nmt1	Q3UJC3;O70310	26.2452	25.9947	25.3772	25.6154	25.631	25.8353	25.0972	25.5777	26.2125	25.0719	25.4653	25.622	25.851	25.4613	25.8894	25.8277	26.807	26.4442	26.7594
Glutathione peroxidase;Phospholipid hydroperoxide glutathione peroxidase, mitochondrial	Gpx4;PHGPx	S4R1E5;Q3TI34;Q5XJZ8;Q76LV0;O70325;Q8K4U7;Q3TIF2	25.5067	25.6323	26.764	NaN	26.2207	26.0757	NaN	26.6499	26.0902	26.3399	26.3528	26.0772	25.8731	26.0342	26.366	NaN	25.5576	25.775	25.5222
PDZ and LIM domain protein 1	Pdlim1	O70400;Q3TZ17;S4R1V0	26.5479	27.0011	27.1865	27.2566	27.4073	27.0077	27.9122	27.8389	27.2417	26.5355	27.0667	26.767	27.1644	26.4385	26.519	27.4388	27.8243	27.8613	28.3155
Proteasome subunit alpha type;Proteasome subunit alpha type-3	Psma3	Q9DCD8;Q58EV4;O70435;Q3TEL1;E0CX62	28.4307	28.1924	28.2278	28.168	28.4433	28.0458	28.4073	28.3198	28.4038	28.4512	28.5394	28.5959	28.3436	27.9837	28.4844	27.8348	27.7879	28.0416	28.2375
Syntaxin-7	Stx7	Q9JMJ6;Q8BH40;O70439;Q9DCE1	NaN	NaN	NaN	NaN	NaN	NaN	25.5406	NaN	NaN	NaN	NaN	NaN	NaN	25.3367	NaN	NaN	NaN	NaN	NaN
UDP-glucose 6-dehydrogenase	Ugdh	Q3TI06;Q3TS38;Q3TJ71;O70475;Q3UIZ1;Q3TJE8	24.9131	NaN	NaN	26.0825	NaN	26.2972	NaN	NaN	25.0424	25.6309	NaN	NaN	NaN	NaN	NaN	NaN	NaN	NaN	NaN
Very-long-chain 3-oxoacyl-CoA reductase	Hsd17b12	Q0VGQ1;O70503	26.6271	26.3989	26.7676	26.7715	26.8107	26.9278	26.9328	27.1646	27.135	27.0234	27.0443	26.8386	26.9319	26.8255	26.8776	27.1256	27.431	27.7321	27.4609
40S ribosomal protein S14	rps14;Rps14	O70569;P62264;Q3UJS5;D3YVF4;D3Z7I1	27.8764	29.0481	27.6161	28.2675	28.1304	28.2137	27.9278	27.7995	28.3415	27.8411	27.8213	27.7549	28.5594	29.1824	29.3624	27.9031	27.1789	27.8247	28.0253
Prefoldin subunit 2	Pfdn2	O70591;F8WJ30	NaN	NaN	24.4219	25.0004	24.9303	24.8926	25.2905	25.3551	24.9801	NaN	NaN	NaN	24.8731	25.0127	NaN	NaN	NaN	25.8482	25.8105
H-2 class I histocompatibility antigen, D-B alpha chain	H2-D1;H-2D	O78207;W5XQG0;Q792Z7;P01899;A0A482D1Q0;Q31168;Q31167;O78206	27.734	27.5786	26.5566	26.3054	26.2482	NaN	NaN	25.5058	26.9607	26.249	26.1973	27.2501	27.7414	27.2022	27.5286	NaN	25.6951	25.1232	25.7826
Ammonium transporter Rh type A	Rhag	O88299;Q9QUT0;A0A3B2WBH6	24.0806	24.5643	24.9059	24.7201	24.5237	24.8484	NaN	NaN	NaN	NaN	23.9747	24.4287	24.9442	23.804	NaN	NaN	NaN	NaN	NaN
WD repeat-containing protein 1	Wdr1	Q3TJY2;O88342;Q3TE06;Q9DC08;Q9DBM8;Q80ZI9;Q3TNK2;Q3U136	31.6999	31.3481	31.3393	31.5797	31.2796	31.2023	31.3285	31.406	31.5004	31.5987	31.4476	31.2946	31.4649	31.3645	31.182	29.7484	31.6017	31.1762	30.9793
Bifunctional 3-phosphoadenosine 5-phosphosulfate synthase 2;Sulfate adenylyltransferase;Adenylyl-sulfate kinase	Papss2	O88428;A0A494B923;A0A494BB18;Q9QYS0	22.5259	NaN	22.1289	NaN	25.9633	23.2799	NaN	NaN	23.0591	NaN	NaN	22.2026	24.8494	NaN	23.3316	NaN	NaN	25.0688	NaN
Metaxin-2	Mtx2	Q8C454;Q3TI40;Q2M4G1;O88441;Q3TI19	26.266	25.8442	NaN	26.5634	NaN	25.8931	NaN	25.7951	25.9966	25.3558	26.2756	26.3401	25.9881	25.6613	25.4267	NaN	NaN	25.6075	NaN
Retinol dehydrogenase 7	Rdh7	O88451	NaN	NaN	NaN	NaN	NaN	NaN	NaN	NaN	NaN	NaN	NaN	NaN	NaN	NaN	NaN	NaN	NaN	NaN	NaN
AP-1 complex subunit gamma-like 2	Ap1g2	Q3U9D1;O88512;Q3UHW6;D6RFT7	24.3991	NaN	24.3036	NaN	NaN	24.5306	24.9855	NaN	NaN	NaN	NaN	NaN	NaN	NaN	NaN	NaN	NaN	NaN	NaN
Aromatic-L-amino-acid decarboxylase	Ddc	Q5SUV8;O88533	NaN	NaN	NaN	NaN	NaN	NaN	NaN	NaN	NaN	NaN	26.1491	NaN	NaN	NaN	NaN	NaN	NaN	NaN	NaN
COP9 signalosome complex subunit 3	Cops3	Q3UQL2;O88543;Q8BX58	NaN	25.2024	NaN	25.6545	25.1888	NaN	25.0247	NaN	NaN	NaN	NaN	NaN	NaN	NaN	24.8344	NaN	25.5758	NaN	NaN
COP9 signalosome complex subunit 4	Cops4	Q14AI7;O88544;F6QTS1;Q3TIJ1;D3Z1R9;D3YV99	26.2097	26.563	26.0332	26.4765	26.093	26.1919	26.4065	26.1957	26.0777	26.408	25.8267	26.0876	25.7371	25.7437	25.9902	NaN	26.2444	25.6812	25.6702
Heterogeneous nuclear ribonucleoproteins A2/B1	Hnrnpa2b1	O88569;B7ZP22	31.7913	31.8677	31.6623	31.8244	31.6839	31.7033	31.6082	31.7328	31.5487	32.309	31.884	32.1518	31.7286	31.4769	31.6285	31.2039	31.605	31.8933	31.7651
Catechol O-methyltransferase	Comt	O88587	25.8461	26.5858	26.9982	26.4724	26.375	26.2632	26.3588	27.0995	26.5722	26.8831	27.0824	26.3588	26.4548	25.9048	26.1905	25.0696	26.823	27.1292	27.247
Ragulator complex protein LAMTOR3	Lamtor3	Q542I7;Q3TX23;O88653	26.2764	26.1501	26.4246	26.8714	26.1877	26.172	26.544	26.2279	25.9496	26.3249	26.4216	26.2114	25.9374	26.2384	26.3418	NaN	NaN	26.8997	25.8547
Protein CREG1	Creg1	O88668;J3QP41	26.1896	26.4455	27.316	26.1283	26.7671	26.5809	25.7052	25.9303	25.9238	27.3872	27.0708	26.9941	26.7366	26.7701	26.7175	25.6717	27.1683	25.2176	27.083
Target of Myb protein 1	Tom1	Q561M4;Q3UDC3;O88746;A0A1D5RL90	23.3399	23.1839	23.5556	23.2836	23.2032	23.1756	23.462	23.3494	23.364	23.3964	23.6651	23.3026	22.9373	23.1366	23.7071	NaN	NaN	NaN	23.6178
Ribonuclease P protein subunit p30	Rpp30	O88796;Q3TF81;Q6P6M0;Q8K238	23.8094	23.8436	23.8065	23.2564	23.8259	23.5845	23.5022	24.1178	23.0906	24.9135	24.1616	24.283	23.7328	23.8531	23.5998	NaN	24.4444	24.1578	24.0742
Isocitrate dehydrogenase [NADP];Isocitrate dehydrogenase [NADP] cytoplasmic	Idh1	Q5HZJ8;Q8C338;O88844;Q3TJ51;Q0QER9	29.7768	29.8656	29.8526	30.1019	29.9307	29.6917	30.1261	30.0732	29.8801	29.9097	29.6233	29.7533	29.7924	29.7923	29.8801	30.4549	30.3483	30.1763	30.004
Glucosamine-6-phosphate isomerase;Glucosamine-6-phosphate isomerase 1	Gnpda1	Q6A0D9;O88958;Q3TKA0;A0A494B9X2;Q8BK00	26.5277	26.8634	26.8251	26.6647	26.1301	26.3291	26.7506	26.7251	26.5552	26.8178	26.3726	26.2564	26.8767	26.2429	26.649	NaN	25.9711	25.9288	26.2627
Transcobalamin-2	Tcn2	O88968	NaN	NaN	NaN	NaN	NaN	NaN	NaN	NaN	NaN	NaN	NaN	24.7969	NaN	NaN	NaN	NaN	NaN	NaN	NaN
2-amino-3-ketobutyrate coenzyme A ligase, mitochondrial	Gcat	O88986;Q9CZ08;E9PWY6	25.6513	NaN	25.496	NaN	NaN	NaN	NaN	NaN	25.0976	NaN	NaN	NaN	NaN	27.8805	27.4618	NaN	27.6197	28.2921	27.6199
Tripeptidyl-peptidase 1	Tpp1	Q8BNF3;Q3U2Z6;Q3TDY6;O89023	27.3581	27.3905	28.2549	28.6495	28.1067	27.9287	27.9471	27.8388	27.9163	27.8513	27.7923	27.701	28.0381	27.6175	27.9783	27.7023	27.3245	27.7617	27.2207
Coronin;Coronin-1A	Coro1a	Q3U232;Q3U1N0;O89053;Q3T9L1;Q3U9K3;G3UYK8	32.3991	32.2926	32.3237	31.9293	32.1411	32.1205	32.5034	32.1122	31.9781	32.2968	32.4032	32.1802	32.2371	31.8379	31.4313	30.6839	31.8529	31.4194	31.6354
Coatomer subunit epsilon	Cope	O89079;D3Z315;Q9D1J2;F6YFR7	27.5228	26.9157	27.3203	27.1914	26.96	27.0387	27.1277	27.3324	27.1173	27.1745	27.2889	26.8053	26.9267	27.7042	27.462	27.1237	27.5785	26.9891	27.0966
RNA-binding protein 3	Rbm3	Q545K5;Q8BG13;O89086;Q5RJV3;S4R2M6	28.3482	28.6431	28.2651	28.719	28.471	28.4657	28.7363	28.5779	27.2938	28.5697	28.3499	28.2804	28.7028	28.1406	28.707	NaN	28.2452	28.9669	28.5777
GRB2-related adaptor protein 2	Grap2	Q3U0E8;O89100	24.8072	NaN	NaN	24.1092	23.9558	NaN	NaN	NaN	NaN	23.6658	24.3735	24.4997	NaN	NaN	NaN	NaN	24.3189	24.5371	23.8236
Alcohol dehydrogenase 1	Adh1	Q3UKA4;P00329	25.0708	22.9238	21.6168	NaN	NaN	NaN	28.3485	23.9409	24.9679	NaN	NaN	NaN	NaN	26.4355	25.9895	25.2288	NaN	25.0411	NaN
Dihydrofolate reductase	Dhfr	Q544T5;P00375	25.8335	26.9639	26.2627	26.0233	NaN	26.3927	25.7618	26.5388	25.8758	26.4201	27.0297	26.0077	26.2531	26.0825	26.0349	NaN	26.1131	26.2734	26.2025
Hypoxanthine-guanine phosphoribosyltransferase	Hprt;Hprt1	Q99KF5;P00493	27.3732	27.2743	27.6607	27.9042	27.9924	27.6213	27.706	27.8034	27.3959	27.7947	27.9586	27.599	27.6266	27.525	27.5753	26.5202	27.2457	27.9387	27.8131
Ribonuclease pancreatic	Rnase1;Rac1	Q8K2T2;Q8C6G3;W0UVC3;P00683	NaN	NaN	NaN	NaN	NaN	NaN	NaN	NaN	NaN	NaN	NaN	NaN	23.4271	27.7854	25.6896	NaN	NaN	26.4473	26.266
Alpha-amylase 1;Alpha-amylase	Amy1	P00687;D3YYQ5;Q99KE6	NaN	NaN	NaN	NaN	NaN	NaN	NaN	NaN	NaN	NaN	NaN	NaN	NaN	26.4934	27.69	NaN	NaN	NaN	NaN
Pancreatic alpha-amylase	Amy2	P00688	30.335	30.3488	32.265	22.4373	21.28	21.0665	19.1423	33.1964	33.6783	27.3811	27.983	27.5774	32.9805	36.8599	36.2813	33.7169	34.8022	35.8967	35.4761
Carbonic anhydrase 2	Ca2;Car2	P00920;A0A0A6YX78	32.6975	33.0848	32.7934	33.2839	33.1729	33.5367	33.5982	33.2693	33.2998	33.1257	33.2299	32.9437	33.0349	32.6799	32.9536	31.7144	32.0313	32.6553	32.5896
Complement C3;Complement C3 beta chain;C3-beta-c;Complement C3 alpha chain;C3a anaphylatoxin;Acylation stimulating protein;Complement C3b alpha chain;Complement C3c alpha chain fragment 1;Complement C3dg fragment;Complement C3g fragment;Complement C3d fragment;Complement C3f fragment;Complement C3c alpha chain fragment 2	C3	P01027	29.713	29.6921	29.8701	29.907	29.7717	29.6463	29.9573	30.6147	30.8218	30.0056	29.9468	30.1036	30.0272	29.9255	29.9494	29.4019	30.1617	29.774	29.6321
Beta-2-microglobulin	B2m	P01887;Q9D239;Q3U679	27.0767	27.1878	26.5109	26.9512	27.2679	26.7758	27.3397	26.267	27.1479	26.2703	26.7666	26.4296	27.5034	26.7907	26.9336	NaN	26.6752	25.9969	27.3876
Adenosine deaminase	Ada	Q4FK28;P03958;Q4FJZ7	27.089	26.9479	27.6714	27.5421	27.1696	26.5447	27.0746	27.4126	27.091	27.5886	27.4263	27.0311	26.6251	26.9755	27.3324	26.663	27.8102	27.1768	27.6663
Fatty acid-binding protein, adipocyte	Fabp4	Q542H7;P04117	25.3934	NaN	25.6704	27.3619	26.6959	27.9623	29.1916	26.7471	27.1377	26.1611	27.2822	28.195	28.4159	27.55	27.2702	NaN	24.9898	26.9646	26.8631
Thymidine kinase, cytosolic	Tk1	P04184;A0A1S6GWJ3	23.1996	23.6479	NaN	23.0217	23.5348	23.7646	22.6226	NaN	23.4438	24.389	24.1128	NaN	23.0327	NaN	23.2804	NaN	NaN	24.3391	23.8507
Transforming growth factor beta-1;Latency-associated peptide	Tgfb1	Q3UNK5;P04202	NaN	NaN	22.9374	22.9315	NaN	NaN	22.975	22.8461	22.9687	NaN	NaN	NaN	NaN	NaN	22.3364	NaN	22.8985	22.7418	22.7164
H-2 class II histocompatibility antigen, A-Q alpha chain	H2-Aa	Q8K2X0;P04227;A0A2Z4SYI4	NaN	NaN	NaN	25.3085	25.1266	26.1855	26.074	NaN	NaN	NaN	NaN	24.8374	NaN	25.4841	NaN	NaN	NaN	26.5767	26.1763
H-2 class II histocompatibility antigen, A-D alpha chain;Beta-2-microglobulin;H-2 class II histocompatibility antigen, A-S alpha chain;H-2 class II histocompatibility antigen, A-R alpha chain;H-2 class II histocompatibility antigen, A-F alpha chain	H2-Aa	Q3TB90;Q6SR48;P04228;A0A2Z4SYD2;A0A2Z4SWU0;A0A068BD71;Q549Q3;Q860C1;A0A1D8M9B5;A0A068BER6;P14437;P14436;P14435	25.7	27.0142	22.4956	22.5998	26.6415	26.281	22.6527	24.0073	22.5798	27.0514	27.5281	26.7672	26.5419	25.3109	25.1632	NaN	NaN	NaN	NaN
Anion exchange protein;Band 3 anion transport protein	Slc4a1	Q53ZN9;Q3TZJ1;Q3TNL6;P04919;Q3TAJ4;Q3U065;Q3TZ12;Q3TZ29;Q3TZG9;Q3TA19	31.5695	31.7144	31.7509	31.8722	31.9077	32.0958	32.1851	31.6554	32.0051	32.0657	31.8414	31.7901	31.8772	31.5423	31.5078	31.1525	31.4299	31.3458	31.3204
Fructose-bisphosphate aldolase;Fructose-bisphosphate aldolase A	Aldoa;Aldoart1	Q5FWB7;P05064;Q6NY00;A6ZI44;D3YWI1;D3Z510;A0A0U1RPN8;Q9CPQ9;A6ZI46	30.9944	31.128	30.7828	31.0512	31.0403	30.9854	30.9673	30.3614	31.4369	30.9882	31.0059	30.8648	31.0248	30.9382	30.8389	30.1419	30.6031	30.7369	30.649
Aspartate aminotransferase, cytoplasmic	Got1	P05201	28.7761	28.5002	28.5018	28.6284	28.5305	28.4915	28.504	28.7155	28.4804	28.73	28.7948	28.6565	28.4878	28.696	28.8261	29.156	28.8367	28.6366	28.5965
Aspartate aminotransferase, mitochondrial	Got2	P05202	30.4966	30.3745	30.0282	30.5485	30.303	30.1734	30.4438	29.7777	30.5331	29.8516	29.8602	29.8516	30.0131	29.618	29.6512	30.1499	30.1556	30.2544	30.0172
Chymotrypsin-like elastase family member 2A	Cela2a	P05208	26.5146	27.556	29.2183	NaN	NaN	NaN	NaN	29.3796	29.3774	24.6587	25.4135	24.5634	29.2141	33.2237	32.5792	28.5997	30.5116	31.8532	31.5134
Tubulin alpha-1B chain	Tuba1b	P05213;Q99KA2;A0A2R8VHF3	33.1705	33.1656	33.1762	33.3472	33.4854	33.4598	33.4773	33.4998	33.2952	33.4257	33.5607	33.3096	33.2598	33.3212	33.146	32.8709	33.5715	33.6944	33.6143
L-lactate dehydrogenase;L-lactate dehydrogenase A chain	Ldha	Q564E2;P06151;Q3TI99;Q3TCI7;A0A1B0GSX0;A0A1B0GSR9;Q3UDU4;Q3THB4;Q99K20;D3YZQ9;A0A1B0GT41;A0A1B0GQX5	32.2101	32.1406	32.1296	32.2423	32.2442	32.2938	32.3327	32.282	32.1713	32.2416	32.2475	32.2958	32.2433	31.9633	32.1981	31.3868	31.9932	31.9157	31.6506
H-2 class II histocompatibility antigen, A-Q beta chain;H-2 class II histocompatibility antigen, A-D beta chain	H2-Ab1	P06342;P01921	29.5962	28.4824	28.8917	29.6301	29.584	28.6486	30.7021	27.3043	28.5971	28.3505	28.9322	28.6884	29.2713	28.3592	28.9119	26.5889	27.3768	26.5785	27.5622
H-2 class II histocompatibility antigen, A-U beta chain;H-2 class II histocompatibility antigen, A-F beta chain;H-2 class II histocompatibility antigen, A-K beta chain	H2-Ab1	Q31184;P06344;P06346;O19470;P06343	26.1575	24.9723	25.2961	25.1265	NaN	NaN	NaN	NaN	NaN	NaN	NaN	NaN	NaN	NaN	NaN	NaN	NaN	NaN	NaN
Apolipoprotein A-IV	Apoa4	Q9DBN0;P06728;Q810I7;Q01488	26.2925	27.3053	26.4822	26.0691	25.9348	26.0411	26.8539	26.4235	27.029	27.0008	27.0985	27.0532	26.2184	25.7997	25.629	26.5082	24.775	24.6827	24.8193
Glucose-6-phosphate isomerase	Gpi	P06745	30.5751	30.6437	30.7494	30.6926	30.5884	30.6375	30.8491	30.6413	30.7902	30.9927	30.8428	30.7702	30.7327	30.787	30.862	30.2064	31.2675	30.7855	30.6348
Protein-tyrosine-phosphatase;Receptor-type tyrosine-protein phosphatase C	Ptprc	S4R1M0;P06800;Q8C6Q7;Q3U382;Q64730	29.6606	29.4823	29.4702	29.3149	29.006	29.3217	29.0351	29.2252	29.004	29.18	28.5817	28.8544	29.1355	28.4539	28.5312	27.8497	29.332	28.9798	28.6405
Anionic trypsin-2	Prss2	Q792Y6;P07146	NaN	26.6934	26.7955	NaN	NaN	NaN	NaN	27.5119	28.0617	NaN	24.947	24.3174	28.2897	31.6005	31.1183	27.8176	29.6365	30.3596	30.65
Transthyretin	Ttr	Q5M9K1;P07309;Q9D6A4	27.843	27.905	28.0455	28.0015	27.5064	27.8656	27.5867	28.0481	27.5762	27.783	27.948	27.8874	28.3087	27.8965	27.9333	27.5848	26.522	27.967	27.7669
Annexin;Annexin A2	Anxa2	Q542G9;P07356;Q3UCD3;Q9CZI7;Q99KH3;B0V2N5;B0V2N7;B0V2N8	30.4441	30.1282	30.192	30.3272	29.8287	30.239	30.1551	30.5112	30.0532	30.8449	30.285	30.3872	30.5271	30.3227	30.6317	29.4334	30.364	30.3183	30.0342
Thymidylate synthase	Tyms	Q9D0H1;Q544L2;P07607;A0A0G2JGG2;A0A0G2JF31;D6RCW9;A0A0G2JF03;Q8C2R3;Q8C2H6;Q8VDV6	22.58	23.4911	22.4617	NaN	22.5401	NaN	NaN	23.0202	22.5843	NaN	NaN	NaN	NaN	NaN	NaN	NaN	NaN	22.5954	NaN
Serum albumin	Alb	Q546G4;P07724	33.9024	33.8955	33.7648	33.9479	33.7193	34.1283	34.0438	33.4693	34.0747	33.7541	33.6087	34.1629	34.2469	34.9536	34.0339	34.4005	34.5483	34.6221	34.4966
Ribonucleoside-diphosphate reductase;Ribonucleoside-diphosphate reductase large subunit	Rrm1	Q05DU8;Q6NZB3;P07742	26.6312	27.3838	26.6584	26.5433	27.1552	27.7964	26.335	27.1125	26.5826	27.3817	27.2374	26.5709	26.53	26.2475	26.4019	26.4264	27.436	27.2612	26.9878
Serine protease inhibitor A3K	Serpina3k	P07759	31.1891	31.476	31.4475	31.2277	30.7811	30.8765	31.3023	31.2619	31.3157	31.2079	31.4154	31.178	31.6064	31.4052	31.5766	30.6	31.1146	31.1568	31.0328
Heat shock protein HSP 90-alpha	Hsp90aa1	Q80Y52;P07901;Q3UIF3;Q3TKA2;A0PJ91;Q3TKB9;Q3TKG0;Q3TJU7;Q8C5U3	30.8261	31.0243	30.6944	30.942	31.0037	31.0159	30.8908	30.8358	31.2127	31.1269	31.0112	30.9297	30.8118	30.8205	30.6423	30.8697	31.0799	31.1216	31.0422
Adenine phosphoribosyltransferase	Aprt	P08030	27.204	27.3155	27.8758	27.5192	27.5291	27.4911	27.5477	27.7759	27.1322	27.8182	28.0494	27.7561	27.0388	26.9819	26.9393	26.9513	27.0216	27.9859	27.5349
Spectrin alpha chain, erythrocytic 1	Spta1	P08032	30.5509	30.6312	30.1812	30.5983	30.9086	31.0375	31.0882	30.7964	30.7292	30.9314	30.4445	30.4332	30.1793	29.9093	29.8635	26.9985	30.066	29.7442	29.3622
Lactotransferrin	Ltf	Q4FJR3;P08071;Q3UBV2;B8YJF9;Q3TP24	29.5374	30.1106	30.6695	30.2165	29.971	30.142	30.353	28.1418	28.0418	29.4393	29.1343	29.9683	29.9448	28.2707	28.964	26.061	28.3032	28.7744	28.3972
Carbonyl reductase [NADPH] 2	Cbr2	Q542P5;P08074;F6YNX9	NaN	24.6515	NaN	24.4013	NaN	25.2957	24.5224	NaN	24.9505	NaN	NaN	25.9704	25.2472	24.6155	24.1541	NaN	NaN	NaN	25.0275
Endoplasmin	Hsp90b1	Q91V38;Q3UAD6;P08113;Q3UBU0;Q3TUD6;Q8CCY5;F7C312	31.6742	31.4373	31.4509	31.6452	31.6227	31.4999	31.5693	31.5949	31.8746	31.5404	31.4559	31.5293	31.6031	32.1701	32.1355	31.4703	31.8233	31.8385	31.908
Protein S100-A10	S100a10	Q3UF30;Q3TC45;P08207	NaN	NaN	NaN	25.3412	25.0464	24.71	25.173	24.1196	NaN	NaN	NaN	NaN	NaN	NaN	NaN	NaN	NaN	NaN	23.9801
Apolipoprotein E	Apoe	Q6GTX3;Q4FK40;Q3UBS0;Q3TXU4;Q3TX45;P08226;A0A1B0GX15;G3UWN5;Q3UEE7	NaN	NaN	NaN	NaN	NaN	NaN	NaN	NaN	NaN	NaN	NaN	NaN	NaN	NaN	NaN	24.7522	NaN	NaN	NaN
Superoxide dismutase [Cu-Zn]	Sod1	P08228	29.759	30.2391	29.7158	30.3737	30.3903	30.2821	30.5409	29.7274	29.9002	29.1383	29.5144	29.5509	29.6512	29.8743	29.854	29.329	29.8809	29.6619	29.9376
Malate dehydrogenase, mitochondrial	Mdh2	P08249	31.6216	31.6076	31.2682	31.3352	31.1758	31.1519	31.0554	31.1392	31.678	31.2105	31.4701	31.2426	31.1516	31.4772	31.3905	31.4239	31.8388	31.8419	31.8658
Guanine nucleotide-binding protein G(i) subunit alpha-2	Gnai2	P08752;A0A0A6YWA9	30.0575	30.1398	30.1012	30.0832	30.3005	29.9442	30.1576	30.0869	30.0689	30.2111	30.0029	30.3633	30.1464	30.13	29.7696	29.1472	30.3516	30.0073	29.984
Integrin beta-1	Itgb1	P09055	27.7613	27.6724	28.1717	27.6425	27.8587	27.7943	27.712	28.5999	27.6467	28.3798	28.0896	27.8424	27.8256	27.4995	27.4991	26.5744	28.373	28.7066	28.5458
Protein disulfide-isomerase	P4hb	Q3TWE3;Q3THC3;Q3TF72;P09103;Q3UDR2;Q3URP6;Q3UJA8;Q3UA23;Q3TIM0;Q3UBY9;Q3U738;Q3TT76	31.171	31.2149	31.5625	31.3657	31.1328	31.0569	31.3504	31.8374	32.4782	31.1038	30.9688	31.0741	31.7235	33.5549	33.564	32.6543	32.1705	32.829	32.6097
Nucleolin	Ncl	Q8CD23;Q3TL52;P09405;Q3TT41;Q3TGR3	31.2336	31.4299	31.2946	31.2262	31.3959	31.3771	31.2409	31.1915	31.4338	31.5659	31.3213	31.4824	31.2681	30.9081	31.1027	30.6802	31.2958	31.3194	31.363
Phosphoglycerate kinase 1;Phosphoglycerate kinase	Pgk1	P09411;S4R2M7	31.5426	31.2792	31.5481	31.505	31.4279	31.5743	31.575	31.6917	31.5545	31.5131	31.3905	31.344	31.495	31.557	31.4096	31.5147	31.9939	31.7767	32.0618
Angiotensin-converting enzyme;Angiotensin-converting enzyme, soluble form	Ace	Q3TU20;P09470;Q3U3Q7;Q5XK22;Q8K233;F6QCP8	NaN	NaN	NaN	22.031	NaN	NaN	NaN	NaN	NaN	NaN	NaN	NaN	NaN	NaN	NaN	NaN	23.327	NaN	NaN
Ferritin heavy chain;Ferritin heavy chain, N-terminally processed	Fth1	P09528	29.3775	29.4978	29.9847	30.1648	30.2803	30.1564	29.6701	29.5438	29.4864	29.5492	30.012	30.0732	30.3252	29.9378	30.1542	29.0066	29.8473	30.1458	30.0889
Superoxide dismutase;Superoxide dismutase [Mn], mitochondrial	Sod2	Q4FJX9;P09671;Q3U8W4;Q3TJA2;A0A3B2WBF0	27.7339	27.8383	27.5266	27.8538	27.8311	27.5524	27.4186	27.6302	27.9269	27.7866	27.8067	27.6157	27.9499	28.1612	28.1752	26.7096	26.5337	27.7725	27.2622
		P0DN34	NaN	NaN	NaN	NaN	NaN	24.9589	NaN	NaN	NaN	NaN	NaN	NaN	NaN	NaN	NaN	NaN	NaN	25.7465	NaN
	Calm1	P0DP28;P0DP27;P0DP26;Q3UKW2;A0A3Q4EHJ0	31.5239	31.4004	31.5065	31.4971	31.5558	31.401	31.8193	31.6047	31.6093	31.2643	31.8163	31.2614	31.7176	31.5131	31.6879	30.688	29.841	31.4539	31.0323
Annexin;Annexin A1	Anxa1	Q4FJV4;P10107;Q3U5N9;B7STB7;Q4FK88;A0A494BBD8;Q3US43	30.4176	30.6018	31.4351	30.9862	31.323	30.9994	31.3575	30.8418	30.6285	30.7665	30.7466	31.2583	31.3994	30.5122	30.6042	30.236	30.6998	30.4651	30.429
Elongation factor 1-alpha;Elongation factor 1-alpha 1	Eef1a1	Q58E64;Q3UA81;P10126;Q3TII3;Q3UZQ3;D3YZ68;D3Z3I8	33.8552	33.9615	33.8783	33.9628	33.8416	34.1495	33.6451	33.6283	34.0172	33.6755	33.6823	33.4232	33.8319	34.2281	34.1838	33.8555	33.5218	33.6796	33.7152
Nidogen-1	Nid1	P10493	22.8641	23.0595	NaN	NaN	NaN	NaN	NaN	23.8791	NaN	NaN	NaN	23.3581	23.2237	23.9327	23.426	NaN	25.1082	24.3316	NaN
Delta-aminolevulinic acid dehydratase	Alad	Q9DD05;P10518	29.7237	30.1102	29.7411	28.9701	29.7043	30.3324	29.6664	30.5361	29.921	30.3775	30.0161	29.5959	29.8095	29.3676	29.7535	29.5088	30.4903	30.7162	30.6197
Cathepsin B;Cathepsin B light chain;Cathepsin B heavy chain	Ctsb	Q3TVS6;P10605;Q3TC17;Q6LAF6	29.5262	29.3911	30.0846	29.312	29.7242	28.9064	28.5985	29.3454	28.7846	29.0717	29.4662	29.0006	29.0568	29.0193	29.6033	28.0011	29.0499	29.1681	28.9624
Eukaryotic initiation factor 4A-II;Eukaryotic initiation factor 4A-II, N-terminally processed	Eif4a2	Q52KC1;P10630;Q8BTU6;E9Q561;A0A338P6X5	27.1475	27.1842	27.2968	27.5435	27.0266	26.8538	27.3754	27.1821	27.0587	27.1099	26.7007	27.2087	26.918	27.2728	27.1311	27.6559	26.2968	26.641	26.5066
Thioredoxin	Txn	P10639	28.9699	29.2057	28.2855	29.2483	29.1747	28.832	28.9825	28.6689	28.9073	29.2307	28.9065	29.5369	29.3894	28.9887	29.3206	28.3484	28.9995	29.2671	29.174
Glutathione S-transferase Mu 1	Gstm1	P10649;A2AE89	29.6697	29.9078	29.9596	29.9679	29.7335	29.8402	29.8025	30.0654	30.3847	29.918	30.0536	29.8971	30.622	31.2692	31.3906	30.186	29.4766	30.3142	29.9716
Monocyte differentiation antigen CD14	CD14;Cd14	Q920X9;Q920X8;Q91VD3;Q91VC2;Q91V69;Q4FJP7;Q3U6A3;P10810;Q920X7;Q3UE54;Q3UB18	26.1556	25.8971	26.2809	25.8622	25.541	26.2024	26.0606	26.709	26.6952	26.5492	26.4095	26.8851	27.1885	26.9513	26.8093	NaN	NaN	NaN	NaN
Ras-related protein R-Ras	Rras	Q3U1N3;P10833;A0A1B0GRG1;A0A1B0GRT5	25.8901	26.2348	25.9588	25.9002	25.6533	NaN	NaN	26.2899	25.9128	25.2907	25.7903	25.9058	25.8921	25.6555	25.8275	25.9236	25.1002	25.135	25.2459
4F2 cell-surface antigen heavy chain	Slc3a2	P10852;Q3TN39;Q8BTJ9;Q60849;Q3U144;A0A0U1RPK4	27.3614	27.8006	27.779	27.7768	27.7432	27.5382	27.1777	28.0288	28.193	27.4269	27.5342	27.5634	27.4041	28.6175	28.6896	28.2531	28.5135	28.8931	28.3408
Histone H1.0;Histone H1.0, N-terminally processed	H1f0	Q8C1Y3;Q3U4Y0;P10922	27.1327	27.8027	27.5244	27.9275	27.5993	27.1511	27.5234	27.7253	27.903	27.6424	28.0113	27.8956	28.1199	28.4413	28.6957	28.0124	26.7719	26.9242	27.6211
Activated RNA polymerase II transcriptional coactivator p15	Sub1	P11031	28.1305	28.0989	28.1192	27.5985	28.3116	27.9439	28.2096	28.3714	26.8811	27.7051	27.4267	27.9465	28.1492	26.573	27.4822	26.8583	27.9925	28.8659	28.8641
Myeloperoxidase;Myeloperoxidase light chain;Myeloperoxidase heavy chain	Mpo	Q6RFG4;P11247;Q7TMS4;Q571G0	28.5594	28.9743	30.3715	29.5949	30.0406	30.194	29.7842	29.8806	30.1459	29.4599	29.0888	30.1219	30.0576	29.1405	29.2143	28.0817	30.3415	30.976	30.6971
Glutathione peroxidase 1;Glutathione peroxidase	Gpx1	P11352;A0A0A6YVV2;A0A0A6YY34	30.4502	30.3557	30.2142	30.5288	30.4009	30.4121	30.544	30.0478	30.304	30.2839	30.4222	30.2443	30.3102	30.2276	30.3536	29.6229	29.4706	30.4145	30.1512
Fatty acid-binding protein, heart	Fabp3	Q5EBJ0;P11404	NaN	NaN	NaN	NaN	26.7231	NaN	NaN	26.4609	NaN	NaN	NaN	NaN	NaN	NaN	NaN	NaN	NaN	NaN	NaN
Lysosome-associated membrane glycoprotein 1	Lamp1	Q8VH34;Q3TX84;Q3TA96;Q9DC13;P11438;Q922T9	24.5516	24.4908	NaN	24.1897	24.4785	24.222	NaN	NaN	NaN	NaN	NaN	24.8412	24.7095	NaN	NaN	NaN	NaN	NaN	NaN
Heat shock protein HSP 90-beta	Hsp90ab1	Q71LX8;P11499	33.0829	33.0926	33.024	33.2849	33.201	33.1728	33.218	32.8773	33.4076	32.9698	33.0148	32.8496	32.9029	32.8576	32.8748	32.7117	32.8964	33.0158	33.0564
Neutrophil gelatinase-associated lipocalin	Lcn2	P11672;A0A0A6YW77;Q60842	27.7294	26.7225	28.5563	28.3525	28.5045	27.8558	28.2733	27.1029	26.939	27.5731	27.3498	27.6443	27.6054	27.3315	27.237	NaN	26.6185	27.5151	26.8816
Keratin, type II cytoskeletal 8	Krt8	P11679	NaN	22.4585	23.8037	NaN	NaN	25.1782	NaN	25.9365	27.121	24.3811	24.5642	23.7288	27.1662	30.5452	30.2177	27.4152	28.6749	29.1649	28.6085
Ornithine carbamoyltransferase, mitochondrial	Otc	Q543H3;P11725;Q8R1A8	NaN	NaN	NaN	NaN	NaN	NaN	26.5532	NaN	NaN	NaN	NaN	NaN	NaN	23.5876	NaN	NaN	NaN	NaN	NaN
Integrin beta;Integrin beta-2	Itgb2	Q542I8;P11835;M0QWA7	28.3949	28.2564	28.6452	28.1699	28.2109	27.857	28.0426	28.1732	27.6843	28.4353	28.2549	28.5987	28.3476	27.9539	28.2795	27.8975	28.4336	28.7287	28.9298
Inositol 1,4,5-trisphosphate receptor type 1	Itpr1	P11881;Q8C7X9;Q3UVA1	24.7998	24.817	NaN	24.9208	NaN	24.8336	25.0048	NaN	24.5726	24.6258	NaN	NaN	24.9896	NaN	NaN	NaN	24.58	NaN	NaN
B-cell antigen receptor complex-associated protein alpha chain	Cd79a	P11911	26.7738	27.0728	26.7851	26.8569	27.0226	26.5171	27.0072	26.6411	26.2909	27.194	26.9093	27.4966	27.0742	26.2886	27.0177	NaN	27.4067	27.195	26.9289
Nucleoside diphosphate-linked moiety X motif 19, mitochondrial	Nudt19	P11930	NaN	22.3751	NaN	NaN	NaN	NaN	NaN	NaN	22.5005	22.8802	NaN	NaN	23.0557	NaN	NaN	NaN	21.6788	NaN	NaN
T-complex protein 1 subunit alpha	Tcp1	P11983	29.5373	29.73	29.3183	29.7089	29.6326	29.6359	29.5893	29.5415	29.7039	29.4954	29.5331	29.624	29.3302	29.2648	29.4062	28.9195	29.7879	29.3651	29.6583
Serum amyloid P-component	Apcs	Q4JFI8;P12246	NaN	NaN	NaN	NaN	NaN	24.6283	NaN	NaN	NaN	NaN	24.4068	NaN	NaN	NaN	NaN	NaN	NaN	NaN	NaN
Beta-glucuronidase	Gusb	Q3TW82;P12265	25.7316	26.0485	26.6235	26.2308	26.0063	25.943	26.0895	26.1496	26.2371	26.4433	25.9848	26.5785	26.2244	26.0994	25.8172	26.4548	27.2097	26.9018	26.8197
ATP-dependent 6-phosphofructokinase, liver type	Pfkl	P12382;Q8CD98	27.1142	27.4609	27.3361	27.0979	27.0756	27.221	27.2224	27.0023	26.9702	27.8327	27.1282	27.4984	27.0819	27.269	26.8002	26.8332	27.2151	27.0118	26.6542
Calbindin	Calb1	P12658;Q8C5H2;Q8CEF3	NaN	22.2503	NaN	NaN	NaN	22.2625	NaN	NaN	NaN	NaN	NaN	NaN	NaN	NaN	NaN	NaN	NaN	NaN	NaN
Fatty acid-binding protein, liver	Fabp1	Q3V2F7;P12710	25.139	18.9549	21.6944	18.5319	19.0097	18.9055	20.0934	NaN	24.8497	20.0303	18.964	20.6863	21.2476	22.1188	22.1434	20.1954	20.5993	26.4488	26.0164
Cytochrome c oxidase subunit 5A, mitochondrial	Cox5a	P12787	29.0057	28.7761	28.2722	28.3548	28.7498	28.3336	28.8572	28.2332	28.7713	27.8898	29.076	27.873	29.1263	28.5799	29.452	28.8382	27.9652	29.0894	29.1887
Programmed cell death protein 6	Pdcd6	P12815;Q3UGE5;Q8C5M4	27.0118	27.0772	27.4103	27.0639	27.2638	26.8422	27.4272	27.8074	26.8801	27.8358	27.547	26.8676	26.796	26.8624	26.5557	26.9324	27.5105	27.6287	28.1001
60S ribosomal protein L7a	Rpl7a	Q6P1A9;Q5EBG5;Q58ET1;Q80UT7;P12970	29.8915	30.2138	29.8834	29.9803	29.8102	29.8227	29.8602	29.6677	30.1446	29.5761	29.7984	29.5427	29.9829	30.6702	30.4146	30.1498	29.3001	29.6487	29.9887
Uridine 5-monophosphate synthase;Orotate phosphoribosyltransferase;Orotidine 5-phosphate decarboxylase	Umps	Q544K9;Q3TVV7;P13439	25.9204	25.9999	26.4134	25.2106	25.2616	27.0654	25.538	27.6887	25.6177	24.7722	24.742	26.0172	25.8735	24.9999	25.6462	NaN	25.5308	26.4611	26.0246
Intercellular adhesion molecule 1	Icam1	Q3TB10;Q4FK06;Q3UDJ5;Q3UAU5;Q3U8M7;Q3U7T2;Q3U7Q9;Q3THH5;Q3TB21;P13597;Q922B3;Q3UE52;Q3UDC5	26.6384	26.3655	26.5225	26.152	26.5976	26.2082	26.3089	26.7525	26.5031	26.4746	26.0788	26.4325	26.3582	26.2638	26.3176	26.1382	26.2247	25.9574	26.8191
Carbonic anhydrase 1	Ca1	P13634	31.0001	31.6395	31.4454	31.493	31.6069	31.901	31.8031	31.4701	31.5249	31.0236	31.469	31.2016	31.9678	31.531	31.6917	30.872	31.1153	32.1819	31.528
Glycerol-3-phosphate dehydrogenase [NAD(+)], cytoplasmic;Glycerol-3-phosphate dehydrogenase [NAD(+)]	Gpd1	P13707;E0CXN5	25.3998	25.725	26.2675	26.7953	25.4959	26.7935	27.2085	24.807	26.5204	26.2175	26.2166	26.9307	26.1703	25.1603	25.6303	25.0737	24.5233	26.2095	26.723
Protein S100;Protein S100-A6	S100a6	Q545I9;P14069	24.8884	24.6507	26.3992	25.9612	25.8032	25.8316	26.2114	25.7385	25.2888	24.9958	26.3514	26.0564	25.4681	25.7843	24.1149	NaN	27.0949	28.743	23.8288
Sodium/potassium-transporting ATPase subunit beta-1	Atp1b1	Q545P0;Q3TSQ1;P14094;Q3TV47	22.6093	21.1709	24.5449	20.7858	NaN	NaN	19.4661	NaN	21.5319	21.7839	21.208	22.0018	NaN	21.8311	21.742	NaN	21.5699	22.0354	22.3067
60S ribosomal protein L27a	Rpl27a	P14115	29.1344	29.3252	29.4552	29.0763	29.1788	29.0649	28.9898	29.7498	28.7563	29.3756	30.0283	29.0068	29.7273	30.3932	30.0042	29.602	29.5417	30.1705	29.8607
60S ribosomal protein L7	Rpl7	Q5M9N8;Q3UBI6;P14148;Q3TK73;F6XI62	30.1899	30.4771	30.1699	30.1801	30.15	30.1071	30.0512	29.8998	30.4741	29.7189	30.0615	29.5274	30.2828	30.942	30.99	30.0674	30.1304	30.2229	30.4218
Malate dehydrogenase, cytoplasmic	Mdh1	P14152	31.3808	31.3314	30.9551	31.6391	31.3579	31.5259	31.2936	31.3988	31.1489	31.2001	31.2912	31.4697	31.3863	31.5635	31.8856	30.6231	31.2842	30.8874	31.2269
Non-specific protein-tyrosine kinase;Tyrosine-protein kinase Fgr	Fgr	Q6GTF2;P14234	23.9707	23.9996	24.1633	24.1771	NaN	23.9638	23.9946	NaN	NaN	NaN	24.3104	NaN	NaN	NaN	NaN	NaN	NaN	NaN	NaN
H-2 class II histocompatibility antigen, A-U alpha chain;H-2 class II histocompatibility antigen, A-B alpha chain;Beta-2-microglobulin	H2-Aa	P14438;P14434;E2I8K5;A0A2Z4T1Y2;A0A2Z4SXU2;G3UWR9	27.5372	25.5916	26.6403	26.672	25.5512	NaN	NaN	NaN	NaN	NaN	NaN	NaN	NaN	NaN	NaN	NaN	NaN	NaN	NaN
Signal recognition particle 54 kDa protein	Srp54;Srp54c	P14576;E9PXC0;Q99JZ9	NaN	24.6491	25.2271	24.7599	24.9449	25.186	24.5393	25.0957	25.6943	25.0144	24.9049	25.1092	25.7385	26.3972	25.8659	NaN	25.318	26.1772	23.9528
Heat shock protein beta-1	Hspb1	Q545F4;P14602;D3YZ06	26.4494	26.1859	26.1556	26.8301	26.0858	26.3599	26.8486	27.2363	26.2935	26.8681	27.2581	26.7095	26.3972	26.7764	26.9736	25.8988	26.2087	26.964	27.0137
26S proteasome non-ATPase regulatory subunit 3	Psmd3	P14685;Q8BK46;Q3ULJ5;Q3U5M8	27.9073	27.8137	28.1333	27.8486	27.8643	27.8417	27.8081	28.1805	28.2622	28.4141	28.2208	27.55	27.7385	27.7175	28.0664	28.1055	28.3698	28.3417	27.9817
Lamin-B1	Lmnb1	P14733;Q8C553	31.6791	31.8452	31.6892	31.6576	31.5475	31.3685	31.5137	30.9546	31.7342	31.1117	31.6015	31.2975	31.2969	31.1561	31.4572	29.3224	31.059	30.613	30.9394
Annexin;Annexin A6	Anxa6	Q3UI56;P14824;F8WIT2;Q3TUI1;Q3V2Z4;Q8CEX0	31.6071	31.3208	31.3521	31.6737	31.4337	31.4327	31.5745	31.2455	31.598	31.45	31.2517	31.4265	31.2716	31.1649	31.2333	31.4697	31.6274	31.3934	31.2618
60S acidic ribosomal protein P0	Rplp0	Q5M8R8;P14869;S4R1N1;D3YVM5	27.0265	26.9379	26.1505	25.0255	27.124	26.2483	25.091	27.4763	26.5992	NaN	25.9343	26.5018	26.4643	27.6308	27.6483	NaN	26.4696	27.7464	27.2157
Heme oxygenase 1	Hmox1	Q3U5H8;Q3U5U6;P14901	29.1859	29.8178	29.8689	29.6611	29.6311	28.9284	28.8517	29.1653	28.8491	29.2153	29.3241	29.2742	29.6708	29.2141	29.3844	26.391	28.7104	29.7798	29.5063
Glutamine synthetase	Glul	P15105	23.9291	23.0542	NaN	25.7592	24.4524	24.8866	25.5772	NaN	24.1099	24.3254	23.9077	24.7822	24.5262	25.3092	25.3741	NaN	26.212	25.8405	24.2218
Bisphosphoglycerate mutase;Phosphoglycerate mutase	Bpgm	P15327;Q3TAQ8;D3Z223	28.8815	28.9982	28.9058	29.2969	29.4814	29.1554	30.005	29.3713	28.9827	28.9679	29.3246	28.923	29.1628	28.5909	28.726	26.8683	27.7961	27.744	28.3868
Nucleoside diphosphate kinase;Nucleoside diphosphate kinase A	Nme1	Q5NC81;P15532;Q5NC80	25.7066	25.647	25.7812	25.2584	25.4046	25.932	25.6831	NaN	25.4943	26.9873	26.5062	26.3623	26.0194	26.4857	26.6772	NaN	25.9867	26.5253	25.9748
Glutathione S-transferase Mu 2	Gstm2	P15626;D3YX76	27.476	26.8697	27.3355	26.0986	26.4555	25.9636	26.9242	27.2681	27.2716	27.7598	26.0598	27.5394	27.2133	29.6992	29.0815	27.2251	26.9061	28.23	27.4735
Histone H1.2	Hist1h1c	Q5SZA3;P15864	33.3538	33.7692	33.21	33.5665	33.44	33.5545	33.4506	32.7379	33.2358	32.8386	33.0775	33.3382	33.7574	32.9337	33.3485	33.6101	32.7886	32.1829	32.9924
Carbonic anhydrase 3	Ca3	P16015	27.4544	25.8507	26.6674	26.9387	27.7184	28.7236	30.4252	29.051	28.0141	28.6148	28.4022	29.6737	29.5217	27.4969	27.8286	NaN	27.1698	27.531	26.9832
Galectin-1	Lgals1	P16045	28.3537	28.1758	28.521	28.5716	28.6374	28.3564	28.4729	28.5634	28.8775	28.4924	28.701	28.1008	28.5047	29.6624	29.4165	28.3579	28.8565	29.801	30.119
Galectin;Galectin-3	Lgals3	Q3V471;Q8C253;P16110;Q61357	27.5234	27.2703	28.2838	28.1289	28.1835	27.8339	28.2109	27.2388	26.9022	27.7264	27.7064	27.9019	27.8829	27.0219	27.2727	26.8688	26.8006	26.8883	27.5912
L-lactate dehydrogenase B chain;L-lactate dehydrogenase	Ldhb	P16125;D3Z7F0	22.5146	24.1878	23.9052	25.2302	25.4443	22.7514	22.6581	21.1695	23.2503	23.1601	22.6859	23.3213	23.1654	23.4113	21.9341	23.0761	22.5743	21.659	21.6842
2,3-cyclic-nucleotide 3-phosphodiesterase	Cnp	Q3TYL9;Q3TYV5;P16330;Q09J73	26.4544	26.0561	26.2647	26.7401	25.9546	26.0999	25.8802	26.49	26.5586	26.3738	26.5534	25.8227	26.153	25.9191	25.923	26.6451	26.3566	25.9059	25.4791
Phenylalanine-4-hydroxylase	Pah	P16331;Q3UEH8	NaN	27.0352	NaN	NaN	NaN	NaN	NaN	NaN	23.7634	24.6858	NaN	NaN	22.8022	26.2472	24.8203	23.8748	NaN	25.1863	24.4273
Methylmalonyl-CoA mutase, mitochondrial	Mut	P16332;Q8VED0	24.7017	23.828	NaN	25.269	NaN	23.4783	24.0054	24.6705	25.4459	24.3175	23.9277	24.1366	23.0422	26.1612	26.0879	25.0926	26.9111	25.9928	26.4431
Glutamyl aminopeptidase	Enpep	Q52JJ6;P16406;Q8CD51	NaN	24.4661	NaN	NaN	NaN	NaN	NaN	NaN	NaN	NaN	NaN	NaN	NaN	NaN	NaN	NaN	NaN	NaN	NaN
Argininosuccinate synthase	Ass1	Q3UJ34;P16460;Q3UEJ7	28.7401	28.5674	28.352	28.0994	28.1851	27.9216	28.5863	27.9583	28.1539	27.7089	27.8988	28.2209	28.1399	28.7771	28.9392	27.7568	28.7734	28.2458	28.8192
Spectrin alpha chain, non-erythrocytic 1	Sptan1	P16546;B9EKJ1;A3KGU7;A3KGU9;B2RXX6	30.3623	30.2706	30.3161	30.4015	30.2365	30.4042	30.6247	30.2406	30.5025	30.1845	29.908	30.615	29.9994	29.9273	29.6619	28.6332	30.7159	30.4285	29.9263
Lysosome-associated membrane glycoprotein 2	Lamp2	Q9CZU7;Q8C876;Q3UIW3;Q3TWE1;Q8C5K0;P17047	25.847	25.4789	26.0602	25.6938	25.5082	25.3962	24.6244	25.9674	25.4926	25.7562	25.4991	25.8968	26.093	26.0252	26.1106	26.1149	NaN	26.1041	26.1883
Alpha-enolase;Enolase	EG433182;Eno1	Q5FW97;P17182;Q6PHC1;Q8CF78	33.0336	33.0785	32.9985	33.0447	32.8546	33.1069	33.0302	32.5696	33.0783	32.9857	32.7239	32.9948	33.0486	32.7467	32.8185	32.7155	33.2433	33.012	32.9443
AP-2 complex subunit alpha-1	Ap2a1	P17426	25.3941	25.9846	25.7655	25.236	25.7679	25.1903	25.506	25.7659	25.4952	26.8344	25.312	25.0109	24.4312	24.1613	24.8206	NaN	NaN	25.597	24.8237
AP-2 complex subunit alpha-2	Ap2a2	Q6PEE6;Q69ZW4;P17427;Q3U7X9	28.2046	28.4367	28.6585	28.522	28.4077	28.5955	28.4458	28.851	28.5391	28.6888	28.3216	28.577	28.2936	28.3258	28.3218	27.7811	28.5988	28.5162	28.2053
Selenium-binding protein 1	Selenbp1	P17563	29.6395	29.7403	29.4567	29.72	29.5074	29.775	29.7283	29.4716	30.143	29.8515	29.559	29.8267	29.7567	29.8916	30.145	29.7205	30.0666	29.8497	29.9705
Cytochrome c oxidase subunit 7C, mitochondrial	Cox7c	P17665	25.9449	25.3606	26.3871	25.8963	26.3632	25.9784	26.3195	26.8559	26.4369	26.464	26.5131	25.5723	25.6459	25.6446	25.0936	NaN	26.336	26.7601	26.7213
Peptidyl-prolyl cis-trans isomerase;Peptidyl-prolyl cis-trans isomerase A;Peptidyl-prolyl cis-trans isomerase A, N-terminally processed	Ppia	Q5SVY2;Q3UAJ1;Q3TE63;P17742;Q9CZK9;A0A1L1SST0	32.7741	32.7408	33.2464	33.2128	33.5013	33.5084	33.7614	33.2899	33.1436	33.1082	33.1495	32.8772	33.1459	33.1216	32.9938	32.9822	33.6334	33.893	33.8627
Triosephosphate isomerase	Tpi1	P17751;H7BXC3	30.6271	30.7102	30.648	30.9131	30.7487	30.908	31.0198	30.3755	30.5588	30.3245	30.6982	30.0911	30.6624	30.6914	30.6251	30.4028	29.6906	30.3441	30.0583
Solute carrier family 2, facilitated glucose transporter member 1	Slc2a1	Q8BTM5;Q3U2J2;Q3TD17;P17809	NaN	NaN	23.2168	NaN	NaN	NaN	NaN	NaN	NaN	NaN	NaN	NaN	NaN	NaN	NaN	NaN	NaN	NaN	22.9448
Pancreatic lipase-related protein 2	Pnliprp2	P17892	NaN	NaN	NaN	NaN	NaN	NaN	NaN	NaN	23.4218	NaN	NaN	NaN	23.1288	28.0453	26.5459	NaN	24.6643	25.188	24.8344
Proliferating cell nuclear antigen	Pcna	Q91ZH2;Q542J9;P17918;Q9CZD6	27.4995	29.0523	28.0138	28.4451	28.6916	29.5594	27.9989	28.8199	29.1912	29.1619	29.025	28.4917	28.3145	28.0779	28.2113	26.8578	28.6141	29.6003	29.7375
H-2 class II histocompatibility antigen, I-E beta chain;H-2 class II histocompatibility antigen, I-A beta chain	H2-Eb1;H2-Eb	P18469;Q31164;Q31163;Q31104;P18468;E5FDD0;E5FDC9;O02895	26.9388	24.8871	26.6858	25.6343	NaN	NaN	NaN	27.0206	26.5962	25.761	25.2072	25.398	25.7128	26.1331	25.3517	NaN	NaN	NaN	NaN
Cofilin-1	Cfl1	Q544Y7;P18760;F8WGL3;A0A494B9A7;Q9CX22	32.7692	32.8909	32.7303	32.8182	32.6071	32.866	32.5679	32.7377	32.0481	32.71	32.8402	32.8717	32.9939	32.643	32.658	31.9645	31.4262	32.9922	32.5962
Fatty acid synthase;[Acyl-carrier-protein] S-acetyltransferase;[Acyl-carrier-protein] S-malonyltransferase;3-oxoacyl-[acyl-carrier-protein] synthase;3-oxoacyl-[acyl-carrier-protein] reductase;3-hydroxyacyl-[acyl-carrier-protein] dehydratase;Enoyl-[acyl-carrier-protein] reductase;Oleoyl-[acyl-carrier-protein] hydrolase	Fasn	P19096;Q3UHT6;A0A0U1RNJ1;Q3TB22	30.1069	29.6713	29.7078	29.7051	30.0683	30.444	31.393	30.259	30.4392	30.3128	29.7486	30.5637	30.3558	29.8551	29.8717	29.0991	29.6152	29.9285	29.3205
Glutathione S-transferase P 1;Glutathione S-transferase P 2	Gstp1;Gstp2	P19157;A0A494BAW2;A0A494B908;P46425	30.947	31.5598	31.0639	31.47	31.3067	31.7941	32.1979	31.2108	31.1034	31.0516	31.3803	30.8348	31.2361	32.771	32.6918	30.7579	31.0928	32.318	31.9806
60S ribosomal protein L13a	Rpl13a	Q5M9M0;P19253;A0A1B0GS68;A0A1B0GSQ6;A0A1B0GTA1;A0A1B0GSB2;Q3TDS9	28.8187	29.6501	28.2984	29.3111	28.6137	29.0958	28.6247	28.7732	29.0726	28.6046	28.3924	28.929	29.1419	29.9544	29.9421	28.4268	27.8924	28.5335	29.221
Serpin H1	Serpinh1	Q8BV87;Q3TWG9;Q3TMD2;P19324;Q8BVU9;Q3TJK3	28.2877	27.9216	28.4799	28.7182	28.5977	28.514	28.589	28.279	29.0927	28.2278	28.332	28.024	28.0171	27.9157	28.1736	26.5797	28.2401	28.5343	27.5125
B-lymphocyte antigen CD20	Ms4a1	Q542S5;P19437	28.821	28.4875	28.5794	28.5294	28.7588	28.2622	28.6084	27.8426	28.0642	27.7985	27.9643	27.9443	28.2593	27.4353	27.9809	26.2493	27.1341	27.4485	27.4225
Cytochrome c oxidase subunit 5B, mitochondrial	Cox5b	Q9D881;P19536	25.7625	26.6284	25.0363	NaN	25.3539	24.6666	25.2844	24.7596	25.986	NaN	24.6545	23.8277	25.3211	24.9506	25.0315	NaN	23.5746	24.3099	24.1758
Lymphocyte-specific protein 1	Lsp1	P19973;A2A6J4;A2A6J7	28.9299	28.4041	28.8184	28.8627	29.0032	28.732	28.9188	29.0781	28.3426	28.5142	28.6199	28.2591	28.7427	28.2789	28.2773	26.8258	28.3816	27.7633	28.4984
78 kDa glucose-regulated protein	Hspa5	Q3U9G2;P20029;Q9DC41;Q3TWF2;Q3TKF8;Q3TI47;Q3U7T8;Q3U6V3;Q3UEM8	32.0208	31.8878	31.9231	32.134	32.1336	32.029	32.202	32.1011	32.7777	31.9532	31.9904	31.8681	32.3602	33.6537	33.5467	32.0366	32.7613	32.7843	32.7626
Beta-hexosaminidase;Beta-hexosaminidase subunit beta	Hexb	Q3TXR9;P20060	26.724	26.6615	26.7629	27.1786	27.1496	26.6895	26.6221	26.8304	26.8716	26.91	27.0799	26.9631	26.631	26.3736	26.6747	26.5443	26.6154	27.1307	26.2732
Thioredoxin-dependent peroxide reductase, mitochondrial	Prdx3	P20108;Q8K4K8	28.716	29.1658	28.8059	28.6789	28.7988	28.9176	29.0676	29.5294	28.0013	29.0732	28.9633	28.7372	28.583	28.1486	28.9796	28.509	28.9039	29.4955	28.5734
Vimentin	Vim	Q5FWJ3;P20152;Q3U6S1;Q3TFD9;Q3UD36;Q3UAX1;A0A0A6YWC8;Q3V2S4;Q3TWV0	32.5234	32.3748	32.3255	32.4847	32.1997	32.1098	32.6312	32.2421	32.597	32.2635	32.28	32.3646	32.4055	32.0146	32.1103	31.2753	31.8735	31.6993	31.603
Protein kinase C;Protein kinase C alpha type	Prkca	Q4VA93;P20444	23.4875	23.9084	23.8269	24.1905	24.8103	24.2867	24.7527	24.4156	24.3286	24.3064	24.0943	24.1541	24.2991	23.8583	23.9186	NaN	25.0314	24.5743	24.7403
Plasminogen;Plasmin heavy chain A;Activation peptide;Angiostatin;Plasmin heavy chain A, short form;Plasmin light chain B	Plg	Q3V1T9;P20918	24.7171	24.8439	24.6601	25.0833	24.9975	24.9233	24.9789	26.328	26.9848	25.3245	25.1319	25.4091	25.016	25.196	25.0059	NaN	NaN	24.7095	NaN
Guanine nucleotide-binding protein subunit alpha-11	Gna11	Q91X95;Q3UPA1;P21278	23.5297	23.0886	24.2351	24.5838	NaN	NaN	24.4999	NaN	24.0006	NaN	24.7961	23.7358	24.2057	24.1286	24.1331	NaN	24.0547	23.8155	NaN
Guanine nucleotide-binding protein G(q) subunit alpha	Gnaq	Q3UHH5;P21279	NaN	26.2818	25.9651	25.9118	25.7491	26.5483	25.4899	26.054	26.2998	27.6441	26.9816	27.0037	26.218	25.666	25.4873	26.6375	26.3426	25.9738	26.3054
Aldose reductase-related protein 1	Akr1b7	Q5M9J9;Q3UGS8;P21300	NaN	25.1028	NaN	24.1916	23.7803	NaN	NaN	NaN	NaN	24.2665	25.465	NaN	24.8024	23.5601	23.61	25.0063	23.4056	NaN	24.2802
Vitamin D-binding protein	Gc	P21614	27.2757	27.3307	26.8535	27.2491	26.6979	26.6672	26.7598	26.9056	27.2868	26.4596	26.8862	27.3324	26.6447	26.6112	26.9596	26.2325	27.0278	26.3513	26.2742
Lamin-B2	Lmnb2	P21619;A0A0R4J0Q5;Q3V159	27.0833	26.7675	27.0484	27.0118	27.0616	26.885	27.1166	27.2609	27.0442	26.6544	26.606	26.9363	26.8334	26.1238	26.4256	26.8077	28.1464	27.5	27.3576
Lactadherin	Mfge8;MFG-E8	Q3TDU5;P21956;Q9QWQ1	23.3582	23.4271	23.8263	23.463	23.4256	23.4319	23.0808	23.9292	23.6993	23.1899	NaN	23.3805	23.6521	NaN	23.5513	NaN	NaN	NaN	NaN
Protein-glutamine gamma-glutamyltransferase 2	Tgm2	P21981	28.5722	28.5552	28.4193	28.6287	28.5386	28.4408	28.515	27.7655	28.1384	28.6181	28.2939	28.1712	28.1356	28.0801	28.0788	28.7456	28.6284	28.6504	28.277
Prostaglandin G/H synthase 1	Ptgs1	Q3TJN9;Q543T1;Q3UZ23;P22437	26.7225	26.7484	26.9178	26.8184	26.2012	26.4615	25.9494	25.9308	26.6714	26.4308	26.622	26.9539	26.3314	25.5572	26.2441	25.9938	25.2356	25.2794	25.4866
AP-1 complex subunit gamma-1	Ap1g1	P22892;Q8CBB7;Q3UKX8;Q8CC03	26.8415	26.296	26.5614	26.8333	26.4192	26.2505	26.4332	26.1377	27.0777	26.7103	26.4593	26.2668	26.5799	26.247	26.6338	26.6568	26.1071	26.8404	26.5763
Porphobilinogen deaminase	Hmbs	Q3UPG1;Q3UBC6;P22907;Q99L41	29.0138	29.987	28.4942	28.4188	28.9138	29.3205	27.844	29.5354	28.2813	30.7239	29.8848	28.7744	28.9813	28.1837	28.3067	25.9531	29.1202	29.2306	29.2868
Eukaryotic translation initiation factor 3 subunit A	Eif3a	P23116;Q3UL99;Q3TKF9;Q3UM46;Q6A0B9;Q3UEK3	28.4917	28.5183	28.3726	28.3977	28.5413	28.9313	28.3509	28.7419	28.9218	28.9443	28.1945	28.5549	28.1447	28.5748	28.5685	28.115	28.8562	28.8213	28.7833
H-2 class II histocompatibility antigen, I-E alpha chain	H2-Aa	Q9TQ72;Q9TQ71;P23150	27.7007	27.4124	27.8813	27.7537	28.0893	28.0508	28.4249	27.8006	27.445	28.388	27.6548	27.7144	27.674	27.8679	27.6804	NaN	27.6474	26.9564	27.2583
Purine nucleoside phosphorylase	Pnp	Q543K9;P23492	29.1242	28.9616	29.1071	29.4371	29.5467	29.4144	29.13	29.6437	28.8697	29.7714	29.5206	29.5677	29.5668	29.0792	29.4874	28.5606	29.3872	29.8469	29.5815
Beta-galactosidase	Glb1	Q8K131;Q3TAW7;Q8C659;Q8C847;P23780;Q99KV2	24.7915	NaN	26.0808	25.1582	25.1075	23.999	23.8449	25.2418	24.5229	24.6807	24.8138	24.2431	24.7474	25.1643	25.4298	NaN	25.9449	26.3535	25.8227
Carboxylesterase 1C;Carboxylic ester hydrolase	Ces1c;Ces1b	P23953;D3Z5G7	27.2023	27.7955	26.9945	27.5049	27.0902	26.872	27.0641	27.3988	27.7022	27.5258	27.0879	28.0706	27.4015	27.458	27.5642	27.0933	27.5324	26.5039	27.0708
Peptidyl-prolyl cis-trans isomerase;Peptidyl-prolyl cis-trans isomerase B	Ppib	Q9DCY1;P24369	29.2518	30.0466	29.6477	30.0935	29.6946	29.6792	29.8593	30.1014	30.3807	29.411	29.8246	29.5792	29.6544	31.6098	31.7666	29.9045	30.0404	30.6807	30.579
Cytochrome P450 2D10	Cyp2d10	P24456;A0A2R8VKK3	23.6646	25.0841	NaN	NaN	24.9802	NaN	24.6612	NaN	NaN	NaN	NaN	NaN	NaN	NaN	NaN	NaN	NaN	NaN	NaN
Glutathione S-transferase A4	Gsta4	P24472	26.2241	26.6788	26.3864	26.2696	26.0648	26.6457	26.6528	26.133	26.4757	26.195	27.2056	27.0142	26.7468	26.8053	26.6546	26.3183	26.6607	26.8346	27.1313
Leukotriene A-4 hydrolase	Lta4h	P24527	29.6702	29.508	30.0852	29.9174	29.951	30.3438	30.1472	29.531	29.9856	29.6954	29.4633	29.888	29.6934	29.3513	29.6062	28.0149	29.932	29.4759	29.5706
Inosine-5-monophosphate dehydrogenase;Inosine-5-monophosphate dehydrogenase 2	Impdh2	Q3UAT9;Q3U9N8;P24547;Q3UPJ2;A0A0A6YXS4;A0A0A6YY72	27.1542	27.2101	27.1339	26.8772	27.2225	27.3965	26.7278	27.7407	27.1421	27.3759	27.1946	26.951	26.6583	26.1428	26.4687	26.9664	27.1673	27.7289	26.8457
Retinal dehydrogenase 1	Aldh1a1	P24549	28.6827	28.745	28.4981	28.1815	28.7436	29.0115	28.6751	28.0251	28.7134	29.1685	29.1032	28.1851	28.3686	29.7461	29.4021	26.6439	29.9342	30.2779	29.7175
Cation-dependent mannose-6-phosphate receptor	M6pr	Q3UKQ5;Q3UF03;P24668	26.0879	25.7394	25.9594	26.5736	26.4619	26.2139	25.8392	26.2296	25.6271	26.3001	26.3509	26.3762	26.2696	26.0403	25.9469	NaN	25.7819	25.7961	25.9084
DNA helicase;DNA replication licensing factor MCM3	Mcm3	Q3UZH2;Q3ULD6;Q3UI57;P25206	27.0799	27.307	27.0134	26.4054	27.1472	27.4748	26.7285	27.766	26.8808	27.8669	27.8454	27.3235	27.1235	26.8216	27.0276	27.4645	27.6306	27.7589	27.5261
40S ribosomal protein S2	Rps2	Q58EU3;Q3TXS9;Q3TL20;P25444;Q3TXR5;D3YVC1;Q3UB36;D3YWJ3;Q3TLE5;Q9DC49;Q3TI78;O89072	29.9004	30.1213	29.55	30.0034	29.737	29.9025	29.609	29.4532	30.1583	29.6235	29.5541	29.6945	29.9832	30.6563	30.667	29.7966	29.5563	29.768	29.7692
Nuclear factor NF-kappa-B p105 subunit;Nuclear factor NF-kappa-B p50 subunit	Nfkb1	P25799	NaN	NaN	25.1389	25.1749	25.2165	24.705	24.9345	NaN	NaN	NaN	NaN	25.8216	24.8318	NaN	NaN	NaN	25.5071	25.8414	NaN
Talin-1	Tln1	P26039;Q3UHS6;Q80TM2	32.6536	32.5986	32.8502	32.9832	32.9202	33.1143	33.243	33.1325	33.406	33.0417	32.9337	32.9282	32.9351	32.503	32.4699	32.0857	33.3845	33.1322	33.0722
Moesin	Msn	Q3TZQ2;P26041;Q05DU4	32.5779	32.5487	32.4886	32.6542	32.4921	32.3381	32.6305	31.9993	32.4852	32.1841	32.2989	32.1344	32.2418	31.8768	31.9827	31.9677	32.3076	31.8448	32.0322
Radixin	Rdx	Q3TH46;Q3U111;P26043;Q3UJJ8;Q8C2N4;Q7TSG6;Q05CE6	27.8871	27.4045	27.694	27.4711	27.3529	27.5554	27.267	27.5341	27.324	27.8483	27.8067	27.8255	27.4058	26.8596	27.2525	26.2679	27.787	27.5301	27.3269
Catenin alpha-1	Ctnna1	Q545R0;Q3TGQ3;P26231;Q6NV50	26.0214	25.5326	24.879	25.3058	25.2333	25.4933	26.3772	25.9365	26.1681	26.1353	26.8176	27.0544	25.6868	26.1371	25.3349	NaN	NaN	25.821	25.6263
Splicing factor U2AF 65 kDa subunit	U2af2	Q80XR5;P26369;Q505Q1;Q922I0;Q3KQM4	28.5971	28.4423	28.4337	28.6995	28.4217	28.33	28.5923	29.0706	28.5299	28.3577	28.6714	28.5526	28.4184	28.0047	28.3309	26.5181	29.6117	29.1407	28.5842
Glutamate dehydrogenase 1, mitochondrial	Glud1	P26443;Q3TSQ7	30.8446	30.798	30.6704	30.9371	30.6976	30.6421	30.8785	30.6131	31.151	30.7196	30.6944	30.6849	30.7449	30.9186	30.8796	30.7947	30.9443	30.8296	30.8178
Phosphatidylinositol 3-kinase regulatory subunit alpha	Pik3r1	P70304;P26450;Q80UI5	24.1228	23.452	NaN	NaN	23.4504	23.9267	23.6154	NaN	NaN	25.1373	NaN	24.1434	23.4486	23.1782	23.233	NaN	NaN	NaN	NaN
Serine--tRNA ligase, cytoplasmic	Sars	Q3U8N1;Q3U6F6;Q8C483;P26638;A2AFS0;A2AFS1	28.5268	28.4274	28.3459	28.4255	28.3885	28.3398	28.2881	28.6118	28.6693	28.1561	28.4664	27.9797	27.3549	28.94	28.8269	28.0351	29.2707	28.365	28.4227
Peptidyl-prolyl cis-trans isomerase FKBP1A;Peptidyl-prolyl cis-trans isomerase	Fkbp1a	P26883;Q3ULN5	NaN	NaN	25.6304	25.8988	25.329	26.9309	NaN	NaN	25.4956	25.0078	25.3308	25.296	26.1039	25.9575	26.0801	NaN	NaN	NaN	NaN
Protein S100;Protein S100-A8	S100a8	Q53X15;P27005	30.7221	31.2834	32.5989	31.8627	32.3634	32.3015	32.8341	31.6963	31.3552	31.9219	31.7604	32.0061	32.0725	31.5658	31.3988	30.2943	29.7248	32.0599	31.1999
Alpha-mannosidase 2	Man2a1	P27046	25.0667	24.7044	25.3543	24.4056	25.2523	24.646	25.0745	25.2178	24.9645	25.0958	24.7566	24.9761	24.977	25.2521	25.2771	NaN	25.8634	24.9762	24.6477
Small nuclear ribonucleoprotein-associated protein;Small nuclear ribonucleoprotein-associated protein B;Small nuclear ribonucleoprotein-associated protein N	Snrpn;Snrpb	Q3UN87;P27048;P63163;O70499;A0A0G2JGN4	28.286	27.9977	27.9755	28.6733	28.3314	28.3385	28.305	28.5667	28.3203	28.6371	28.6023	28.3367	27.9087	28.1472	28.2762	28.4396	27.7738	28.765	28.6179
Microtubule-associated protein 4	Map4	P27546	25.9895	25.5822	26.0061	25.3501	25.8111	25.8451	26.3078	26.2287	25.8757	26.3828	25.8988	25.3817	25.7413	25.2125	25.186	NaN	26.4929	26.2541	26.5272
Guanine nucleotide-binding protein subunit alpha-13	Gna13	Q3UE40;P27601;Q9D034	25.2156	25.329	25.0186	25.4373	25.5002	25.4032	25.4545	26.2225	24.8664	25.6809	25.6377	25.5127	25.3181	24.8417	24.4916	NaN	25.6673	25.4368	25.3116
Phospholipase A-2-activating protein	Plaa	P27612	25.7371	25.3632	25.9271	25.8317	25.3979	24.9465	24.9981	25.6246	25.2981	25.1575	25.1019	25.2471	25.1096	24.4895	24.7918	NaN	24.6192	25.328	25.1072
60S ribosomal protein L3	Rpl3	Q3UB90;Q3UB67;Q3UB15;Q3T9U9;P27659;Q3U9L3	29.9221	30.3696	30.0695	30.1721	29.9513	30.3287	29.8253	30.4157	30.2324	29.918	29.8075	29.9354	29.9043	30.5995	30.5478	29.4449	30.2127	29.9198	30.1994
Histone H2AX	H2afx	P27661	29.9078	29.1562	29.4589	29.5147	29.5573	29.8478	29.4414	30.4735	30.0554	30.6802	30.8704	29.6036	30.1319	28.7285	29.4451	27.8615	28.2895	29.6572	29.2963
Protein disulfide-isomerase A3	Pdia3	P27773	31.9885	31.922	31.6925	32.046	31.858	31.9068	31.9313	31.522	32.2775	31.5942	31.6168	31.7289	32.0177	31.8791	32.1725	31.7505	31.5008	31.2589	31.4243
Aconitate hydratase;Cytoplasmic aconitate hydratase	aco1;Aco1	Q8VDC3;P28271	29.2448	28.9798	29.177	29.1052	29.2861	29.3365	29.3595	29.5016	29.2545	29.3121	29.4451	29.2519	28.8641	29.5514	29.3198	29.339	29.667	29.8627	29.4458
Cathepsin G	Ctsg	Q059V7;P28293	NaN	24.7438	24.9594	NaN	NaN	25.3704	25.0341	NaN	25.5787	NaN	NaN	25.5509	25.5662	24.7659	25.5243	NaN	NaN	NaN	NaN
DNA-(apurinic or apyrimidinic site) lyase;DNA-(apurinic or apyrimidinic site) lyase, mitochondrial	Apex1	Q544Z7;P28352;F6QA74;D3Z6R9	27.5393	27.6502	27.264	26.9875	27.1361	27.196	27.4735	27.1943	26.5173	26.8868	27.1486	27.1746	26.71	26.6819	26.6699	25.9267	26.6596	26.7243	26.7155
S-(hydroxymethyl)glutathione dehydrogenase;Alcohol dehydrogenase class-3	Adh5	Q6P5I3;P28474	28.0317	28.5153	28.4174	28.5444	28.4461	28.4108	28.2246	28.6041	28.386	28.348	28.3484	28.5648	28.3773	28.5508	28.1856	28.089	28.8888	28.6789	28.1212
Biglycan	Bgn	Q3TNY9;P28653;Q7TMW3;Q3UXK8;Q3TAF9	26.0441	26.0109	26.3548	26.1346	26.0742	26.2778	24.8892	27.2157	26.1757	26.4996	25.8392	27.017	26.4456	25.5623	25.8564	NaN	25.2652	25.519	NaN
Nucleosome assembly protein 1-like 1	Nap1l1	Q3TF41;Q8BSH9;P28656;Q9CSP8	28.6634	28.9106	28.6897	28.9733	28.8405	29.11	28.5797	28.7996	28.9456	28.8797	28.8508	28.712	28.5863	28.2225	28.4502	26.8884	28.3505	28.8574	28.5135
Murinoglobulin-1	Mug1	P28665	27.0416	27.0262	27.6613	27.1438	26.9451	27.3073	27.581	28.1318	27.8258	28.0471	28.025	28.064	27.7308	27.5307	26.7859	27.5513	28.5225	27.936	28.0426
Dipeptidyl peptidase 4;Dipeptidyl peptidase 4 membrane form;Dipeptidyl peptidase 4 soluble form	Dpp4	P28843;Q3TR43	25.197	25.5247	25.5089	25.6564	25.3863	25.0192	25.4059	25.2997	26.1348	25.1932	25.7376	26.0032	25.7055	25.35	24.3905	NaN	24.8388	25.5048	25.4306
Protein kinase C delta type;Protein kinase C delta type;Protein kinase C delta type regulatory subunit;Protein kinase C delta type catalytic subunit;Protein kinase C	Prkcd	Q53YN4;Q3UNG2;Q3TGE4;P28867;F1DGF6;Q80UN7;Q1MX43;Q1MX42;Q1MX41;Q1MX40	25.7082	25.2877	25.6259	25.5463	25.4999	25.5797	26.0315	25.8081	26.253	25.6437	25.6429	25.7095	25.6782	25.4467	25.9496	NaN	25.7008	25.1208	25.5176
Polyadenylate-binding protein;Polyadenylate-binding protein 1	Pabpc1	Q8BN32;Q3U8U8;P29341;Q99KL3	29.8726	29.8826	29.9636	29.8729	30.1094	29.9995	30.023	30.0816	30.1953	30.1019	29.9615	29.8657	30.0032	30.1591	29.9379	29.6824	30.2751	30.0493	30.1712
Tyrosine-protein phosphatase non-receptor type;Tyrosine-protein phosphatase non-receptor type 6	Ptpn6	Q3UCJ0;P29351;Q3UB72;Q3TE70	31.1613	30.773	30.9871	30.9314	30.7224	30.7101	30.773	30.3607	30.1126	30.7545	30.701	30.8903	30.5237	30.003	30.257	27.3532	30.8009	30.389	30.2495
Beta-hexosaminidase;Beta-hexosaminidase subunit alpha	Hexa	Q8BNS6;Q3UCP6;Q3U936;Q3TW10;Q3TVI2;Q3TKF6;Q3THQ0;P29416;Q3TXV7	NaN	25.1549	25.4806	25.3323	25.0858	25.4967	24.9104	NaN	25.3654	NaN	NaN	25.7801	25.7993	25.386	25.6552	NaN	NaN	25.3107	NaN
Caspase-1;Caspase-1 subunit p20;Caspase-1 subunit p10	Casp1	P29452	25.9188	25.7826	25.896	25.8656	25.6125	25.3892	25.8203	25.8206	25.7043	25.931	25.5693	25.8858	25.5516	25.3759	25.4261	26.2575	NaN	NaN	NaN
Vascular cell adhesion protein 1	Vcam1	Q91X98;Q8K0X1;Q3UPN1;Q3TR98;P29533	25.6572	25.7249	25.9336	26.2126	NaN	25.6137	25.9188	25.8276	25.6115	25.3743	NaN	NaN	NaN	NaN	26.0336	NaN	26.1936	26.3902	26.5117
NEDD8	Nedd8	Q3UI46;P29595	25.5538	25.6927	25.3519	25.0683	26.0309	25.5978	26.0363	26.7873	26.4464	25.3099	26.4375	26.3067	25.4997	25.5093	26.3007	NaN	NaN	25.6293	24.9932
Alpha-2-HS-glycoprotein	Ahsg	Q3UEK9;Q3UEK5;Q3TIU3;P29699;A0A338P703;A0A338P7G1;A0A338P7H5	25.8094	27.1576	26.8345	26.9864	26.4727	28.0021	26.6486	27.1519	26.3604	25.5793	26.4835	26.6484	26.8498	27.7304	25.6391	26.4019	28.3706	28.94	27.834
Ornithine aminotransferase, mitochondrial	Oat	Q3TG75;P29758;Q3UKT3;Q3UJK5	28.6188	28.6396	28.6894	28.706	28.6828	28.6019	28.6284	29.0048	28.8815	28.6309	28.8096	28.3235	28.3291	28.306	28.446	28.1901	28.7255	28.81	28.5553
Vitronectin	Vtn	P29788	23.7794	23.8692	24.1247	NaN	NaN	NaN	NaN	25.9812	26.5276	25.5221	25.9214	25.8678	25.2199	24.2391	24.4893	NaN	NaN	NaN	NaN
Glutathione S-transferase A3;Glutathione S-transferase	Gsta3	P30115;K9JA27;Q9DCU1	27.7811	27.9923	27.9308	28.1517	28.0236	27.5965	28.0024	28.3437	27.9063	27.4587	27.8059	27.839	28.1689	28.048	28.0143	25.9986	27.673	28.2707	28.1561
Arachidonate 5-lipoxygenase-activating protein	Alox5ap	P30355;A0A0J9YUC8	25.2591	24.8984	24.9467	24.892	24.6297	25.1454	NaN	NaN	24.9812	25.0356	24.9147	25.4061	NaN	24.6029	24.9984	NaN	NaN	NaN	NaN
Peptidyl-prolyl cis-trans isomerase;Peptidyl-prolyl cis-trans isomerase C	Ppic	Q3UC73;P30412	24.9428	24.916	25.4087	NaN	25.3177	26.0083	NaN	26.1016	25.7584	25.5347	25.5214	25.428	25.4768	27.3524	26.0175	NaN	26.1955	26.6628	26.0517
Peptidyl-prolyl cis-trans isomerase FKBP4;Peptidyl-prolyl cis-trans isomerase FKBP4, N-terminally processed;Peptidyl-prolyl cis-trans isomerase	Fkbp4	P30416;F7CAT1;F6S2D5	26.5214	26.4256	26.3668	26.3119	26.3445	26.5227	25.709	25.7572	26.9318	26.2661	26.3952	26.0064	26.1118	26.2381	26.7032	26.555	25.6457	26.2775	25.7234
High mobility group protein B2	Hmgb2	Q3UAZ7;Q9CT19;Q3U566;P30681;A0A1B0GQX9	31.5695	31.4417	31.3054	32.1922	31.2217	32.2172	31.9002	30.5814	31.3314	30.6961	31.2949	31.7893	31.4261	32.0504	30.7864	28.8635	30.093	30.1679	30.664
Desmin	Des	Q3V2C6;Q3V1K9;P31001	29.6799	29.3143	29.4898	29.6697	30.1628	29.8367	30.3854	29.9448	29.5011	29.4238	29.4599	29.0739	29.0982	28.9928	28.7195	27.4571	30.3874	29.0776	29.3397
Aminoacyl tRNA synthase complex-interacting multifunctional protein 1;Endothelial monocyte-activating polypeptide 2	Aimp1	Q8C2U7;Q3UZG4;P31230	26.3901	26.1758	26.114	26.531	26.3206	26.346	26.6409	26.1718	25.8294	26.5973	26.3627	26.4719	26.535	26.7681	26.5502	25.8113	26.1528	26.177	26.3878
cAMP-dependent protein kinase type II-beta regulatory subunit	Prkar2b	P31324;Q3V2X9;H3BK84	23.9513	24.1286	24.1729	NaN	24.5422	24.9205	24.2134	24.8438	24.6192	24.6254	24.7338	24.5835	24.731	NaN	24.8374	NaN	24.968	24.6296	24.6257
Protein S100-A9	S100a9	Q3UP42;P31725	31.0106	31.7271	32.5133	32.0501	32.0793	32.7388	33.0833	31.7192	31.5081	31.9984	31.8972	32.1384	32.3646	31.9163	31.6984	30.9933	31.4296	32.2005	32.2499
Acyl-CoA-binding protein	Dbi	Q548W7;P31786;Q4VWZ5;D3Z563;Q3ULV8	28.9105	28.9216	29.1279	29.1588	29.116	29.1902	29.9588	28.9895	29.019	28.2176	28.8355	28.334	28.9325	28.8813	29.1276	27.9886	28.9282	29.198	29.0035
Dual specificity mitogen-activated protein kinase kinase 1	Map2k1	Q9JJE1;Q3UK05;Q3U3F4;Q3TMJ8;P31938;Q3TMW4	26.4005	25.8624	26.0947	25.8365	26.3454	26.3291	26.1064	26.1556	26.3417	25.7445	25.8539	25.3823	25.9374	25.9415	25.9173	NaN	25.1543	26.0628	26.1846
Non-specific lipid-transfer protein	Scp2	P32020	27.1513	27.0641	27.5962	27.589	27.7	27.4352	28.0035	27.6872	25.2668	26.0176	27.6086	27.2137	27.6963	26.3606	27.2036	27.0778	27.0784	27.9108	27.7352
Solute carrier family 2, facilitated glucose transporter member 3	Slc2a3	Q8BLF7;Q4FJP8;Q3TPL8;P32037	24.8576	25.1746	NaN	25.5426	25.2682	25.3853	25.7849	NaN	NaN	24.8993	NaN	24.7881	25.0123	NaN	NaN	NaN	25.3776	25.4976	NaN
Lupus La protein homolog	Ssb	Q8BTU4;Q564E6;P32067;Q3TG93;Q9CYB9;A2AR07	28.2297	28.2276	28.3462	28.0213	28.1893	28.6371	28.1034	28.2861	27.9192	28.1939	28.619	28.4891	28.1236	28.1015	28.199	27.9909	28.8775	28.3623	28.2896
Developmentally-regulated GTP-binding protein 1	Drg1	Q8CHR8;Q8BNS0;Q5NBZ3;P32233	25.2149	25.5672	25.155	25.5305	25.586	25.3532	24.654	25.7982	25.9628	25.7013	25.421	25.1281	25.2447	25.7748	25.5499	25.2349	26.0123	26.0555	26.0162
Antithrombin-III	Serpinc1	Q543J5;P32261;A0A0A6YWH7	27.1839	26.5756	27.766	27.1943	26.9517	26.5018	26.7462	28.2763	27.7624	27.6938	27.3603	27.7513	27.5764	27.4165	27.5346	26.5838	28.2426	27.8057	27.8205
Cytochrome P450 2F2	Cyp2f2	P33267	NaN	23.0018	NaN	NaN	NaN	NaN	NaN	NaN	21.8422	NaN	NaN	NaN	NaN	NaN	NaN	27.7715	NaN	28.0919	27.8995
Ran-specific GTPase-activating protein	Ranbp1	P34022;Q3U6M5;H7BX22	27.4257	27.2653	27.0378	27.8862	27.0122	27.2557	27.636	26.3904	26.8526	27.5149	27.1953	26.5997	26.8695	26.7951	26.76	NaN	26.1455	26.5698	27.0215
Macrophage migration inhibitory factor	Mif	Q545F0;P34884	28.3022	29.0794	27.046	27.5091	27.5145	27.9478	27.8464	26.1442	27.7569	28.9064	29.1353	28.9249	28.1217	28.2949	28.3792	27.368	25.9338	28.218	27.7255
Bifunctional epoxide hydrolase 2;Cytosolic epoxide hydrolase 2;Lipid-phosphate phosphatase	Ephx2	Q3UQ71;P34914;A8JYK8	21.5638	23.4138	22.8273	22.5254	22.5295	22.5486	22.6146	23.0508	25.0752	23.2968	NaN	22.0996	23.0622	23.7288	23.7298	NaN	23.2881	24.3865	23.0386
Ras-related protein Rab-3D	Rab3d	Q543Q4;P35276;D3YWL1;D3YW33	NaN	NaN	23.4952	23.1855	22.8269	23.132	23.2374	23.7888	NaN	NaN	24.0383	NaN	24.0733	26.3863	26.2261	NaN	NaN	25.3907	24.3146
Ras-related protein Rab-5C	Rab5c	Q3TJ39;P35278;Q3TCT9;Q8C266	28.312	28.6441	28.395	28.4291	28.5547	28.6959	28.4547	28.7578	28.8952	28.7129	28.7762	28.7084	28.7546	28.4346	28.7185	27.9484	28.6589	28.4571	28.6254
Ras-related protein Rab-6A;Ras-related protein Rab-6B	Rab6a;Rab6b	Q0PD54;P35279;Q0PD53;P61294	27.9336	27.41	28.1317	27.4434	28.0092	28.2023	27.415	27.4792	26.774	28.1782	28.3784	28.0218	27.9041	28.2357	28.1127	NaN	28.0056	28.1369	28.2086
Ras-related protein Rab-21	Rab21	Q0PD35;P35282;Q6A0C7	26.2476	25.9609	26.3175	25.5735	25.328	25.8492	25.803	26.0269	26.5285	26.0062	25.8974	26.1192	26.1426	25.7575	25.4889	NaN	25.1887	26.4335	25.5543
Ras-related protein Rab-18	Rab18	Q0PD38;P35293;A0A3Q4EI12;A0A452J8C1	25.7086	25.8809	25.4757	26.1737	26.2266	26.1252	26.414	25.9769	25.7797	25.6782	26.2783	26.0003	25.8041	26.048	26.3575	26.1937	25.681	25.8741	26.1249
Pyruvate dehydrogenase E1 component subunit alpha;Pyruvate dehydrogenase E1 component subunit alpha, somatic form, mitochondrial	Pdha1	Q3UFJ3;P35486	27.6214	27.802	27.0534	27.2691	27.0703	27.3866	27.1098	26.5696	27.8701	27.2943	26.8377	27.4161	27.3477	27.7328	27.8328	27.0868	26.3499	27.157	27.0268
Fumarylacetoacetase	Fah	P35505	25.9112	26.0885	25.8885	26.4891	26.0275	25.7911	27.1523	26.5958	27.03	25.7959	26.6334	26.9618	27.0714	27.7671	27.1861	23.2567	27.1874	27.8443	26.7822
rRNA 2-O-methyltransferase fibrillarin	Fbl	Q3UJS2;P35550	30.2049	29.7241	29.0857	30.391	30.163	30.2275	29.9068	29.8602	29.7508	28.8653	29.7372	29.5242	29.4092	28.9041	28.7796	28.6739	29.6493	29.3438	29.5265
Calnexin	Canx	Q5SUC3;Q3TXE5;P35564	28.9558	29.3466	29.1574	29.1532	29.4409	29.4938	29.3338	29.8268	29.4926	29.2024	29.3319	29.333	28.8886	29.5132	29.2006	28.7811	29.4902	29.9821	29.796
AP-1 complex subunit mu-1	Ap1m1	Q3UG16;P35585	26.383	26.224	26.2485	26.2589	25.8733	26.1174	26.3373	26.8241	26.4272	26.465	26.7698	26.967	26.637	26.2861	26.0983	NaN	27.2542	26.4921	26.7407
Peroxiredoxin-1	Prdx1	P35700;B1AXW5;B1AXW6;Q3U9J9;B1AXW4	32.0458	31.8803	31.9357	32.1143	32.1017	32.2209	32.1124	31.9229	31.9476	31.7823	31.8831	31.7225	32.0246	32.0653	31.8393	31.7084	31.8996	32.0956	32.19
Tetraspanin;CD81 antigen	Cd81	Q3UWG5;P35762;A0A140LJL0	NaN	NaN	NaN	NaN	NaN	25.3783	NaN	NaN	NaN	NaN	NaN	NaN	NaN	25.5507	NaN	NaN	25.8066	NaN	25.6963
Tyrosine-protein phosphatase non-receptor type;Tyrosine-protein phosphatase non-receptor type 1	Ptpn1	Q3TB93;Q3UCZ5;Q3TZW9;P35821;Q3T9Y9	25.2298	25.1586	25.5269	25.4022	25.2737	25.1632	25.3975	24.8007	25.3563	NaN	24.7711	24.9395	25.0141	24.7084	NaN	NaN	NaN	24.2251	24.4007
60S ribosomal protein L12	Rpl12	Q5BLK0;P35979;Q3TIQ2;Q8C2K0	29.6493	29.9923	29.7953	29.7408	29.6545	29.6609	29.5941	30.1943	29.9418	29.6809	29.7665	29.46	29.7927	30.437	30.2151	29.7163	30.3175	30.6374	30.6887
60S ribosomal protein L18	Rpl18	Q58EW0;P35980;A0A1B0GQU8;Q0QEW9;Q642K1;A0A1B0GSS8;A0A1B0GSF7;A0A1B0GSA8	29.5491	29.8847	29.7427	29.8171	29.6638	29.7313	29.6391	29.2479	29.8883	29.3813	29.5445	29.3531	29.8982	30.3273	30.3578	29.6329	28.99	29.4019	29.7052
Non-specific protein-tyrosine kinase;Tyrosine-protein kinase BTK	Btk	Q7TMU1;P35991;A2BDW0	26.1088	25.987	25.9052	26.047	25.9427	26.1795	25.7865	25.8696	25.4771	25.8546	26.4002	25.7711	25.167	24.9014	24.9308	26.0519	26.7735	26.0665	25.7694
Thromboxane-A synthase	Tbxas1	Q3UTF0;P36423;Q8K320	23.7928	23.6728	23.9419	25.2737	NaN	24.0534	24.2531	24.17	24.7003	24.2309	24.0409	24.3774	23.0018	23.5732	23.8084	NaN	NaN	24.6633	24.3111
Oxygen-dependent coproporphyrinogen-III oxidase, mitochondrial	Cpox	P36552;Q3U029	27.3544	28.3709	27.4352	27.4861	27.9674	28.0019	27.0891	27.9967	27.8333	27.9799	27.951	27.3895	27.4017	27.673	27.5395	27.8672	27.9535	27.9909	28.2659
NADPH--cytochrome P450 reductase	Por	P37040;Q05DV1	27.6072	27.3521	27.6919	27.2788	27.3721	27.5139	27.2689	27.8048	27.6466	28.1403	27.7648	28.0267	27.5646	27.6434	27.6063	25.4543	28.1618	28.0144	28.0108
Transgelin	Tagln	P37804;A0A1L1STN8	29.5942	29.4178	29.0543	29.7604	29.3463	29.3405	29.9375	29.8876	29.916	29.5284	29.813	29.574	29.8897	29.2084	29.5906	28.2522	28.6118	29.3885	29.5038
Hydroxymethylglutaryl-CoA lyase, mitochondrial	Hmgcl	Q3UMP2;P38060	26.4795	26.35	26.2016	26.0761	26.2627	26.5165	26.2797	26.4549	25.7979	27.2311	26.3222	26.8815	26.2445	25.7122	26.1549	NaN	26.817	26.6843	26.7425
Stress-70 protein, mitochondrial	Hspa9	P38647	29.701	29.6463	29.3832	29.7125	29.7538	29.793	29.8631	29.5265	29.8599	29.4985	29.5073	29.4415	29.6552	29.5243	29.7879	29.2024	29.6929	29.5465	29.8749
Transketolase	Tkt	P40142;A0A286YE28	32.3268	32.3202	32.5518	32.52	32.543	32.4953	32.5176	32.3255	32.6269	32.4277	32.427	32.306	32.5188	32.2512	32.2462	32.5219	32.8779	32.554	32.6499
Vacuolar protein sorting-associated protein 26A	Vps26a	P40336;Q6PE78	25.0557	25.2052	25.3247	24.987	NaN	24.6201	NaN	NaN	24.7901	NaN	NaN	NaN	NaN	NaN	25.484	NaN	NaN	NaN	NaN
60S ribosomal protein L28	Rpl28	Q5M9N5;Q5M9J8;P41105	27.5201	28.7768	27.4645	27.5978	27.789	27.1994	25.9693	27.2259	28.3273	26.8916	27.018	26.9833	27.4222	28.4665	28.2779	26.925	26.3583	27.0699	28.2518
Long-chain-fatty-acid--CoA ligase 1	Acsl1	P41216;D3Z041	25.4259	26.5757	25.9447	25.7594	26.699	27.1524	28.0141	27.1161	27.216	26.51	26.4598	27.6849	26.7057	25.8881	26.0732	25.9444	28.0909	27.869	27.3503
Non-specific protein-tyrosine kinase;Tyrosine-protein kinase CSK	Csk	Q3UVH2;P41241	28.1976	27.9867	27.3124	27.5617	27.9505	28.0851	27.44	27.078	27.4028	27.6144	27.6621	27.8784	28.001	27.0185	27.3333	27.3836	28.3768	27.3738	27.6964
Matrix metalloproteinase-9	Mmp9	Q3UQ52;Q3TTU7;Q2M4J5;P41245	23.7797	24.5443	25.5285	24.2888	24.2671	24.9564	25.117	NaN	23.6196	24.3936	24.2345	24.4194	23.7955	22.5614	22.9736	NaN	NaN	23.5247	24.3173
Enoyl-CoA delta isomerase 1, mitochondrial	Eci1	P42125;A0A3Q4EC00;A0A452J8A5;Q9DBN7	27.959	27.807	27.3944	27.6008	27.3828	27.3624	28.0166	27.8443	27.6916	27.1012	27.5129	27.4324	27.9587	27.5638	27.4005	27.4949	27.5122	27.8847	27.8933
Septin-2	2002-09-01	P42208;E9Q3V6;F6WYM0;D3YYB1;D3Z3C0;D3Z1S1	28.1392	28.087	28.0212	28.4804	28.2946	28.2465	28.5193	28.7744	28.3289	28.419	28.363	28.2611	28.0245	28.1983	28.0787	27.0752	28.4477	28.2457	28.4958
Signal transducer and activator of transcription 5B	Stat5b	P42232	NaN	22.9996	22.9527	22.3587	22.9785	22.9877	21.9281	23.9813	24.1804	23.9357	23.639	23.8449	23.7296	NaN	23.8723	NaN	23.4854	23.0181	NaN
Transcriptional activator protein Pur-alpha	Pura	P42669;Q8C6E9	26.3053	26.8439	26.7768	26.6922	26.66	26.6285	26.5544	27.1267	27.1119	26.3103	26.6788	26.5039	26.8363	26.5365	27.1063	26.5963	27.4862	27.1985	27.0444
T-complex protein 1 subunit theta	Cct8;Cctq	Q3UL22;Q6A0F1;P42932;Q3UKQ2;Q8BVY8;Q9WVS5;H3BL49;Q9CS06;Q9CRW7	29.327	29.4316	29.2237	29.581	29.3114	29.5176	29.4386	29.1393	29.6493	29.3055	29.2436	29.0261	29.2867	29.2407	29.3883	29.0654	29.4977	28.3897	29.0582
Cytochrome c oxidase subunit 6A, mitochondrial;Cytochrome c oxidase subunit 6A1, mitochondrial	Cox6a1	Q9DCW5;P43024	27.8347	27.8903	28.3704	28.0152	28.35	27.9946	28.5915	28.5098	28.2258	27.7292	28.0487	27.8019	27.4999	27.3097	28.0196	27.2875	28.0466	28.1416	28.2165
Lithostathine-1	Reg1	Q3TV26;P43137;Q8C6F9	21.4397	22.7606	23.1164	NaN	NaN	NaN	NaN	24.1029	23.8686	NaN	NaN	NaN	24.4748	30.2632	29.7131	NaN	23.9048	25.3075	27.2851
Histone H1.4	Hist1h1e	P43274	30.9272	31.1482	30.4912	31.0533	31.0289	30.9761	31.1034	30.4918	30.8668	30.1927	31.0734	31.1378	31.6135	30.7181	30.9885	29.7459	30.4206	29.6809	30.7205
Histone H1.1	Hist1h1a	P43275	31.4499	31.5552	31.3631	31.815	31.4651	31.1436	31.2309	31.3568	31.2764	30.7444	31.2929	30.7486	31.6423	30.6767	30.8812	30.351	30.4145	30.7034	31.0774
Histone H1.5	Hist1h1b	Q1WWK3;P43276	31.2006	31.4232	30.9173	31.2617	31.1396	31.2289	31.0276	30.2565	31.4714	30.7909	30.8823	30.9502	31.3689	30.6105	30.9372	31.329	30.5423	29.9787	30.7954
Histone H1.3	Hist1h1d	Q149Z9;P43277	29.2355	29.5972	29.322	28.3919	29.544	28.9306	27.996	28.2255	28.7069	28.7838	28.7614	29.4689	28.4079	27.8714	23.6025	NaN	29.8553	27.3118	30.9641
Aldose reductase	Akr1b3;Akr1b1	Q3UDY1;P45376;Q3TCL2;D3YVJ7;Q3ULP0	30.5325	30.4419	30.3044	30.0946	29.9031	29.9413	29.8564	29.867	30.2937	29.8541	30.0376	29.9714	30.2302	29.8926	30.1851	29.1535	29.6491	29.2532	29.543
Cofilin-2	Cfl2	Q3UHW9;P45591	NaN	NaN	NaN	23.2691	NaN	NaN	23.5092	24.4615	NaN	NaN	NaN	23.5118	23.9718	NaN	NaN	NaN	24.2261	24.4981	24.1171
Peptidyl-prolyl cis-trans isomerase;Peptidyl-prolyl cis-trans isomerase FKBP2	Fkbp2	Q3TND1;P45878;Q3UND3	25.9452	26.0007	26.5904	26.8119	26.1055	25.6445	NaN	26.331	26.1317	25.8817	25.9441	27.4245	27.0933	27.6091	27.7708	26.268	26.3362	26.9989	26.5704
Medium-chain specific acyl-CoA dehydrogenase, mitochondrial	Acadm	P45952;Q91WS8	26.8694	27.1246	25.9623	27.0638	27.7318	25.3595	26.676	27.5449	27.2024	25.9178	27.2406	25.8921	26.6983	26.4412	26.9461	25.2153	28.1883	27.346	27.8408
Ran GTPase-activating protein 1	Rangap1	Q91YS2;Q7TMW1;P46061;Q3ULJ9;Q8C2E3;Q6ZPH4;Q3UZD8	26.2983	26.9447	26.524	26.9596	27.1725	26.7817	26.7782	26.7938	26.8784	27.0922	27.3351	26.6759	26.671	26.3838	26.4817	26.9822	27.6276	26.9317	26.8339
Glutathione peroxidase 3	Gpx3	P46412;A0A1C7ZMZ5;A0A1C7ZMZ7	23.2548	24.1334	23.397	NaN	23.107	23.5371	NaN	NaN	24.3192	24.2402	24.1902	24.1104	23.6128	23.927	23.8766	25.2652	NaN	23.7333	NaN
Vesicle-fusing ATPase	Nsf	P46460	27.6899	27.4209	27.6456	27.7528	27.7712	27.6693	27.7971	27.5851	27.529	27.7125	27.9082	27.7587	27.472	27.6788	27.2441	27.1023	28.4161	27.7574	27.4648
Vacuolar protein sorting-associated protein 4B	Vps4b	Q3TN07;P46467;Q3U8P5	26.0588	26.1075	26.2089	26.2022	26.2593	26.0645	26.6403	26.3453	26.4137	26.4392	26.1063	25.9957	25.8788	26.267	25.867	26.986	26.7848	25.7132	26.6726
26S protease regulatory subunit 7	Psmc2	Q8BVQ9;P46471;Q3UIH5;Q3U5V3	27.896	27.7856	27.7548	27.9107	27.8058	27.9944	27.8093	28.4921	28.12	27.9229	27.8374	28.1879	27.9451	27.5648	27.9439	27.7147	28.1722	28.1705	28.191
Quinone oxidoreductase	Cryz	P47199;A0A0A6YXR4;Q80XR3;Q3UYY0;A0A0A6YVS7;V9GXY8	22.5274	25.3482	25.4322	25.0666	24.6256	25.8503	24.5762	24.7646	26.3482	23.1997	22.403	25.1923	22.72	25.2728	24.5479	23.3475	NaN	23.6225	25.0825
Cytosolic phospholipase A2;Phospholipase A2;Lysophospholipase	Pla2g4a	Q9DBX5;Q3UMQ1;P47713	NaN	22.5628	NaN	NaN	NaN	NaN	22.8568	22.8869	22.6188	NaN	22.9426	23.2167	22.1637	22.3201	NaN	NaN	NaN	23.4161	NaN
Aldehyde dehydrogenase, mitochondrial	Aldh2	Q544B1;Q3UJW1;Q3U9J7;P47738;Q3U6I3;Q3TVM2;A0A0G2JEU1	30.9283	30.9825	30.9933	30.9917	30.686	30.8359	30.7549	30.7971	31.1371	31.2455	31.1246	31.3066	31.3808	31.0131	31.1386	30.9969	31.2086	30.9144	31.1079
F-actin-capping protein subunit alpha-1	Capza1	P47753;Q3TLJ0	29.1591	29.2674	29.4457	29.546	29.4129	29.2907	29.5902	29.4259	29.0556	29.1661	29.3199	29.0915	29.3569	28.7401	28.6972	27.2271	30.0283	29.4905	30.0958
F-actin-capping protein subunit alpha-2	Capza2	Q5DQJ3;P47754;Q3UCD2;Q3UBZ3;D6RCW7;A0A0N4SVM0;Q3U7G3	29.8616	29.8136	29.9727	30.007	30.0013	29.7782	30.0293	30.016	29.834	29.9892	29.7947	30.0204	29.9848	29.5721	29.7479	28.8441	30.1024	29.9485	29.8982
Glutathione reductase, mitochondrial	Gsr	Q3TXK9;Q3TWI5;P47791;Q91Z57;Q3UAS7;Q3U9R7;Q3UB84	28.2502	28.1189	28.4437	28.2277	28.5974	28.5405	28.527	28.3366	28.1511	28.3677	28.7294	28.4608	28.3696	28.1325	28.2957	27.0681	28.5476	28.1844	28.457
Dual specificity mitogen-activated protein kinase kinase 4	Map2k4	Q543X6;P47809;Q8K2U0	24.3653	24.0261	23.679	23.6598	NaN	NaN	NaN	23.9959	24.0349	23.6076	NaN	23.6926	23.4121	NaN	23.901	NaN	NaN	23.844	NaN
Mitogen-activated protein kinase 14;Mitogen-activated protein kinase	Mapk14	P47811;Q5U421;B2KF35;A0A3B2WB60	26.0324	25.9015	26.6783	26.0261	26.3595	26.4002	26.2243	26.7074	26.2877	26.3831	26.7759	26.5729	26.2696	26.3295	26.2765	NaN	26.0013	26.5305	26.1247
Glutamine--fructose-6-phosphate aminotransferase [isomerizing] 1;Glutamine--fructose-6-phosphate aminotransferase [isomerizing] 2	Gfpt1;Gfpt2	P47856;Q3V0X4;Q9Z2Z9	23.599	23.8102	23.1086	23.5295	23.2947	NaN	NaN	23.3975	23.1685	NaN	24.1116	24.7548	23.6287	23.0947	24.1338	NaN	NaN	24.3158	23.3298
60S ribosomal protein L6	Rpl6	Q3UCH0;P47911;Q3UFI4	30.3825	30.4273	30.3287	29.9833	30.511	30.3494	30.1848	30.6839	30.4465	30.6887	30.5615	30.2793	30.5404	30.9631	30.8597	30.4814	30.3612	30.6135	30.7156
60S acidic ribosomal protein P1	Rplp1	Q58E35;P47955	28.5979	29.2754	29.696	29.0886	29.5781	29.4731	29.1078	29.8388	28.5699	29.6408	29.7401	28.8194	30.07	29.7456	29.2212	27.7081	30.0656	31.9498	31.5312
60S ribosomal protein L5	Rpl5	Q3TKR5;Q58EU6;P47962;Q3U850;D3YYV8;Q3THE1	28.9202	29.3239	28.7015	28.975	29.3585	29.5615	29.2378	28.8188	29.61	29.0646	29.2787	28.854	29.5322	30.0813	29.6385	28.1156	29.5767	29.2168	29.4549
60S ribosomal protein L13	Rpl13	P47963;Q5RKP3	29.9051	30.341	29.4066	29.9847	29.7053	29.9034	29.6809	29.4561	30.1031	29.0844	29.2897	29.285	29.7812	30.3116	30.4255	29.4051	29.0333	29.2714	29.7214
Ribose-5-phosphate isomerase	Rpia	P47968	27.6845	27.6821	27.4606	27.6404	27.7058	27.5782	27.718	27.7098	27.4131	27.7816	27.9273	27.4748	27.5883	27.5676	26.9621	26.3267	27.1012	27.8633	27.6177
Eukaryotic translation initiation factor 1	Eif1	Q4V9T8;P48024;Q3UBT8	27.3984	27.4565	26.8993	27.2623	27.5322	27.2818	27.4009	27.6077	27.4126	26.9285	27.3735	26.8326	27.448	27.1245	26.922	NaN	26.0116	26.9552	26.4305
Tyrosine-protein kinase;Tyrosine-protein kinase SYK	Syk	Q3UPF7;P48025;Q6P1E0;E9PWE9	29.2131	29.4788	29.0346	29.313	29.2428	29.1059	29.577	28.899	28.9367	28.7558	29.0632	29.1659	28.8616	28.2094	28.4859	27.0441	29.0296	28.6288	28.424
Annexin A5	Anxa5	P48036	31.2002	31.1456	31.1885	31.3233	31.1971	31.0728	31.4722	31.5442	31.3892	31.2575	31.2859	31.1544	31.4548	31.177	31.5557	31.2129	31.3869	31.3565	31.0978
Prelamin-A/C;Lamin-A/C	Lmna	P48678	28.3619	28.6294	28.6085	28.8166	28.5913	28.8592	29.1342	29.0378	29.6025	28.945	29.2155	28.9041	28.9689	28.9662	29.0971	29.5482	28.5626	28.6052	28.8491
Cytochrome c oxidase subunit 7A2, mitochondrial	Cox7a2	P48771	26.7596	27.0514	27.1502	27.1538	27.5622	27.3059	27.6671	27.5285	26.0907	26.3989	26.6043	26.7061	NaN	25.8555	27.0603	NaN	25.7367	26.2853	26.2136
Glutathione S-transferase Mu 5	Gstm5	P48774;E9PVM7;E9PV63	27.6794	27.3796	26.5447	26.2378	26.9139	26.1112	25.7396	27.4427	26.7363	27.0101	26.8831	26.0712	26.7171	27.8016	27.1363	24.3164	25.9054	27.5916	27.1629
ADP/ATP translocase 1	Slc25a4	P48962;Q8BVI9	28.768	28.4971	28.569	28.5979	28.5857	28.4347	28.7025	28.4174	28.5866	28.4977	28.696	28.9197	28.4713	28.6096	28.5776	27.9243	28.7984	28.4491	29.0218
Erythrocyte membrane protein band 4.2	Epb4.2;Epb42	Q3T9M7;P49222;Q6NXZ8;Q3TYY6;Q3UV95;Q3TYT5	27.6974	27.8924	28.2832	28.6098	28.4034	28.9257	28.4475	27.831	28.1304	28.247	27.7956	27.8233	27.4201	27.1807	27.3198	NaN	28.04	27.3064	27.0218
Eosinophil peroxidase;Eosinophil peroxidase light chain;Eosinophil peroxidase heavy chain	Epx	P49290;Q3V1J3	26.9608	27.7594	29.2961	28.4301	28.6363	29.0616	28.2017	29.3912	29.2628	28.2021	28.2094	28.4168	28.3289	29.0079	28.7535	29.3867	31.3392	31.7574	31.214
Heterogeneous nuclear ribonucleoprotein A1;Heterogeneous nuclear ribonucleoprotein A1, N-terminally processed	Hnrnpa1	Q3U7F3;Q3TIK8;Q5EBP8;Q3UK83;P49312;Q3TFB1	29.5725	29.702	29.6535	29.7689	29.6097	29.9749	29.5439	29.5856	29.7259	29.6674	29.1499	29.2941	29.5538	29.2142	29.5594	28.7707	28.9184	29.6033	28.9089
4-hydroxyphenylpyruvate dioxygenase	Hpd	P49429	NaN	23.1222	NaN	NaN	26.4972	25.2449	NaN	NaN	23.0532	NaN	NaN	NaN	26.1013	NaN	NaN	NaN	NaN	23.5248	NaN
Cyclin-dependent-like kinase 5	Cdk5	Q543F6;P49615;Q6LEQ3;A0A0G2JDL3	23.4689	NaN	23.6795	23.5961	23.4161	23.4294	23.2883	23.3491	23.5392	NaN	NaN	NaN	NaN	NaN	23.8578	23.4672	23.1278	NaN	NaN
DNA replication licensing factor MCM4	Mcm4	Q9D077;Q921D5;Q542F4;P49717;Q8C1Z0;Q3UA65;Q5DTS8	27.0734	27.4898	27.0376	27.4241	27.3016	27.4229	27.3457	27.5023	27.561	27.3237	27.4159	27.1122	26.4861	26.4672	26.7899	27.2214	27.3729	27.7443	27.3226
DNA helicase;DNA replication licensing factor MCM5	Mcm5	Q8BQ03;P49718	26.9542	27.1043	27.1896	26.8181	27.1253	27.1481	26.9644	27.3834	27.3459	27.5506	27.3319	27.2444	26.8186	26.7742	26.71	26.9935	27.5049	27.8059	27.7764
Proteasome subunit alpha type-2;Proteasome subunit alpha type	Psma2	P49722;Q9CZ58;Q8BKE0;Q3UWT6	28.8302	28.667	28.8654	28.4409	28.7757	28.8453	28.5562	29.4209	28.5131	28.9817	29.1496	29.0883	28.943	28.7076	28.674	27.7583	28.7666	29.214	29.0954
Caveolin-1;Caveolin	Cav1	P49817;D3Z148;H3BKG0	NaN	24.1484	24.3418	24.483	NaN	NaN	25.3424	24.6937	NaN	24.4174	24.5869	24.7837	24.465	24.5199	24.4282	NaN	NaN	NaN	NaN
Pro-cathepsin H;Cathepsin H mini chain;Cathepsin H;Cathepsin H heavy chain;Cathepsin H light chain	Ctsh	P49935;A0A087WR20;Q922Q7	26.7069	26.8313	26.9922	27.1244	26.463	26.5941	26.4933	26.2223	26.5603	26.8065	26.8746	26.9773	26.8389	26.5911	26.7405	25.3604	27.1031	27.4784	27.1841
Corticosteroid 11-beta-dehydrogenase isozyme 1	Hsd11b1	Q3TJI8;Q4JHD9;P50172	24.768	22.3392	24.0171	26.0869	26.294	26.0156	24.6269	25.1754	23.0367	25.4888	22.9172	22.7429	23.8955	23.64	22.4857	23.1026	23.1687	22.614	23.0822
Adenosylhomocysteinase	Ahcy	Q3TF14;P50247;Q3U4D1;Q5M9P0;Q3U5U5;Q8BPI7	30.6287	30.71	30.2968	30.5503	30.3409	30.5979	30.3197	29.9682	30.7372	30.2628	30.4477	30.4902	30.6581	31.5705	31.4411	31.0158	30.1256	29.916	30.3704
Dimethylaniline monooxygenase [N-oxide-forming] 1	Fmo1	P50285;Q3UNX7	22.7888	NaN	NaN	NaN	NaN	NaN	26.5287	26.8646	25.346	NaN	NaN	NaN	26.5281	NaN	NaN	NaN	NaN	NaN	23.3344
Arylamine N-acetyltransferase 2	Nat2	Q78ZC4;Q711M4;P50295;Q921E5	25.5857	24.1279	NaN	NaN	25.6103	NaN	24.7609	25.1356	25.2261	25.4318	25.4623	25.7899	26.3346	25.714	NaN	NaN	NaN	24.9152	NaN
Rab GDP dissociation inhibitor alpha	Gdi1	P50396	26.7244	26.4671	26.9152	26.3098	26.7893	26.979	26.438	28.0449	26.5145	26.6769	26.5707	26.6764	27.6387	27.2802	27.3099	NaN	NaN	26.8614	26.9346
Arylsulfatase A	Arsa	P50428	23.5126	NaN	23.9424	23.2413	23.8174	23.7998	23.4373	NaN	23.224	NaN	NaN	NaN	NaN	NaN	NaN	NaN	NaN	NaN	NaN
Serine hydroxymethyltransferase;Serine hydroxymethyltransferase, cytosolic	Shmt1	Q9CWR5;P50431;G3UZ26;G3UYY1	27.1621	27.0272	26.0045	27.1414	25.8018	26.2614	26.3983	25.5968	26.2314	25.5256	27.4997	26.6589	26.9791	26.4659	25.6809	26.2839	25.4768	26.3395	25.6428
V-type proton ATPase catalytic subunit A	Atp6v1a	P50516	29.1019	29.2231	29.3032	29.3116	29.1431	29.1309	29.3481	29.2563	29.4728	29.2134	29.1905	28.9614	28.9514	28.6917	28.9947	28.3609	29.664	29.4327	29.1953
V-type proton ATPase subunit E 1	Atp6v1e1	P50518	26.9837	27.8888	27.1964	27.2196	27.1018	26.805	27.0148	27.9607	27.2716	26.5836	27.0029	26.9324	26.6148	26.894	26.5189	NaN	28.5904	28.1594	27.8075
Protein S100-A11	S100a11	P50543	26.2112	26.241	26.5756	25.9893	26.939	26.7561	26.7044	27.7914	25.3595	26.0316	27.1057	27.0338	27.098	26.8099	26.9025	25.6751	26.4292	27.9599	26.9855
Very long-chain specific acyl-CoA dehydrogenase, mitochondrial	Acadvl	P50544;B1AR28;Q3UJR6	27.6885	27.987	27.9628	27.6323	27.6916	27.7814	27.6499	27.9417	27.8782	28.0304	28.1472	28.0418	27.7171	27.8382	28.1449	26.3442	28.8815	27.8827	28.123
Proliferation-associated protein 2G4	Pa2g4	Q05BN2;Q3UMW2;Q3TGU7;P50580	28.9877	29.4312	28.933	29.3593	28.9987	29.2868	29.076	28.9486	29.3476	29.2668	28.9607	28.737	29.0046	29.5375	29.2338	28.8117	28.9918	28.8483	28.9588
Translocator protein	Tspo	P50637;A0A140LIU9	26.5158	26.3949	27.0879	27.8356	26.7487	26.4042	26.6435	26.0638	26.2426	26.5289	26.4527	26.3663	26.5435	25.1888	26.0346	NaN	25.3937	26.9765	26.2871
Ras-related protein Rab-7a	Rab7;Rab7a	Q4FJQ0;P51150	29.1939	29.0936	29.1852	29.3102	29.1854	29.1467	29.1835	29.478	28.9711	29.2748	29.4144	29.3307	29.0214	29.1491	29.1156	28.6231	29.1824	29.5873	29.4621
Uroporphyrinogen-III synthase	Uros	Q3UG55;P51163;Q3UKR3	23.4559	24.0544	23.5923	NaN	23.6878	23.8446	NaN	23.9909	NaN	NaN	24.2389	NaN	NaN	23.5731	23.7873	NaN	NaN	24.4409	NaN
Long-chain specific acyl-CoA dehydrogenase, mitochondrial	Acadl	P51174;A0A0R4J083	29.4611	29.7076	29.4427	29.1476	29.2898	29.1477	29.3157	29.4942	29.5238	29.2679	29.1301	29.0403	29.0335	28.7351	29.0649	28.3176	29.7212	29.2888	29.4576
60S ribosomal protein L9	Rpl9	Q5EBQ6;P51410;A0A140T8T4;A0A0G2JES3;Q5M9J5;D3Z629	29.0559	29.2779	28.8235	29.3048	29.0779	29.0774	29.0271	28.9475	29.392	28.5828	29.2932	28.5335	29.1338	29.5641	29.9602	28.8496	28.6726	29.7749	29.0777
Cathelin-related antimicrobial peptide	Camp;Cramp	P51437;Q920X5;Q91VE7;Q3TZ97	26.6217	27.2716	28.9091	28.1662	28.3858	28.2092	28.7515	27.1256	26.8091	28.1407	27.6765	28.9546	28.675	27.2208	27.5339	NaN	26.8335	27.4167	27.8315
Peroxisomal multifunctional enzyme type 2;(3R)-hydroxyacyl-CoA dehydrogenase;Enoyl-CoA hydratase 2	Hsd17b4	P51660;Q3UHW2;Q3TT11	27.7519	27.4685	27.4555	27.6336	26.9556	27.4398	27.6336	27.4862	27.8339	27.3159	27.7146	27.7332	27.8871	26.9486	27.3145	26.9466	27.7184	27.5863	27.3131
Corticosteroid 11-beta-dehydrogenase isozyme 2	Hsd11b2	P51661;Q6NZB9;Q3U2R0	NaN	NaN	NaN	NaN	NaN	NaN	NaN	NaN	NaN	24.4632	NaN	NaN	NaN	NaN	NaN	NaN	NaN	NaN	NaN
Glutathione synthetase	Gss	Q541E2;Q3TWM2;P51855;Q8R436;Q3UEE2	22.8654	24.4765	24.9602	23.8011	25.8551	25.624	23.4814	24.9271	24.7138	22.6154	24.9447	24.6437	24.7399	25.6133	23.7291	23.8776	23.7395	25.3545	25.7442
Hepatoma-derived growth factor	Hdgf	P51859;E0CXA0;E0CYW7	27.9782	28.1715	27.9926	28.1121	28.406	28.4498	27.9055	28.578	28.1208	27.7347	28.2725	27.844	27.7949	27.5312	27.7174	28.0313	28.1337	28.4249	28.4365
V-type proton ATPase subunit d 1	Atp6v0d1	P51863;Q921S5	25.901	25.6059	25.7908	26.0855	25.6596	25.6067	25.8299	26.2301	25.7078	25.6879	26.2006	26.5109	25.9557	25.7199	25.9855	25.5358	26.2636	25.6592	25.665
ADP/ATP translocase 2;ADP/ATP translocase 2, N-terminally processed	Slc25a5	Q545A2;P51881	32.0322	32.0789	31.9464	32.1617	31.878	32.1491	32.2925	32.147	32.2397	32.184	32.205	32.1486	32.1762	32.3432	32.3312	32.3784	32.1403	32.2433	32.2852
Lumican	Lum	P51885	26.3267	26.0599	26.2893	25.2751	26.1391	25.794	25.5879	26.4771	25.9239	26.1912	26.0649	26.4141	26.1257	26.5829	26.6943	NaN	27.0241	26.6984	26.7226
Sulfurtransferase;Thiosulfate sulfurtransferase	Tst	Q545S0;P52196	25.2079	26.1935	25.4973	26.714	27.3803	26.9732	27.5779	26.1641	27.6703	26.1468	25.8849	25.3999	25.9914	26.5606	27.0622	26.9804	26.7876	25.6898	27.5326
Importin subunit alpha;Importin subunit alpha-1	Kpna2	Q641N9;Q52L97;P52293	23.7426	24.8474	24.4744	24.2204	24.7336	24.6955	23.6442	24.6256	24.4392	25.2969	24.7715	24.1025	24.2471	24.07	NaN	NaN	24.9652	25.6757	25.2781
Serum paraoxonase/arylesterase 1	Pon1	P52430;H3BK03	NaN	NaN	NaN	NaN	NaN	NaN	NaN	NaN	NaN	NaN	NaN	25.6902	25.8972	NaN	25.7871	NaN	NaN	24.7793	24.7853
Ubiquitin carboxyl-terminal hydrolase 10	Usp10	P52479	24.4098	23.3477	23.8505	NaN	24.3097	23.6302	NaN	NaN	23.9221	23.6533	23.3322	NaN	NaN	22.526	NaN	NaN	NaN	NaN	23.3557
Pyruvate kinase PKM	Pkm	P52480	32.0791	31.9739	32.2062	32.1621	31.9942	32.2562	32.3164	32.0171	32.2237	32.0566	32.0318	32.1142	32.2466	32.1269	32.1301	31.8064	32.6266	32.3252	32.3562
NADH dehydrogenase [ubiquinone] iron-sulfur protein 6, mitochondrial	Ndufs6	P52503;A0A1Y7VM38;A0A1Y7VKP8	24.1355	24.8154	NaN	NaN	NaN	NaN	NaN	NaN	NaN	NaN	NaN	NaN	NaN	NaN	NaN	NaN	NaN	25.8443	24.8415
Signal transducer and activator of transcription;Signal transducer and transcription activator 6	Stat6	Q8R4D4;P52633	25.0743	25.3503	25.0925	25.3224	25.0658	25.0578	25.1586	24.9041	25.4255	24.8159	25.1341	24.783	24.6452	NaN	24.3938	NaN	25.3193	25.5477	25.1194
Ribonuclease UK114	Hrsp12	P52760	24.3328	24.6742	25.2449	26.8171	24.4749	24.112	24.3426	26.1468	25.3871	27.436	26.7828	25.6686	26.8458	27.1279	26.3965	NaN	24.9759	26.7774	26.7149
Hexokinase;Glucokinase	Gck	Q5SVI6;Q5SVI5;P52792	NaN	NaN	NaN	NaN	NaN	NaN	NaN	NaN	NaN	NaN	NaN	NaN	NaN	NaN	NaN	NaN	NaN	NaN	NaN
Carnitine O-palmitoyltransferase 2, mitochondrial	Cpt2	Q3UN55;P52825;Q3UDA8	25.2382	25.582	26.1825	26.3209	26.0498	26.5795	26.4313	25.5439	25.5324	24.744	24.9896	24.7719	24.442	24.9004	26.0689	24.2099	27.5739	26.8124	26.7133
Lipoamide acyltransferase component of branched-chain alpha-keto acid dehydrogenase complex, mitochondrial	Dbt	Q7TND9;P53395	24.9342	24.8548	25.513	24.6587	25.6118	25.1073	24.8389	26.1814	25.8662	25.5618	24.9266	25.1581	25.3351	27.3649	27.3934	26.3002	26.0353	26.0672	26.6295
Phosphatidylinositol transfer protein alpha isoform	Pitpna	Q5ND42;Q3UE53;Q3TGI6;Q3TIQ3;P53810;J3QQ30;J3QPW1	28.0738	27.7362	27.777	28.2243	27.6743	27.669	27.4623	27.7106	27.5106	27.8132	27.3487	27.9681	27.6566	27.2754	27.506	26.1135	26.034	25.4471	26.305
Monocarboxylate transporter 1	Slc16a1	Q8BPS5;Q8C571;Q8C2E6;Q544N9;P53986;Q3TRK9	NaN	24.9393	25.4876	24.167	NaN	24.199	23.9778	NaN	24.0316	24.1845	24.5368	23.775	23.6064	24.4413	23.6757	NaN	24.409	25.0708	25.0994
Ras-related protein Rab-2A	Rab2a	Q0PD65;P53994;Q8BXY4;Q6PDZ3	27.7384	28.0241	28.1919	28.005	27.9699	27.7453	27.5455	28.2086	28.0287	28.0835	27.8926	28.0193	28.0798	28.8356	28.6453	27.457	27.2366	28.3138	27.7802
Isocitrate dehydrogenase [NADP], mitochondrial	Idh2	P54071	29.3014	29.4632	29.308	29.6249	29.2346	29.1054	29.6073	29.5998	29.87	29.4443	29.2017	29.1399	29.5709	30.0979	30.1487	29.8466	29.9126	29.871	29.8891
Erythrocyte band 7 integral membrane protein	Stom	P54116;Q8BPA1	26.1598	27.405	27.3794	27.3086	27.9823	27.7601	27.6736	27.6497	27.8187	27.4894	27.3982	26.8267	26.6718	26.9287	26.7361	25.6807	25.6826	27.1572	26.8293
DNA mismatch repair protein Msh6	Msh6	Q8C2N9;P54276;Q9CRH0	22.2975	23.5765	22.6731	NaN	NaN	22.72	NaN	NaN	23.3677	23.1542	NaN	22.8892	NaN	22.5883	23.5318	NaN	NaN	NaN	NaN
UV excision repair protein RAD23 homolog B	Rad23b	Q3TJ52;Q3UQN3;Q3U041;P54728;Q6NVC3	25.7037	25.9651	25.9019	25.5681	25.6478	25.797	25.6481	25.7871	25.6974	25.229	25.7161	26.1545	25.9346	25.6152	25.6879	26.092	25.9331	25.8365	24.713
26S protease regulatory subunit 6B	Psmc4	Q8BKU2;P54775;Q569X4;Q3TUN5;Q3TJ97;Q3TFA5;A0A140LIZ5;Q3UBF0;Q52L53	28.6823	28.7038	28.5649	28.2571	28.374	28.3133	28.4932	28.6905	28.4396	28.7965	28.8456	28.7449	28.2829	27.9293	28.1362	28.286	29.1093	28.3974	28.3304
Adenylosuccinate lyase	Adsl	Q3TMB8;P54822;E9Q242;E9Q3T7	27.9998	27.9357	27.6391	27.9895	27.6741	27.776	27.9054	27.6415	28.0056	28.0823	28.0941	27.9917	28.0816	27.6851	27.9601	27.3948	27.0372	27.9405	27.4578
Probable ATP-dependent RNA helicase DDX6	Ddx6	P54823	26.8167	26.3973	26.8545	26.8458	26.5856	26.8624	26.9444	27.141	26.7179	27.3044	27.1205	27.17	25.9515	25.795	26.8884	NaN	27.1944	27.1924	27.8412
Hydroxymethylglutaryl-CoA synthase, mitochondrial	Hmgcs2	P54869;Q8N7N8	26.7078	25.92	25.6694	25.5844	26.2285	26.542	26.8038	26.9643	26.8077	26.2898	27.4658	26.2799	26.5163	24.9682	25.7769	22.5553	26.7031	26.0323	25.9422
[Protein ADP-ribosylarginine] hydrolase	Adprh	Q3U5N4;P54923	25.4676	25.3479	25.6246	25.4852	25.2418	25.9384	25.7874	26.0599	24.99	25.4692	26.2822	26.0448	26.0185	25.6247	25.8547	NaN	26.0413	25.5178	25.9972
Solute carrier family 12 member 1	Slc12a1	P55014;A2AQ52;A2AQ51;A2AQ50	27.0373	25.3245	NaN	NaN	NaN	NaN	NaN	NaN	NaN	NaN	NaN	NaN	NaN	NaN	NaN	NaN	NaN	NaN	NaN
Ras-related protein Rab-8A	Rab8a	Q0PD50;Q3UHW5;P55258	26.374	26.5875	26.3088	26.8486	26.712	26.342	26.4313	27.3413	26.0461	27.0521	27.553	27.0942	26.9143	27.0989	27.9676	26.6214	27.5134	27.282	27.3889
Adenosine kinase	Adk	P55264;Q8BMC5;A0A286YCD7	27.6275	27.4462	27.9724	27.9513	27.4277	27.5086	27.7767	27.9349	27.7294	27.1519	27.7115	27.4432	27.4822	28.2015	29.2095	25.9042	27.6	27.5941	27.4186
ATP synthase subunit f, mitochondrial	Atp5j2	P56135;F8WHP8	27.8706	27.7449	28.3317	28.0288	28.2068	27.7895	28.4079	28.0577	28.1653	28.0903	27.7478	27.6148	27.7764	28.0082	27.7497	28.1589	28.0363	28.7044	28.7049
Ribosomal RNA processing protein 1 homolog A	Rrp1	Q05CN2;P56183	NaN	NaN	23.372	22.0538	22.2454	NaN	22.2012	22.3329	NaN	NaN	NaN	NaN	NaN	NaN	NaN	NaN	NaN	NaN	NaN
Acylphosphatase-1;Acylphosphatase	Acyp1	P56376;Q4VAF0;E9QJT5	25.9613	26.1839	25.8654	26.244	26.1867	25.9127	26.103	25.9314	25.7303	26.3626	26.6036	26.2505	26.0346	25.6681	25.9671	NaN	NaN	26.6775	26.285
ATP synthase subunit epsilon, mitochondrial	Atp5e	Q6VEU5;Q545F5;P56382;G8DXU5;G8DXS2;G8DXR6	25.4528	25.2493	24.3182	24.6483	24.5494	24.1705	24.2035	24.2393	25.6246	23.7456	24.0509	23.9018	24.2545	24.8099	26.1692	NaN	22.6689	22.6104	23.7768
Cytochrome c oxidase subunit 6B1	Cox6b1	P56391;A0A140LIU3	25.0364	26.1845	23.5419	24.266	NaN	25.6587	24.9833	24.8844	24.7342	24.9439	25.2183	25.4404	25.7357	26.8305	24.0423	24.826	25.7286	27.2682	26.8339
Cytochrome b5	Cyb5a	Q544Z9;P56395;G5E850	27.4485	28.8485	28.3658	28.4822	28.3353	28.4578	28.656	28.0541	28.7881	27.567	28.1458	28.3838	28.7441	27.612	29.0525	27.7936	26.6157	28.2665	28.1016
Ubiquitin carboxyl-terminal hydrolase;Ubiquitin carboxyl-terminal hydrolase 5	Usp5	Q3U4W8;P56399	28.767	28.7335	28.7189	28.4466	28.7652	28.7428	28.7503	29.3413	28.6213	29.0209	28.9068	28.8628	28.58	28.5546	28.4638	28.0884	29.4162	29.2458	29.338
ATP synthase subunit beta, mitochondrial	Atp5b	P56480	32.9875	32.9199	32.9277	33.1617	32.8792	32.8988	33.1995	32.8027	33.1848	32.8067	32.9977	32.8126	32.996	32.9924	33.2381	32.8013	33.304	32.9007	33.3256
ADP-ribosyl cyclase/cyclic ADP-ribose hydrolase 1	Cd38;CD38	Q4FJL8;P56528;Q76N18;Q3UCS6	24.5757	24.9148	24.5894	24.9419	25.3368	NaN	NaN	24.3843	24.2692	NaN	NaN	26.3747	25.6234	24.7081	NaN	NaN	NaN	NaN	NaN
RNA-binding protein FUS	Fus	Q8CFQ9;Q564D0;Q3USY4;P56959;G3UXT7;Q3UK30	28.5209	28.6017	28.7764	28.2956	28.4346	28.4772	28.5972	28.4628	27.7672	28.5907	28.872	28.9539	28.2245	28.2568	28.4708	NaN	27.5508	28.6201	28.3119
Nicastrin	Ncstn	Q3TDE4;Q3TD54;Q3T9E5;Q6ZQF2;P57716;Q3TV74	23.7984	23.5725	23.5459	24.2582	NaN	23.7225	23.9427	24.3347	24.3699	23.9003	24.2593	24.0236	23.916	23.8097	23.4805	NaN	24.0939	24.0483	24.0099
V-type proton ATPase subunit D	Atp6v1d	Q3UJH5;Q3U861;P57746;Q3U684;Q3UK81;Q9CTI8	23.9153	25.3406	24.284	24.3338	23.8723	25.0092	24.5978	24.171	24.2085	24.6466	25.0818	26.1678	24.6233	24.4598	24.1233	NaN	23.7703	24.6126	24.9691
Endoplasmic reticulum resident protein 29	Erp29	P57759	27.9681	27.865	27.737	27.8991	27.9602	28.0002	27.8698	28.5255	28.187	28.6158	28.5434	28.0648	28.0442	28.1235	28.4013	28.1817	28.8782	28.8575	29.0207
Alpha-actinin-4	Actn4	Q3ULT2;P57780;A0A1L1SV25;Q3UDJ7;Q1A602;E9Q2W9	31.2931	31.3238	31.1077	31.3498	30.9352	31.1702	31.1536	30.8332	31.6914	31.1908	31.0231	31.3004	31.3689	31.0731	31.2032	30.2536	30.6251	30.89	30.7345
U2 small nuclear ribonucleoprotein A	Snrpa1	P57784;G5E883;Q8BSH5	26.477	26.8507	26.649	27.1377	26.7652	26.5955	27.1746	27.2173	26.2673	27.0622	27.0454	26.9744	26.8948	26.6326	26.2201	26.4067	26.6827	28.0654	28.0724
Transmembrane 9 superfamily member 2	Tm9sf2	Q8C7F9;Q8C6H4;Q542E4;Q3TWB8;P58021;E9PZ69	NaN	NaN	24.7101	26.2606	NaN	NaN	NaN	NaN	NaN	25.6617	NaN	25.6342	25.4463	25.4889	26.4757	NaN	NaN	NaN	NaN
Elongation factor 2	Eef2	Q3UDC8;P58252;Q8BMA8;Q3UZ14;Q3UMI7;Q3TK17;Q6P9L9;Q3TX47;Q3TWX1;Q3TLB1;Q3TJZ1;Q8C153;Q3UBL9;Q3TW58	32.1319	32.204	31.8521	31.9363	31.8935	32.0746	31.8144	31.9945	32.1226	31.9011	31.9959	31.8298	31.8677	32.5106	32.4353	31.718	32.4545	32.5413	32.4521
Dynamin-like 120 kDa protein, mitochondrial;Dynamin-like 120 kDa protein, form S1	Opa1;mKIAA0567	P58281;H7BX01;Q80TX7;E0CXD1	25.9093	25.4264	25.6337	25.7504	24.8028	24.5739	25.59	25.6401	25.5769	25.4227	24.9384	26.2213	25.0833	25.3406	25.929	NaN	27.1222	25.9614	25.7868
Serine/threonine-protein phosphatase 2A activator	Ppp2r4	Q8C0E1;Q543N6;P58389;A2AWE9	28.1148	27.9981	28.1576	27.8569	27.9789	27.7002	28.1815	28.4165	27.7799	28.0857	27.9156	28.1338	27.8049	27.3509	27.8648	25.9416	28.1894	28.0274	27.8528
Bcl-2-like protein 13	Bcl2l13	Q3UGC5;Q3TNR7;P59017	24.2761	24.3962	24.2763	23.7359	23.9462	23.8943	23.241	24.5739	NaN	24.281	24.8164	24.5475	NaN	24.0908	24.5252	NaN	NaN	24.1888	23.8753
Eukaryotic translation initiation factor 5	Eif5	Q3TQR3;P59325;Q05CM5;Q05CH7;Q8BVV6;Q3TKY2	26.31	26.6044	26.2005	26.8397	26.4211	26.7023	26.6615	26.4201	26.5216	26.7079	26.3689	26.4554	26.4336	26.8756	26.969	27.0483	25.689	26.2094	25.2999
Actin-related protein 2/3 complex subunit 4	Arpc4	Q9D3C4;P59999;Q8BVW6;Q7TPD9;Q3TX55;E9PWA7	30.8581	30.5992	30.7743	30.9473	30.7403	30.7476	30.8784	30.632	30.7593	30.8859	30.7304	30.7547	31.0478	30.4745	30.7036	30.3174	30.0842	31.0621	30.4916
Protein transport protein Sec61 subunit gamma	Sec61g	Q5SWJ8;P60060	24.0191	NaN	NaN	NaN	NaN	NaN	NaN	NaN	24.4571	24.1495	24.0523	23.9893	24.3898	26.1449	25.2366	NaN	NaN	24.7063	24.7644
RuvB-like 1	Ruvbl1	Q3UJN2;Q3U1C2;P60122	27.271	27.1088	27.6937	27.222	26.8686	27.5435	27.6715	27.6596	27.5205	27.4469	27.6484	27.5853	27.3204	27.0625	27.0222	27.7612	28.7246	27.9188	27.8496
Eukaryotic translation initiation factor 3 subunit E	Eif3e	Q9CT23;Q3UIG0;P60229	27.4793	28.0752	27.2992	27.1558	27.2066	27.0386	27.1319	26.8216	27.5069	27.8934	26.5881	27.2712	27.2455	27.4912	28.0726	27.9225	26.8112	26.9685	26.7621
Poly(rC)-binding protein 1	Pcbp1	P60335	29.4035	29.5131	29.3176	29.3952	29.4175	29.4591	29.3903	29.2423	29.4376	29.3834	29.5852	29.0375	29.6134	29.8226	29.6267	28.63	29.5849	30.1263	29.8227
Nuclear protein localization protein 4 homolog	Nploc4	Q3UE06;Q3UDU9;P60670	24.3552	24.4928	24.7083	24.7515	24.5668	24.8399	24.8916	24.338	24.8648	24.8922	24.5812	24.6551	24.5427	24.4154	24.8839	NaN	25.0046	24.0255	24.4866
Cell division control protein 42 homolog	Cdc42	P60766;Q3UL78	29.5868	29.2178	29.8472	29.3974	29.903	29.2662	29.6577	30.223	29.033	30.08	30.1076	29.5401	29.7348	29.2373	29.3594	28.1915	29.8511	30.3011	29.8584
Eukaryotic initiation factor 4A-I	Eif4a1	Q4FZL1;Q5F2A7;P60843;Q3TFG3;Q3UXC2;Q3TGK7;Q3TLL6;Q3U8I0;Q78WR5	31.2023	31.1721	31.0126	31.07	31.0191	31.0994	30.8945	31.021	31.2418	30.9799	31.2004	31.0943	31.0133	31.1218	31.3718	30.4749	30.721	30.8315	30.9849
40S ribosomal protein S20	Rps20	Q5BLK2;P60867	28.5667	28.3328	28.3918	28.5575	28.4072	28.0916	27.9498	27.6091	28.9434	28.0392	28.1706	28.0555	28.4509	28.8924	28.7483	28.5433	27.8573	28.0832	28.5869
Ras-related protein Rab-10	Rab10	Q4FJL0;P61027;Q3U621	26.17	26.2218	26.4306	25.6663	26.2932	26.1101	25.7881	26.6043	26.1667	26.9326	26.6769	26.256	26.2256	26.4111	26.6734	26.2211	26.8087	27.049	26.732
Ras-related protein Rab-8B	Rab8b	Q0PD49;P61028;Q8BKQ0	25.6394	25.8249	26.2665	26.168	NaN	25.1841	25.3346	NaN	23.4656	26.4318	26.1686	26.1799	26.1496	25.8976	25.8724	NaN	26.2361	NaN	26.3536
Ubiquitin-conjugating enzyme E2 K	Ube2k	Q6ZWQ6;P61087;A0A0J9YUI1;Q3TL77;Q3V3R8;A0A0J9YU07;D3Z4U3	26.4348	26.1009	26.1521	26.1155	26.4254	26.3513	26.177	26.7705	25.4749	26.3858	26.0473	26.2351	26.0901	25.1065	26.1748	NaN	25.5912	26.5789	26.2692
Actin-related protein 2	Actr2	Q5SW83;P61161;Q8BMA4	30.3065	30.2541	30.3165	30.4329	30.367	30.1487	30.255	30.1385	29.7956	30.0825	30.2508	30.4806	30.3379	29.8896	30.0806	29.2412	29.9422	29.8214	29.7194
Alpha-centractin	Actr1a	P61164;A0A494BB86	27.8658	28.1613	28.1305	28.2068	28.1754	27.8205	28.1885	28.4326	28.0781	28.1309	27.8891	28.141	27.8831	27.7681	27.896	26.8657	28.2031	27.8832	28.0228
COP9 signalosome complex subunit 2	Cops2	Q3UK65;P61202;A2AQE4;Q3V3N6	25.3558	26.2799	25.3412	25.7688	25.7512	26.2866	25.7303	25.5509	25.4989	25.2295	25.3565	25.496	24.764	25.6662	25.2836	25.4911	26.4932	25.4629	25.1833
ADP-ribosylation factor-like protein 1	Arl1	Q3TIR2;Q14AC7;P61211;F8WIB1;Q9D7H9;Q4V9U3	25.7645	25.8729	25.6994	25.9551	25.8177	25.5803	25.3236	26.0463	25.9277	25.8294	25.6329	26.1724	25.9617	26.3784	26.7671	NaN	25.8367	26.2936	25.5406
ATP-binding cassette sub-family E member 1	Abce1	Q6NXX7;Q3UHY8;P61222;Q3TJM9;Q3TIU8	27.4206	27.1745	27.2289	27.1578	26.9527	26.6815	26.964	27.5172	27.5466	27.6499	27.7246	27.4003	27.5535	27.5769	27.9522	26.1265	27.9421	27.6941	27.771
Ras-related protein Rap-2b;Ras-related protein Rap-2c;Ras-related protein Rap-2a	Rap2b;Rap2c;Rap2a	Q6ZWR0;P61226;Q8BU31;Q80ZJ1	24.038	24.3202	24.4057	23.6863	23.9229	24.1385	24.0552	24.7717	23.2035	24.3663	25.5018	NaN	NaN	24.0922	23.6332	NaN	NaN	24.7999	NaN
Proteasome activator complex subunit 3	Psme3	Q4FK54;P61290;A2A4J1	25.6109	25.6506	25.8874	25.4189	25.553	25.4595	25.2545	26.8359	24.9444	26.345	25.7665	25.3614	25.5454	25.1221	25.2544	25.641	25.334	25.5711	25.7024
Protein mago nashi homolog;Protein mago nashi homolog 2	Magoh;Magohb	P61327;A0A023T778;Q9CQL1	27.2345	27.0305	27.2783	27.4769	27.1412	27.0016	27.1872	27.3449	26.6424	27.5634	27.2123	26.9339	27.1988	26.2377	27.1225	26.1996	25.9034	27.4607	27.0087
60S ribosomal protein L27	Rpl27	Q5BLJ9;P61358;Q9CSM4;A2A4Q0	29.4238	29.7073	29.4442	29.721	29.7042	29.5226	29.4622	29.8017	29.9002	29.3747	29.5081	29.5172	29.545	30.063	30.3984	29.2403	28.8831	29.3605	29.786
Pterin-4-alpha-carbinolamine dehydratase	Pcbd1	P61458	23.1019	NaN	NaN	NaN	NaN	NaN	NaN	24.4042	24.8314	NaN	NaN	NaN	NaN	27.5194	27.6712	NaN	24.7759	26.5531	26.2297
60S ribosomal protein L37a	Rpl37a	Q5M9N6;Q4VAF2;Q3U8M3;P61514	26.1486	26.2557	25.9618	26.0378	26.3352	25.9834	25.875	26.0377	26.0995	26.0149	25.9072	NaN	NaN	26.4061	26.3337	25.447	25.3579	25.7052	25.8318
Protein transport protein Sec61 subunit alpha isoform 1	Sec61a1	Q3TJD0;P61620	28.3113	28.2414	28.9496	27.9853	28.0491	27.8449	27.7216	28.8912	28.1999	28.8253	27.9502	28.0387	27.6328	29.3829	28.8686	27.0487	28.6638	29.1137	28.6019
ADP-ribosylation factor 4	Arf4	Q14BR4;P61750;Q9DD04;E9Q798;F6UFB9	28.2479	27.4119	28.4326	27.6034	27.6131	27.0783	27.4179	27.5752	27.571	26.8033	27.3686	27.1504	26.4458	28.1682	28.3834	NaN	27.2782	28.1527	26.2865
Dolichyl-diphosphooligosaccharide--protein glycosyltransferase subunit DAD1	Dad1	P61804	26.4196	26.4823	25.9977	26.7366	26.4666	26.8184	NaN	26.3496	27.2379	26.564	25.8827	26.4671	26.9367	27.7361	27.9298	26.7929	26.5512	27.3134	27.3236
4-aminobutyrate aminotransferase, mitochondrial	Abat	P61922;Q3V1S0	24.9586	22.9451	24.8477	23.7902	NaN	21.9333	22.7192	NaN	26.1454	25.7214	23.9306	23.5352	24.0963	23.602	23.9952	NaN	NaN	NaN	21.1783
Coatomer subunit zeta-1	Copz1	Q542M2;P61924;Q8R3M1	26.4802	26.2524	26.6839	26.7106	26.7012	26.711	26.576	27.0161	26.1046	26.7307	26.3865	26.239	26.4932	26.9906	26.5352	26.5046	27.0328	27.8099	27.4642
Ubiquitin-fold modifier 1	Ufm1	P61961;H7BWZ1;D3YW97	25.6229	NaN	25.5202	25.4392	25.4903	25.4803	25.6985	26.0014	25.8408	25.6539	25.4945	24.8733	25.4747	26.2571	27.1052	NaN	26.1111	27.3759	27.459
AP-1 complex subunit sigma-1A	Ap1s1	P61967;D3Z0D6;D3YXN0	23.9618	23.9098	24.182	24.1298	NaN	23.9463	NaN	24.542	23.7732	NaN	24.4901	24.1668	24.0842	24.2519	24.2565	NaN	NaN	24.1384	24.3231
Nuclear transport factor 2	Nutf2	P61971;Q3U8H8	26.7723	26.8466	26.5757	26.8483	26.8227	26.7274	26.7807	26.551	NaN	26.5894	26.8479	27.3039	26.929	27.0458	27.4761	NaN	26.0931	26.9325	26.6054
Heterogeneous nuclear ribonucleoprotein K	Hnrnpk	Q3TUA1;Q5FWJ5;P61979;B2M1R6;Q3TL71;Q3U9Q3;Q3U6X2;Q3TJ38;H3BLL4;Q3TG17;H3BK96;H3BKD0;A0A286YDM3	31.0999	31.1626	30.7749	31.0782	30.8209	30.968	30.9006	30.9425	31.3629	30.8707	30.9181	31.0157	31.0704	30.8178	31.0132	30.0146	30.2092	30.6311	30.6506
40S ribosomal protein S7	Rps7	Q4FZE6;P62082	29.3778	29.6349	29.5121	29.2038	29.6405	29.7441	29.1811	29.9967	29.5806	30.4835	30.2129	29.7653	29.9054	30.1465	30.4074	28.5377	29.3782	30.2663	29.9875
Serine/threonine-protein phosphatase PP1-alpha catalytic subunit;Serine/threonine-protein phosphatase	Ppp1ca	Q3U8W0;P62137;Q3TYF5	28.7048	28.4679	28.866	28.697	28.6979	28.8452	28.7009	28.7899	28.5018	28.9662	29.3665	29.2465	28.6808	28.7005	28.7344	27.5237	28.7361	28.7617	28.5617
Serine/threonine-protein phosphatase PP1-beta catalytic subunit	Ppp1cb	P62141	24.975	25.2039	25.0969	24.8688	24.7731	24.9441	25.121	25.0226	24.4974	25.6368	25.2566	25.6457	26	25.1524	25.6233	25.2161	25.7304	25.3382	25.1577
26S protease regulatory subunit 4	Psmc1	Q542I9;P62192	27.2088	27.3928	27.3445	27.3261	27.1248	26.8926	27.1859	27.5592	26.8179	27.2479	27.418	27.1994	27.2918	26.9055	26.9365	27.2949	28.3011	27.4642	27.2843
26S protease regulatory subunit 8	Psmc5	P62196;Q8K1K2;A0A1S6GWH1;Q99KR1	27.8098	27.5888	27.1584	27.6641	27.4397	27.7496	27.5557	27.6697	27.8083	27.4603	28.4763	27.3894	27.2519	27.1038	27.4769	27.2243	27.2736	27.7455	27.1289
40S ribosomal protein S8	Rps8	Q497E9;P62242;Q5M9L9;Q3UJU6;Q9CQW4;Q3UA25	30.0411	30.1166	29.934	30.0523	29.9787	30.1133	29.8544	30.3566	30.0352	30.0499	29.6818	29.8221	30.1052	30.5699	30.7584	29.4994	30.1339	30.3711	30.4365
40S ribosomal protein S15a	Rps15a	Q5M9M4;P62245;F8WJ41;D3Z712;D3YVB4	29.7464	30.2692	29.917	29.7348	29.5123	29.6582	29.5589	30.0537	30.0241	29.894	29.8214	30.025	29.9531	30.2441	30.5445	30.1248	29.725	30.319	30.2058
14-3-3 protein epsilon	Ywhae	Q5SS40;P62259;F6WA09	30.2056	30.4772	30.3054	29.9841	29.9262	30.1163	30.0488	29.4765	30.2632	29.2964	30.0104	29.9107	30.529	30.3922	30.5578	29.1101	28.722	28.9732	29.3356
40S ribosomal protein S23	Rps23	Q9CWI9;Q9CZI5;P62267;Q9CSN9;Q497E1	28.728	29.176	28.3078	28.553	28.1459	28.8091	27.915	27.9384	28.994	28.1786	28.6087	27.7385	28.3238	29.0279	29.1275	NaN	28.8224	28.9814	29.208
40S ribosomal protein S11	Rps11	Q3UC02;P62281;A0A1B0GRR3;Q9DB79;A0A1B0GSE8;Q9D0P6	28.8832	29.4591	28.6953	28.4816	28.5467	28.8542	28.7038	28.0263	28.6955	28.7533	28.8455	29.1858	29.0407	30.3905	30.1973	28.5043	28.2072	28.7829	29.2746
40S ribosomal protein S13	Rps13	Q921R2;Q5BLJ7;P62301	29.867	29.9148	30.1056	30.1099	30.0054	30.1171	30.2106	30.2992	30.4747	30.0517	30.2155	29.7523	29.9878	30.6056	30.638	30.4039	30.1221	31.0307	30.8072
Small nuclear ribonucleoprotein E	Snrpe	P62305;E9Q4F4	27.5682	27.5032	28.0203	28.0995	28.0326	27.8294	28.0037	28.5566	27.19	28.7084	28.1448	27.7582	27.7846	27.555	27.6253	26.7354	28.3183	28.7919	28.6635
Small nuclear ribonucleoprotein F	Snrpf	Q497K3;Q3UX80;P62307;Q6NZQ3	27.1515	26.9489	26.9536	26.859	27.5178	26.5888	26.9778	27.6141	26.994	27.3959	27.2584	26.0766	26.852	26.3289	27.6989	NaN	25.2603	27.5834	26.9088
Small nuclear ribonucleoprotein G	Snrpg	Q3V424;P62309	26.4283	26.5036	26.3893	26.3509	25.9822	26.2312	24.6733	NaN	24.312	25.8912	26.2706	26.2698	26.5643	25.9071	26.3846	NaN	NaN	27.4566	27.5353
U6 snRNA-associated Sm-like protein LSm3	Lsm3	P62311	26.1037	25.801	26.1697	25.8708	25.821	NaN	26.2361	26.1465	26.0141	26.5388	26.5437	26.6043	26.2465	25.8388	25.8327	NaN	26.5544	26.9022	26.9891
Small nuclear ribonucleoprotein Sm D1	Snrpd1	P62315	28.44	28.4949	28.9827	28.9016	28.5613	28.7607	28.7233	28.555	28.631	28.5399	28.6977	27.6847	28.1683	28.4752	27.9826	26.3204	27.6763	28.6397	28.9111
Small nuclear ribonucleoprotein Sm D2	Snrpd2	Q14AF6;P62317	27.3201	27.4659	27.9175	27.5257	27.5041	27.3532	27.6505	27.752	27.4309	27.6285	27.5228	27.9107	27.604	27.09	27.4282	NaN	27.9595	28.5169	28.4305
Small nuclear ribonucleoprotein Sm D3	Snrpd3	Q91VM2;P62320;A0A1W2P7K5	27.8592	27.8648	27.7297	27.9193	28.0632	28.1325	27.8178	27.8929	27.9513	27.9912	28.1504	28.0878	28.1584	28.2096	27.9148	27.9192	27.5948	27.7847	28.0848
ADP-ribosylation factor 6	Arf6	Q3U0D7;P62331	26.5222	26.5411	26.8606	26.8387	26.2398	26.3807	26.5939	26.4095	26.5159	26.6476	27.0278	26.5881	27.0572	26.4379	26.9783	26.2921	NaN	27.5841	26.6252
26S protease regulatory subunit 10B	Psmc6	Q14AQ1;P62334;Q8QZS9	27.5133	27.5423	27.3392	27.4096	27.3297	27.4535	27.2026	27.7912	27.6514	27.3909	27.6047	27.2934	27.3307	27.2654	27.3416	26.0434	27.5151	27.5515	27.2534
Voltage-gated potassium channel subunit beta-2	Kcnab2	Q3UPV6;P62482;Q3U0B0;E0CXZ9;Q3U7L1	25.8186	25.4877	25.6797	26.3801	25.669	25.7142	25.3772	25.4776	25.6864	NaN	NaN	NaN	NaN	24.7291	25.4557	NaN	NaN	NaN	NaN
Dynein light chain roadblock-type 1	Dynlrb1	P62627;A2AVR9	25.9894	26.2767	26.3138	25.8636	26.6033	26.1705	26.3887	26.1114	26.0906	25.8396	NaN	26.0001	26.03	26.0095	25.2344	NaN	25.7625	26.6656	26.557
40S ribosomal protein S4;40S ribosomal protein S4, X isoform	Rps4x	Q545X8;P62702;Q3UXQ6;Q545F8	30.5891	31.0287	30.5551	30.7361	30.5529	30.4212	30.3503	30.3386	31.118	30.0633	30.1775	29.9076	30.482	30.9355	31.1295	30.6762	30.1513	30.5665	30.6959
60S ribosomal protein L18a	Rpl18a	P62717;A0A1D5RLW5;Q3THJ0;A0A1D5RM85;A0A1D5RM79;A0A1D5RME4;Q05CK2	28.7626	29.1662	29.0412	28.9661	28.9876	28.9162	28.7362	28.7482	28.8691	28.4846	29.0824	28.6878	28.9611	29.7391	29.2268	29.2368	28.4477	29.1689	29.1481
Hippocalcin-like protein 1;Neuron-specific calcium-binding protein hippocalcin	Hpcal1;Hpca	P62748;A0A1Y7VMK3;A2A7R5;E9PV73;P84075	24.9657	25.5057	25.3896	25.3955	25.4876	25.2648	25.6313	25.5327	25.8196	25.2545	NaN	25.2743	25.3173	25.5805	25.3424	25.6591	25.4488	26.2839	25.9015
60S ribosomal protein L23a	Rpl23a	Q91YK6;Q4V9X9;Q5M9M5;P62751	29.234	29.1947	28.5424	29.0083	28.9127	28.6494	28.4023	28.8263	29.1149	28.3746	28.699	28.7097	29.1643	29.7047	29.8824	27.5945	28.4755	29.1031	29.2176
40S ribosomal protein S6	Rps6	Q8BT09;Q5BLK1;P62754;Q3TL53	29.2797	29.5892	29.6053	29.4004	29.3891	29.9034	29.5752	29.7671	29.7424	29.656	29.217	29.5993	29.538	30.149	29.7932	28.7461	30.2126	30.0132	30.093
Myotrophin	Mtpn	P62774	27.5336	27.3824	27.1624	27.3406	27.5168	27.8541	27.6945	27.5301	27.6137	27.0603	27.65	27.1163	28.0498	28.6817	27.757	27.1319	27.1584	28.5664	28.3443
GTP-binding nuclear protein Ran;GTP-binding nuclear protein Ran, testis-specific isoform	Ran;1700009N14Rik;Rasl2-9	Q3ULW0;P62827;Q14AA6;A6H622;Q61820	30.0303	30.0415	30.1895	30.3487	30.2988	30.1877	30.3558	30.0827	30.0955	29.7101	30.231	29.6011	30.1344	29.9015	30.0945	29.6379	30.2225	30.3713	30.3196
60S ribosomal protein L23	Rpl23	P62830	28.6209	28.8622	28.5608	29.0845	28.9036	29.0044	28.7187	28.4953	29.0937	28.6984	28.5975	28.6029	29.0056	29.5306	29.2408	27.8212	28.534	29.0719	29.1736
40S ribosomal protein S15	Rps15	P62843;D3YTQ9;Q3UXS6	28.3184	28.771	28.4909	28.1617	29.0126	28.452	28.4366	28.7018	28.3693	28.0123	28.2586	29.3322	28.1617	28.4932	28.8684	25.6491	28.3726	29.2464	29.7305
40S ribosomal protein S26	Rps26	Q497N1;P62855	27.8301	28.0892	28.189	27.5031	27.9479	27.7727	27.0821	28.3708	27.4285	28.5825	28.1847	27.748	27.9998	28.8314	28.5529	26.8879	27.5039	28.2914	28.0213
Guanine nucleotide-binding protein G(I)/G(S)/G(T) subunit beta-1	Gnb1	Q3TQ70;P62874;Q3U1B1;H3BKR2;H3BLF7	26.7544	26.2682	26.9915	26.5277	26.96	27.7246	27.2162	27.4938	27.646	27.4937	27.3459	27.6644	27.4955	27.5643	27.3957	26.7895	28.6909	28.4899	28.5101
Guanine nucleotide-binding protein G(I)/G(S)/G(T) subunit beta-2	Gnb2	Q3U9V4;P62880;E9QKR0;D3YZX3;D3Z1M1;D3Z1T4;E9PWM7	29.061	29.1189	28.9207	28.3039	27.7132	28.6172	27.7259	28.4763	28.9271	28.9351	29.2543	29.1234	29.3097	29.4569	28.9472	28.3017	29.7504	29.8268	29.6225
60S ribosomal protein L30	Rpl30	Q497D7;Q58DZ3;P62889;A0A2I3BQF4;Q5PR15	27.4597	27.7969	27.6125	27.4465	27.4415	28.3446	27.377	27.2515	27.3349	27.4951	27.6159	27.8226	28.2469	29.5235	28.1253	27.0322	26.9552	29.0162	29.2423
60S ribosomal protein L39	Rpl39	Q505A8;P62892	26.367	26.9467	26.4701	26.6753	26.6979	26.7776	26.517	26.2692	27.212	26.1657	26.1942	25.9502	26.276	26.8555	27.3638	26.299	25.3898	26.2652	26.1054
Cytochrome c, somatic	Cycs	Q56A15;P62897	29.1919	29.14	29.149	29.0641	29.1982	28.9563	29.0801	29.4817	29.1524	29.2154	29.2455	29.0219	29.261	29.0758	29.306	29.4383	29.2462	29.5756	29.6539
60S ribosomal protein L31	Rpl31	Q9CY93;Q5M9K9;P62900;A0A0A6YX26;A0A0A6YXL3	28.6612	29.1508	28.2548	28.1615	27.8342	28.2175	27.7836	27.6907	28.545	27.9777	27.9783	27.9697	28.509	28.7235	29.2109	27.975	26.505	27.8425	27.6587
40S ribosomal protein S3	Rps3	Q5YLW3;P62908;Q9CZP6;Q3UCL7;Q9D0A2;Q3UK56;D3YV43;A0A140LI77;O89068	30.7395	31.1089	30.8722	30.9618	30.9173	30.8225	30.7174	30.9814	31.1245	30.7262	30.7741	30.6925	30.8118	31.5182	31.4711	30.6273	31.0044	31.1227	31.1602
60S ribosomal protein L32	Rpl32	P62911;Q5PR09	27.9181	28.3633	27.6355	28.1263	27.6853	28.762	27.8581	27.1382	28.1279	27.9305	28.2745	28.4518	28.0392	29.7985	28.816	27.5664	26.886	27.7568	28.1791
60S ribosomal protein L8	Rpl8	P62918;Q3UJS0;Q3THC7;Q9Z237	29.1998	29.7453	28.5441	28.7026	28.7092	28.8408	28.7024	28.5122	29.1521	28.2067	28.8362	28.3592	29.3302	29.6401	30.0009	29.2064	28.1056	27.9443	28.6053
Nuclease-sensitive element-binding protein 1;Y-box-binding protein 3	Ybx1;Igf2bp3;Ybx3	Q60951;Q3UBT1;P62960;Q71V06;Q60950;Q810K5;Q64369;Q68G78;Q61478;Q9JKB3	27.6799	28.3028	27.8129	27.9274	28.0203	28.3476	27.3868	26.7862	27.9582	26.909	26.6484	26.6284	27.9114	27.1643	27.6289	26.3203	25.1795	27.0823	27.5114
Profilin;Profilin-1	Pfn1	Q5SX50;P62962;Q8CEH8;Q3U7V7;Q5SX49	32.7785	32.6758	32.7003	33.0743	32.8608	33.0197	32.8649	32.6239	32.4069	32.723	32.9918	32.933	32.9124	32.652	32.6456	32.2379	32.4524	33.3452	33.2086
Ubiquitin-40S ribosomal protein S27a;Ubiquitin;40S ribosomal protein S27a;Ubiquitin-60S ribosomal protein L40;Ubiquitin;60S ribosomal protein L40;Polyubiquitin-B;Ubiquitin;Polyubiquitin-C;Ubiquitin;Ubiquitin-related 1;Ubiquitin-related 2	Rps27a;Ubc;Gm8797;Uba52;Gm1821;Kxd1;Ubb	Q642L7;P62983;A5JUZ1;A0A0A6YW67;E9Q9J0;Q5M9K3;Q8C2K3;E9Q4P0;E9Q5F6;Q922B0;E9QNP0;Q5SX22;Q3TH47;Q78XY9;Q8R0Z9;Q922Z8;Q8VC46;P62984;P0CG49;P0CG50;B0LAC2	31.995	32.1402	33.0534	32.4632	33.0234	32.461	32.9666	33.3358	32.6555	31.9757	33.1801	32.501	32.9796	32.5566	32.8522	32.3903	33.0194	33.3404	33.7346
Platelet-activating factor acetylhydrolase IB subunit alpha	Pafah1b1	Q5SW18;Q3TIK0;P63005;Q3UH92;Q3UGR6;Q3TJG1;Q3UHM0	26.6996	26.851	26.2506	26.372	25.8604	26.4704	26.505	25.2245	26.6971	25.5307	25.6948	25.7794	25.992	25.863	26.238	NaN	NaN	25.4875	24.8931
Heat shock cognate 71 kDa protein	Hspa8	Q3UBA6;Q3TH56;P63017;Q3TZJ3;Q3TQ13;Q3TF16;Q3TEK2;Q3UDS0;Q3U9L2;Q3TRH3;Q3ULM1;Q504P4;Q3TB63;Q3KQJ4;Q3TH04	33.4948	33.5216	33.3714	33.5564	33.5634	33.5426	33.6312	33.1511	33.6971	33.3572	33.4234	33.4412	33.3975	33.241	33.2677	33.1898	33.1659	33.1862	33.186
Translationally-controlled tumor protein	Tpt1	P63028	29.203	29.2028	28.6878	29.3481	29.1122	29.172	28.9855	28.3519	30.0169	28.4894	29.0955	28.734	29.1911	29.4702	29.7343	28.6041	28.8272	29.5229	28.6238
Mitochondrial pyruvate carrier 1	Mpc1	Q3UX28;P63030;Q3TCV4;D3Z786	NaN	NaN	NaN	23.4193	NaN	NaN	NaN	NaN	23.3357	NaN	NaN	NaN	23.6685	NaN	23.6851	NaN	NaN	NaN	22.3928
DnaJ homolog subfamily A member 1	Dnaja1	Q5NTY0;P63037;Q3TK61;B1AXY1	26.6148	26.2037	26.355	26.3816	26.2132	26.3864	26.6787	25.5849	26.5205	25.9642	26.7199	25.4642	25.6446	25.8642	26.1248	NaN	26.6764	24.8518	25.2195
60 kDa heat shock protein, mitochondrial	Hspd1	P63038	31.6831	31.7532	31.5376	31.6425	31.7076	31.7327	31.7769	31.7802	31.8571	31.6198	31.8362	31.6133	31.4518	31.3879	31.4818	31.5549	32.2489	31.8549	32.1185
Eukaryotic translation initiation factor 4E	Eif4e	Q3TK95;P63073;A0A0G2JGT5;Q8C470;A0A0G2JG98;A0A0G2JH04	25.4509	25.9828	25.7082	26.1888	25.7956	25.5268	25.4082	25.3074	24.8989	25.3083	25.6816	25.0062	25.2993	25.7415	25.7152	NaN	25.1147	26.225	24.5873
Mitogen-activated protein kinase 1;Mitogen-activated protein kinase	Mapk1;Erk2	P63085;Q3UF82;O35558	27.8145	28.3208	28.2217	28.4071	27.9865	27.9508	27.8594	27.5543	28.1156	27.6129	27.8102	28.0951	28.1329	27.5226	27.509	26.6501	27.5893	27.6362	27.4602
Serine/threonine-protein phosphatase;Serine/threonine-protein phosphatase PP1-gamma catalytic subunit	Ppp1cc	Q6ZWM8;Q3U7K1;P63087;A0A0G2JGC1;A0A0G2JFF1	26.4114	26.3534	26.7651	26.1373	26.6608	26.3287	25.4318	27.4246	27.1795	27.283	27.2022	26.8187	26.7379	26.3865	26.8961	27.6	27.9988	27.3998	27.3467
Guanine nucleotide-binding protein G(s) subunit alpha isoforms short;Guanine nucleotide-binding protein G(s) subunit alpha isoforms XLas	Gnas	Z4YKV1;P63094;Q6R0H7	26.4825	26.3164	26.4257	26.6608	26.6017	26.4497	26.7283	26.3646	26.6855	26.6581	26.4952	26.6411	26.3323	26.22	26.4532	27.2642	26.6925	26.1732	26.1171
14-3-3 protein zeta/delta	Ywhaz	P63101;A0A2I3BQ03	32.4429	32.5582	32.1686	32.4814	32.1386	32.2195	32.181	32.1799	32.2615	32.3519	32.2627	32.2768	32.3563	32.1295	32.109	31.4775	31.4867	32.0247	31.7528
Dynein light chain 1, cytoplasmic	Dynll1	Q9D6F6;P63168	NaN	NaN	26.7552	NaN	26.5316	26.3156	NaN	NaN	NaN	26.0694	NaN	25.8729	NaN	NaN	NaN	NaN	26.1141	27.6716	26.4437
Eukaryotic translation initiation factor 5A-1;Eukaryotic translation initiation factor 5A	Eif5a	P63242;A0A0A0MQM0;J3QPS8	30.2538	29.9731	29.8289	30.1678	29.9101	30.2304	29.5368	30.5276	29.9117	29.5502	30.0594	29.8734	30.1241	30.671	30.1132	29.484	29.8699	30.7649	30.5249
Actin, cytoplasmic 2;Actin, cytoplasmic 2, N-terminally processed	Actg1	Q4KL81;P63260;Q3TSB7;Q3UD81	NaN	27.0423	27.1383	26.2322	26.8595	28.5172	27.7732	NaN	NaN	28.3008	NaN	NaN	NaN	28.5064	NaN	28.1922	30.1213	28.6968	29.2909
40S ribosomal protein S17	Rps17	Q5M9L7;Q8BT90;P63276;Q3TK12	29.1334	29.1251	29.552	28.6702	29.2617	29.1445	28.6518	29.7919	28.7018	29.3163	29.7586	29.104	29.2858	29.9399	29.7676	28.1335	29.2622	30.5103	30.3255
SUMO-conjugating enzyme UBC9	Ube2i	P63280;Q8CFZ0;G3UYP0	27.6699	28.117	27.4878	27.7697	27.4142	27.4818	27.9498	27.4147	27.7094	27.8143	27.8625	28.0971	28.3096	27.7169	27.989	27.5918	26.4008	27.9601	27.1551
Ras-related protein Ral-A	Rala	P63321;Q9CXY0;A0A1Y7VL93	25.5208	25.4011	24.9449	26.1275	NaN	24.745	25.3344	26.5462	25.177	26.4588	26.2355	26.0337	25.617	26.4735	26.1307	25.9026	NaN	27.1939	26.7033
40S ribosomal protein S10	Rps10	Q5M9K7;P63325;Q3U9P0	29.3513	29.49	28.9458	29.3457	29.1683	28.9315	28.9195	29.0859	29.3008	29.2641	29.257	29.3204	29.4178	29.8789	29.9702	29.0248	27.6353	29.0798	28.7155
Serine/threonine-protein phosphatase 2A catalytic subunit alpha isoform;Serine/threonine-protein phosphatase 2A catalytic subunit beta isoform;Serine/threonine-protein phosphatase	Ppp2ca;Ppp2cb	P63330;P62715;Q8VED4;Q8BN07	27.3871	27.1493	27.2013	27.1859	27.1747	27.342	27.2028	27.2482	27.0859	27.1356	27.3816	27.545	27.461	27.5057	27.384	26.3437	27.0562	26.4586	26.9642
Prohibitin	Phb	P67778;Q5SQG5;Q3TV00	29.3465	29.4952	29.3612	29.3602	29.604	29.5485	29.383	29.8197	29.6539	29.9005	29.8187	29.6912	29.4511	29.4391	29.7595	29.5702	29.8233	29.7758	29.5871
Casein kinase II subunit beta	Csnk2b;Csnk2b-Ly6g5b	P67871;G3UXG7;N0E4C0;N0E4C5	25.9727	26.5368	26.1958	25.8889	NaN	NaN	24.173	NaN	26.2563	24.8007	25.589	26.0972	25.4452	25.5491	25.747	NaN	NaN	25.3798	25.146
60S ribosomal protein L22	Rpl22	Q4VAG4;P67984	27.68	28.2381	28.5448	28.7572	28.8409	29.0713	28.6485	28.6574	28.0063	28.7456	28.4163	29.1266	28.4263	29.2291	28.437	27.9535	29.0198	29.334	28.6889
Actin, alpha cardiac muscle 1;Actin, alpha skeletal muscle	Actc1;Acta1	Q9CXK3;Q497E4;P68033;Q3UIJ3;Q61275;Q3TG92;P68134;Q61264;Q61272	30.3565	30.2919	30.2277	30.8839	30.2566	29.9727	30.1951	31.2311	30.3689	29.6886	30.2761	30.169	30.2636	29.5406	29.5319	29.5122	30.363	30.0435	30.0521
Guanine nucleotide-binding protein subunit beta-2-like 1;Guanine nucleotide-binding protein subunit beta-2-like 1, N-terminally processed	Gnb2l1	P68040	30.1304	30.5191	30.0732	30.1177	30.2265	30.4973	30.1287	30.0817	30.2212	30.1964	30.1738	30.1785	30.2947	31.074	31.0045	29.6722	30.0018	30.7286	30.5779
cAMP-dependent protein kinase catalytic subunit beta	Prkacb	P68181	27.06	26.9846	26.5828	27.3276	27.7181	27.604	27.4891	27.4542	27.3589	27.4288	26.4173	27.2743	27.4784	27.0728	27.2611	26.6125	27.5505	26.8162	27.1455
Tubulin alpha-1A chain;Tubulin alpha-3 chain	Tuba1a;Tuba3a	P68369;Q5FW91;P05214	27.9115	27.6123	27.4356	26.6367	28.2419	27.9564	26.3013	29.5024	28.1272	29.8924	28.3514	29.3798	28.2937	28.166	27.7227	25.9074	27.9793	27.9007	26.7826
Tubulin beta-4B chain;Tubulin beta-4A chain	Tubb4b;Tubb4a	P68372;Q9DCR1;Q9D6F9;Q9CVR0	29.9376	30.5064	30.04	30.2441	30.2838	30.3279	30.5325	30.1893	30.1358	30.1346	30.2644	30.3666	30.2651	30.5471	30.7527	29.4777	30.8285	30.6052	30.8675
Protein kinase C beta type	Prkcb	P68404	26.2955	25.9877	26.3618	26.1867	26.208	25.7396	26.0524	26.4689	26.0986	26.4134	26.4049	26.4298	25.8472	25.2942	25.6644	26.1767	26.9258	26.0779	26.0067
14-3-3 protein eta	Ywhah	P68510	28.8864	28.9681	29.0926	29.2317	29.2976	29.285	28.8854	29.0486	28.9006	28.4544	28.9897	28.8029	28.839	28.9056	27.9887	26.6947	28.3912	29.2338	28.6213
Ribosome maturation protein SBDS	Sbds	P70122;F6TN03	25.2069	25.4727	25.0445	25.7634	24.808	25.2009	25.3178	24.7742	24.775	25.3591	25.8335	25.2773	NaN	25.1381	25.2986	NaN	24.1754	24.8095	24.1497
Acid sphingomyelinase-like phosphodiesterase 3a	Smpdl3a	P70158	NaN	NaN	24.852	NaN	NaN	24.4554	NaN	25.3404	NaN	NaN	NaN	NaN	24.8831	NaN	24.9423	NaN	NaN	25.5109	NaN
Importin subunit beta-1	Kpnb1	Q3TFE8;P70168;Q3UHW8;Q7TSZ6	29.6742	29.5255	29.5101	29.6197	29.6413	29.7378	29.7327	30.1052	29.9806	30.0169	29.941	29.8682	29.6437	29.1636	29.2667	28.8022	29.9456	30.0116	29.6483
Proteasome subunit beta type;Proteasome subunit beta type-7	Psmb7	Q5D098;P70195	25.1268	25.2266	25.22	25.2787	25.5998	25.6202	25.4785	25.3006	25.235	25.059	25.0556	24.9638	24.7317	24.9753	25.1463	NaN	25.3136	25.3108	25.3919
Mitogen-activated protein kinase kinase kinase kinase;Mitogen-activated protein kinase kinase kinase kinase 1	Map4k1	Q3UPT4;Q3UJX3;P70218;A0A140LJF0	23.8372	23.7387	23.1261	23.3355	23.2961	22.9963	23.0441	NaN	23.1159	23.1305	NaN	23.8641	23.1792	NaN	22.8619	NaN	NaN	NaN	NaN
3-beta-hydroxysteroid-Delta(8),Delta(7)-isomerase	Ebp	P70245;A2AC29	NaN	NaN	27.2785	NaN	26.9104	NaN	NaN	27.2174	NaN	NaN	NaN	NaN	NaN	NaN	NaN	NaN	NaN	26.9757	27.2918
Serine/threonine-protein kinase N1	Pkn1	P70268;D6RH37	24.5274	24.331	24.513	25.0338	24.8931	24.8999	25.0752	25.239	25.2493	24.5326	24.3893	24.8522	24.4532	24.2143	NaN	24.7302	24.4748	24.8993	24.8942
55 kDa erythrocyte membrane protein	Mpp1	Q542P4;P70290;B7ZCL8;Q684Q6;A2AN84;B7ZCL9	27.708	27.9136	27.8594	27.8968	27.863	28.1336	28.2717	28.092	27.8121	27.626	27.4581	27.6784	28.0765	27.2789	27.3846	27.1714	28.1308	28.1546	28.1246
Phosphatidylethanolamine-binding protein 1;Hippocampal cholinergic neurostimulating peptide	Pebp1	Q5EBQ2;Q3TGC5;P70296;D3Z1V4	29.535	29.9713	29.4418	29.5375	29.7519	29.6803	29.8575	29.4838	29.8015	29.7101	29.9255	29.5515	30.2012	30.351	30.4448	29.0842	29.6038	30.3416	29.9057
Wiskott-Aldrich syndrome protein homolog	Was	Q61078;Q53WY0;P70315	25.6039	25.378	25.5853	25.9183	25.794	25.6409	25.3015	25.2267	25.7832	NaN	NaN	25.391	25.3301	NaN	25.3416	25.3044	NaN	24.7155	24.9291
Nucleolysin TIAR;Nucleolysin TIA-1	Tial1;Tia1	Q921W2;Q545C1;P70318;D6RGU1;A0A0U1RP00;A0A0U1RPB0;Q6NVC2;Q8CII5;D3Z3Y4;G5E8L2;Q80ZW7;D3Z4H6;Q564E7;P52912	24.8706	24.0548	NaN	24.5797	NaN	NaN	24.8749	NaN	NaN	24.883	24.7021	24.9106	NaN	24.6171	24.8512	NaN	26.2879	NaN	NaN
Heterogeneous nuclear ribonucleoprotein H2	Hnrnph2	P70333;Q3UR26	25.7177	26.3255	26.1253	24.9167	25.5555	25.6594	25.1153	26.6976	25.2056	26.5978	26.6826	26.2994	26.2487	26.0953	26.1611	26.1053	27.0439	27.0659	27.0046
Histidine triad nucleotide-binding protein 1	Hint1	P70349;B0R1E3	28.5533	28.3547	28.5854	28.2498	28.5576	28.3792	29.1778	28.7141	28.4278	28.1443	29.2756	28.1649	29.1507	29.047	29.1095	27.3929	28.1711	29.3382	29.4219
	gag-pol;gag;gag-pro-pol	Q1KYL8;Q1KYL9;P70355;A0A140DKP8;Q6YIY0;G4V4Z2;A0A068EWW2;A0A068F126;A0A068ETZ5;G4V4Z1	28.0161	28.189	27.8622	28.4283	27.7148	28.0941	28.3096	27.9256	28.6833	28.6587	28.2061	29.0933	28.495	28.9303	28.9933	NaN	27.6661	NaN	NaN
ELAV-like protein;ELAV-like protein 1	Elavl1	Q8BW03;Q8BM84;P70372;Q3UFF9;Q8BTQ1;Q8BVF8;Q3TT05	28.8721	29.0362	28.6905	28.9448	28.6746	28.7462	29.2062	29.1806	28.8364	28.698	28.8847	28.5802	28.7859	28.3738	28.8047	27.7552	28.9723	28.7351	28.9766
Ubiquitin carboxyl-terminal hydrolase;Probable ubiquitin carboxyl-terminal hydrolase FAF-X	Usp9x	Q4FE56;P70398;E9PWA9;Q8C7T5	25.7129	25.8659	25.3357	25.3885	25.9249	25.4186	25.467	25.2289	25.7005	25.4272	25.7605	25.8783	25.2689	25.0766	25.4529	NaN	25.8377	25.6337	24.9031
Isocitrate dehydrogenase [NAD] subunit, mitochondrial;Isocitrate dehydrogenase [NAD] subunit gamma 1, mitochondrial	Idh3g	Q3TKM5;Q3TGZ3;P70404;Q684I8	26.2105	25.9758	26.1423	26.2003	26.3352	26.1627	26.0384	27.2074	25.6574	25.5517	25.6719	25.5455	25.305	25.7147	26.0287	25.944	27.5034	27.1023	26.2747
Na(+)/H(+) exchange regulatory cofactor NHE-RF;Na(+)/H(+) exchange regulatory cofactor NHE-RF1	Slc9a3r1	Q3TG37;P70441;Q9R1A1	24.5553	26.5815	25.2728	25.7282	24.7428	25.9137	26.3269	25.4671	25.0912	24.1787	24.3568	23.7361	25.0389	23.5623	24.0754	24.5011	27.0937	24.9795	25.813
BH3-interacting domain death agonist;BH3-interacting domain death agonist p15;BH3-interacting domain death agonist p13;BH3-interacting domain death agonist p11	Bid	P70444	26.3588	25.312	25.398	24.8975	26.0808	25.139	25.5987	25.3534	25.0609	25.8711	26.0198	24.8399	NaN	NaN	24.5065	NaN	25.0735	25.532	25.521
Vasodilator-stimulated phosphoprotein	Vasp	P70460	27.7262	27.0877	27.4176	27.8402	28.0131	27.8629	27.897	27.0231	27.5855	27.3698	27.2896	27.241	27.5582	27.012	26.9354	26.0452	26.569	26.4799	26.6725
Nascent polypeptide-associated complex subunit alpha;Nascent polypeptide-associated complex subunit alpha, muscle-specific form	Naca	Q60817;P70670;Q3UK68	28.5371	28.9551	28.4315	28.8481	28.518	28.8251	28.3868	28.1694	28.7862	28.1919	28.4144	28.3538	28.5407	28.3671	28.9906	27.5511	27.5376	28.3302	27.8172
Caspase-3;Caspase-3 subunit p17;Caspase-3 subunit p12	Casp3	P70677;Q8BNT4	24.8351	25.3495	25.2695	25.7291	25.1875	25.1264	25.0635	25.0402	25.3456	25.2621	25.3376	25.1077	25.2528	24.8078	24.8263	NaN	NaN	25.0109	25.1041
UDP-glucuronosyltransferase 1-2	Ugt1a2	P70691	22.4766	21.2916	22.4225	21.6904	21.3024	21.7913	22.8799	22.4651	22.9168	21.8086	22.3911	22.3801	21.7913	NaN	22.3009	NaN	21.9824	21.8459	21.8882
Estradiol 17 beta-dehydrogenase 5	Akr1c6	Q3UEM0;P70694	NaN	NaN	NaN	NaN	NaN	NaN	NaN	NaN	NaN	NaN	NaN	NaN	NaN	NaN	NaN	NaN	20.6459	NaN	NaN
Uroporphyrinogen decarboxylase	Urod	P70697	27.8258	29.1092	27.5084	27.8045	28.15	28.2272	27.395	28.0812	27.7225	28.4754	28.1438	28.001	27.9416	27.559	27.6371	27.8536	28.8574	28.8506	28.3498
CTP synthase 1	Ctps1;Ctps	P70698;Q3TPP2	NaN	NaN	NaN	NaN	23.1778	NaN	NaN	24.2483	NaN	NaN	24.5842	23.7159	22.8717	22.5116	NaN	NaN	NaN	23.9315	NaN
Lysosomal alpha-glucosidase	Gaa	P70699	NaN	28.3232	28.7806	27.9174	28.6122	27.8784	28.0898	28.9525	NaN	28.6172	28.6025	NaN	27.9549	NaN	28.4286	NaN	29.1185	28.8386	28.1942
T-complex protein 1 subunit eta	Cct7	Q3TIJ7;P80313;Q8C5Q5;Q3TJN2;Q3THH8;Q3UDB1;A0A0N4SV00;Q3UIJ0;Q3TET0	29.4767	29.4214	29.2665	29.4979	29.425	29.7101	29.5099	29.1853	29.3292	29.5012	29.739	29.1348	29.3448	29.2341	29.1106	28.8116	29.5439	29.3532	29.4676
T-complex protein 1 subunit beta	Cct2	Q542X7;P80314;Q9JJD8	29.973	30.0812	30.1673	30.0341	30.1151	30.1652	30.1725	30.2317	30.0029	30.2408	30.0899	30.1513	29.9407	29.8525	29.8025	29.9631	30.6363	30.2443	30.317
T-complex protein 1 subunit delta	Cct4	Q564F4;Q3UJZ8;Q3TII0;P80315	30.0588	30.1314	29.8492	29.9942	29.8753	29.8754	29.8776	30.0259	30.0065	29.7738	30.0514	29.7277	29.7021	29.5181	29.5802	29.5041	30.2901	29.7718	29.8178
T-complex protein 1 subunit epsilon	Cct5	P80316	29.1406	29.1492	29.206	29.446	29.1266	29.1162	29.1641	29.3034	29.0313	29.1504	29.363	29.1486	28.8547	28.8237	28.8625	29.0875	29.5419	29.002	29.1103
T-complex protein 1 subunit zeta	Cct6a	Q52KG9;Q3TIX8;Q3TI05;P80317;Q3TW97;Q3TI62;Q8VEI1	29.4683	29.4607	29.5668	29.3625	29.6781	29.6134	29.5455	29.6063	29.4826	29.6437	29.6493	29.5455	28.9494	29.2217	29.0667	29.1816	30.1102	29.529	29.5817
T-complex protein 1 subunit gamma	Cct3	Q3U4U6;P80318;E9Q133;Q3U0I3;Q3UJP4;Q3TBM6	29.2042	29.1375	29.1276	29.3866	29.4205	29.3528	29.3618	29.3363	29.626	29.1946	29.0223	29.1218	28.9856	28.8488	29.0059	29.0529	30.1621	29.5408	29.6726
Nucleobindin-2;Nesfatin-1	Nucb2	Q3UKN6;P81117	NaN	23.6227	23.8303	23.3693	23.6933	23.6661	24.2003	25.3066	23.3051	NaN	NaN	NaN	NaN	25.0001	24.8321	NaN	NaN	NaN	NaN
N-acylglucosamine 2-epimerase	Renbp	P82343;D6RHA2	NaN	NaN	NaN	NaN	NaN	25.6453	25.7074	NaN	NaN	NaN	NaN	NaN	26.3253	26.3316	NaN	NaN	NaN	NaN	NaN
Chromobox protein homolog 1	Cbx1	Q7TPM0;Q9CYJ8;P83917	26.2612	26.4919	26.5584	26.8182	26.9371	27.2484	26.9824	26.679	26.1026	26.3384	26.0039	26.5365	26.2831	26.4482	26.0687	NaN	26.2714	27.0739	26.4345
ADP-ribosylation factor 1	Arf1	P84078	30.5572	30.4586	30.3568	30.4704	30.2073	30.307	30.338	30.1927	29.9898	30.3281	30.1469	30.6722	30.5046	30.7092	30.6378	29.4451	29.3869	30.3784	29.7295
ADP-ribosylation factor 5	Arf5	P84084	26.0218	25.9291	25.7516	26.3758	26.0318	26.1275	26.0618	25.31	25.6216	25.9961	26.4092	26.1052	25.5247	25.5035	25.6762	NaN	NaN	26.6728	25.7648
Enhancer of rudimentary homolog	Erh	Q4FZH7;P84089;A0A1W2P7H9;A0A1W2P7T3	NaN	NaN	26.1203	25.742	26.1123	NaN	26.506	27.2805	NaN	NaN	26.2511	NaN	NaN	25.5474	NaN	NaN	26.8898	27.1479	27.9358
AP-2 complex subunit mu	Ap2m1	Q3TWV4;Q5FWI9;P84091;Q3UCW9;Q3TH69;Q6A0C9	26.2317	26.3336	26.6341	26.4073	26.5966	26.4757	26.5224	27.0361	26.5945	26.5876	26.5214	26.1255	26.225	26.6389	26.4755	26.1369	27.7779	27.2293	27.3478
Rho-related GTP-binding protein RhoG	Rhog	Q3UDZ1;P84096	27.8382	27.1772	27.5419	27.5009	27.5336	27.2921	27.3895	27.5134	27.5767	27.8567	27.6024	27.3	27.4475	27.0183	26.9493	27.9184	27.7933	28.6893	28.5648
Serine/arginine-rich splicing factor 3	Srsf3;Gm12355	Q3U781;Q9D6W4;P84104;A2A4X6	28.8586	28.8416	28.7046	29.0413	28.8848	28.8967	29.1003	29.1187	28.6645	28.2786	28.8781	28.8849	28.9965	28.3777	28.8123	27.756	28.9773	29.2559	29.4308
Histone H3.3;Histone H3.3C;Histone H3	H3f3a;H3f3c	P84244;P02301;E0CZ27	29.8952	29.21	29.9041	29.5694	29.5669	30.3716	29.3544	28.6692	28.8865	28.3181	29.6096	29.0751	29.6089	28.9146	27.4582	26.8622	30.0309	31.1643	29.5458
Pigment epithelium-derived factor	Serpinf1	P97298;E9PWS2;B7ZC25	NaN	22.317	22.4055	22.2618	22.6075	21.6262	NaN	23.0514	22.3942	NaN	NaN	NaN	NaN	NaN	NaN	NaN	NaN	NaN	NaN
DNA helicase;DNA replication licensing factor MCM2	Mcm2	Q3UK39;Q3UJN1;P97310	26.7473	27.5452	26.5028	26.4873	26.8146	27.1733	26.5128	27.4045	26.8477	27.495	27.4021	27.2932	26.6356	26.3521	26.4278	26.6447	27.6296	27.5204	27.3465
DNA helicase;DNA replication licensing factor MCM6	Mcm6	Q542I2;Q3UC10;P97311;Q3ULG5	26.6547	26.8542	26.6253	27.0893	26.9234	27.1803	26.721	27.0744	26.9273	27.1281	26.5882	26.3726	26.5165	26.2576	26.2983	27.2189	27.067	27.2606	26.8203
Cysteine and glycine-rich protein 1	Csrp1	Q4FJX4;P97315	26.5911	27.3641	26.4756	26.9283	26.3394	27.6468	26.7149	26.771	26.8539	26.7493	26.7539	27.3474	27.3238	28.1288	26.5881	26.2259	26.81	27.027	26.8291
40S ribosomal protein S3a	Rps3a1;Rps3a	Q564F3;Q3UAC2;P97351;Q9D1S3;Q3UJU5;Q3U5P8	30.0028	30.1819	29.7127	29.8235	29.9621	30.0786	29.7062	29.6603	29.8089	29.4726	29.7006	29.6773	30.0113	30.7675	30.6603	30.2499	29.8182	30.2265	30.1005
Selenide, water dikinase 2	Sephs2	P97364	24.8242	25.3209	25.2681	24.9649	NaN	NaN	NaN	NaN	24.5886	24.5484	24.5562	NaN	25.0533	25.9984	25.1321	NaN	25.8203	26.1379	25.9849
Annexin A11;Annexin	Anxa11	P97384;D3Z7U0	27.5301	27.3933	27.6878	27.6019	27.8579	27.3547	27.6387	27.6678	27.3326	27.4951	27.3944	27.5202	27.4815	26.4376	26.2626	26.5436	28.6076	27.6446	27.8053
Eosinophil cationic protein 2	Ear2	W0UVF7;P97425;Q91ZQ7	25.0452	NaN	NaN	25.1093	25.0337	25.8161	24.9344	26.4651	26.7686	NaN	NaN	25.7421	25.4436	NaN	NaN	25.8571	27.4436	28.5414	27.9895
Annexin;Annexin A4	Anxa4	Q7TMN7;P97429;A0A0N4SW89;A0A0N4SV57;F7ANV6;D3Z0S1;Q8BSL2	27.4953	27.0449	27.0272	26.9294	27.0506	26.9893	26.7367	27.7436	27.034	27.5013	27.4683	27.3908	27.1139	27.7568	27.9112	27.5204	27.5452	27.4979	26.9315
Aminopeptidase N	Anpep	P97449;Q3UP74;Q3TB69	22.0534	20.5131	21.8001	20.8317	20.921	21.7266	21.8592	22.3547	21.9547	20.7169	21.0705	21.3125	21.3508	23.4624	24.7604	NaN	22.603	22.77	21.7123
ATP synthase-coupling factor 6, mitochondrial	Atp5j	P97450;E9QAD6	NaN	NaN	NaN	NaN	NaN	NaN	NaN	NaN	NaN	NaN	24.9774	NaN	NaN	NaN	26.2233	NaN	24.3799	25.1328	24.9475
Ribosome biogenesis protein BOP1	Bop1	Q3TIJ5;Q3TJZ5;Q3THV0;P97452	23.271	22.7124	23.3329	22.5561	23.5591	22.8953	NaN	NaN	22.8883	23.5695	NaN	NaN	NaN	22.6171	22.3575	NaN	NaN	23.0245	23.0718
Glutamate--cysteine ligase catalytic subunit	Gclc	Q3TEF1;P97494;Q3UNA7	26.9233	25.7641	25.7139	27.0477	26.8763	27.7976	27.1558	26.0832	26.8713	26.8412	26.1609	27.6911	25.7297	26.4193	27.5196	26.473	26.8615	26.5405	25.9562
SWI/SNF complex subunit SMARCC1	Smarcc1	Q3UNN4;Q3UPK0;Q3UMX0;P97496;Q3UZD0	24.0821	24.1864	24.5982	24.5757	24.9171	NaN	24.2727	24.6029	23.4857	22.8018	24.1611	23.1095	23.2624	NaN	22.2576	NaN	NaN	NaN	NaN
Dimethylaniline monooxygenase [N-oxide-forming];Dimethylaniline monooxygenase [N-oxide-forming] 3	Fmo3	Q3UEN4;P97501;Q8C7J1	NaN	NaN	NaN	NaN	NaN	NaN	NaN	NaN	NaN	24.8549	NaN	NaN	NaN	NaN	NaN	NaN	NaN	NaN	NaN
Carnitine O-palmitoyltransferase 1, liver isoform	Cpt1a	Q7TQD5;Q3UGT1;P97742;A8ASF5	26.0839	26.2322	26.1292	26.8694	25.4599	26.7248	24.8032	23.5869	26.6831	26.061	25.7854	26.3691	26.1132	26.1993	26.2357	NaN	25.9654	26.2153	25.9844
Fumarate hydratase, mitochondrial	Fh	P97807	29.7038	29.6915	29.7275	29.3565	29.4723	29.4914	29.558	29.2991	29.6327	29.6703	29.6175	29.4153	29.4544	29.7381	29.8024	29.3165	29.9382	29.9086	29.6343
Acyl-protein thioesterase 1	Lypla1	P97823;J3QP56;Q4FK51;D3Z111;D3YUG4	26.3241	25.8902	26.4579	26.4171	26.4134	26.4953	26.3135	25.2372	26.0362	27.2054	25.5171	25.0103	26.7753	26.6352	26.143	25.9011	25.9451	26.4143	26.6087
Ras GTPase-activating protein-binding protein 1	G3bp1	P97855;Q571F9;Q3UR88	27.1621	27.1526	26.9147	26.2023	27.3391	27.419	26.6874	27.3795	26.7567	27.5684	27.7856	27.0786	27.0197	26.7803	26.8082	26.5123	26.8125	27.3056	26.8495
Dimethylaniline monooxygenase [N-oxide-forming] 5	Fmo5	P97872;Q3UV28	NaN	22.8317	NaN	NaN	NaN	NaN	NaN	NaN	NaN	NaN	NaN	23.2526	NaN	NaN	NaN	NaN	NaN	NaN	NaN
Tubulin beta-5 chain	Tubb5	P99024	33.2245	33.1174	33.2426	33.4538	33.4698	33.3943	33.644	33.5226	33.522	33.1816	33.4347	33.0772	33.3663	33.3348	33.4038	33.1192	33.8389	33.8767	33.8361
Proteasome subunit beta type-4	Psmb4	P99026	28.7539	28.683	28.6815	28.741	28.717	28.7133	28.5301	28.9416	28.6152	28.9581	28.3853	28.5976	28.5964	28.2311	28.2849	27.0894	27.6527	28.9986	28.5395
60S acidic ribosomal protein P2	Rplp2	P99027	27.2675	28.6217	27.5026	27.8128	28.3722	28.215	28.6722	27.9673	28.5501	27.8524	29.0249	27.8594	29.3015	29.0935	30.0356	28.1307	27.7998	29.3029	28.9963
Cytochrome b-c1 complex subunit 6, mitochondrial	Uqcrh	P99028;Q8BMU6	NaN	NaN	24.6188	NaN	NaN	24.0693	NaN	NaN	NaN	NaN	24.8798	23.8978	24.0706	24.7818	23.3561	NaN	NaN	25.5515	NaN
Peroxiredoxin-5, mitochondrial	Prdx5	Q3UWS9;Q3U7H9;P99029;G3UZJ4;H3BJQ7;Q9D6X2;A0A494BAZ4	30.1346	29.8094	30.2726	30.2057	30.1908	30.3431	30.5543	30.4229	30.0806	30.2456	30.1867	30.1881	30.1639	30.0284	30.015	29.4251	30.0541	30.4331	30.3297
Glucose-6-phosphate 1-dehydrogenase;Glucose-6-phosphate 1-dehydrogenase X	G6pdx	Q790Y8;Q00612;Q3TNL1;A3KG36	29.5305	29.2461	29.7019	29.5094	29.4163	29.571	29.6634	29.2338	28.6741	29.572	29.3857	29.6064	29.4503	28.9555	29.0778	26.664	29.1532	29.5105	29.026
Apolipoprotein A-I;Proapolipoprotein A-I;Truncated apolipoprotein A-I	Apoa1	Q3V2G1;Q00623	30.1755	30.1283	29.5672	29.9156	29.4752	29.5875	29.8725	29.7824	29.9948	29.314	30.0657	30.0287	30.2597	29.6378	29.9246	29.9037	28.5346	29.1988	29.2575
Alpha-1-antitrypsin 1-3	Serpina1c	Q00896;A0A0R4J0X5	30.8581	31.1793	30.6568	30.4989	30.3775	30.5613	30.8667	30.7652	30.7825	31.0016	30.8525	31.1366	30.9835	30.9461	30.9525	30.4275	30.6271	30.2738	30.2507
Retinol-binding protein 1	Rbp1	Q58EU7;Q00915	NaN	NaN	NaN	NaN	NaN	NaN	NaN	NaN	NaN	NaN	NaN	NaN	NaN	NaN	NaN	NaN	NaN	NaN	NaN
Heterogeneous nuclear ribonucleoprotein U-like protein 2	Hnrnpul2	Q00PI9	28.3172	28.5833	28.1034	28.2107	28.0186	28.5059	28.5393	27.1666	28.3225	28.4708	27.8187	28.2327	28.4031	27.7457	27.7079	26.5737	28.9045	28.3486	27.8006
DNA topoisomerase 2-alpha;DNA topoisomerase 2	Top2a	Q01320;Q6PET9	24.6547	24.4675	NaN	24.5453	NaN	24.7181	NaN	24.6133	24.3424	25.2477	25.1286	24.6905	NaN	24.6515	24.5166	NaN	25.1458	25.1121	25.4678
Protein transport protein Sec23A	Sec23a	Q01405;E9Q1S3;Q8C1E4	24.7688	25.0646	24.767	24.5397	25.4335	25.3526	24.5888	26.0813	24.9657	25.0991	NaN	26.1932	24.7509	25.061	24.8019	NaN	25.1717	25.4934	24.7842
Transitional endoplasmic reticulum ATPase	Vcp	Q01853;Q8BNF8	31.8171	31.6258	31.7291	31.7501	31.815	31.9333	31.8812	31.7613	31.749	31.7703	31.7649	31.8886	31.8766	31.7759	31.6343	31.1642	31.7956	32.0238	31.9287
Aquaporin-1	Aqp1	Q3TLW5;Q02013	25.8043	27.4791	27.0426	26.9865	27.4387	27.7419	27.5452	27.5409	26.6847	27.0546	26.8788	26.7141	26.6486	27.7502	25.7092	NaN	28.2322	27.7042	27.6859
Catenin beta-1	Ctnnb1	Q3UZT7;Q02248;Q80VE7;E9Q6A9	25.5702	25.5046	26.1063	26.5853	26.8446	26.2825	26.5548	26.9704	26.3249	25.5886	26.0061	25.989	25.8968	26.1694	26.062	26.5227	26.6278	26.1726	26.4239
Junction plakoglobin	Jup	Q02257	NaN	NaN	NaN	NaN	NaN	NaN	NaN	24.2842	NaN	25.0322	NaN	NaN	NaN	NaN	NaN	NaN	24.9174	25.8485	NaN
Collagen alpha-2(VI) chain	Col6a2	Q02788;D3Z7D5	26.0569	26.8412	25.8459	26.4699	26.6748	26.4953	25.5909	25.6508	25.7113	25.436	25.1	25.6641	25.5805	26.3394	26.1946	25.8915	26.7982	26.4086	26.5508
ATP synthase subunit alpha, mitochondrial;ATP synthase subunit alpha	Atp5a1	Q03265;D3Z6F5	32.4703	32.4649	32.3719	32.5867	32.4972	32.5371	32.7939	32.4644	32.6748	32.3483	32.5545	32.4482	32.4402	32.5584	32.6642	32.7426	32.4726	32.4217	32.6984
Creatine kinase B-type	Ckb	Q04447	28.9766	28.834	28.5981	28.6522	28.5087	28.449	28.7002	28.9988	28.5001	29.0491	29.0336	28.6455	28.7202	29.0171	28.7921	27.3009	29.1472	28.6303	28.7014
DNA topoisomerase 1	Top1	Q04750	26.0142	26.2025	25.8395	26.6706	26.6557	26.6779	26.6763	26.4074	26.4345	26.2055	26.8477	26.834	26.4965	26.5091	26.5961	26.5996	26.9544	26.7655	26.9612
Collagen alpha-1(VI) chain	Col6a1	Q04857;Q8C6Y0	26.3665	27.2486	26.8045	27.5423	27.4287	27.2385	26.7489	25.5828	26.4195	25.8937	26.1722	26.6165	25.6017	25.8189	26.234	26.3112	26.0093	27.5427	27.1105
Tartrate-resistant acid phosphatase type 5	Acp5	Q05117	26.8431	27.4767	27.8048	27.3919	27.7347	27.1938	27.1247	27.722	26.6495	27.9422	27.8443	27.8465	27.8398	27.2662	27.5366	26.9395	27.0704	27.5992	27.1023
Ras-related C3 botulinum toxin substrate 2	Rac2	Q05144;A0A2R8VHH0	30.5818	30.7597	30.4938	30.9644	30.4743	30.8494	30.9943	29.7625	30.3587	29.8693	29.9393	30.2416	30.7455	30.251	29.989	28.8865	29.383	30.2194	30.1702
Fatty acid-binding protein, epidermal	Fabp5	Q497I3;Q05816;Q3TLH6	NaN	26.6245	26.3325	26.742	26.7329	26.2225	27.3526	27.3322	24.8956	25.4806	26.505	26.1963	26.649	27.1145	25.9751	26.9061	28.6586	29.0412	28.2316
Pyruvate carboxylase, mitochondrial	Pc	Q05920	21.6648	22.0937	22.4129	22.668	22.7343	23.6807	28.2703	24.8155	24.3742	23.1325	21.7369	24.5696	23.74	25.9296	24.5445	22.8663	23.1045	23.8272	22.7397
Phosphoribosyl pyrophosphate synthase-associated protein 2	Prpsap2	Q05BD4;Q8BK37;Q5SWZ0;Q8R574	25.4685	24.7459	25.6128	25.44	25.8769	24.8248	24.8598	NaN	25.2402	26.1891	26.1328	26.2337	24.8845	24.6326	25.6293	NaN	25.4942	NaN	25.6939
Eukaryotic translation initiation factor 5B	Eif5b	Q05D44;Q8BYY7;Q7TPC0;Q6A002	26.1021	26.466	26.1836	25.9272	26.3252	25.9094	25.747	26.5648	26.3203	25.7959	25.5642	26.3217	25.6816	25.6516	26.2197	NaN	27.119	26.3611	27.1078
Gamma-adducin	Add3	Q05DT0;Q3UNK1;Q9QYB5;Q8BM29;Q8BJH2;Q05C56;A0A494B9K4	26.0571	26.0599	26.4289	26.0652	26.1392	25.9152	26.3229	26.9382	26.3751	26.3306	26.2695	26.0973	26.0772	26.5843	25.7164	25.8113	27.0003	26.7432	NaN
Calcium-binding protein 39	Cab39	Q06138;Q8K312	25.9065	25.859	25.9952	25.8165	25.808	25.7299	25.9272	25.8188	26.0099	24.5305	25.8905	26.7577	25.9849	26.0294	26.3165	26.5233	25.1097	25.7562	25.6155
ATP synthase subunit e, mitochondrial	Atp5i;Atp5k	Q06185;Q5EBI8	27.6252	27.8805	27.3996	27.7244	27.5928	27.4361	27.5273	27.2899	27.9759	27.3379	27.2524	27.2794	27.7505	27.844	27.7899	26.4889	26.2581	27.1003	27.5325
Clusterin;Clusterin;Clusterin beta chain;Clusterin alpha chain	Clu	Q9JK98;Q549A5;Q06890;E9Q9B8;E9PUU2;E9PXG5;E9Q8Y5	NaN	NaN	NaN	NaN	24.558	24.3002	25.2213	26.2317	24.3394	NaN	24.8248	NaN	24.7674	25.3988	25.5445	NaN	NaN	26.3812	NaN
Glia-derived nexin	Serpine2	Q543R5;Q4FJU1;Q3TWH7;Q07235;A0A087WQ70;A0A087WQM1	23.8227	24.3023	24.5002	24.8916	25.0388	24.6779	24.8221	25.4464	25.5673	24.7837	24.2024	25.3576	24.6758	24.1332	24.8097	NaN	26.464	25.4157	25.1959
Short-chain specific acyl-CoA dehydrogenase, mitochondrial	Acads	Q07417	27.0353	27.1181	27.2594	27.7844	27.3282	27.657	27.5476	28.282	26.7627	27.5484	27.6631	27.6794	27.6873	27.7672	27.399	27.8057	28.3042	27.9369	28.3471
Galectin-3-binding protein	Lgals3bp	Q07797	24.9104	24.3196	25.119	24.6091	24.9455	24.2889	24.2857	25.0757	24.4116	24.6288	25.2726	NaN	NaN	24.6951	25.2974	NaN	25.2619	25.0417	25.4719
Calponin;Calponin-2	Cnn2	Q543F3;Q08093;D3Z7R6	28.5114	28.3087	28.7641	27.8836	28.2979	28.4267	28.586	28.4207	28.0056	27.8836	28.2706	28.5295	28.3672	27.8564	27.8469	26.6091	28.1676	29.3875	29.0176
Platelet glycoprotein 4	Cd36	Q3U6Y9;Q8C6Z4;Q3UAI3;Q3TA14;Q08857;Q3UC79	27.6193	26.9874	27.2623	27.4229	26.8446	27.1592	27.1233	27.7964	27.0992	27.6935	27.2341	27.9449	27.7119	27.1293	27.0867	26.1285	28.4106	27.6233	27.7857
Ras-related protein Rab-39A	Rab39;Rab39a	Q0PD15;Q8BHD0	24.9229	24.9505	26.1576	25.8528	26.6239	25.549	26.8486	26.7115	25.5318	25.1739	25.9163	24.6626	25.0541	25.2369	25.4598	NaN	25.4593	25.7277	26.5189
Ras-related protein Rab-1B	Rab1b	Q0PD66;Q9D1G1;Q3V3C2;A0A494B945;A0A494BA38;A0A494BBL7	29.1242	29.3579	29.4089	29.3282	29.1749	29.331	29.0644	29.4968	29.3375	29.6777	29.2825	29.4788	29.5287	29.7189	29.6759	28.8901	28.685	29.6479	29.2605
Succinate dehydrogenase [ubiquinone] iron-sulfur subunit, mitochondrial	Sdhb	Q0QEZ4;Q3TE45;Q9CQA3;Q9Z1Z5	27.5326	27.518	27.4736	27.054	27.2522	26.526	26.3498	27.0604	27.5719	27.5854	27.3688	27.2295	27.1729	27.3594	27.5513	25.5065	27.0628	27.513	27.4439
60S ribosomal protein L22-like 1	Rpl22l1	Q0VBA4;Q9D7S7	26.3302	25.439	25.9976	25.0255	25.6454	25.5325	24.9191	26.8467	26.0057	27.5385	25.2282	25.3761	26.4522	27.0256	27.6744	NaN	24.4508	25.6553	25.444
5-nucleotidase	Nt5e	Q0VEE0;Q61503;Q8C8G9	NaN	NaN	23.4578	NaN	NaN	NaN	NaN	NaN	NaN	NaN	NaN	23.5775	NaN	NaN	23.2385	NaN	NaN	NaN	23.4779
	Hnrnpa3;Gm6793	Q0VG47;Q6PFA7;B2RXM2;Q5U3M2;Q58E39	31.4487	31.377	31.5867	31.8037	31.5867	31.4652	31.6507	31.6434	31.5383	31.379	31.1965	31.4758	31.6269	31.3718	31.4812	31.0333	30.9846	31.6647	31.1163
GTP-binding protein SAR1b	Sar1b	Q3U281;Q0VGU0;Q9CQC9;A0A1W2P720	NaN	NaN	NaN	NaN	NaN	NaN	NaN	NaN	NaN	NaN	NaN	NaN	22.767	23.9381	NaN	NaN	NaN	24.4309	23.8096
RNA-binding protein 39	Rbm39	Q0VGU9;Q3UXT6;Q3U313;Q8VH51;E9Q8F0;F7AA45	27.6558	27.8872	27.7205	27.5948	27.8861	27.6484	27.8316	27.7798	27.7283	27.8619	27.6432	27.3219	27.521	26.7257	27.2416	27.0429	28.0713	27.9299	27.7654
Puromycin-sensitive aminopeptidase	Npepps	Q11011;E9Q039;F6QYF8;E9Q6F4	27.4122	27.0866	27.3957	27.358	27.4854	26.9116	27.5664	27.7043	27.5706	27.2826	27.2384	27.4067	27.5938	26.7589	27.4408	26.793	27.3451	27.5911	27.6066
Zinc-binding alcohol dehydrogenase domain-containing protein 2	Zadh2	Q14AZ9;Q8BGC4;A0A494BB38;Q8R0Z8	NaN	NaN	26.7566	26.6847	26.9082	26.6632	26.9196	27.3284	NaN	26.7761	26.1527	26.8728	26.5452	26.0027	25.8065	NaN	25.6625	27.2817	25.7061
NAD kinase 2, mitochondrial	Nadk2	Q14BL1;Z4YK42;Q8C5H8;Q9CUB4	25.4531	24.7267	NaN	NaN	NaN	NaN	NaN	NaN	25.9012	NaN	NaN	NaN	NaN	NaN	NaN	NaN	NaN	25.3796	25.4596
ER membrane protein complex subunit 7	Emc7	Q14C26;Q9EP72	NaN	24.2421	NaN	24.7934	24.521	24.5853	NaN	NaN	24.5177	NaN	NaN	24.12	NaN	NaN	24.1563	NaN	NaN	24.329	NaN
Pentatricopeptide repeat domain-containing protein 3, mitochondrial	Ptcd3	Q8BSI7;Q3UK51;Q14C51;A0A0U1RQ61	22.9557	NaN	23.272	NaN	NaN	NaN	NaN	NaN	NaN	NaN	NaN	NaN	NaN	NaN	NaN	NaN	NaN	23.4292	NaN
CD48 antigen	Cd48	Q8C2T1;Q3UK50;Q18PH8;F8WHM0;Q6P905;P18181	NaN	NaN	NaN	24.8199	24.9775	24.351	NaN	24.5411	24.3157	NaN	NaN	NaN	NaN	NaN	NaN	NaN	24.4663	NaN	24.5164
Alpha-1B-glycoprotein	A1bg	Q19LI2	NaN	NaN	25.3405	NaN	NaN	NaN	NaN	NaN	NaN	NaN	24.6474	25.6512	NaN	25.737	26.9351	NaN	NaN	26.4188	25.3737
Structural maintenance of chromosomes protein;Structural maintenance of chromosomes protein 3	Smc3	Q1HL32;Q9CW03;Q6P5E5;Q6PIE1;Q3UNU2	25.9524	25.8502	25.8766	26.2006	26.2189	26.2682	26.4522	25.7733	26.3965	26.4399	25.8532	26.0777	26.1188	25.9253	25.8912	NaN	26.4097	26.2188	25.7865
Ribosomal L1 domain-containing protein 1	Rsl1d1	Q9CSF9;Q3TGI9;Q3TAJ5;Q3TS64;Q3TH37;Q3UL54;Q1PG84;Q8BVY0;Q3TN25;A0A2R8VHW2;Q3TLJ3	25.0752	24.8161	24.8246	24.3025	24.7967	24.9939	24.4451	24.9983	24.5057	24.5891	25.2108	24.7282	24.5978	24.2164	24.0589	NaN	25.8136	25.3196	25.0904
Heterogeneous nuclear ribonucleoprotein A/B	Hnrnpab	Q9D6G1;Q544Z3;Q80XR6;Q3TMZ8;Q20BD0;Q99020	29.8954	29.7144	29.7148	30.0709	29.6331	29.8316	29.6038	29.5892	29.6375	29.6854	29.599	29.6748	29.726	29.6662	29.5067	28.4551	29.7941	29.1663	29.0858
Basic leucine zipper and W2 domain-containing protein 2	Bzw2	Q3V199;Q91VK1;Q2L4X1;Q3TRM2;A0A1Y7VKZ4;A0A1Y7VJ43	25.5088	24.8998	25.055	24.8799	25.0299	23.9292	24.6944	24.9109	24.7638	24.3133	25.2061	24.2077	23.7443	23.1047	23.6877	24.9052	24.387	24.1959	23.7513
Mucosa-associated lymphoid tissue lymphoma translocation protein 1 homolog	Malt1	Q2TBA3;A0A494BBB5	NaN	NaN	22.4982	NaN	22.3811	22.3026	NaN	23.1731	22.5562	NaN	NaN	NaN	22.2155	NaN	21.9481	NaN	NaN	NaN	NaN
Hydroxysteroid dehydrogenase-like protein 2	Hsdl2	Q2TPA8;Q9D015;B1AX78;Q99JH2	24.9374	24.363	24.4936	24.2203	24.4826	NaN	NaN	NaN	24.6308	NaN	NaN	NaN	25.1518	NaN	NaN	NaN	NaN	25.0069	NaN
	Gbp8	Q2V6D6	27.2382	25.6616	25.3875	24.3671	25.6418	NaN	NaN	25.8462	25.3575	24.644	25.2053	24.7826	24.3392	NaN	24.3342	NaN	26.4171	26.384	25.955
Class II histocompatibility antigen, M alpha chain	H2-DMa	Q31607;Q95606;Q31621;Q31107;Q31106;Q31096;Q9BCZ3;Q95605;Q61832;Q31108;P28078	24.9813	23.5422	23.8109	23.9296	NaN	23.3069	22.8751	23.511	23.1588	24.0406	NaN	23.4356	23.605	NaN	NaN	NaN	NaN	NaN	NaN
	H2-Eb1;H2-IE-beta	Q31124;Q31185;Q31186;Q31239	28.2643	27.3041	27.7604	26.6407	24.6822	25.4369	NaN	26.345	27.7546	25.1238	25.6933	25.4731	26.2186	25.5589	25.3506	NaN	24.7298	23.5659	23.8382
	H2-K1	Q31142	27.0494	24.8977	26.4979	25.6449	NaN	NaN	NaN	NaN	NaN	NaN	NaN	NaN	NaN	NaN	NaN	NaN	NaN	NaN	NaN
Chromobox protein homolog 3	Cbx3	Q9DCC5;Q32P00;I6L9I7;P23198;D3Z313	29.6138	29.5387	29.7703	29.5634	29.3878	29.7099	29.9751	29.1677	29.6331	29.2731	29.722	29.1637	29.518	29.0526	29.0627	27.6007	29.3893	30.228	30.41
	H2-D1	Q3KQJ3;A0A286R3P2;Q569W0	29.5972	28.7233	28.865	30.1467	29.882	29.7384	30.5619	28.7133	29.4892	28.9729	28.9434	29.503	29.4126	29.1512	29.1526	29.8149	29.4225	29.1461	29.3026
NSFL1 cofactor p47	Nsfl1c	Q3KQQ1;Q3UVN5;Q9CZ44;A2AT02	26.548	26.4997	26.5523	26.8836	26.5809	26.7349	27.0536	26.3716	26.9413	26.5507	26.2409	25.9819	26.8156	25.889	26.5103	26.2793	25.5281	25.4029	26.2869
Alpha-1-antitrypsin 1-2	Serpina1b	Q3KQQ4;P22599;Q91X22	28.8317	28.7303	28.2858	28.6386	28.3174	28.2756	28.5668	28.8871	28.8441	28.1866	28.507	29.0041	28.4212	28.744	28.5576	27.2393	27.6877	27.3071	27.7113
Chymotrypsin-C	Ctrc	Q3SYP2;A2AAC0;E9QL79	23.2483	24.2988	25.5935	22.6481	NaN	NaN	NaN	26.3646	25.6933	NaN	NaN	NaN	25.9091	29.638	29.2415	27.4126	26.3366	27.7353	27.1864
Polypyrimidine tract-binding protein 1	Ptbp1	Q8BGJ5;Q3T984;Q922I7;Q3UBR5;Q8K144;Q6NZB8;Q5RJV5;Q8CB58;Q3TQW3;Q80T07;P17225;Q8R509;Q8C2R5;E9QMW9	30.6376	30.3845	30.7064	30.36	30.5751	30.3077	30.4957	30.6806	30.5833	30.7363	30.6604	30.4018	30.3439	29.9716	30.2247	29.4634	31.2631	30.9349	31.0605
Oligoribonuclease, mitochondrial	Rexo2	Q78KL9;Q3TAV0;Q3UD20;Q3T9B4;Q9D8S4;A0A1L1SS58	24.893	25.1535	25.4299	25.0338	24.8382	24.7254	25.2345	25.9112	24.5957	25.2215	25.7662	24.5805	24.8659	24.5409	24.1466	NaN	25.0982	25.674	25.2932
ATP-dependent RNA helicase DDX39A	Ddx39;Ddx39a	Q3U837;Q3T9L0;Q8VDW0;Q3UVN0;Q3TPL7;Q3TIE4;D6RHT5	27.2739	27.2111	27.0566	27.3433	26.5102	27.173	27.1839	27.168	27.2422	27.094	26.993	27.0028	26.6894	26.8376	26.7389	26.3904	27.0345	26.5836	26.5626
Eukaryotic translation initiation factor 3 subunit I	Eif3i	Q3T9Y8;Q9QZD9	26.5792	27.0493	26.9839	26.6466	27.0028	26.9797	26.7083	27.0496	26.1866	26.6521	26.9836	26.0946	26.7505	27.0666	26.9774	26.6816	27.0876	27.0358	26.9653
Glyoxylate reductase/hydroxypyruvate reductase	Grhpr	Q3T9Z2;Q91Z53;B1AXQ0	27.1356	27.6849	26.8295	27.3263	26.6705	27.0427	27.0759	26.7448	27.8173	27.3645	27.2845	26.9776	27.4192	28.1266	28.3874	25.9739	26.9937	27.0219	27.5735
Platelet glycoprotein V	Gp5	Q9QZU3;Q3TA66;O08742	25.8489	26.3015	26.1589	26.6744	26.7036	26.4833	26.399	27.3664	26.376	26.0581	25.8303	26.3076	25.8762	25.4727	24.8003	NaN	26.9326	25.7719	25.6889
SH3 domain-containing kinase-binding protein 1	Sh3kbp1	Q3TA88;Q8R550;Q3TSX2;E9Q0C1	27.0793	26.6889	26.9813	27.218	26.9556	26.6711	27.0676	27.1262	27.1675	27.236	27.1705	27.0016	27.2914	26.3855	26.8872	27.0651	27.925	26.9766	27.7809
Nucleoplasmin-3	Npm3	Q3TAH3;Q9CPP0	25.2845	26.2579	25.2905	25.7353	NaN	NaN	NaN	NaN	25.6824	25.1007	26.1088	24.9478	25.8874	24.5499	25.5178	25.0842	24.9978	25.2917	26.4824
Heat shock 70 kDa protein 1A;Heat shock 70 kDa protein 1B	Hspa1b;Hspa1a	Q3TU85;Q3TAI8;Q61696;P17879;A1E2B8	25.1116	23.9755	24.7159	25.0409	NaN	NaN	25.2634	NaN	25.0066	25.115	NaN	25.3297	24.8238	24.5028	25.0281	NaN	25.0155	24.4318	25.0793
Protein transport protein Sec23B	Sec23b	Q3UKB4;Q3TYS4;Q3TIS3;Q3TAW4;Q9D662;Q8CDS4	26.8012	26.4134	26.2211	26.1999	25.919	25.3172	26.4823	26.0983	26.3467	26.2543	25.3659	25.8301	25.9838	27.3596	27.2315	NaN	27.471	27.3729	27.0537
Cleavage and polyadenylation specificity factor subunit 3	Cpsf3	Q3UDS1;Q3U057;Q3TC91;Q9QXK7;A0A1Y7VIZ9;A0A1Y7VJ97;Q497G2;A0A1Y7VLY3	25.0155	24.9936	24.8475	25.2807	25.1485	24.6909	25.1131	24.7246	25.288	25.2741	24.708	24.909	24.4907	24.3311	24.3686	25.3928	25.5307	24.9283	24.615
Enoyl-CoA delta isomerase 2, mitochondrial	Eci2	Q3TCD4;Q9WUR2;E9PYC6;E9Q858;E9PUY9;E9PYA9;E9PVM6;E9Q7A8	NaN	NaN	NaN	NaN	NaN	NaN	NaN	NaN	25.2726	25.0744	24.2489	NaN	NaN	24.9519	NaN	NaN	25.1498	24.5556	NaN
Actin-related protein 2/3 complex subunit 1B	Arpc1b	Q3TCE7;Q91Z25;Q9WV32;Q3U094;Q3TBA2	29.6514	29.7198	29.991	30.2955	30.0885	30.4974	30.3723	29.4664	29.7591	29.2894	29.2806	29.197	29.7165	30.0196	28.6862	27.0834	29.4793	29.8166	29.8496
Putative phospholipase B-like 2;Putative phospholipase B-like 2 28 kDa form;Putative phospholipase B-like 2 40 kDa form;Putative phospholipase B-like 2 15 kDa form	Plbd2	Q3TCN2	25.4778	25.547	25.4602	25.3684	25.4002	25.205	25.4557	25.7926	25.6524	25.4801	25.4236	25.5579	25.9156	25.4511	25.1737	NaN	25.9639	26.446	26.2535
Zyxin	Zyx	Q7TQE2;Q8CBM0;Q3TCR9;Q62523;Q8CD55	NaN	NaN	NaN	NaN	NaN	NaN	25.2221	NaN	NaN	NaN	NaN	NaN	NaN	NaN	NaN	NaN	26.4577	NaN	25.7428
Prolyl endopeptidase	Prep	Q543B9;Q3TCS0;Q9QUR6;Q8C6A3;Q3TQ97	26.9392	27.2155	27.3426	27.3971	26.9463	27.3371	26.5038	26.9446	26.9929	27.5901	27.5635	27.1244	27.0551	27.18	27.1034	26.5764	27.7272	27.4923	27.5037
Phosphatidylinositol-binding clathrin assembly protein	Picalm	Q3TD51;Q7M6Y3;Q570Z8;A0A140LHQ8	26.6716	27.2492	27.2954	26.7116	27.0723	27.2506	26.1146	27.5978	26.7136	27.2164	27.0675	27.1501	27.0606	26.8495	27.3294	26.6196	27.6166	26.9539	27.25
Protein kinase C and casein kinase substrate in neurons protein 2	Pacsin2	Q3TDA7;Q9WVE8;A0A2R8W6S4;A0A338P6P7	25.4517	25.0312	25.6626	25.7535	25.7542	25.5701	26.068	25.9493	25.8092	25.9976	25.6598	25.6716	25.5199	25.6106	26.1235	25.7155	25.9206	25.8824	26.1373
	Pck2	Q3TDE6	26.5901	26.9499	26.3451	26.4975	26.7953	26.9467	26.19	27.0602	27.3928	27.4321	26.8704	26.7141	26.9404	29.0781	28.5805	26.2044	27.6804	27.7576	27.9616
Eukaryotic peptide chain release factor subunit 1	Etf1	Q3TF02;Q3TDF8;Q8BWY3;Q3U6V5;Q3TL10;P70199	26.9335	27.0166	26.979	27.2446	27.0095	26.8916	26.9118	27.0953	27.3158	27.0778	27.0541	26.9043	26.9316	26.9159	27.2345	27.3738	27.9127	27.4581	27.2351
COP9 signalosome complex subunit 7b	Cops7b	Q3TDL0;Q8BV13;D6RH36;D6RI85	23.8854	23.4175	22.9748	23.4218	23.2458	22.8513	22.8628	22.9437	22.6056	22.9804	NaN	23.0261	22.7488	22.6278	22.9556	NaN	NaN	23.1485	NaN
Valacyclovir hydrolase	Bphl	Q3TDN8;Q8R164	24.7718	26.57	24.9004	25.569	24.6148	24.4774	24.3567	25.5176	25.0632	23.2161	24.178	25.057	25.5816	25.3713	24.9428	24.9779	23.8925	26.1349	23.8262
Reticulocalbin-2	Rcn2	Q3TE95;Q8BP92	NaN	24.9269	NaN	NaN	25.2146	24.9847	24.9782	NaN	24.7539	NaN	NaN	25.0668	NaN	NaN	NaN	NaN	NaN	NaN	NaN
Heterochromatin protein 1-binding protein 3	Hp1bp3	Z4YKB8;Q3TEA8;Z4YKA3;A2AM65	28.6286	28.8933	28.8813	28.3495	28.6118	28.4106	28.6113	28.6355	29.2078	28.3535	28.7261	28.5804	28.4721	27.7297	28.2255	27.8107	29.1218	28.3922	28.7033
	Tapbp	Q5XW48;Q3TED6;Q91WI5;Q5XW51	28.8407	27.2505	27.1003	27.8813	27.6512	27.6125	28.5961	27.2636	27.7659	27.0899	26.6543	27.8706	27.3429	27.3456	27.518	26.6706	26.9523	26.6118	26.4349
Fermitin family homolog 3	Fermt3	Q3TEE6;Q8K1B8;A0A494B9W3;Q6NXZ9	30.5035	30.7439	30.8685	31.0977	30.3861	31.0039	31.2973	31.2211	31.3657	30.8187	30.6131	30.2275	30.5727	30.2182	30.1984	28.6293	31.0676	30.6989	30.4965
Lipase;Lysosomal acid lipase/cholesteryl ester hydrolase	Lipa	Q6PDR1;Q3TEL5;Q9Z0M5	26.5244	26.5414	26.9854	27.3371	26.7409	26.5841	26.6196	26.7036	26.562	26.0897	26.8643	26.7102	26.0785	25.8639	25.7494	24.8004	25.5348	24.4768	24.733
Mitochondrial-processing peptidase subunit beta	Pmpcb	Q3TET5;Q9CXT8	24.1393	23.5124	NaN	23.9927	NaN	NaN	NaN	NaN	NaN	NaN	NaN	24.4815	NaN	23.7846	NaN	NaN	NaN	23.6077	NaN
Coronin;Coronin-1C	Coro1c	Q5PPQ7;Q3TEU8;Q9WUM4;Q3TF74	27.7648	27.56	27.8592	27.5032	27.1119	27.0351	27.216	27.9221	27.5834	27.7461	27.7426	27.7364	27.6625	27.3073	27.3562	26.7099	27.8505	27.7862	27.427
Non-POU domain-containing octamer-binding protein	Nono	Q4FK11;Q3UM20;Q3TF40;Q99K48;Q3TTV7;Q3TFC2;Q3TMM5	28.6916	28.6181	28.8105	28.8993	29.2165	28.6343	28.8087	28.3788	28.6083	27.8795	28.3342	28.2384	28.3057	27.9435	27.9676	26.8876	27.7453	27.7185	27.7846
Actin-like protein 6A	Actl6a	Q505L1;Q3TF62;Q9Z2N8;A0A0A6YWG8;D3YVN1	26.8293	26.8129	27.5636	27.4049	27.5711	27.1308	27.4566	27.5818	27.6476	27.2223	27.2644	26.3533	26.5721	26.4706	26.3712	26.2215	27.2266	27.5444	27.5311
Leucine-rich repeat-containing protein 59	Lrrc59	Q3TF84;Q922Q8	28.0521	27.8235	28.3384	27.891	28.0765	27.6283	27.8624	29.22	28.2374	28.0166	28.0767	27.7974	28.3306	30.0092	29.9031	29.1932	28.5781	29.6343	28.8249
Aspartate--tRNA ligase, cytoplasmic	Dars	Q8BK18;Q3TF87;Q922B2;Q3UJQ3;Q3TMC5	28.8859	28.955	29.1004	29.1624	28.6702	28.9597	29.3727	28.7504	29.6658	29.2483	28.8614	28.8701	28.6317	29.1282	28.9339	27.5825	29.2798	28.8868	29.0401
Tropomodulin-3	Tmod3	Q3TFA9;Q9JHJ0;Q8C3Z3	27.4155	27.6764	27.541	27.9039	27.8178	27.4295	27.4738	27.8646	27.6245	27.5766	27.5638	27.4469	27.5042	26.6362	27.7599	27.0943	27.8001	27.4225	27.8712
DnaJ homolog subfamily A member 2	Dnaja2	Q3TFF0;Q9QYJ0	26.7676	26.2585	26.8145	26.4646	25.6738	26.7813	26.3491	27.0842	26.4354	24.929	26.6895	27.3383	26.2646	26.2217	26.1799	NaN	27.5002	26.9535	26.5147
Phosphoacetylglucosamine mutase	Pgm3	Q8BWW3;Q3TFH8;Q8BME1;Q9CYR6;Q8BLS4;Q3U5N1;Q8BZ65	NaN	NaN	NaN	25.6124	NaN	NaN	NaN	NaN	NaN	NaN	NaN	NaN	NaN	NaN	NaN	NaN	NaN	NaN	NaN
Serine/arginine-rich splicing factor 10	Srsf10	Q3TFP0;Q3UDH7;Q3UA07;Q3UYX6;Q9R0U0;Q3UXS8	25.6127	25.8537	25.8757	25.8623	25.9941	25.9837	26.1642	26.5366	25.6042	26.5431	26.9991	26.3431	25.7726	25.4631	26.0573	NaN	26.4852	26.527	26.3598
Alpha-1,4 glucan phosphorylase;Glycogen phosphorylase, brain form	Pygb	Q3V3U0;Q3UYH9;Q3UGT5;Q3TFQ8;Q8CI94	28.4312	28.3755	28.504	28.6964	28.4814	28.4666	28.4951	28.5126	28.6783	28.5215	28.2502	28.4708	28.2443	27.9413	28.3809	27.5778	29.0265	28.6936	27.8171
Transmembrane emp24 domain-containing protein 9	Tmed9	Q6PDC2;Q9CZL0;Q3TFU8;Q99KF1;Q8BLM5;A0A286YDS5;Q3U7N8	26.2258	26.1317	26.2839	26.3866	25.9968	25.9034	25.9355	26.4483	26.472	25.8441	25.6749	26.1436	26.5651	26.0457	26.6881	25.9498	25.4786	26.4415	26.2534
Phenylalanine--tRNA ligase beta subunit	Farsb	Q3TG12;Q9WUA2;Q9CZU5;Q8C644;Q3UYC2;Q3TMX6;Q3TI98	27.4554	27.0686	27.3388	27.474	27.5686	27.5015	27.4728	27.5083	27.8401	27.7953	27.5151	27.3369	27.2736	27.6168	27.4798	28.2193	28.3371	27.9716	27.9614
V-type proton ATPase subunit C 1	Atp6v1c1	Q3TG21;Q9Z1G3;Q9D9Z4	27.3554	27.2842	26.5324	26.4318	26.1569	25.2394	24.8647	25.5347	26.8407	26.6824	25.235	26.9136	27.2781	26.6675	27.0225	NaN	25.6811	NaN	26.6846
Eukaryotic translation initiation factor 4H	Eif4h;mKIAA0038	Q3TG58;Q564E5;Q9WUK2;Q80U88;Q3V244	26.7353	26.1069	27.2004	26.9075	27.5765	26.6859	27.4627	27.6189	26.9741	25.9474	26.727	24.7257	26.5621	26.7367	26.5366	NaN	26.769	26.8443	27.3231
Flap endonuclease 1	Fen1	Q91Z50;Q8R069;Q8C952;Q3TGH6;Q8C5X6;P39749;Q99M86	26.84	27.1668	26.7723	26.496	27.0446	26.6267	26.3009	26.9071	27.2473	27.2327	26.7813	26.7361	26.578	25.9958	26.3273	NaN	27.1093	26.6664	26.7558
Fibrinogen beta chain;Fibrinopeptide B;Fibrinogen beta chain	Fgb	Q3TGR2;Q8K0E8	30.0869	30.4646	30.4722	30.7752	30.4117	30.4336	31.0922	30.7816	31.0921	30.4317	30.6589	30.5206	30.5955	30.1966	30.3667	29.2732	30.3768	30.0793	30.4004
Sorting nexin-12	Snx12	Q6ZWQ5;Q3TGS7;Q3V2H3;Q99M52;O70493	25.7462	26.0511	25.758	25.623	25.9393	25.93	25.7665	25.9347	25.5604	26.1128	26.1386	26.096	25.6664	NaN	25.3654	25.9123	25.0169	26.4586	25.8182
Eukaryotic translation initiation factor 3 subunit G	Eif3g	Q544H0;Q3THA0;Q9Z1D1	27.1493	27.3609	27.5158	27.2412	27.6612	27.4422	27.1209	27.6877	27.1805	27.7485	27.2907	27.5797	27.2484	27.3498	27.13	26.7052	28.0761	28.1361	28.2811
Myosin regulatory light chain 12B	Myl12b	Q3THE2	29.4744	30.1017	29.6067	29.8596	29.6035	29.9617	29.7322	29.7077	29.9471	30.0816	29.737	30.6317	30.0161	29.662	30.2743	28.3804	28.6909	30.1478	29.4544
Ferritin		Q3THE6	NaN	NaN	NaN	25.917	NaN	27.8112	NaN	NaN	NaN	NaN	NaN	26.7448	27.5195	NaN	NaN	27.3749	28.1783	28.8788	29.4796
4-trimethylaminobutyraldehyde dehydrogenase	Aldh9a1	Q3TMT4;Q3THE7;Q9JLJ2;A7VL18;Q3UDG0;Q3U367;Q3TG52;Q3V1N7	28.9644	28.7084	29.0094	29.2621	29.0043	29.1839	29.145	28.7728	29.2165	28.7287	28.6241	28.6212	28.8383	29.2539	28.8562	29.2702	29.5222	29.2394	29.4778
Protein disulfide-isomerase A6	Pdia6	Q3THH1;Q922R8;Q3TML0;Q3TJL8;Q9DAB4	29.3654	29.4863	29.565	29.608	29.6257	29.3556	29.6009	30.0869	29.9538	29.601	29.5873	29.3063	29.7164	31.1841	30.829	29.4654	30.4792	30.5187	30.5114
Deoxyribose-phosphate aldolase	Dera	Q3THN2;Q91YP3;A0A0N4SV34;A0A0N4SVW1;A0A0N4SUV7	25.1083	NaN	NaN	NaN	NaN	NaN	NaN	25.221	24.4911	NaN	NaN	NaN	NaN	24.7597	23.9649	NaN	25.2284	25.8707	NaN
Stress-induced-phosphoprotein 1	Stip1	Q3THQ5;Q60864	28.9572	28.7784	29.3844	29.7127	29.681	29.347	29.5767	29.3762	29.1875	29.4035	29.1808	28.9855	29.039	28.7936	28.6656	28.83	29.9973	29.6641	29.5445
S-adenosylmethionine synthase;S-adenosylmethionine synthase isoform type-2	Mat2a	Q99J57;Q3THS6;Q3TED1;Q3TSS0;A0A0U1RNT6;Q3UZA2;A0A0U1RNK6;Q3UAP7	26.9336	26.7917	26.9435	26.8502	26.4989	26.4251	26.2636	26.1165	27.123	26.7881	26.6966	26.8069	26.7401	26.6865	26.8395	26.8934	26.411	26.4484	26.6235
Phosphate carrier protein, mitochondrial	Slc25a3	Q3THU8;Q8VEM8;G5E902;Q3UB63;Q3U995	29.4658	29.6498	29.2887	29.1753	29.1455	29.2955	28.8638	29.1337	29.6652	28.8558	29.4105	29.0794	29.5628	29.6392	29.6717	28.7703	28.8593	28.707	28.8212
Sorting nexin-1	Snx1	Q6NZD2;Q3U4S1;Q3TI63;Q9WV80;Q3UDY9	25.6156	25.2542	25.5598	25.8307	NaN	25.8886	25.6187	25.4359	25.6192	25.682	25.6977	25.5708	25.0621	25.7872	25.499	NaN	25.544	25.4614	26.0089
H/ACA ribonucleoprotein complex subunit 4	Dkc1	Q3TM67;Q3TI79;Q9ESX5;B7ZCL7	27.738	27.9279	27.7391	28.4358	28.0638	28.1163	27.6442	28.2216	27.7871	27.729	27.4867	27.4679	27.5712	27.2007	27.5284	26.9739	28.3946	27.9061	27.7362
Eukaryotic translation initiation factor 3 subunit H	Eif3h	Q8BTX5;Q5M9L0;Q3TIK5;Q91WK2;Q3TII2;Q3THW7	26.9785	27.1804	27.2836	26.9129	27.1577	26.7089	26.7112	26.9298	26.9523	27.4448	26.8634	27.4616	26.7461	27.0635	27.1897	26.3314	27.2973	27.3823	27.3585
26S proteasome non-ATPase regulatory subunit 2	Psmd2	Q3TXV1;Q3TKV1;Q3TIP0;Q8VDM4;Q3U9Y8;Q3TWL6;Q3TW71;Q3TI61;Q80V77	28.7378	28.9102	28.8807	28.9055	28.3151	28.922	28.603	28.9088	28.6884	29.0127	28.6667	28.6934	28.4652	28.3697	28.4202	28.6911	29.1688	28.7868	28.7489
DnaJ homolog subfamily B member 1	Dnajb1	Q3TYL7;Q3TU79;Q3TIT6;Q9QYJ3	23.9711	24.0663	23.9749	NaN	24.01	23.8398	23.8391	24.5552	23.3928	24.506	24.6446	23.8852	24.0074	23.8295	24.0303	NaN	24.2063	24.5487	24.0584
Zinc finger CCCH domain-containing protein 15	Zc3h15	Q3TIV5	NaN	NaN	24.3627	24.2721	NaN	NaN	NaN	24.4593	NaN	24.6367	24.4776	24.6981	NaN	24.5618	24.4113	NaN	NaN	NaN	NaN
Lysine--tRNA ligase	Kars	Q8C292;Q3TIV6;Q99MN1;Q8C1V4;Q8CFK5;Q8R2P8	27.0653	27.0971	26.4637	26.5866	26.4735	26.4894	26.279	25.887	26.9342	26.7699	26.5115	26.6713	26.7011	27.2899	27.4119	26.5569	26.3491	26.7363	26.1059
U4/U6.U5 tri-snRNP-associated protein 2	Usp39	Q3TIX9	25.3375	25.0564	25.104	24.6284	24.8267	24.6856	24.8888	NaN	24.9785	25.5442	25.8953	24.37	25.0476	24.5293	24.7644	NaN	25.7093	25.438	25.5679
tRNA-splicing ligase RtcB homolog	Rtcb	Q3TJ01;Q99LF4	28.154	27.7936	27.8207	27.6717	27.8612	27.5174	27.5729	27.8124	27.8157	27.721	27.6335	27.4882	27.1157	27.9928	27.8572	27.7877	28.4086	27.9691	28.1119
Pyrroline-5-carboxylate reductase;Pyrroline-5-carboxylate reductase 2	Pycr2	Q3TMZ1;Q3TJ21;Q922Q4	24.5112	24.7953	24.7623	24.4919	24.472	25.0924	24.8774	25.1372	24.9562	24.5231	NaN	24.6755	NaN	25.7944	24.1598	NaN	25.2973	25.2062	25.5369
DnaJ homolog subfamily A member 3, mitochondrial	Dnaja3	Q3TJA9;Q99M87	25.8279	25.3852	26.1118	25.3058	25.8236	25.508	24.8656	25.6442	25.1169	NaN	NaN	25.9379	NaN	NaN	25.3647	NaN	25.9946	24.8324	25.3429
PDZ and LIM domain protein 7	Pdlim7	Q3TJD7;Q8BVJ7;B8JJB1;B8JJB2;B8JJB3	NaN	NaN	24.4058	25.3362	25.1783	25.0757	25.5646	25.6242	25.6101	NaN	24.9837	25.5992	25.1926	24.6099	25.3363	NaN	25.2282	25.9824	26.17
Hexokinase;Hexokinase-1	Hk1	Q6GQU1;Q3TJE3;Q3UE51;Q3UPC4;G3UVV4;P17710;Q3TTB4	28.0969	27.9696	28.1046	28.4637	28.0225	28.361	28.4417	28.3499	28.5248	27.9661	28.2751	29.159	28.3682	28.1244	28.2048	27.1265	28.6616	28.5443	28.4362
Obg-like ATPase 1	Ola1	Q3TJF2;Q9CZ30;Q3TW21	27.0559	27.1043	27.1772	26.5865	27.6988	26.5999	27.1305	27.7199	27.051	27.6343	27.162	26.7285	27.3277	26.9925	27.4068	27.3764	27.7206	27.1507	27.277
Sorting nexin-5	Snx5	Q3TJN6;Q9D8U8;Q8C5E7;Q3TXT4	27.9488	27.8235	27.7822	28.0017	27.8249	27.5993	27.9824	27.7774	27.9394	27.7506	27.5502	27.883	27.6531	27.5587	27.6949	27.4643	27.8657	28.0834	28.2062
Protein Red	Ik	Q3TJY5;Q8CDT0;Q8C7D0;Q8C2T9;Q9Z1M8	24.3004	24.3737	24.6599	24.4674	24.6323	24.5225	24.7142	NaN	NaN	24.5276	24.1887	24.3163	24.2413	24.1847	24.33	NaN	NaN	25.1352	NaN
Guanine nucleotide-binding protein-like 3	Gnl3	Q3TK27;Q8CI11;A0A2I3BRV9;A0A2I3BPZ6	24.0285	23.9184	23.4538	22.801	NaN	23.3094	23.3769	NaN	22.8919	NaN	NaN	NaN	NaN	NaN	22.8182	NaN	23.2496	23.4803	NaN
Heat shock protein 75 kDa, mitochondrial	Trap1	Q922Z3;Q3UPJ8;Q3TK29;Q9CQN1;Q922R9;Q3TSG8	27.7039	27.7108	27.9805	27.5715	27.7848	27.4105	27.565	27.8377	27.4575	27.8396	27.8848	27.6857	27.6126	27.5336	27.2632	25.6234	28.5379	28.3854	28.1865
Vacuolar protein sorting-associated protein 35	Vps35	Q3TRJ1;Q3TKU6;Q9EQH3;Q3TJ43;Q3UQJ1	28.3084	28.2361	28.3301	28.6623	28.4694	28.39	28.3208	27.8992	28.367	27.921	28.3277	27.874	27.5484	28.069	27.8046	28.1287	27.8338	28.1736	28.1389
S-phase kinase-associated protein 1	Skp1a;Skp1	Q3TL58;Q5SUR3;Q9WTX5	25.6852	26.0958	NaN	26.3026	25.318	25.1632	NaN	NaN	24.8647	24.93	25.2809	25.2739	25.2414	24.7968	24.8983	NaN	NaN	NaN	NaN
Activator of 90 kDa heat shock protein ATPase homolog 1	Ahsa1	Q3TL79;Q8BK64	26.9855	26.7539	27.2501	26.5598	26.6602	26.6234	26.2595	27.015	27.3449	27.458	27.0237	27.2434	26.7641	26.685	26.6642	25.5431	26.9553	26.5713	26.7287
Fermitin family homolog 2	Fermt2	Q3TLE2;Q8CIB5;Q3UMA4	27.756	27.4313	28.097	27.8226	28.0197	27.8559	28.2375	28.9634	28.0436	28.3336	27.9187	28.319	27.7894	27.5987	27.4395	26.4118	28.4184	27.9362	27.8064
CDK5 regulatory subunit-associated protein 3	Cdk5rap3	Q3TLJ5;Q99LM2;Q3TSS9;Q3U506	24.7932	24.8268	25.1502	24.6836	24.722	24.1638	24.4851	NaN	24.6663	24.5143	24.64	24.6475	25.0872	25.6912	25.0036	25.4549	24.9157	25.8859	25.2506
Enoyl-CoA hydratase domain-containing protein 2, mitochondrial	Echdc2	Q3TLP5;F6YTG0	NaN	NaN	NaN	NaN	NaN	NaN	NaN	NaN	NaN	NaN	NaN	NaN	NaN	23.9803	24.1763	NaN	NaN	23.7777	24.205
EH domain-containing protein 4	Ehd4	Q3TM70;Q9EQP2;Q3TWP9;Q1MWP9;Q1MWP8;Q91VL7;Q3TQ74	27.537	27.3528	27.9135	28.0294	27.7217	27.7556	28.1575	28.4631	27.7892	27.6727	28.3801	27.9239	28.0324	27.6595	27.6328	27.3778	28.7488	28.5466	28.5358
Secernin-3	Scrn3	Q3TMH2;Q6P6J8;A2AWQ9	23.924	23.9453	24.4425	24.3812	NaN	24.271	24.4446	NaN	24.2443	24.4967	25.02	24.5784	24.0018	23.8434	24.4045	NaN	NaN	24.3353	NaN
Eukaryotic translation initiation factor 2 subunit 3, X-linked;Eukaryotic translation initiation factor 2 subunit 3, Y-linked	Eif2s3x;Eif2s3y	Q3UIJ2;Q3TML6;Q9Z0N1;Q3UDF8;Q9Z0N2;Q9D791;Q9CRE9;A2AAW9;Q3U5H6	28.5929	28.4436	28.2066	28.3984	28.3102	28.042	27.8779	28.3876	28.4043	27.8791	27.8168	27.9461	27.972	28.5595	28.782	27.3109	28.4639	28.7047	28.4848
DCN1-like protein;DCN1-like protein 1	Dcun1d1;Tes3	Q3TMV8;Q9QZ73;A0A140T8R8;A0A0G2JGV7;Q3UT23;A0A1Y7VP24;Q99NE7;A0A0G2JEA2;A0A0G2JDM0	24.7022	25.2456	24.1704	25.4131	24.6594	25.0611	24.5809	NaN	24.2372	24.6026	NaN	24.7061	24.7642	24.5878	24.657	NaN	NaN	24.5463	NaN
Serine/threonine-protein kinase Nek7;Serine/threonine-protein kinase Nek6	Nek7;Nek6	Q3TN15;Q8C5F7;Q9ES74;A2ATN9;Q9ES70	24.9114	NaN	24.8166	25.3449	24.8422	NaN	NaN	24.9098	NaN	24.6325	NaN	25.0195	24.8623	24.8884	NaN	NaN	NaN	24.5826	24.6186
Proteasome subunit alpha type;Proteasome subunit alpha type-7	Psma7	Q3TN31;Q542H2;Q9Z2U0;Q3UIT9;A0A338P7D7;Q3THL2	29.096	28.967	29.2075	29.2806	29.114	29.1998	29.1117	29.017	29.0212	29.1482	29.0911	28.7334	29.2133	28.7589	29.0192	28.0061	28.9927	29.2603	28.9775
Cytochrome P450 4B1	Cyp4b1	Q3TNA0;Q64462;F6X6A4	NaN	NaN	NaN	NaN	NaN	NaN	NaN	NaN	NaN	26.1196	NaN	25.9357	25.517	NaN	24.4603	NaN	NaN	NaN	NaN
Serine/threonine-protein phosphatase 2A 55 kDa regulatory subunit B;Serine/threonine-protein phosphatase 2A 55 kDa regulatory subunit B alpha isoform;Serine/threonine-protein phosphatase 2A 55 kDa regulatory subunit B delta isoform	Ppp2r2a;Ppp2r2d	Q9CWU3;Q3TPC5;Q3TT94;Q571J7;Q6P1F6;Q7TPQ7;Q925E7	26.765	25.8151	26.7944	26.8045	27.0543	26.7599	26.5424	27.0698	26.5067	26.1075	26.642	26.0221	25.3458	26.7116	26.0654	NaN	25.0329	26.2787	25.2537
Amine oxidase [flavin-containing] A	Maoa	Q3TPD9;Q3U2X5;Q64133;Q3UJ53	NaN	NaN	NaN	NaN	NaN	NaN	NaN	NaN	NaN	NaN	NaN	NaN	NaN	25.1323	NaN	NaN	NaN	NaN	NaN
Nucleolar GTP-binding protein 1	Gtpbp4	Q3TPJ4;Q99ME9;Q3UR29	25.3998	25.3555	23.4563	NaN	25.1746	NaN	25.1528	NaN	25.3945	25.5692	25.0785	25.3378	25.2972	24.8972	25.0752	25.3973	NaN	NaN	NaN
Dynactin subunit 2	Dctn2	Q3TPZ5;Q99KJ8	25.8014	25.5978	26.0349	25.9827	26.1717	25.7343	25.937	26.1181	26.0254	25.7815	25.8601	25.3902	25.4794	25.5233	25.5618	27.3071	27.1576	26.693	27.1102
Ectonucleoside triphosphate diphosphohydrolase 5	Entpd5	Q3TQC7;Q9WUZ9	NaN	NaN	NaN	NaN	NaN	NaN	NaN	NaN	24.7538	NaN	NaN	22.9001	NaN	NaN	24.7348	NaN	NaN	NaN	NaN
Sarcosine dehydrogenase, mitochondrial	Sardh	Q3TQD9;Q3TWI2;Q99LB7;Q8BU72	22.646	NaN	23.5212	23.2967	NaN	23.9108	NaN	NaN	23.0509	NaN	NaN	NaN	NaN	26.5714	26.6806	23.834	24.2487	25.4411	24.1538
Peroxisomal 2,4-dienoyl-CoA reductase	Decr2	Q3UVJ7;Q3UEY0;Q3TR93;Q9WV68;A0A494B909;A0A494B8Z4;A0A494BB28;A0A494BAS6	NaN	NaN	NaN	NaN	NaN	NaN	NaN	NaN	NaN	NaN	NaN	NaN	NaN	NaN	NaN	NaN	NaN	NaN	NaN
Proteasome subunit alpha type;Proteasome subunit alpha type-1	Psma1	Q3TS44;Q9R1P4;A0A1B0GS70;Q8BTU5	28.9894	29.0371	28.4151	29.2307	29.0356	28.9187	28.7246	28.322	28.7634	28.36	28.6729	28.3973	28.4233	28.7465	28.2738	29.2565	28.3057	28.2443	28.3083
Decorin	Dcn	Q3TSV1;Q3UKR1;P28654	NaN	NaN	NaN	NaN	NaN	NaN	NaN	NaN	NaN	NaN	NaN	23.887	NaN	24.1842	NaN	NaN	NaN	NaN	NaN
Mitochondrial import receptor subunit TOM70	Tomm70a	Q3TSX8;Q9CZW5;Q80TT4	26.058	25.8968	26.0006	26.1528	26.1732	25.7983	26.0376	NaN	26.2942	25.6984	NaN	25.3438	25.9692	25.5654	25.9441	25.3674	25.5908	26.5919	25.0491
Leucyl-cystinyl aminopeptidase	Lnpep	Q3TTA8;Q8C129;Q8BZ14;Q6NY09	25.6645	25.769	26.1045	25.5597	25.1019	25.7529	25.8459	25.228	25.5583	25.5735	25.929	25.8714	26.0952	26.3665	25.5282	NaN	NaN	NaN	NaN
Mitochondrial-processing peptidase subunit alpha	Pmpca	Q3TTM6;Q9DC61;Q8BK51;A2AIW9;Q3UDE0;Q3TY06	26.4162	NaN	26.6431	26.3073	NaN	NaN	26.0133	NaN	24.9652	26.1299	NaN	27.0179	26.2122	25.6603	25.7829	NaN	NaN	26.6655	25.6467
Voltage-dependent anion-selective channel protein 3	Vdac3	Q3TX38;Q3TTN3;Q60931;Q5EBQ0;J3QMG3	28.5306	28.5035	28.6885	28.7998	28.4554	28.5428	28.5106	28.6634	29.138	28.9583	28.8562	28.4838	29.0066	28.9189	28.8049	27.9951	28.2832	28.6881	28.265
Matrin-3	Matr3	Q5BL18;Q4FJT0;Q3TTX0;Q6ZQ61;Q8K310;Q9R0U5;A0A494BAZ2	28.8734	28.3637	28.9878	28.6931	28.7777	28.7678	28.7146	28.6203	28.6518	29.0019	28.665	28.6472	28.3475	28.3132	28.273	26.6098	28.7703	28.6166	28.3175
E3 ubiquitin/ISG15 ligase TRIM25	Trim25	Q3TU94;Q922N9;Q5SU71;Q3U3X7;Q61510;Q6PIH1;Q5SU72	NaN	23.7685	NaN	NaN	23.6957	23.8362	24.3624	24.1476	24.0323	NaN	NaN	NaN	24.5847	NaN	NaN	NaN	NaN	NaN	NaN
Proteasome subunit alpha type;Proteasome subunit alpha type-5	Psma5	Q3UPK6;Q3TUX3;Q3TUI9;Q9Z2U1	28.6037	28.0027	28.3276	28.057	28.2444	28.1882	28.2443	28.1041	28.1043	28.1411	28.3078	28.5062	28.2359	28.1576	28.4147	27.8366	28.2327	28.2748	27.8948
3-ketoacyl-CoA thiolase B, peroxisomal	Acaa1b;Acaa1a	Q3TUU3;Q3UKM0;Q8VCH0;Q8R343	27.3136	26.8149	27.097	26.8094	27.1693	26.7791	26.8611	26.681	27.6238	27.5452	27.7222	27.3709	27.1136	26.9131	27.1056	25.8711	27.473	27.7013	27.3678
Asparagine synthetase [glutamine-hydrolyzing]	Asns	Q3TV20;Q61024;Q3TIA9	25.4865	26.4842	25.8454	25.0933	26.1431	26.1388	25.3852	27.1687	27.0037	26.1016	26.9791	25.776	26.084	29.0898	29.0299	27.0748	27.5955	27.9417	27.9099
Translocon-associated protein subunit delta	Ssr4	Q3TVJ8;Q9D8L3;Q62186;Q9D6F7;Q9DC94	26.5134	26.1629	26.8182	26.9591	26.6348	26.3201	26.2351	27.0758	27.4209	26.6647	26.4637	27.0781	26.9233	28.8365	28.7081	27.0008	27.9412	28.3247	28.0935
Aspartyl aminopeptidase	Dnpep	Q8CAJ7;Q3U3I6;Q3TVK3;Q9Z2W0;Q8BPW9	27.1375	26.8634	27.5408	26.9379	27.0416	26.9488	26.5777	27.2021	27.3333	27.6117	27.4792	27.5228	27.4975	27.7608	28.034	28.0952	27.4386	27.4375	26.881
C-X-C motif chemokine;Platelet factor 4	Pf4	Q6P8R3;Q3TVN6;Q9Z126;A0A0J9YTR7	27.0469	27.5825	28.0964	28.5888	28.209	28.2688	28.2578	28.295	28.404	27.8084	28.081	28.0851	28.3629	28.6246	28.079	28.1672	27.9472	28.6683	28.7418
Prenylcysteine oxidase	Pcyox1	Q3UYP2;Q3TVT6;Q9CQF9;Q99JK4	26.4435	25.7307	26.4212	27.1322	26.2039	26.2289	26.4766	26.9659	26.5688	26.642	26.2834	26.3014	26.4814	26.6202	26.765	NaN	27.7555	27.1151	26.951
Dehydrogenase/reductase SDR family member 1	Dhrs1	Q3TVU9;Q99L04	26.8827	26.7479	26.6942	26.4722	26.4644	26.5537	26.0423	27.7734	25.7892	25.7017	26.4162	26.4421	26.1794	26.3496	26.3449	NaN	27.458	27.1395	26.134
Heterogeneous nuclear ribonucleoprotein U	Hnrnpu	Q3TVV6;Q8VEK3;O88568;Q8C290;Q3ULH5;Q3TXW2;Q3TWN5;Q3TGN5;Q3TS50	31.4723	31.277	31.3379	31.3105	31.3872	31.4263	31.4245	30.9927	31.3318	30.9721	31.0785	31.0598	31.1227	30.9622	31.0679	30.5886	31.4178	30.8765	31.2503
ADP-ribosylation factor-binding protein GGA2	Gga2	Q3UE19;Q3TVV9;Q6P5E6	22.8196	23.5664	23.2807	23.0157	22.5542	22.7407	23.105	NaN	22.7216	NaN	NaN	22.2144	22.4383	NaN	NaN	NaN	23.5793	NaN	23.2107
Negative elongation factor D	Nelfcd	Q3TW27;Q922L6	22.8548	23.0145	23.1433	NaN	22.6627	NaN	22.669	23.4285	21.9111	23.9497	23.9837	24.0045	23.2181	22.8657	23.0892	NaN	24.2051	23.2856	23.5271
	Skiv2l;SKI	Q8CDP6;Q6NZR5;Q3TW36;Q8R3X0;Q3TE28;O70349	22.0187	22.2407	22.3523	22.1162	22.1709	NaN	22.1626	NaN	22.3101	NaN	NaN	22.5911	NaN	NaN	22.8907	NaN	NaN	NaN	21.8659
Staphylococcal nuclease domain-containing protein 1	Snd1	Q3UZI3;Q3TW51;Q78PY7;Q3TRW3;Q3TJ56	29.2045	29.2836	29.4283	29.2449	28.8166	28.7413	29.0131	29.6391	29.6429	29.6665	28.845	28.9497	29.1001	30.9229	30.7185	29.3549	29.8275	30.6178	30.3848
26S proteasome non-ATPase regulatory subunit 8	Psmd8	Q9CPS5;Q8BKP5;Q3TW90;Q3TG45;Q99JB5;Q3TVY0;Q9CX56;Q3TI95;Q3U617	26.1732	26.3655	26.3371	26.3836	26.4992	26.4272	25.7731	26.5849	25.6601	26.28	26.3795	26.434	25.4467	26.9557	26.172	NaN	25.3975	26.7371	25.7023
UDP-N-acetylhexosamine pyrophosphorylase-like protein 1	Uap1l1	Q8BVK3;Q3TW96	26.8107	26.1286	26.5754	26.7502	26.6733	26.5929	27.2726	26.7253	27.1817	26.8263	26.8102	27.0477	27.1217	26.8869	26.8938	27.2504	27.3748	27.1949	27.2588
Cytoplasmic dynein 1 light intermediate chain 1	Dync1li1	Q3TWG5;Q8R1Q8	26.6663	24.8689	NaN	24.5305	24.9803	25.1969	25.2406	24.6435	25.6484	25.4235	NaN	24.9219	24.2833	23.9814	24.6158	NaN	NaN	25.0648	NaN
Delta-1-pyrroline-5-carboxylate synthase;Glutamate 5-kinase;Gamma-glutamyl phosphate reductase	Aldh18a1	Q3UGW8;Q3TWN8;Q9Z110;Q3UZ27	25.1474	24.9684	24.9011	25.1383	24.8745	24.7483	24.9188	26.0311	24.8424	NaN	24.8006	NaN	25.3859	26.0029	25.2199	NaN	26.2162	26.3711	25.2846
Acid ceramidase;Acid ceramidase subunit alpha;Acid ceramidase subunit beta	Asah1	Q78P93;Q3U646;Q3TWT5;Q9WV54;Q3U8A7	27.6881	27.0224	27.9576	27.4555	27.5018	27.4892	27.0062	28.6002	27.2482	28.4558	27.8994	27.9875	27.863	27.4982	27.5465	26.8413	27.9886	28.387	27.605
Serine/arginine-rich splicing factor 6	Srsf6	Q3TWW8;A0A0A6YXX6	25.6959	26.0554	25.5511	26.1675	26.1146	26.044	25.4467	25.6666	25.643	25.4362	25.8001	25.2605	25.8323	25.6385	25.7634	NaN	25.3451	25.1247	25.249
Synaptic vesicle membrane protein VAT-1 homolog	Vat1	Q5RKP0;Q499X4;Q3TXD3;Q62465;Q3U331	27.7367	27.2703	27.957	28.027	27.9601	27.9329	27.6046	27.6943	27.5183	27.527	27.6051	27.9246	27.7312	27.6882	27.793	27.1762	28.7669	27.6879	28.3134
GTP-binding protein SAR1a	Sar1a	Q99JZ4;Q3TXJ4;P36536;A0A1W2P6N3	27.4273	27.539	27.3467	27.6834	27.3496	27.3636	27.2911	27.3265	27.6251	27.0027	27.5336	27.0898	27.3851	27.895	27.8636	27.5767	26.7554	28.1479	27.2556
Translin-associated protein X	Tsnax	Q3TXK6;Q9QZE7;A0A1D5RLR0	25.9539	25.792	25.392	25.7361	24.799	25.283	24.5691	NaN	25.6042	24.253	24.817	25.0809	NaN	24.6158	24.8306	NaN	NaN	24.2099	NaN
Prostaglandin reductase 2	Ptgr2	Q3TXN1;Q8VDQ1	24.8741	24.8078	24.6072	24.9961	24.6619	24.6181	24.6779	23.9877	24.4194	24.9898	24.9152	24.6	24.573	24.7989	24.6017	NaN	24.966	24.4006	24.688
26S proteasome non-ATPase regulatory subunit 1	Psmd1	Q3TXS7;Q8BU34;Q8CGG2;Q05CG9;Q8CGI9;Q5HZG6	27.3889	27.6859	27.7503	27.4163	27.806	27.4507	27.3179	28.1011	27.5733	28.0789	28.3392	27.9539	27.3503	26.9044	27.3382	27.2021	27.7567	28.1971	27.4492
RuvB-like 2	Ruvbl2	Q3TXT7;Q9WTM5;Q3UXP2;A0A1B0GSR4;A0A1B0GRW3	26.7384	26.8065	26.6309	26.9131	26.8591	26.5218	26.9479	26.6312	27.2319	26.3646	26.7054	25.9273	26.702	25.7762	25.7685	26.4044	27.2853	26.0201	27.0375
cAMP-dependent protein kinase type I-alpha regulatory subunit;cAMP-dependent protein kinase type I-alpha regulatory subunit, N-terminally processed	Prkar1a	Q8C3Z4;Q3TYK4;Q9DBC7;Q9CS50;Q3UBA7	27.4993	27.2517	27.6902	27.6186	27.7187	27.2867	27.4457	27.4756	26.8246	26.3976	27.1274	27.2825	26.8926	26.1873	26.2565	25.9586	27.6759	27.2727	27.0627
Uncharacterized protein C17orf62 homolog	BC017643	Q3TYS2;A0A0A0MQK0;X1WI15	27.1113	26.7456	26.4202	27.3188	26.9744	27.2198	27.1066	26.7061	26.5915	26.6357	26.5162	26.8978	26.7108	26.1659	26.5823	NaN	25.6584	25.8319	25.452
Acetyl-coenzyme A synthetase;Acetyl-coenzyme A synthetase 2-like, mitochondrial	Acss1	Q3UJ89;Q3TZ45;Q69Z91;Q99NB1	25.7133	24.6378	26.0493	24.9049	27.0083	26.2477	25.9425	25.9219	26.552	26.4761	25.587	26.019	25.8115	23.8638	24.8024	23.5744	27.1949	26.3429	25.6983
TBC1 domain family member 13	Tbc1d13	Q3TZ63;Q8R3D1	23.9625	23.9829	24.3944	24.6163	24.3389	23.9232	NaN	24.5923	24.2193	24.3782	24.0641	23.8733	24.2296	23.4948	23.9315	NaN	24.6894	24.6391	24.6941
Metastasis-associated protein MTA2	Mta2	Q3TZP3;Q9R190;Q3UDZ8	26.1651	26.112	25.7887	25.7899	25.7602	26.1923	26.0284	25.6804	26.3579	25.8646	25.9247	25.6224	25.8947	25.5453	25.5958	25.8068	25.395	25.5097	25.6074
Extended synaptotagmin-2	Esyt2	Q3TZZ7;A0A1Y7VM39	25.3603	25.2616	25.457	24.904	25.1295	24.6594	24.9911	25.2694	25.3209	25.1341	25.1374	25.082	24.5716	23.9646	24.0523	NaN	24.793	25.3462	25.4853
Glycolipid transfer protein	Gltp	Q7TMS6;Q3U011;Q9JL62;D3Z1H9;D3Z1H8	26.6674	26.567	27.0194	27.1148	26.8077	26.6549	26.9639	26.8993	26.8235	26.7136	27.1819	26.4155	26.1695	26.3783	26.0554	NaN	26.3335	28.0613	26.8371
Mannosyl-oligosaccharide glucosidase	Mogs	Q3UME9;Q3U026;Q80UM7;Q3U950;Q3U8P9	26.9983	26.4572	26.6098	26.8077	26.5198	26.6346	26.3732	26.7936	27.0917	27.2665	26.9289	26.5493	26.6417	27.2918	26.9879	26.619	27.0612	26.9711	26.6468
Dehydrogenase/reductase SDR family member 11	Dhrs11	Q3U0B3	25.4316	25.8054	25.6152	26.047	25.5566	26.3503	26.2676	NaN	25.7839	25.8878	25.7458	25.7856	25.7517	25.3126	25.8913	NaN	25.2015	25.976	25.3259
Guanine deaminase	Gda	Q71RH6;Q71RH5;Q548F2;Q3U0C4;Q69ZN0;Q9R111;D3YU09;A0A494B982;Q6DFY1	28.2688	27.5221	28.446	28.0211	28.2472	28.1767	27.9015	28.0082	27.6007	28.3535	28.2979	27.9011	27.7132	26.7681	27.5443	NaN	28.4051	27.6319	28.1038
Ras-related protein Rab-35	Rab35	Q3U0T9;Q6PHN9	NaN	24.9216	24.4451	NaN	24.3928	24.4621	23.967	NaN	23.1515	25.329	NaN	24.7449	24.5725	NaN	24.7115	NaN	NaN	NaN	23.8689
Adenylyl cyclase-associated protein;Adenylyl cyclase-associated protein 1	Cap1	Q3U0U5;Q3TC53;P40124;Q3UVJ2;Q3UNQ0	31.6413	31.8962	31.9267	32.1047	31.7921	31.5918	31.7247	31.8589	31.8452	31.7814	31.8257	31.9789	31.5992	31.1444	31.2326	29.863	31.6971	31.4165	31.406
CD180 antigen	Cd180	Q3U0U7;Q62192	26.3241	25.7121	25.5558	25.5399	25.7191	25.0367	25.6264	NaN	25.7417	25.5313	25.4104	25.6098	25.4768	24.7896	24.7734	NaN	NaN	25.2255	NaN
	Serpina3g	Q3U0Y1;Q62259	30.94	29.6707	29.3659	29.8801	29.918	29.4727	29.9018	29.8237	29.6816	29.7725	29.586	29.9157	29.9509	29.7501	29.2772	25.8262	26.6048	27.4168	26.8196
Cochlin	Coch	Q3U0Z1;Q62507	28.0084	27.8739	28.2752	28.1019	27.8908	27.8549	27.4371	27.5498	27.9542	27.8895	27.7885	28.5053	28.1842	28.1152	28.307	28.7369	27.72	27.3552	27.3276
Redox-regulatory protein FAM213A	Fam213a	Q3U125;Q9CYH2;D3Z252;D3YYG8;D3Z398	24.1282	25.1422	24.3968	24.0317	NaN	25.0168	NaN	25.4796	24.8628	24.74	24.5164	24.4332	23.8266	24.0128	24.7218	NaN	NaN	25.3593	NaN
Signal-induced proliferation-associated protein 1	Sipa1	Q7TMS2;Q3U146;Q5DTP8;Q3UV58;Q3UE96;E9Q0Y4;P46062;Q3V403	25.4957	25.2412	25.5851	24.6946	25.5492	25.2331	25.5995	25.0762	24.7722	25.345	24.6945	25.943	24.437	24.2579	NaN	NaN	25.86	NaN	25.3947
Probable arginine--tRNA ligase, mitochondrial	Rars2	Q3U186	NaN	NaN	NaN	NaN	NaN	NaN	NaN	NaN	NaN	24.7275	NaN	NaN	NaN	NaN	NaN	NaN	NaN	NaN	NaN
Probable aminopeptidase NPEPL1	Npepl1	Q3UD03;Q3U199;Q6NSR8;Q3TCV9;F6T2H5;Q3UMV8	25.9252	25.5898	25.7712	25.7519	26.1457	25.9566	25.7069	26.0499	25.938	24.968	26.3817	26.7188	25.8773	25.6876	25.5913	NaN	27.4323	26.2565	26.4696
DNA damage-binding protein 1	Ddb1	Q3U1J4;Q91YC8;Q3ULS8	28.1523	27.9439	28.1271	28.2665	28.2443	27.7347	28.1468	28.1379	28.3487	28.7704	27.7814	28.0778	27.6555	27.9916	27.4281	27.5434	28.6193	28.2918	28.0415
Growth factor receptor-bound protein 2	Grb2	Q3U5I5;Q3U1Q4;Q60631;B1AT92	28.7173	28.0093	28.1109	28.1741	28.4805	28.2798	27.982	28.3303	27.817	27.6217	28.3738	27.511	28.1988	27.676	27.7351	26.5255	27.8004	28.0095	28.3712
Beta-adrenergic receptor kinase 1	Adrbk1	Q3U1V3;Q99MK8;Q7TS64;F6QY34	26.3993	26.2812	26.9048	26.3177	26.7878	25.8972	26.089	26.4446	26.2959	26.1561	25.8893	25.9146	25.6429	25.3261	25.4308	NaN	26.6317	26.331	NaN
Heat shock 70 kDa protein 4	Hspa4	Q99L75;Q3U2G2;Q571M2;Q61316	29.6422	29.0995	29.4539	29.2617	29.5254	29.5745	29.5223	29.9275	29.487	29.663	29.3463	29.2029	29.3751	29.1565	29.3595	27.5474	29.4837	29.5331	29.3224
GTPase KRas;GTPase KRas, N-terminally processed	Kras;Hras	Q5J7N1;Q3U2W7;Q0VDV7;P32883;Q71SW8;P97870;C0H5X4	24.1797	23.4911	NaN	NaN	23.954	NaN	NaN	NaN	23.9657	24.5153	25.3499	24.0252	24.0351	25.0657	NaN	NaN	NaN	NaN	25.1352
Serine/threonine-protein kinase 24;Serine/threonine-protein kinase 24 35 kDa subunit;Serine/threonine-protein kinase 24 12 kDa subunit;Serine/threonine-protein kinase 25	Stk24;Stk25	Q3U3T6;Q3U335;Q99KH8;D3Z359;Q3U6Y0;Q9Z2W1;Q7TPV1	27.3089	27.2069	27.3062	27.3791	27.3857	27.4394	27.2769	27.2705	27.3303	27.2904	26.8845	27.3857	27.074	26.5976	26.9539	27.3863	27.2103	26.9844	27.015
N-acetylgalactosamine kinase	Galk2	Q3U728;Q8BUU7;Q3U3H5;Q68FH4;Q8BMX0	24.8403	24.864	24.9436	25.1008	NaN	24.8108	24.7719	24.6638	24.9893	24.6751	24.8371	25.0106	NaN	24.7044	24.8257	NaN	NaN	NaN	NaN
2-oxoisovalerate dehydrogenase subunit alpha, mitochondrial	Bckdha	Q99L69;Q3U3J1;P50136	25.6861	26.0489	25.7516	24.9225	25.125	24.4838	NaN	26.0463	25.7499	25.3353	25.6303	25.3316	25.8515	26.5222	26.4415	NaN	26.6167	26.1066	25.9388
U3 small nucleolar RNA-associated protein 18 homolog	Utp18	Q3U3Q3;Q5SSI6;Q8BHW1;Q3TJX6	23.9164	23.9141	22.6566	NaN	NaN	22.4038	NaN	NaN	23.1764	NaN	NaN	NaN	NaN	NaN	NaN	NaN	NaN	NaN	NaN
3(2),5-bisphosphate nucleotidase 1	Bpnt1	Q3U449;A0A1B0GRV0;Q9Z0S1;Q3UBN8;D3Z0E6	23.9312	24.9736	25.7378	24.5808	23.5821	24.4357	24.2839	24.7051	24.1319	24.0456	24.5904	24.659	24.7597	25.7987	25.3741	NaN	24.2769	24.2787	24.8305
Nucleolar protein 9	Nop9	Q3U7B7;Q3U480;Q8BMC4	23.7162	23.4986	NaN	23.8038	23.6748	23.4628	23.8365	NaN	23.7847	23.6529	NaN	23.5801	23.5022	23.3676	NaN	NaN	23.7964	23.6103	NaN
Adenylate kinase 4, mitochondrial	Ak4	Q3U489;Q9WUR9;Q3UYL0;F6TEU8;A2ARF6	NaN	NaN	NaN	NaN	NaN	NaN	NaN	NaN	NaN	NaN	NaN	23.5373	NaN	NaN	NaN	NaN	NaN	NaN	NaN
Microtubule-associated protein RP/EB family member 1	Mapre1	Q3U4H0;Q61166	28.3808	28.1725	28.8873	28.5112	29.036	28.9041	28.9351	28.4552	28.4641	28.3646	28.3816	27.7834	28.2202	27.8847	27.979	27.1225	28.0474	28.1487	28.592
Tripeptidyl-peptidase 2	Tpp2	Q3U4M7;Q64514;Q3TW28;Q3TB11;A0A087WRC0	27.2791	27.0746	26.5255	26.8293	26.8583	26.6568	26.5739	26.4172	27.3734	27.4539	26.9787	26.7809	26.7003	26.3224	26.6125	26.1881	26.6346	26.5607	26.5761
DNA helicase;DNA replication licensing factor MCM7	Mcm7	Q3UDI8;Q3U4T8;Q61881;Q3V122	27.2346	27.7374	27.3314	27.2838	27.4052	27.7725	26.934	28.0125	27.4634	27.9222	28.1696	27.4984	27.4912	27.1138	27.0889	27.637	28.2088	28.6089	27.8571
DNA ligase;DNA ligase 1	Lig1	Q8R055;Q3U4X8;Q3TSU8;P37913	25.3518	24.8086	24.2818	24.1434	24.5361	24.7302	24.3348	25.5164	25.0793	24.9644	24.6488	24.6382	24.5015	23.844	23.2278	NaN	25.062	25.5121	25.2056
Vigilin	Hdlbp	Q3V1M8;Q3U4Z7;Q8VDJ3;A0A087WP83	27.7145	27.5826	28.0552	27.7283	27.6363	27.5071	27.7117	28.6577	28.5733	27.6768	27.7284	27.5489	28.0985	30.3788	29.8882	28.5497	29.3757	29.6573	29.3721
Dolichyl-diphosphooligosaccharide--protein glycosyltransferase subunit 2	Rpn2	Q61833;Q3U505;Q9DBG6;A2ACG7	29.3716	29.0571	29.2624	29.1306	29.1155	29.1649	28.8966	29.6234	29.5355	29.2789	29.3572	29.1544	29.24	30.503	30.5619	28.9148	29.224	30.0665	29.4808
Aldo-keto reductase family 1 member C18	Akr1c18	Q3U538;Q8K023	NaN	NaN	NaN	NaN	NaN	NaN	NaN	NaN	NaN	NaN	NaN	NaN	NaN	NaN	NaN	27.073	NaN	NaN	NaN
Sorting nexin-2	Snx2	Q91VZ1;Q3U5L3;Q9CWK8	28.3936	27.8121	28.3983	28.4934	28.1183	28.0259	28.4013	27.706	28.3431	28.1564	28.1337	27.9928	28.0043	27.9017	28.0822	27.4819	27.9993	27.4803	27.8936
Pre-mRNA-splicing factor SPF27	Bcas2	Q3U5M2;Q9D287;D6RGA5	24.2006	NaN	25.3218	24.6315	24.9868	24.76	24.5941	25.859	23.9665	NaN	NaN	NaN	24.6105	NaN	NaN	NaN	24.1571	24.8986	24.695
UMP-CMP kinase 2, mitochondrial	Cmpk2	Q3U5Q7	NaN	NaN	NaN	NaN	24.9101	NaN	NaN	24.5506	24.5221	NaN	NaN	24.3104	NaN	25.0826	24.6914	NaN	NaN	NaN	NaN
Inositol monophosphatase 1	Impa1	Q9D066;Q924B0;Q3U5R8;Q3TME6;O55023;Q80ZJ2	28.0327	27.7709	27.5823	28.1795	27.977	27.9107	27.9016	28.0276	27.7432	27.8883	28.0228	28.1221	28.2107	28.0559	28.4079	27.0816	27.3027	27.6075	27.3071
GPI transamidase component PIG-S	Pigs	Q3V3K6;Q3V397;Q3V307;Q3U643;Q6PD26	25.248	24.3215	NaN	23.607	24.1651	24.0765	24.5028	24.4588	24.1166	NaN	23.9863	NaN	23.3752	24.0998	NaN	NaN	24.4806	NaN	NaN
Regulator of chromosome condensation	Rcc1	Q3U6D2;Q6PFB2;Q8VE37	26.9819	27.0546	26.3438	27.3319	27.1022	27.0618	26.2067	27.0214	26.6674	27.0309	27.3062	27.0781	26.3116	26.4584	26.5724	28.3337	26.758	26.6449	27.3681
Cytochrome b-245 heavy chain	Cybb	Q3U6G0;Q61093;Q8C6S5;Q3U4P0	27.7275	27.5962	27.743	28.094	27.7252	27.4442	27.9514	27.4865	27.3743	28.061	28.0619	27.7915	27.7842	26.9734	27.2526	27.2998	27.5978	26.7699	27.0621
Flavin reductase (NADPH)	Blvrb	Q3U6G1;Q923D2;E9PZC3;E9PZC4	30.7506	31.1816	31.094	30.7641	31.2399	31.2364	30.7784	31.082	30.5616	30.9297	31.1461	30.6005	30.8834	30.6313	30.8915	29.8078	30.7927	31.0428	31.0131
Glutaredoxin-1	Glrx	Q3U6L3;Q9QUH0;A0A1Y7VM65;Q9D6F8	26.9947	26.9263	27.0803	27.1449	27.8567	27.24	27.4576	27.7057	27.0145	26.6738	26.9974	27.2401	27.1043	26.6513	26.3603	26.7297	26.5941	27.1852	26.6406
Heterogeneous nuclear ribonucleoproteins C1/C2	Hnrnpc	Q3U6P5;Q9Z204	29.8068	29.6394	29.7344	30.0069	29.8633	29.6986	29.5839	29.3987	29.8488	29.5242	29.699	29.6984	29.5514	29.4423	29.6629	28.1168	29.0453	29.531	29.347
Non-specific protein-tyrosine kinase;Tyrosine-protein kinase Lyn	Lyn	Q3U6Q5;Q8CEI0;Q3TCS3;P25911;Q05DV0	27.2355	27.0657	27.5775	27.5021	27.6836	27.5152	27.4953	27.6139	27.2488	27.8943	27.2643	27.3535	27.2619	27.2047	27.2849	27.6886	28.578	27.5377	27.6695
Tryptophan--tRNA ligase, cytoplasmic;T1-TrpRS;T2-TrpRS	Wars	Q3U6U7;Q3UDG2;Q4FJZ4;P32921	28.4274	27.6183	28.026	27.7951	27.7777	27.5623	27.7189	28.1735	28.1607	28.1949	28.0042	27.4465	27.6714	28.8694	28.5398	28.1392	28.8655	29.0351	28.6581
Cysteine--tRNA ligase, cytoplasmic	Cars	Q3U716;Q9ER72;Q7TNP6;Q3UXN3	NaN	24.2423	24.1434	23.3514	23.657	24.3525	23.7065	NaN	24.7155	NaN	NaN	23.9525	NaN	25.3697	25.1151	NaN	NaN	24.729	24.6589
Probable ATP-dependent RNA helicase DDX17	Ddx17	Q3U741;Q501J6;Q3TU25	27.1012	27.31	27.1375	27.3706	27.0838	26.7642	27.2238	26.7477	26.9182	26.9306	26.804	27.0203	26.7096	26.3453	26.6877	26.9697	27.4456	27.1613	26.6305
Ribosomal protein L15;60S ribosomal protein L15	Rpl15	Q5M8Q0;Q3U7D2;Q9CZM2	28.406	29.0674	27.8333	28.2885	27.9859	27.9813	27.5719	27.4839	28.4589	28.0343	27.8527	28.1716	28.4111	29.0459	29.2341	28.0784	26.9669	27.6413	27.2315
V-type proton ATPase subunit G 1	Atp6v1g1	Q5HZY7;Q3U7E0;Q9CR51	26.2805	NaN	NaN	NaN	NaN	NaN	25.5687	NaN	26.2797	NaN	25.7574	25.473	NaN	26.3388	25.0936	NaN	26.4415	NaN	NaN
Extended synaptotagmin-1	Esyt1	Q3U7R1	29.6729	28.9445	29.3945	29.206	29.5183	29.1357	29.1751	29.4888	29.1032	29.3843	29.2506	29.377	29.068	28.8569	28.754	25.7491	29.1866	29.5188	28.9145
F-box only protein 7	Fbxo7	Q3UGI9;Q3UD93;Q3U7U3	23.3855	NaN	23.9732	22.192	22.8868	23.2262	23.1994	23.6003	22.8489	23.9797	22.9116	23.2178	22.6724	23.0183	NaN	NaN	NaN	NaN	NaN
Phosphoglycerate mutase 1	Pgam1	Q3U7Z6;Q9DBJ1;Q6NWV5	30.0817	29.9593	30.0725	30.4101	30.0632	30.0728	29.919	30.1198	30.0712	29.6525	29.8492	29.6872	29.9015	29.8637	29.6264	29.1873	29.5364	29.5727	29.5737
Histidine--tRNA ligase, cytoplasmic	Hars	Q8VDX8;Q3UDH1;Q3U890;Q61035;Q9D094;Q8C2D1	27.1326	27.555	27.0887	27.1892	27.166	27.3199	26.9525	26.9525	27.6255	27.1588	27.2469	27.2818	26.9812	27.5174	27.5726	26.4434	26.9412	26.8846	26.9779
Replication protein A 70 kDa DNA-binding subunit;Replication protein A 70 kDa DNA-binding subunit, N-terminally processed	Rpa1	Q5SWN2;Q3U8B3;Q8VEE4	26.6309	27.3636	26.7465	26.6768	26.843	26.8631	26.1624	26.4965	26.8496	27.2716	26.5776	26.7853	26.7099	26.009	26.62	NaN	26.979	26.7544	26.8919
Thioredoxin-like protein 1	Txnl1	Q3U8R9;Q8CDN6;A0A494BBI1;A0A494B955;Q3UBF4;Q3UNH3	27.0243	27.8086	27.5053	27.529	27.6453	27.4532	27.5648	27.6075	27.5238	27.6573	27.3129	27.4574	27.5508	27.5591	27.6111	27.4527	27.9931	27.8043	27.9337
Polymerase delta-interacting protein 3	Poldip3	Q3UDD3;Q3U8V1;Q8BG81;Q8C713;F6VR84;Q3TJ78;Q571G8	NaN	24.3437	NaN	24.7092	24.5176	24.1533	NaN	24.6335	24.5898	24.5334	NaN	24.0098	NaN	24.1071	23.9223	24.4722	23.9322	NaN	NaN
	Hnrnpr	Q8VHM5;Q3U8W9;Q99KG1;Q3UZI0;Q3UKV5;Q3UMT8;Q9CT37;F7B5B5;A2AW41	26.8758	26.7287	27.2957	26.773	27.1585	26.7015	26.9018	27.1968	26.7709	26.8538	26.4615	27.0507	26.4401	26.6105	26.9004	26.3912	27.4809	27.6071	25.9872
Eukaryotic translation initiation factor 3 subunit F	Eif3f	Q6IRT4;Q8BTW2;Q3U8X1;Q9DCH4;Q3UVY8;Q8VH52	27.8988	27.8037	28.0986	27.9882	28.1917	27.3919	27.2814	27.8456	28.0197	27.49	27.6105	27.5818	27.1077	27.5601	27.3223	27.1262	27.4908	28.1966	28.6164
26S protease regulatory subunit 6A	Psmc3	Q3U8Y7;Q3THI5;Q3TKG4;O88685;A2AGN7;Q3TKC2;Q8BUP7;B7ZCF1;A0A087WPH7;Q3UD94	27.9523	27.785	27.8682	27.6634	27.8803	27.7207	27.7679	28.037	27.552	28.1674	28.0272	27.7938	27.6606	27.68	27.3247	27.4118	28.1674	28.0139	27.8174
Dolichyl-diphosphooligosaccharide--protein glycosyltransferase subunit 1	Rpn1	Q5RKP4;Q3U900;Q91YQ5;Q8BMR3	29.2854	29.2544	29.4749	29.5434	29.2683	29.4245	29.2971	29.6316	29.9431	29.5456	29.3878	29.3473	29.6538	30.8134	30.848	29.4718	30.2746	30.4326	30.2543
Protein ERGIC-53	Lman1	Q3U944;Q9D0F3	NaN	25.9842	26.5064	25.2807	25.5396	25.1436	NaN	25.9647	25.7535	26.0617	NaN	25.9758	26.7881	28.7361	28.8182	26.3462	26.4431	27.6647	27.1405
Lamina-associated polypeptide 2, isoforms beta/delta/epsilon/gamma	Tmpo	Q3UR33;Q3U955;Q61029;Q3U7B3;Q3TNH0	29.3983	29.1336	29.2142	29.0484	29.1781	29.2415	29.5746	29.235	29.1927	29.3259	29.3334	28.7458	28.9878	28.3176	28.9363	27.0648	28.3524	28.7613	28.9081
SH3 domain-binding glutamic acid-rich-like protein	Sh3bgrl	Q3U9A8;Q9JJU8	25.8451	25.6833	25.4097	25.2215	25.5023	25.8798	25.5296	26.1949	25.2128	26.0615	26.3291	26.0863	26.3724	26.101	26.2513	NaN	24.6015	26.1228	25.6239
Lamin-B receptor	Lbr	Q3U9G9	29.2363	29.7499	29.2989	29.6373	29.337	29.4946	29.2622	28.799	29.1114	28.9992	29.2449	29.2136	29.3428	28.4446	28.5912	24.9406	27.8436	27.8904	27.6082
B-cell receptor-associated protein 31	Bcap31	Q3U9U5;Q61335	NaN	NaN	25.9799	26.507	26.4509	26.2637	25.846	25.61	25.8811	NaN	NaN	NaN	25.2284	NaN	25.1281	NaN	23.5176	23.8656	24.0194
Mitochondrial carrier homolog 2	Mtch2	Q3UA17;Q791V5;A2AFW6;Q9D050;Q05C68	27.9063	27.6523	28.1248	28.2952	28.3697	27.8776	27.8664	28.1806	27.7152	27.4074	27.5856	27.4201	27.5678	27.3389	27.2266	27.9841	27.6348	27.7608	27.9119
Inorganic pyrophosphatase	Ppa1	Q4FK49;Q3UA53;Q9D819;Q8BTY3	26.8476	27.2838	26.3837	26.2113	26.5492	26.0421	26.6203	26.9071	26.6777	26.0671	26.1858	27.1342	27.0757	27.6682	27.4483	26.293	27.0858	26.7816	27.6432
	Sf3b2	Q3UJB0;Q3UAI4;Q3UQU5;Q3UBH2;Q80W39	27.1632	26.7951	26.7278	27.2312	27.1147	27.0246	26.9914	27.3324	27.4679	27.0206	27.1895	26.6074	26.4801	26.1196	25.9629	25.7908	27.6728	27.4935	27.698
Translocating chain-associated membrane protein;Translocating chain-associated membrane protein 1	Tram1	Q4FK14;Q3UQ93;Q3ULV0;Q3UAT2;Q91V04;Q9CVJ6	25.1104	25.631	25.1436	25.1569	23.9802	24.2673	24.8961	24.4421	26.1588	24.3545	25.2652	25.7274	24.9955	27.5278	27.3971	NaN	24.8965	25.569	25.6035
Peptidyl-prolyl cis-trans isomerase D	Ppid	Q3UB60;Q9CR16	26.0011	26.4255	26.1765	26.2912	26.0023	26.1924	25.7784	26.5302	25.7989	26.9845	26.3236	25.7431	26.255	25.949	25.8066	NaN	27.3141	26.8491	27.2295
Palmitoyl-protein thioesterase 1	Ppt1	Q3UB92;Q3TEL0;Q3U6J9;Q3TAR8;Q8VBX5;O88531;Q3U6W3	27.3919	27.2084	26.5166	26.9283	26.4741	26.693	26.4206	26.237	26.6471	26.6129	26.0366	26.9559	27.3949	27.0963	27.5134	27.1008	26.7461	26.6172	26.4466
N-acetylglucosamine-6-sulfatase	Gns	Q3UDX9;Q3UBB0;Q8BFR4	NaN	NaN	24.7482	NaN	NaN	NaN	NaN	NaN	NaN	NaN	NaN	NaN	NaN	24.8805	NaN	NaN	24.9924	25.7119	25.1793
	Actb	Q3UBP6;Q3UBQ4	30.396	31.3878	32.1316	32.2071	32.3296	32.1971	33.4408	32.6465	31.8284	32.3072	32.4423	32.4802	32.6829	31.4389	32.0525	31.5808	31.9716	32.9661	32.3092
Haptoglobin;Haptoglobin alpha chain;Haptoglobin beta chain	Hp	Q3UBS3;Q61646	NaN	NaN	NaN	25.378	25.4456	25.3159	26.1348	NaN	NaN	NaN	NaN	NaN	26.412	26.1707	NaN	NaN	NaN	NaN	NaN
Peptidyl-prolyl cis-trans isomerase;Peptidyl-prolyl cis-trans isomerase FKBP3	Fkbp3	Q3UBU9;Q62446;A0A1Y7VP01;A0A1Y7VLK0	25.8521	25.6722	25.2175	NaN	NaN	NaN	NaN	25.5082	NaN	24.8046	25.194	24.9203	25.3091	NaN	NaN	NaN	25.1461	25.7069	25.1945
Long-chain-fatty-acid--CoA ligase 5	Acsl5	Q3UC67;Q8JZR0;Q3UKS0	23.1403	23.551	23.4762	23.7973	23.7522	25.057	22.9644	24.446	25.3925	23.9995	25.1936	22.3219	23.0676	23.2774	24.4842	NaN	24.2341	24.058	22.4714
Succinyl-CoA ligase subunit beta;Succinyl-CoA ligase [ADP-forming] subunit beta, mitochondrial	Sucla2	Q3UCC6;Q9Z2I9;Q3U6C7	27.5217	27.8072	27.7083	27.3323	27.3703	27.5761	27.7135	28.2202	27.6104	28.1595	27.6875	27.9652	27.6082	27.6903	27.7192	27.251	28.2783	28.1132	27.9059
Cell division cycle 5-like protein	Cdc5l	Q3UCF2;Q6A068;A0A1W2P7S8;A0A1W2P855;A0A1W2P7Z8;A0A1W2P7H4;A0A1W2P6Q8	25.7196	25.572	25.2575	25.5154	25.4852	25.3731	25.3603	25.7045	25.7735	25.1782	25.4399	25.3054	25.2657	25.03	25.177	NaN	25.2321	25.7637	25.1518
Tumor susceptibility gene 101 protein	Tsg101	Q3UK08;Q3UCW0;Q61187;A0A1B0GS09	24.2118	24.1567	24.0995	24.2668	24.6149	24.5267	24.6647	25.0117	24.5306	23.8871	24.6427	24.6272	24.2118	24.1039	24.4596	25.1256	24.6382	24.5837	24.4511
Calcium-regulated heat stable protein 1	Carhsp1	Q5M9P7;Q3UD53;Q9CR86;Q3U434	NaN	26.0703	NaN	25.5228	25.4739	25.8061	NaN	NaN	NaN	26.1911	NaN	NaN	26.0709	25.8703	26.195	NaN	NaN	25.6035	25.276
Alanine--tRNA ligase, cytoplasmic	Aars	Q6XMP4;Q3UD67;Q8BGQ7;Q3TZ32;Q6PDM7;Q8R346	26.054	27.4403	26.1875	26.6574	26.3549	26.537	26.3504	27.021	27.089	26.6075	26.7305	26.1925	26.6506	27.0942	26.9749	NaN	27.1951	27.5313	26.6509
Dipeptidyl peptidase 3	Dpp3	Q6NXZ0;Q3UDF3;Q3UDD5;Q99KK7;Q8BU29;Q3THP1;Q3UDY7;A0A494BBC1;Q8BYF3	28.2974	27.8972	28.1175	28.2327	27.7441	27.8932	28.0411	28.1478	28.1824	28.4132	28.0892	28.4805	28.1658	28.1119	28.1872	26.5424	28.7383	28.4903	28.5182
Tubulin--tyrosine ligase-like protein 12	Ttll12	Q3UDE2	26.1388	26.3223	25.8873	26.1807	26.2524	26.3108	26.2214	26.3305	26.5932	26.5236	26.3156	25.6483	25.9246	26.2475	25.8127	26.19	27.1836	26.8151	26.7171
Sphingosine-1-phosphate lyase 1	Sgpl1	Q4FK38;Q3UDJ2;Q69ZN1;Q8R0X7;D6REF7;D3YZT4	25.745	25.4944	25.3956	25.7846	25.616	25.2941	25.2027	25.8979	25.1591	25.6041	25.7224	25.4573	25.71	25.3265	25.4667	NaN	24.9494	25.1313	25.1155
AFG3-like protein 2	Afg3l2	Q3UDQ7;Q8JZQ2;Q3U7C0	24.6005	25.1288	25.9876	25.6221	23.8736	25.6026	24.4373	26.0517	25.6012	24.5938	24.1535	24.7252	24.13	24.2218	25.9739	NaN	26.0899	27.0776	NaN
Phospholipid scramblase 1	Plscr1	Q4FK16;Q99M50;Q3UDV5;Q9JJ00	NaN	NaN	NaN	NaN	NaN	NaN	22.2959	NaN	NaN	23.1802	NaN	22.7388	22.3275	NaN	22.1994	NaN	NaN	NaN	NaN
Xaa-Pro aminopeptidase 1	Xpnpep1	Q3UKF5;Q3UE92;Q6P1B1;A0A494BBG8;Q3TL27;S4R1I3;Q8BKH1;Q8VDK8;Q8BV43	26.8186	27.0712	27.2602	26.4041	27.0909	27.2415	26.6146	27.3513	27.2338	28.1483	27.6692	27.1845	27.2285	27.0477	27.3075	26.7703	28.2405	28.0501	27.8817
Poly(U)-binding-splicing factor PUF60	Puf60	Q3UEB3;Q0VDY2	27.1347	27.0441	26.8679	27.1045	27.2613	27.2657	27.3271	26.9611	27.5204	27.3361	27.1183	27.2504	27.0024	26.8207	26.2745	26.4967	27.8672	27.4644	27.659
Peroxisomal sarcosine oxidase	Pipox	Q3UEJ8;Q9D826	NaN	NaN	NaN	NaN	NaN	NaN	NaN	NaN	NaN	NaN	NaN	NaN	NaN	26.7191	NaN	NaN	NaN	NaN	NaN
Fibrinogen gamma chain	Fgg	Q3UEM7;Q3UER8;Q8VCM7	30.1085	30.2112	30.4951	30.8492	30.2315	30.5792	30.9356	30.6014	30.9826	30.4032	30.5591	30.4962	30.7077	30.3056	30.1801	30.2982	29.8822	29.8517	30.0406
Alpha-aminoadipic semialdehyde synthase, mitochondrial;Lysine ketoglutarate reductase;Saccharopine dehydrogenase	Aass	Q3UEQ9;Q99K67;Q3UWN2	27.5137	27.4002	NaN	NaN	NaN	NaN	NaN	NaN	NaN	NaN	27.4624	NaN	NaN	NaN	NaN	NaN	27.5015	27.2141	NaN
Fructose-bisphosphate aldolase;Fructose-bisphosphate aldolase B	Aldob	Q3UER1;Q91Y97;Q3TJ66	24.3539	24.8717	23.849	24.228	24.7328	24.9009	24.6203	NaN	24.6639	23.2374	NaN	23.9728	24.0504	24.1695	24.3331	25.6033	23.5127	22.7637	23.6405
Lysophospholipase-like protein 1	Lyplal1	Q3UFF7;E9QLB2	NaN	NaN	NaN	NaN	NaN	NaN	NaN	NaN	NaN	NaN	NaN	NaN	NaN	24.5864	NaN	NaN	NaN	24.3615	NaN
Amino acid transporter	Slc1a5	Q9ESU7;Q3UFR4;Q5U647	NaN	NaN	NaN	NaN	23.1189	22.9935	NaN	25.3253	22.7856	23.2231	23.285	23.1883	23.3473	23.1692	NaN	NaN	NaN	24.2296	23.6797
DnaJ homolog subfamily C member 3	Dnajc3	Q3UFV9;Q91YW3;Q3UKA1	24.6606	24.8092	24.5859	24.7752	24.2759	24.5687	24.0146	24.8007	24.7293	24.9355	NaN	24.6183	24.3588	26.0042	26.0117	NaN	NaN	25.7655	NaN
Caprin-1	Caprin1	Q3UFZ6;Q60865	27.6442	27.6103	26.5993	27.2164	27.3263	26.3916	26.5832	26.5466	27.0538	26.6827	26.186	26.3375	26.6873	25.3265	26.9149	NaN	25.1224	24.6346	24.3319
DAZ-associated protein 1	Dazap1	Q3UGB5;Q9JII5;Q3U878;D3Z4J1	26.1998	26.3552	25.929	26.3208	25.7338	26.0556	26.0909	27.227	25.7433	27.0139	26.5296	26.9482	26.294	25.3801	26.3382	NaN	26.803	26.8837	26.7199
Eukaryotic translation initiation factor 3 subunit J-A	Eif3j1;Eif3j	Q3UGC7;Q2YDW1	NaN	25.1733	25.5784	25.0281	25.6102	24.805	25.1248	25.8068	NaN	25.9413	25.177	24.9492	25.0354	26.4327	25.6126	24.8993	25.1309	25.7941	24.8168
Propionyl-CoA carboxylase alpha chain, mitochondrial	Pcca	Q3UGC8;Q91ZA3	26.4353	26.6054	26.1864	25.8649	26.4108	26.0422	26.2673	25.4591	27.3738	26.6873	26.3413	25.9196	26.8252	28.4339	28.1659	24.765	27.2219	27.3699	27.8894
Ras GTPase-activating protein 3	Rasa3	Q3UGJ5;Q60790	27.5583	27.0871	27.5797	27.5011	27.7161	27.9568	28.1944	27.6411	28.1351	28.1002	28.0464	27.4016	27.7076	27.5216	28.0086	28.1167	27.5547	28.6982	28.8238
MOB-like protein phocein	Mob4	Q3UGM5;Q6PEB6;G8JL35;E0CXA9	NaN	NaN	NaN	24.0583	23.8333	24.0231	23.9561	23.5422	NaN	NaN	NaN	23.4021	23.4329	23.08	NaN	NaN	NaN	NaN	NaN
Haloacid dehalogenase-like hydrolase domain-containing protein 2	Hdhd2	Q3UGR5	25.5203	25.1226	25.7378	25.4204	25.7085	25.5779	25.6339	25.8598	25.3934	25.9894	26.2178	25.4735	25.4507	25.6405	25.5485	NaN	25.8008	26.304	25.9519
Beta-parvin	Parvb	Q3UGT9;Q9ES46	25.9266	27.5007	27.4065	28.0419	27.3422	27.8271	28.0573	27.9069	28.6091	27.3932	27.1792	27.85	27.2715	27.1496	26.6407	26.9168	27.446	27.4412	27.3253
Myosin-10	Myh10	Q5SV64;Q3UH59;Q61879;Q80T68;Q8BLI1;Q8BLI3;Q8BWI3	26.9486	26.9492	26.8812	27.0712	26.799	26.874	26.6384	26.3688	26.3733	26.9887	26.3777	28.1587	26.7853	25.3188	25.9293	26.2235	26.223	26.2322	27.0798
RNA-binding protein EWS	Ewsr1	Q9CRS5;Q5SUT0;Q3UI30;Q6NVA3;Q5SUS9;Q61545	26.8433	26.9553	27.0281	26.228	NaN	27.3119	27.387	26.7491	27.1622	26.2306	27.1068	26.118	27.1239	26.2877	26.8479	NaN	26.8237	27.1329	27.4666
Dehydrogenase/reductase SDR family member 4	Dhrs4	Q3UIB5;Q99LB2;A0A2I3BRG8;Q9D2U3	24.0822	25.4356	24.1997	24.141	24.0599	24.6129	25.2256	NaN	25.835	NaN	24.9888	24.8082	25.2912	25.2533	25.023	25.9181	22.5554	25.554	25.5501
SWI/SNF complex subunit SMARCC2	Smarcc2	Q3UID0;Q6PDG5	26.4221	26.2346	26.1202	26.5029	26.1108	25.7121	26.4605	26.1727	26.3695	26.4356	25.8191	25.7069	26.1404	25.4443	25.4411	NaN	26.6324	25.9599	26.3198
RRP12-like protein	Rrp12	Q3UJA1;Q6P5B0	22.9067	NaN	22.9174	22.6445	22.8745	22.6447	22.9616	NaN	23.2515	23.3187	22.3533	22.6751	22.4629	22.3417	NaN	NaN	NaN	22.898	NaN
Transcription factor BTF3	Btf3	Q3UJR8;Q64152	28.126	28.3753	28.2466	27.8977	28.3824	28.1219	27.9459	28.8887	27.8358	29.1245	29.0589	28.4367	28.1459	27.6391	28.1157	NaN	28.319	29.0126	28.9676
Regulator of microtubule dynamics protein 3	Rmdn3	Q3UJU9	25.0182	26.4142	NaN	25.0476	NaN	NaN	NaN	NaN	24.3194	NaN	NaN	NaN	25.2733	NaN	NaN	NaN	NaN	24.8866	NaN
Beta-catenin-like protein 1	Ctnnbl1	Q3UJX2;Q9CWL8;Q3UKS4	NaN	NaN	NaN	NaN	NaN	NaN	NaN	NaN	NaN	NaN	23.9085	NaN	NaN	NaN	NaN	24.3371	NaN	24.1623	25.4037
Negative elongation factor A	Nelfa	Q3UK41;Q8BG30	23.5834	23.8534	NaN	24.0909	23.7349	23.1819	NaN	NaN	NaN	NaN	NaN	23.6791	22.9372	NaN	NaN	NaN	NaN	NaN	NaN
WD40 repeat-containing protein SMU1;WD40 repeat-containing protein SMU1, N-terminally processed	Smu1	Q3UKJ7	26.7045	26.4187	26.1766	26.4647	26.578	26.2176	26.7659	26.3246	26.487	26.6648	26.6074	26.5665	26.6457	25.4335	25.9457	26.4797	25.8419	26.1184	26.3977
Ezrin	Ezr	Q3UL48;Q4KML7;Q3UXR4;P26040;Q3TCP5;Q8CBU4	29.5827	29.5499	29.1423	29.5396	29.6503	29.6362	29.7603	29.4425	29.667	29.0352	28.8655	29.154	29.4341	28.7472	28.897	28.3564	28.6802	28.6572	28.3596
Actin-related protein 3	Actr3	Q3ULF7;Q99JY9;Q3TWJ4;Q3TGW0;Q3TGE1	30.9722	30.8145	30.9679	30.9473	30.7738	30.875	30.6614	30.3373	30.6161	30.6398	30.6259	30.8806	30.8987	30.5672	30.6065	29.9328	31.3185	30.8	30.4405
26S proteasome non-ATPase regulatory subunit 4	Psmd4	Q3ULG4;Q9CY29;O35226	25.9497	25.9814	25.9383	26.4743	26.3269	26.1427	26.8811	26.2333	26.4398	25.6583	25.8105	25.7381	25.082	25.7833	25.8041	NaN	27.046	26.582	27.1636
Eukaryotic translation initiation factor 2 subunit 2	Eif2s2	Q3ULL5;Q99L45;E0CXJ3	26.6031	26.6115	25.9573	26.2891	26.1456	26.3915	25.5403	25.8678	26.2447	26.4756	26.6016	26.4201	26.3675	26.8259	26.7277	26.3471	25.9537	26.2667	26.2694
Structural maintenance of chromosomes protein;Structural maintenance of chromosomes protein 2	Smc2	Q3ULS2;Q8CG48	NaN	25.4026	NaN	NaN	NaN	NaN	NaN	NaN	25.1189	25.1193	NaN	NaN	NaN	NaN	24.4649	NaN	NaN	25.1765	24.7879
Phosphoserine aminotransferase	Psat1	Q8BTJ1;Q543K5;Q3ULZ3;Q99K85;Q3U6K9;E9Q6P1	25.1617	25.2825	25.6906	25.1402	24.9274	24.8984	26.1584	26.8051	26.3094	25.2922	25.1049	25.1293	26.0056	28.1858	28.0651	26.3661	25.9664	26.6352	26.0415
Ribonuclease inhibitor	Rnh1	Q3UM23;Q91VI7;A0A1B0GSG5;A0A1B0GRG4	27.6102	27.6903	27.63	27.549	27.4712	27.4006	27.1882	26.9391	27.7818	27.1505	27.1702	27.5907	27.1398	28.7451	28.2311	25.8324	26.2914	27.3247	27.0455
Protein phosphatase 1 regulatory subunit 7	Ppp1r7	Q3UM45	27.4969	27.1487	27.2814	27.2091	27.271	26.9824	27.102	27.3154	27.3427	27.5098	28.1294	27.1763	27.1784	26.5356	26.6346	26.613	27.3996	27.3525	26.7638
Plasminogen activator inhibitor 1 RNA-binding protein	Serbp1	Q3UMP4;Q9CY58;A0A0N4SV32;Q3UEI6;Q3UJK2;Q3V274	27.8209	28.2457	27.6876	27.7084	27.8472	28.5023	27.8621	26.3019	27.8152	27.8653	27.7708	27.608	27.7792	27.0029	27.3551	26.8559	27.729	27.589	27.5004
Calcium uniporter protein, mitochondrial	Mcu	Q3UMR5	23.9964	23.8919	24.2443	24.7631	23.9223	24.0449	24.4994	24.6928	24.4435	24.4893	24.1648	23.9156	24.1456	24.3964	NaN	NaN	24.6882	24.2989	24.1771
Src kinase-associated phosphoprotein 2	Skap2	Q3UND0	25.755	24.2351	24.8238	24.6877	24.623	24.405	24.6664	NaN	24.6736	24.3068	NaN	26.3049	24.1954	23.6838	24.1406	NaN	NaN	NaN	NaN
Interferon-induced protein with tetratricopeptide repeats 1	Ifit1	Q3UNG3;Q8BN43;Q3U7A2;Q3U5N2;Q64282;Q3U5K8	26.3189	24.8001	24.7448	NaN	26.7142	NaN	NaN	26.1947	25.8226	26.021	25.6479	25.1071	25.4183	25.5836	25.6595	NaN	NaN	NaN	NaN
Quinone oxidoreductase-like protein 2	BC026585	Q3UNZ8;A0A0A6YWV6	24.8687	24.6625	25.1527	24.5857	24.1711	24.6687	21.7421	24.0919	24.9902	23.4687	22.9552	23.1443	24.1172	24.2096	25.2968	NaN	22.3608	22.7942	NaN
Neutrophil elastase	Elane	Q3UP87;Q9Z284	27.4766	27.5747	27.8718	27.6567	27.7808	27.7329	27.7555	26.8689	28.0299	26.8247	27.2264	27.5033	28.1105	27.2227	27.7686	27.2279	26.0179	26.9967	26.5252
Transcription elongation factor A protein 1	Tcea1	Q3UPE0;Q3UWX7;P10711;E9PYD5	NaN	25.9757	NaN	NaN	25.9386	25.1615	NaN	25.4553	NaN	NaN	25.5034	NaN	NaN	NaN	25.2007	NaN	25.6719	25.203	24.9844
Clathrin interactor 1	Clint1	Q5SUH7;Q3UPG6;Q5SUH6;Q99KN9;Q3UGL3	24.1804	23.8881	24.8803	24.2968	24.5495	23.9776	23.8309	24.0793	23.7062	24.7975	24.6624	NaN	23.9994	24.5805	24.0669	NaN	24.3473	24.9476	23.9044
Protein PRRC1	Prrc1	Q3UPH1	NaN	24.1937	NaN	24.5097	24.7399	NaN	NaN	NaN	24.6598	NaN	NaN	25.1082	24.6052	25.5622	25.0138	NaN	24.7688	25.0573	25.0576
Protein transport protein Sec31A	Sec31a	Q3UPL0;S4R2A9	27.3009	26.8469	26.9821	26.9014	27.1247	27.1775	27.0387	27.3509	27.7178	26.9243	27.2109	27.0308	27.165	28.2845	28.2962	27.0104	27.1539	27.3676	27.2503
Ras GTPase-activating-like protein IQGAP2	Iqgap2	Q3UQ44;B9EKK3	27.3086	27.2447	NaN	26.8129	26.992	26.8561	NaN	27.2781	27.4438	NaN	27.2431	25.091	27.6716	26.9698	26.3495	NaN	NaN	NaN	25.5906
Selenoprotein H	Selh;2700094K13Rik	Q3UQA7;A0A087WPM0	25.5592	25.1873	25.6403	26.0119	25.5168	25.5508	25.9929	25.7664	25.2313	25.4443	25.4705	25.058	25.5555	25.1281	25.082	NaN	25.1607	25.9797	25.2039
Mitochondrial import receptor subunit TOM40 homolog	Tomm40	Q3UQD0;Q9QYA2	26.0813	25.7893	25.6395	25.368	25.9161	25.5234	25.1651	25.7744	25.3846	25.689	25.4316	25.0149	25.6634	25.3324	25.1685	NaN	26.1749	26.0996	25.7621
Retinol dehydrogenase 14	Rdh14	Q3UQM5;Q569U9;Q9ERI6	24.5271	23.7898	24.0916	NaN	23.6491	NaN	NaN	NaN	NaN	NaN	NaN	23.9381	23.6074	23.7598	NaN	NaN	24.2666	NaN	24.5284
Testis-expressed sequence 10 protein	Tex10	Q3URQ0	24.4911	23.858	24.1432	23.9796	23.9926	22.8592	23.7209	NaN	23.594	NaN	24.0631	24.5089	NaN	NaN	25.8309	NaN	24.3328	NaN	22.84
Sterol-4-alpha-carboxylate 3-dehydrogenase, decarboxylating	Nsdhl	U3M993;Q8VE30;Q7TPY3;Q3US15;Q9R1J0	24.5659	24.3262	24.7061	NaN	NaN	NaN	NaN	25.219	23.5885	25.3029	24.8658	24.6669	24.9087	24.8665	24.3809	NaN	25.1169	24.979	24.4004
Transcriptional repressor CTCF	Ctcf	Q3USR8;Q61164;Q3UYZ8	24.2572	24.0818	26.098	24.7104	24.5115	24.0922	24.7238	24.3523	24.9063	25.0417	25.0172	24.7592	24.5562	24.455	24.1059	NaN	25.1333	25.2803	24.1374
GrpE protein homolog;GrpE protein homolog 1, mitochondrial	Grpel1	Q3UTB8;Q99LP6	24.5958	25.1242	24.3412	25.2723	25.2899	25.0084	24.705	24.7851	24.4828	25.0933	24.8974	25.9147	25.3868	26.2656	25.4244	NaN	23.9176	25.8121	NaN
Argininosuccinate lyase	Asl	Q3UUH0;Q91YI0;E0CY49	27.6142	27.3187	27.5076	27.7009	26.6536	27.1555	26.9991	27.6183	27.7251	26.9411	28.0145	26.4086	27.5091	28.2349	28.031	25.2603	27.1933	28.2845	27.2864
Endoplasmic reticulum metallopeptidase 1	Ermp1	Q3UVK0;F6TQS9	24.9145	24.832	25.4606	25.0393	25.6274	25.2934	25.1347	25.5968	25.3073	25.8143	25.6836	25.1595	25.2915	25.4321	24.7038	NaN	25.1024	NaN	25.2582
Vacuolar protein sorting-associated protein 51 homolog	Vps51	Q3UVL4	22.6814	22.981	NaN	NaN	NaN	22.7717	NaN	NaN	22.6857	NaN	NaN	22.6325	21.9637	22.5329	NaN	NaN	NaN	NaN	NaN
Acidic leucine-rich nuclear phosphoprotein 32 family member B	Anp32b	Q3UW32;Q9EST5	27.8554	28.376	28.3122	29.2311	29.0446	28.5319	28.2412	28.7354	28.8115	28.7246	28.4853	28.8149	28.7861	27.2983	27.7684	27.8616	29.0806	29.1619	29.449
60S ribosomal protein L24	Rpl24	Q3UW40;Q8BP67;Q8BT08;Q9CS31	28.0264	27.9728	27.5407	28.3812	27.3362	28.2659	28.0062	27.5946	27.2466	28.2149	28.8627	28.705	28.2214	29.5256	29.5557	28.905	27.9619	28.6073	29.0487
Protein Niban	Fam129a	Q3UW53;Q3TDH5;E9PYV4;D3Z233	25.2291	25.1651	25.6503	25.6027	25.2636	24.6483	25.2636	25.8771	25.3224	26.0799	25.8086	26.2416	25.6018	25.9391	26.13	NaN	26.5308	25.8901	26.2094
Interleukin enhancer-binding factor 2	Ilf2	Q3UXI9;Q9CXY6	27.982	27.5725	27.8238	27.9472	27.8249	27.5609	27.7492	27.821	27.8101	28.0696	27.6522	27.7513	27.4483	26.8681	27.219	26.5949	28.3599	27.5731	27.7399
Protein phosphatase 1H	Ppm1h	Q3UYC0	27.6883	27.109	28.1328	27.475	NaN	26.7153	27.9673	27.4201	27.6695	27.2938	27.7954	27.03	26.864	28.1894	27.7542	27.8543	28.6288	29.882	29.5198
Nuclear cap-binding protein subunit 1	Ncbp1	Q3UYV9	24.6125	25.3131	24.9893	25.0236	25.2129	NaN	24.3347	NaN	23.7516	25.5392	NaN	24.3251	23.9087	24.7904	23.7793	NaN	25.7982	26.035	25.5436
Translation initiation factor eIF-2B subunit alpha	Eif2b1	Q3UZR8;Q99LC8;D3Z151	NaN	NaN	24.1618	23.6505	24.1214	24.0343	NaN	24.9527	24.752	NaN	NaN	24.969	24.2399	25.81	24.5838	NaN	NaN	NaN	NaN
Sulfotransferase 1 family member D1;Sulfotransferase	Sult1d1	Q3UZZ6;Q3TV15	NaN	NaN	NaN	NaN	26.5395	NaN	NaN	NaN	NaN	NaN	NaN	NaN	NaN	NaN	NaN	NaN	NaN	NaN	NaN
Plastin-1	Pls1	Q3V0K9	25.1606	26.3262	26.1652	26.2685	25.8561	27.567	26.6335	26.9569	27.5508	26.1843	26.2424	26.8677	NaN	27.4831	25.5084	NaN	25.2031	26.9607	26.1339
Probable ATP-dependent RNA helicase DDX5	Ddx5	Q8BTS0;Q5U222;Q3V0Z8;Q61656;A1L333;Q3UXW3;S4R1I6	29.7903	29.8953	29.4836	30.2573	30.0985	29.969	29.9017	29.775	30.2845	29.4729	29.7631	29.9806	29.8924	29.6923	29.6876	29.2405	30.1022	29.8797	30.0458
ATP-citrate synthase	Acly	Q3V117;Q91V92;Q3TED3;Q3UEA1	29.7281	29.4292	29.6655	29.7616	29.6312	29.7804	30.1645	29.6277	29.7551	29.8202	29.6536	29.8531	29.7821	29.7189	29.8244	28.8206	29.9575	29.7369	29.6637
Lon protease homolog, mitochondrial	Lonp1	Q3V2D0;Q8CGK3	28.4125	28.3894	28.0009	27.1716	28.1225	27.8249	27.6641	28.3188	27.301	28.2835	28.7461	28.1565	28.0152	27.5375	28.1209	NaN	27.0933	27.7677	27.4854
Carboxylic ester hydrolase;Bile salt-activated lipase	Cel	Q3V2H7;Q64285;Q922R3	24.2362	26.2673	28.6705	NaN	NaN	NaN	NaN	28.6371	29.0336	23.2011	22.2383	NaN	28.8508	32.5009	32.4503	28.9401	30.5328	31.8838	31.7093
Monofunctional C1-tetrahydrofolate synthase, mitochondrial	Mthfd1l	Q3V3R1	28.0727	27.6221	27.9136	27.5156	27.7971	27.6682	27.4699	28.2743	27.7517	28.1823	27.7951	28.0373	27.4559	26.9713	27.0822	27.3865	28.021	27.9439	28.1831
Integrin alpha-1	Itga1	Q3V3R4;Q3V391;Q05DI0	25.5585	24.9491	25.5652	25.1411	25.1626	25.2021	25.3981	25.5866	25.3832	25.1291	25.5014	25.0432	25.1607	25.2767	25.4654	NaN	NaN	NaN	NaN
Coagulation factor XIII A chain	F13a1	Q3V3W7;Q8BH61;Q3TQH1;Q3TDG1;Q3TC79;Q3TBF3	25.3302	24.6477	25.2985	25.4076	25.5383	25.5403	26.0891	25.6764	26.2968	25.8965	25.1565	26.2551	25.2822	24.9776	25.0699	25.695	NaN	25.1471	25.21
2,4-dienoyl-CoA reductase, mitochondrial	Decr1	Q4FJK0;Q9CQ62	26.9027	26.7341	27.1285	27.2712	26.981	27.082	27.4983	27.2971	27.4362	27.1468	27.2244	27.1068	26.9926	27.2867	27.2988	26.4014	27.1787	27.5105	27.7801
Farnesyl pyrophosphate synthase	Fdps	Q4FJN9;Q920E5;Q5M8R9;Q3TMB3;Q3US29;A0A0G2JEA5	26.0291	26.676	26.3266	25.4106	26.4585	26.7509	26.6214	27.1316	26.2066	27.0781	26.8795	26.2229	26.5053	26.518	26.1829	24.7419	26.8463	26.8741	26.992
Serpin B6	Serpinb6a;Serpinb6	Q4FJQ6;Q60854;F8WIV2;Q3U3L3;K7E6F1;E9Q108;E9Q0P9	29.4863	29.5088	29.7491	29.8963	29.4817	29.4801	29.7471	29.502	29.4042	29.7683	29.9027	29.6564	29.5376	29.671	29.2689	27.4375	29.4317	29.5135	29.134
Ubiquitin-like protein ISG15	Isg15	Q4FJR9;Q64339	28.0689	27.6032	27.6574	27.9248	28.3119	28.1632	27.9582	28.2287	27.8483	28.1758	28.0921	28.0206	27.9621	28.2449	28.389	26.4391	27.0019	27.3429	26.6321
Cysteine-rich protein 2	Crip2	Q4FJU3;Q9DCT8;A0A0G2JF37	26.2951	26.41	26.57	27.0481	26.5247	NaN	NaN	27.0088	26.2781	26.5928	26.4465	26.5383	26.2108	26.1179	26.5441	NaN	27.3	27.446	29.2985
Prostaglandin reductase 1	Ptgr1	Q4FJY5;Q91YR9	25.3033	25.408	25.3894	25.7455	NaN	25.6162	24.8597	NaN	25.3312	25.2912	25.5945	25.2106	24.998	25.0808	25.0109	NaN	NaN	25.1831	25.6162
ERO1-like protein alpha	Ero1l	Q4FK57;Q4FJZ3;Q8R180;A0A2I3BPM1	25.4196	24.57	25.4068	24.9888	24.6436	24.9931	24.056	26.0518	25.1028	24.6888	24.6561	24.4638	24.6776	23.9067	24.7617	NaN	NaN	25.6633	23.9468
Destrin	Dstn	Q4FK36;Q9R0P5	27.8209	28.0363	28.8059	28.6318	28.3695	28.6929	28.4529	29.0103	28.1693	28.5077	28.5641	29.0785	28.9454	29.4284	29.1715	28.7596	28.98	29.3883	29.137
Gamma-glutamyltranspeptidase 1;Gamma-glutamyltranspeptidase 1 heavy chain;Gamma-glutamyltranspeptidase 1 light chain	Ggt1	Q4FK56;Q60928;F6WUX1	NaN	NaN	NaN	NaN	NaN	23.6098	NaN	NaN	NaN	NaN	23.0549	NaN	NaN	25.2641	24.7273	24.8409	23.2103	23.8092	24.2183
ATP synthase subunit delta, mitochondrial	Atp5d	Q4FK74;Q9D3D9;Q9DCZ0;Q9D0J2	28.2364	27.8645	27.2356	26.9967	27.6395	27.0654	26.7661	28.3242	27.4543	28.1739	27.3313	27.5868	27.7528	26.9574	28.362	NaN	24.5039	26.8179	26.8569
Translocon-associated protein subunit gamma	Ssr3	Q4FK79;Q9DCF9	25.391	25.3791	25.9171	25.6782	NaN	NaN	NaN	25.7793	25.97	25.7524	NaN	25.4229	25.4657	27.8117	27.3285	NaN	26.4104	27.1162	27.2666
Elongation factor 1-gamma	Eef1g	Q4FZK2;Q9D8N0;Q8R1N8	30.2269	30.4327	30.2498	30.4661	30.4481	30.4339	30.6276	30.4186	30.7689	30.4019	30.304	30.3569	30.252	31.1343	31.1103	30.8505	30.5896	30.5881	30.6125
Serpin I2	Serpini2	Q4G0D3;Q9JK88	NaN	NaN	23.7088	NaN	NaN	NaN	NaN	24.7209	25.9722	NaN	NaN	NaN	26.2269	29.6457	29.7425	25.9272	25.4169	27.4841	26.8291
10 kDa heat shock protein, mitochondrial	Hspe1	Q4KL76;Q64433	29.527	30.0639	29.532	29.6286	29.8732	29.7004	30.1513	29.6378	29.7646	29.2771	29.6064	29.2884	29.8238	29.8853	30.2379	29.9602	29.1475	30.2127	29.9855
Arf-GAP with Rho-GAP domain, ANK repeat and PH domain-containing protein 1	Arap1	Q4LDD4;E9PUB0	24.9899	24.592	25.329	24.6618	25.3122	24.9258	24.5605	25.1122	24.7047	24.9749	25.4586	24.9739	24.8978	24.1334	24.3636	NaN	25.3819	25.2628	24.6792
TBC1 domain family member 15	Tbc1d15	Q4TVN0;Q9CXF4;Q7TPU5	23.9044	23.8653	23.6337	23.7654	23.6927	23.6241	23.6128	24.4664	NaN	24.113	NaN	23.8747	NaN	23.8761	23.8996	NaN	NaN	23.9379	NaN
Ras-related protein Rab-4B	Rab4b	Q4V9W8;Q91ZR1;Q3USC3	26.2449	26.059	26.0773	26.0156	26.0002	25.8575	25.881	26.1216	25.74	26.2389	26.0879	25.9314	25.7394	25.7215	25.6897	25.4937	24.8751	25.6241	24.9358
UPF0568 protein C14orf166 homolog	2700060E02Rik	Q4VA29;Q9CQE8	25.7577	26.0393	26.2188	24.8122	26.2063	25.7759	25.8938	27.0184	26.7925	26.3551	26.8545	26.6902	26.1523	26.3209	26.5187	NaN	25.4545	26.794	25.9862
Acyl-coenzyme A thioesterase 13;Acyl-coenzyme A thioesterase 13, N-terminally processed	Acot13	Q4VA32;Q9CQR4	NaN	NaN	NaN	NaN	24.81	24.8606	24.7851	NaN	24.7127	NaN	NaN	NaN	NaN	NaN	NaN	NaN	24.26	24.8949	NaN
Transforming protein RhoA	Rhoa	Q4VAE6;Q9QUI0;Q3TN61;A0A0A6YXF6	27.8318	27.4669	27.923	27.8913	27.5844	28.4684	27.7754	27.7785	27.4734	27.9855	27.8408	28.3317	28.2502	28.7004	27.8854	27.9504	28.3365	28.9262	28.7679
NADH dehydrogenase [ubiquinone] 1 beta subcomplex subunit 4	Ndufb4	Q4VAE8;Q9CQC7;Q9DBH2	24.6851	NaN	25.5878	25.6345	25.3148	24.9317	24.869	24.7731	24.9133	25.0657	NaN	25.6664	24.7034	24.8292	NaN	NaN	NaN	25.809	25.3986
Low molecular weight phosphotyrosine protein phosphatase	Acp1	Q4VAI2;Q9D358;Q561M1;A0A1W2P7X3	26.8345	27.2832	25.8973	26.5812	26.8515	26.4773	26.3648	26.3834	26.6444	NaN	26.3771	26.0429	26.5301	27.1004	26.3124	26.5409	NaN	26.1175	NaN
Carboxypeptidase A2	Cpa2	Q504N0	24.2648	24.1012	25.3361	NaN	NaN	NaN	NaN	26.0117	26.5959	NaN	NaN	NaN	25.9229	29.995	29.8068	26.5044	26.756	28.0626	27.9943
60S ribosomal protein L17	Rpl17	Q6ZWZ7;Q505B1;Q80V08;Q9CPR4;Q6PHZ1	29.2669	29.4846	29.2682	29.0864	29.3502	28.927	29.1826	29.3624	29.7	29.2837	29.3263	29.1054	29.5891	30.1639	30.0755	29.5363	29.4976	29.9503	30.1251
Ras-related protein Rab-14	Rab14	Q50HX4;Q50HX2;Q91V41;Q50HX0;Q50HX3;Q50HX1;Q50HW9;A0A2R8VHW9	28.6138	28.8283	28.6095	28.6968	28.5472	28.4707	28.3905	28.8895	28.5319	28.6974	28.8131	28.5892	28.5403	28.7601	28.7862	28.0378	28.2086	29.1331	28.5466
60S ribosomal protein L38	Rpl38	Q52KP0;Q9JJI8	27.7519	28.1268	27.4717	28.3419	28.4212	28.1233	28.1096	28.5752	28.629	28.6099	27.6724	27.619	27.6628	28.8129	29.2856	28.8513	27.9974	29.0083	28.3034
Ras-related protein Rap-1b;Ras-related protein Rap-1A	Rap1b;Gm9392;Rap1a	Q52L50;Q99JI6;C5H0E8;P62835;A0A0G2JED9;A0A0G2JE52;Q3V3W9;A0A0G2JDL9;Q3U7U8	30.1712	30.2338	30.4095	30.0093	30.1097	30.1278	29.929	30.6751	29.5483	30.3696	30.5525	30.6155	30.5099	30.3665	30.1712	28.9591	30.3672	31.0721	30.0275
Microsomal glutathione S-transferase 1	Mgst1	Q53ZD4;Q91VS7;E9QJW0;D3YU60	27.674	27.1659	27.2278	26.9693	25.6309	26.5425	27.5838	27.8777	26.0366	27.3556	27.1913	27.4498	26.475	26.0287	25.9792	NaN	24.7973	25.9806	24.904
Alcohol dehydrogenase [NADP(+)]	Akr1a1	Q540D7;Q9JII6;Q3UJW9;Q80XJ7;B1AXW3	29.5969	29.7438	29.5284	29.5153	29.3355	29.2267	29.3106	29.4867	29.5718	29.3193	29.8907	29.4332	29.6574	30.003	29.9772	29.655	30.0514	29.4802	29.945
Exosome complex component RRP41	Exosc4	Q542B0;Q921I9	23.8727	24.8227	NaN	24.8592	NaN	NaN	24.0131	NaN	23.8105	24.0585	NaN	24.4646	25.4742	NaN	NaN	NaN	25.8569	24.9029	24.1045
Transferrin receptor protein 1	Tfrc	Q542D9;Q62351;Q8C872	27.9323	30.0046	27.2439	27.6298	28.0477	28.5186	27.2718	28.1005	28.8381	29.0824	29.0436	28.1458	27.7818	27.5838	28.3227	27.7529	28.8709	29.5889	28.3649
Chloride intracellular channel protein;Chloride intracellular channel protein 1	Clic1	Q542F1;Q9Z1Q5;Q3TIP8	30.0422	29.5939	30.1396	30.0914	29.8593	29.7871	29.8377	30.1753	29.531	29.8795	29.6795	30.1202	29.9802	30.0196	29.8074	28.2447	30.3911	30.412	30.5442
Hematopoietic lineage cell-specific protein	Hcls1	Q542G0;P49710	29.4968	29.3682	28.9801	29.1511	28.8616	28.8446	29.2529	27.8485	29.0478	27.959	28.555	28.3888	29.0918	27.7927	28.3683	27.3724	27.7971	27.4616	27.9193
Catalase	Cat	Q542K4;Q91XI2;Q3TVZ1;P24270;Q8C6E3;Q3UF58;Q3UZE7	30.5713	30.7057	30.7892	30.5933	30.7048	30.7688	30.762	30.5407	30.8795	30.2858	30.5664	30.3406	30.653	30.4583	30.4823	30.2555	30.2261	30.0501	30.1285
NAD(P)H dehydrogenase [quinone] 1	Nqo1	Q99KL8;Q542Y0;Q64669	NaN	NaN	NaN	NaN	NaN	NaN	NaN	NaN	NaN	NaN	NaN	NaN	23.8946	NaN	NaN	NaN	NaN	NaN	NaN
Mimecan	Ogn	Q543C5;Q62000	NaN	NaN	23.2479	NaN	NaN	NaN	22.8236	24.7615	23.3228	NaN	NaN	22.1456	21.9391	25.0241	22.7975	NaN	23.5322	23.0885	22.7516
Spermidine synthase	Srm	Q8BSZ8;Q543H0;Q64674;Q3UJL7	26.8831	26.8838	26.6751	26.8992	26.6603	26.6974	26.4832	26.8548	27.1135	27.0673	26.5497	26.8598	26.8591	27.7584	28.0614	26.6341	26.2309	26.8395	26.9984
LIM and SH3 domain protein 1	Lasp1	Q543N3;Q61792;A2A6G7;A2A6G8;A2A6G9;A2A6H0;A2A6G6	26.4195	26.4054	26.6481	26.7231	26.933	26.2888	26.7974	26.6637	26.7708	25.9943	26.4979	26.4446	26.4784	26.0689	26.2815	25.8227	26.1939	25.6454	27.1053
Chloride intracellular channel protein;Chloride intracellular channel protein 4	Clic4	Q543N5;Q9QYB1	28.1063	28.2166	28.0303	28.1698	27.9532	27.8598	27.958	28.6136	28.1064	28.478	27.9111	28.1261	28.1984	28.2566	28.2119	27.3785	27.6307	28.4272	27.9063
Coactosin-like protein	Cotl1	Q544F6;Q9CQI6	31.0517	30.416	30.6083	30.3043	30.2791	30.2553	30.2173	30.5653	29.9268	30.7147	30.2846	30.1587	30.519	30.2565	30.1449	29.039	29.5276	30.3903	29.8495
Proline synthase co-transcribed bacterial homolog protein	Prosc	Q544R1;Q9Z2Y8;Q6P8V7;A0A1B0GQY5	26.2797	26.2851	25.6635	26.408	25.8866	26.2536	25.7046	25.4959	26.0252	26.5424	25.572	26.2156	25.7283	26.0363	25.8984	25.9835	26.6294	26.4917	26.7612
TAR DNA-binding protein 43	Tardbp	Q8BUM1;Q544R5;Q921F2;A0A087WRZ5;Q8R0B4;Q8BLD4;Q6VYI5;Q6VYI4;Q05C33;C9DT14;D2KPZ5;A0A087WQA5;A0A087WR97	28.2986	28.2042	28.1785	27.6913	28.0743	28.2212	27.8643	28.4326	27.6619	28.4871	28.4261	28.2703	28.3771	28.2814	28.0925	26.8485	28.7442	28.3683	28.7827
Bone marrow proteoglycan;Eosinophil granule major basic protein	Prg2	Q545D8;Q61878	27.333	27.9747	29.1796	28.2016	28.2297	28.8641	27.7531	28.6578	27.9143	27.6001	27.3438	27.9441	28.6839	29.4576	28.6	28.1418	29.5895	30.3403	30.2556
Translin	Tsn	Q545E6;Q62348	27.7977	28.0089	27.6676	28.6261	28.249	28.0981	28.1745	28.3639	28.3011	28.429	28.4282	28.3157	28.3467	28.0384	28.1987	25.8803	27.9909	28.4029	28.1921
Proteasome subunit beta type;Proteasome subunit beta type-3	Psmb3	Q545G0;Q9R1P1	28.4033	28.3695	28.2534	28.2334	28.4173	28.0345	28.0591	28.4572	27.4943	28.4335	28.275	28.5591	28.5026	28.3822	28.3792	26.6518	27.8632	28.4884	28.3508
Cathepsin Z	Ctsz	Q545I6;Q9WUU7;Q9ES94	25.6648	26.0297	25.0634	25.3016	24.9009	26.3198	24.9317	24.6269	24.5028	24.4082	24.9747	25.1703	26.0917	24.7828	25.8188	NaN	25.3357	25.3506	26.4055
Phosphomannomutase;Phosphomannomutase 2	Pmm2	Q9DCE3;Q9D1M5;Q545N8;Q9Z2M7;Q9CZE9	24.9126	24.579	NaN	NaN	NaN	24.6829	NaN	NaN	24.9461	NaN	24.9188	24.4676	NaN	24.9325	NaN	NaN	25.623	25.1905	25.3126
Surfeit locus protein 4	Surf4	Q545Q2;Q64310;Q3U7E6;E0CXD9	26.4849	25.9196	26.0269	25.7638	26.1018	25.7664	26.092	27.3453	26.2394	26.569	26.0821	26.1335	25.8317	26.7659	26.1609	25.3811	26.8043	26.729	26.3126
H-2 class II histocompatibility antigen gamma chain	Cd74	Q545Y5;Q3U4Q8;P04441	28.2294	28.0807	27.5979	28.6058	28.4158	28.335	28.6525	27.0869	27.9679	27.5359	27.9771	27.9567	28.5706	27.0964	27.9228	26.7846	27.9207	27.0647	28.0324
Syntaxin-binding protein 2	Stxbp2	Q548T0;Q64324;Q99J48;F8WGM5	26.1025	25.1899	26.4755	25.9432	26.4071	26.0981	26.1176	27.1385	26.0017	26.1379	26.4651	25.7378	25.5221	24.9365	25.5851	NaN	26.6431	26.5799	26.7025
Ras-related protein Rab-27B	Rab27b	Q549X4;Q99P58;Q4VA90;Q05D38	24.5689	25.0847	25.5548	26.1627	25.5025	25.7748	25.9326	26.8143	26.3051	25.5889	25.1709	25.3535	25.6127	NaN	24.5063	NaN	24.2851	25.0903	25.7092
Apoptosis-associated speck-like protein containing a CARD	Pycard	Q54AA2;Q9EPB4	27.66	26.8365	26.8614	27.1054	27.0675	27.3942	27.3777	28.2602	26.7161	27.8079	27.1234	27.5028	27.6371	27.1711	27.3577	27.1886	27.0699	27.9272	27.696
60S ribosomal protein L4	Rpl4	Q564E8;Q9D8E6;Q9CSM5	30.9193	31.2363	30.6534	30.9862	30.8322	30.7054	30.8508	30.7566	31.2611	30.6523	30.4939	30.3327	30.8296	31.4923	31.4461	31.0257	30.8194	31.1579	31.1647
Alanine aminotransferase 1	Gpt	Q566C3;Q8QZR5;A0A2R8VHW0;A0A2R8VHV7	NaN	NaN	NaN	NaN	NaN	NaN	NaN	NaN	NaN	NaN	NaN	NaN	24.3632	NaN	24.691	NaN	NaN	NaN	NaN
Thyroid hormone receptor-associated protein 3	Thrap3	Q8BZN7;Q569Z6;Q91VL2	26.7488	26.5283	26.6349	27.0192	26.9313	27.1071	26.3527	26.16	27.2045	26.6671	26.0581	27.04	26.106	26.1218	26.9064	NaN	NaN	NaN	NaN
Cullin-2	Cul2	Q571A2;Q9D4H8;E0CYT5	23.6305	NaN	23.8932	23.4972	NaN	NaN	23.6695	NaN	23.6454	24.0818	NaN	NaN	NaN	NaN	23.6865	NaN	25.1908	24.0728	24.2731
Transmembrane 9 superfamily member 3	Tm9sf3	Q8C6F5;Q571B0;Q9ET30;Q3UH23	NaN	NaN	NaN	NaN	NaN	NaN	NaN	NaN	NaN	NaN	NaN	NaN	NaN	25.8128	NaN	25.0234	NaN	NaN	NaN
Engulfment and cell motility protein 1	Elmo1	Q571D6;Q8BPU7	27.6639	27.0539	27.0921	27.743	27.5779	27.437	27.7102	27.1066	27.1418	27.4596	27.4747	27.526	27.2965	26.5702	26.8146	26.4899	27.6411	26.9978	26.9506
Glutaminase liver isoform, mitochondrial	Gls2	Q571F8	NaN	NaN	NaN	NaN	NaN	NaN	NaN	NaN	NaN	NaN	NaN	NaN	NaN	NaN	NaN	NaN	NaN	NaN	NaN
Splicing factor 3A subunit 3	Sf3a3	Q58E59;Q9D554	26.7246	26.3191	26.8018	26.6464	26.8491	26.5105	26.409	26.8891	26.8056	26.5759	26.3858	26.4639	26.2822	26.082	26.2136	26.1161	27.2232	26.6697	26.5007
	Tpm3;Tpm3-rs7	Q58E70;D3Z2H9;Q3TJ53;Q8K0Z5;E9Q5J9	31.0221	31.1958	30.785	31.2341	31.6161	31.1576	31.6697	31.0686	31.1636	30.4298	31.1388	30.8659	31.3157	30.6002	30.6801	29.4842	30.5809	30.4392	30.2991
Probable tRNA N6-adenosine threonylcarbamoyltransferase	Osgep	Q58EU1;Q8BWU5;Q3UQ67;A0A0R4J1Y3	25.1498	25.2187	25.8918	25.0828	25.1025	23.9343	24.6589	24.169	24.2625	24.3535	24.7021	26.2469	23.5996	24.5005	23.6299	NaN	24.8034	24.4139	24.3378
	Apoa1	Q58EV2	NaN	NaN	NaN	NaN	NaN	NaN	25.5195	25.5509	NaN	NaN	NaN	NaN	NaN	24.2059	NaN	NaN	24.5837	24.6242	26.0531
Inactive pancreatic lipase-related protein 1	Pnliprp1	Q5BKQ4	23.7071	24.7038	27.6668	NaN	NaN	NaN	21.5011	28.5778	29.4167	23.8112	22.4162	22.2065	28.1524	32.8809	32.6671	28.1366	29.1625	30.7389	30.2544
26S proteasome non-ATPase regulatory subunit 11	Psmd11	Q5BKQ9;Q8BG32;Q7TMI0;Q497E8;Q3UWW9;Q8BK73;Q3THG2;Q8C0Z6;Q8K2N7	28.0675	28.2637	28.0019	28.6374	28.4717	28.5495	28.8126	28.5884	28.2218	28.3135	28.4542	28.5457	28.474	28.07	28.1567	28.6514	28.5528	28.2488	28.5116
Peroxisomal membrane protein 2	Pxmp2	Q5D073;D6REH1;P42925	NaN	NaN	NaN	NaN	NaN	NaN	NaN	NaN	NaN	NaN	NaN	NaN	NaN	NaN	NaN	NaN	NaN	NaN	NaN
Transcription intermediary factor 1-beta	Trim28	Q5EBP9;Q62318;Q3UDN8	29.1459	29.0327	29.0399	29.4896	29.4097	29.0783	29.4237	29.0443	29.5964	28.9198	28.5254	28.8034	28.905	27.8762	28.5519	26.4401	28.789	28.3118	28.5301
Ganglioside GM2 activator	Gm2a	Q5F1Z8;Q60648	24.5826	24.1219	24.8482	24.4345	24.3637	24.9578	24.8754	25.285	24.0542	NaN	23.2584	24.9404	24.7614	NaN	24.4072	NaN	24.9213	25.4551	26.5575
Pleckstrin	Plek	Q8C6F4;Q5F271;Q9JHK5;Q8CAG6	29.108	29.0288	29.3911	29.1102	29.0079	28.7793	28.9249	29.4737	28.7971	29.5824	29.3576	30.1887	29.5407	29.1724	29.4454	28.41	28.8896	29.0832	28.6693
Transmembrane protein 256	Tmem256	Q5F285	NaN	NaN	NaN	NaN	NaN	NaN	NaN	NaN	24.8008	NaN	NaN	NaN	NaN	NaN	25.179	NaN	NaN	NaN	25.294
	Rplp0	Q5FWB6	30.0563	29.9252	29.9889	30.2903	29.7858	30.2879	29.6555	30.4814	30.2975	30.3434	29.9769	30.2528	30.0607	31.2338	30.964	30.68	30.4043	30.8401	30.5014
ATP synthase F(0) complex subunit B1, mitochondrial	Atp5f1	Q5I0W0;Q9CQQ7;Q3UF04;Q3TJD4;A0A0G2JGX3	28.75	29.3701	28.582	28.9282	28.3042	28.2229	28.4049	27.8917	28.884	28.0028	28.0814	28.1387	28.3748	28.1006	28.5345	27.2845	28.1754	27.9684	27.8801
Multifunctional methyltransferase subunit TRM112-like protein	Trmt112	Q8VCR4;Q5M8M3;Q9DCG9	NaN	NaN	NaN	NaN	25.8735	NaN	NaN	NaN	NaN	NaN	NaN	NaN	NaN	NaN	NaN	NaN	NaN	26.2293	26.1629
Histidine triad nucleotide-binding protein 2, mitochondrial	Hint2	Q5M9J2;Q9D0S9	24.1415	24.0111	24.3331	24.4475	24.1733	24.0329	23.8275	24.2489	24.6515	23.7868	25.4725	23.7563	24.3223	24.7442	24.3465	NaN	24.1384	25.1517	24.7312
NADH dehydrogenase [ubiquinone] iron-sulfur protein 8, mitochondrial	Ndufs8	Q8VC72;Q5M9P5;Q8K3J1;Q3UY05;A0A494BAW8	25.1192	25.2028	25.4476	25.0943	26.1058	26.0599	26.1526	27.4202	25.4523	26.3864	26.8329	25.6937	26.2942	26.2521	25.9062	NaN	26.3167	26.8957	26.737
Cytochrome b-c1 complex subunit 9	Uqcr10	Q5NCJ9;Q8R1I1	NaN	27.2316	26.7297	27.4875	26.6726	25.4083	25.2573	27.2054	26.4897	27.5195	26.8129	NaN	26.5071	26.7965	26.8989	26.2907	24.9962	26.901	26.1753
Alpha-2-antiplasmin	Serpinf2	Q5ND36;Q61247;Q5ND35	24.571	24.3982	24.1717	24.7703	24.701	24.5763	25.294	26.2651	26.4748	25.2153	24.4688	25.2952	24.7836	25.001	24.6276	NaN	NaN	24.8575	24.7871
Adapter molecule crk	Crk	Q8JZR2;Q5ND50;Q91VM1;Q5ND51;Q64010;Q920I1;F7D232;Q8BPE7	24.8889	24.6367	NaN	24.3847	24.4148	24.8761	24.5008	24.7938	24.7542	24.8022	24.9325	24.4716	24.5595	24.4291	24.0265	NaN	NaN	25.0692	25.2162
Phosphoglucomutase-1	Pgm2;Pgm1	Q5RJV4;Q7TNU0;Q66JR7;Q9D0F9;Q3U6X6;A2CEK3	28.2278	27.8403	28.4246	27.5891	27.9234	27.7071	27.8259	28.2623	27.5335	28.3764	27.9657	28.2139	27.6714	28.0415	28.0849	25.3776	28.6242	28.2095	28.0933
ATP-binding cassette sub-family F member 1	Abcf1	Q5RL55;Q6P542;Q3U6P1	25.6579	25.0819	25.8909	25.928	25.7081	25.7296	25.5064	25.9419	25.9703	25.6239	26.2414	25.5483	25.312	25.8789	25.9507	NaN	25.9518	26.3697	26.2145
Nucleophosmin	Npm1	Q5SQB0;Q5U438;Q5SQB7;Q61937;Q9DAY9;Q5SQB5;Q3U536;Q5BL09;Q3UDA7;Q8BSZ3	29.9232	30.005	29.7536	29.5551	29.9326	30.1096	30.0512	30.0545	29.9004	30.3923	30.3759	29.5319	29.8387	29.2551	29.6332	29.0504	30.149	30.6091	30.1765
Cytoplasmic FMR1-interacting protein 2	Cyfip2	Q5SQX6;F6QD74;Q6PGK0	28.2965	27.8201	28.1784	28.1634	28.0984	28.0256	27.9611	27.8478	28.1855	28.534	27.4037	28.2784	28.1088	27.4788	27.6287	26.7107	28.0166	28.0895	27.7448
Tensin-3	Tns3	Q5SSZ5	25.5141	NaN	24.9552	NaN	NaN	NaN	NaN	NaN	25.0573	NaN	NaN	25.214	24.9885	24.4219	25.3962	NaN	25.8818	25.2904	NaN
Unconventional myosin-Ig	Myo1g	Q5SUA5	27.8038	27.5248	27.4411	28.1285	27.6296	27.4728	27.8449	27.166	27.7139	27.5365	27.2546	27.793	27.3516	27.2264	26.8777	27.6528	27.8008	27.697	27.4596
Luc7-like protein 3	Luc7l3	Q5SUF2	25.4295	25.6313	25.5799	25.3828	25.425	25.4188	25.5468	25.2893	25.9283	25.2439	25.3805	25.0647	25.5528	24.8244	25.3444	NaN	NaN	25.412	25.305
Phosphoribosylformylglycinamidine synthase	Pfas	Q5SUR0	27.8844	28.0113	27.5044	28.0825	28.1463	28.054	27.9464	27.9388	27.9323	28.2482	27.6095	27.9457	28.0243	27.654	27.6439	26.7332	28.4178	28.5237	28.3047
	Rab1	Q5SW88;Q5SW87;Q5SW86	27.4265	27.3758	27.7123	27.7705	27.7194	27.4601	27.8269	28.0441	27.1307	27.6053	27.8385	27.6106	27.6174	28.2126	28.1705	26.3625	27.6243	27.9237	28.0244
AP complex subunit beta;AP-2 complex subunit beta	Ap2b1	Q5SWR1;Q9DBG3;H3BKM0;H3BIY9	27.6838	27.5102	27.8575	27.584	27.4108	27.2744	27.4807	28.2302	27.5586	27.8736	27.8327	27.5491	27.6676	26.8634	27.2636	26.9852	27.7927	27.5951	27.5824
Acetyl-CoA carboxylase 1;Biotin carboxylase	Acaca	Q5SWU9	24.2774	25.3743	24.367	NaN	24.6717	24.3277	NaN	27.5319	24.8098	26.1938	23.5185	25.0029	25.3362	23.9601	NaN	NaN	NaN	NaN	23.7196
Mitochondrial 2-oxoglutarate/malate carrier protein	Slc25a11	Q5SX53;Q9CR62;Q9CTC7;Q5SX46	29.035	28.7691	28.8525	29.0957	28.9016	28.6593	28.8287	29.131	28.8185	29.0305	29.0587	28.9544	28.6844	28.7851	28.7782	28.8253	28.6121	29.012	28.8419
Clathrin heavy chain;Clathrin heavy chain 1	Cltc;mKIAA0034	Q5SXR6;Q68FD5;Q80U89;Q3UPJ3	32.1181	32.0332	32.0554	32.1042	32.121	32.0517	32.1223	31.9765	32.112	32.1711	31.7797	32.1304	32.028	31.925	31.8875	31.3726	32.1767	32.2779	32.0466
Unconventional myosin-Id	Myo1d	Q5SYD0;B2RWZ2;Q3UG58;Q8K063	23.3145	NaN	23.8579	NaN	NaN	NaN	NaN	25.1291	NaN	NaN	23.7105	23.7795	NaN	NaN	NaN	NaN	NaN	NaN	24.587
	Akr1b3	Q5U415	NaN	NaN	NaN	NaN	NaN	23.6399	NaN	NaN	NaN	24.9444	23.2047	23.5367	NaN	23.3351	23.0976	NaN	NaN	23.4903	NaN
DnaJ homolog subfamily C member 11	Dnajc11	Q5U458;E9Q8B3	NaN	23.59	NaN	NaN	NaN	NaN	NaN	NaN	NaN	NaN	NaN	NaN	NaN	NaN	NaN	NaN	NaN	23.6877	23.6291
Coatomer subunit delta	Arcn1	Q5XJY5;Q3U4S9;Q8R1S6;Q8C0G7	28.0765	27.3983	27.4514	27.9329	27.5403	27.4551	27.8334	27.6444	27.9896	28.0747	27.8022	27.5793	27.7147	28.5406	28.4419	27.8091	27.9851	28.1847	28.288
Succinate dehydrogenase cytochrome b560 subunit, mitochondrial	Sdhc	Q5XK33;Q9CZB0;F8WGB3	26.1627	25.9916	26.0605	26.4087	26.3433	26.0544	26.2985	26.5182	26.3735	25.9767	26.0578	25.8097	25.8844	25.8337	26.2696	25.5645	25.203	26.512	25.2315
Alpha-1-acid glycoprotein 1;Alpha-1-acid glycoprotein	Orm1	Q60590;Q61613;Q91X23	NaN	24.9738	NaN	NaN	NaN	NaN	NaN	NaN	NaN	NaN	NaN	25.4755	25.4503	25.197	25.558	NaN	NaN	NaN	NaN
2-oxoglutarate dehydrogenase, mitochondrial	Ogdh	Q60597;Z4YJV4	29.4102	29.236	29.2686	29.2945	29.6891	29.2218	29.5293	29.6434	29.8181	29.4081	29.3481	29.3616	29.2221	29.3499	29.14	29.0902	30.0296	30.0737	29.9136
Proteasome subunit beta type-6	Psmb6	Q60692	25.0658	25.6228	25.41	25.0843	24.9355	26.0386	25.2399	25.6249	25.6242	25.4035	26.022	25.3356	25.6611	25.7545	25.8168	NaN	24.9923	25.4178	26.4788
Deoxynucleoside triphosphate triphosphohydrolase SAMHD1	Samhd1	Q60710;F6TVP2;E9PYG9	31.6356	30.7929	31.0404	31.0148	30.9383	30.6809	30.7704	30.816	30.9921	31.4683	30.8706	30.694	30.7584	30.349	30.5726	27.4763	30.4731	30.3815	30.2643
Casein kinase II subunit alpha	Csnk2a1	Q61177;Q60737;Q9D0E8;Q8CD20	26.5229	26.1998	26.2961	26.4058	26.5766	25.8828	26.4971	27.2728	26.2623	26.7009	26.3815	26.8096	26.5563	26.1478	26.1724	NaN	27.3371	25.866	26.7083
KH domain-containing, RNA-binding, signal transduction-associated protein 1	Khdrbs1	Q60749	27.1649	27.2639	26.8909	26.5925	26.9926	26.4559	26.4652	26.7103	26.7167	27.1705	26.6227	27.2664	27.2622	25.6726	27.0494	26.41	25.4711	26.3046	26.4919
Phosphotriesterase-related protein	Pter	Q60866;A2AUR3;A2AUR5	NaN	NaN	NaN	NaN	NaN	NaN	22.6122	NaN	NaN	21.2838	NaN	NaN	NaN	NaN	NaN	NaN	NaN	21.7814	22.0628
Voltage-dependent anion-selective channel protein 1	Vdac1	Q60932	29.9539	29.7822	29.7987	29.6261	29.8339	29.9589	29.8033	30.0889	30.0417	30.012	30.0045	30.0223	29.9675	30.0111	30.3283	30.0633	30.2875	30.1215	29.9448
Atypical kinase ADCK3, mitochondrial	Adck3	Q60936;F7B1B6	26.508	NaN	NaN	NaN	NaN	NaN	NaN	NaN	NaN	NaN	NaN	NaN	24.7161	NaN	25.1631	NaN	NaN	NaN	NaN
Bifunctional 3-phosphoadenosine 5-phosphosulfate synthase 1;Sulfate adenylyltransferase;Adenylyl-sulfate kinase	Papss1	Q6NZM8;Q60967;Q3TUA8	NaN	NaN	24.1383	23.6674	24.0023	NaN	24.0672	24.0575	24.1881	NaN	NaN	NaN	NaN	NaN	NaN	NaN	24.6907	24.3901	NaN
Histone-binding protein RBBP4	Rbbp4	Q60972	28.0118	28.4249	27.9697	28.446	28.651	28.4273	28.3486	27.6471	28.9124	27.8547	28.0875	27.8787	27.7719	27.5147	28.0263	27.4665	28.1522	28.0828	28.1662
Alpha-hemoglobin-stabilizing protein	Ahsp	Q60F90;Q9CY02	27.4886	29.0348	28.0538	27.9238	28.8904	28.844	28.6411	28.9435	28.3174	28.7495	29.4057	27.99	28.63	27.7931	28.7861	27.8959	28.841	29.8234	29.6726
Inosine triphosphate pyrophosphatase	Itpa	Q60I30;Q9D892;Q3U589	25.4334	25.6745	25.4998	25.1917	24.8198	25.3858	25.2402	25.4423	25.5444	24.5419	24.8597	24.4578	25.0946	24.9917	24.8216	NaN	25.2837	24.4819	NaN
Hsp90 co-chaperone Cdc37;Hsp90 co-chaperone Cdc37, N-terminally processed	Cdc37	Q61081;A0A1L1STC0	25.645	26.5876	25.636	25.9757	25.7483	26.5402	26.3678	25.7088	25.1909	26.3129	25.9769	26.3702	25.7201	25.844	26.1572	26.0468	26.9643	26.6521	27.044
ATP-binding cassette sub-family B member 7, mitochondrial	Abcb7	Q61102	26.7818	26.6917	25.2259	24.3086	24.6982	25.3955	NaN	25.6857	24.8306	NaN	NaN	NaN	24.8232	NaN	24.8267	NaN	25.567	24.7275	NaN
Guanylate-binding protein 4	Gbp4	Q61107	26.6812	25.6249	26.0944	26.3813	26.4293	26.0118	26.5796	25.3248	25.5524	26.2367	26.3112	25.8578	25.6062	24.638	25.651	NaN	25.46	25.037	NaN
Glutathione S-transferase theta-2	Gstt2	Q61133;A0A1W2P7J9	25.8675	24.2232	25.7791	25.6558	25.2968	23.9361	25.5687	26.512	25.2718	24.4591	24.5834	25.2511	25.0846	26.9048	26.212	NaN	25.6361	27.0324	25.5694
FAS-associated death domain protein	Fadd	Q8CD57;Q61160	24.467	25.0797	25.0587	25.0139	25.4699	25.1949	25.0021	25.6106	24.2209	25.5439	25.0926	24.499	24.3641	23.7709	24.3636	NaN	23.8238	25.0413	24.3553
Peroxiredoxin-2	Prdx2	Q61171;Q5M9N9;D3Z4A4	31.668	32.1694	31.8997	32.1475	32.144	32.4236	32.1479	32.4213	31.7865	32.0514	32.3284	31.5233	32.1274	31.9918	31.8583	31.5064	32.1419	32.2093	32.2401
Arginase-1	Arg1	Q61176	NaN	NaN	NaN	NaN	NaN	NaN	NaN	23.1612	22.1419	NaN	NaN	NaN	NaN	NaN	NaN	NaN	NaN	NaN	NaN
Plastin-2	Lcp1	Q61233;Q3U9M7;Q3U6Z1;Q3U6N7;Q3TJX0	33.2011	33.0777	33.0066	33.0473	32.9945	32.8199	33.0004	32.7968	32.8624	33.2078	32.8714	33.1233	32.9408	32.4153	32.4597	31.5901	33.0433	32.6779	32.4273
Alpha-amylase		Q61297	NaN	NaN	NaN	NaN	NaN	NaN	NaN	NaN	NaN	NaN	NaN	NaN	NaN	30.3055	29.2304	NaN	NaN	28.5254	27.8948
Neprilysin	Mme	Q61391	NaN	NaN	NaN	26.2596	NaN	NaN	NaN	NaN	NaN	NaN	NaN	NaN	NaN	NaN	NaN	NaN	24.6983	NaN	NaN
Hydroxyacyl-coenzyme A dehydrogenase, mitochondrial	Hadh	Q61425	28.6464	27.9995	28.2994	27.8833	28.0087	28.0614	28.4163	28.3918	28.1785	28.6166	27.8558	28.536	28.4897	29.1415	29.4336	27.5396	28.0241	28.7381	28.4229
Fascin	Fscn1	Q61553;A0A0G2JDU7	25.425	25.5017	25.4294	26.9027	26.3367	26.5779	27.0665	26.0758	25.7418	26.7294	26.3405	26.741	25.7414	26.511	26.1763	NaN	25.4084	25.0838	NaN
Rab GDP dissociation inhibitor beta	Gdi2	Q61598;Q3UUX9;Q3UC72;Q3UPA3;Q3TIY6;A0A1Y7VL99;Q9CZ18	31.1186	31.0145	31.0257	30.9826	31.0287	31.0543	31.1927	31.0997	30.8492	31.1486	31.0532	31.066	30.9703	31.0042	30.8235	30.9681	31.238	31.0026	30.9544
Rho GDP-dissociation inhibitor 2	Arhgdib	Q61599;A0A0N4SVH4	31.3748	31.381	31.6188	31.581	31.7986	31.653	31.793	31.7306	31.2063	31.6579	31.5885	31.4084	31.8146	31.0182	31.0985	28.1059	31.2171	32.299	31.8867
		Q61649	31.6252	31.2083	31.686	32.4871	32.7827	32.6057	33.0815	32.6183	31.999	32.3776	32.0585	31.7513	31.8146	31.232	31.8588	30.6385	32.0037	32.1457	31.5056
ATP-dependent RNA helicase DDX19A	Ddx19a;Ddx19b	Q61655;Q8R3C7;Q8BZY3	25.3478	25.9505	24.9538	26.1038	25.2651	NaN	NaN	NaN	25.5833	24.8213	25.3719	NaN	25.3203	25.1734	25.3321	NaN	NaN	NaN	26.0132
Chromobox protein homolog 5	Cbx5	Q61686	NaN	NaN	NaN	NaN	NaN	NaN	NaN	NaN	NaN	NaN	NaN	NaN	NaN	NaN	NaN	NaN	24.871	25.6636	NaN
Heat shock protein 105 kDa	Hsph1	Q61699;E9Q0U7	26.1581	26.392	26.4202	26.3069	26.6382	26.4573	26.2432	26.8523	26.6756	26.544	25.7462	25.7054	26.1105	25.9768	26.2643	NaN	26.9947	27.0169	26.6608
Integrin alpha-6;Integrin alpha-6 heavy chain;Integrin alpha-6 light chain	Itga6	Q8CC06;Q6PEE8;Q80ZI8;Q61739;F6VSK8;Q3TWK2;Q8BR82	25.2697	25.4613	25.6787	25.2148	25.1074	25.4698	25.717	25.1587	24.8352	24.3263	24.0866	25.0429	25.3117	25.0192	25.3907	NaN	24.4025	24.5558	24.429
D-3-phosphoglycerate dehydrogenase	Phgdh	Q61753	27.8582	27.6567	27.4499	27.5494	27.4422	27.6905	27.6726	27.7742	28.1206	27.6931	27.4818	27.4697	27.8107	29.6333	29.3134	28.936	28.808	28.8651	29.2293
Kinesin-1 heavy chain;Kinesin-like protein	Kif5b	Q61768;E9QAK5	26.8132	26.691	26.9198	26.6403	26.7488	26.8934	26.8785	26.8174	26.8376	26.6836	26.4928	26.1738	26.4847	26.9239	26.5972	NaN	26.3848	26.8963	26.404
Programmed cell death protein 4	Pdcd4	Q61823;A0A494BA05	27.3078	27.3037	27.0032	27.2579	27.3838	26.9679	27.253	26.895	27.1295	26.9496	26.8501	27.0355	26.8439	27.4088	27.0474	27.442	27.768	27.7691	27.662
Alpha-2-macroglobulin;Alpha-2-macroglobulin 165 kDa subunit;Alpha-2-macroglobulin 35 kDa subunit	A2m	Q61838	29.6618	29.2171	29.766	29.7344	29.59	29.3421	29.6193	30.1091	29.8832	29.8402	29.7656	30.047	29.9578	30.0471	29.92	29.0655	29.6674	29.9618	29.8872
NAD(P) transhydrogenase, mitochondrial	Nnt	Q922E1;Q8C1W8;Q61941;Q3TWH2;Q3TGH1;Q8C9V5;Q8BGK0;Q8C3H2;E9Q8F4	28.0167	27.5017	27.4336	26.8588	25.3916	26.5334	27.888	25.8024	28.2406	27.7846	27.265	27.2235	27.6165	28.5211	28.5154	25.0402	27.8218	28.5512	28.3315
Astrocytic phosphoprotein PEA-15	Pea15;Pea15a	Q62048;D3Z375	26.6846	26.1602	26.3566	26.4038	27.0083	26.747	27.1403	26.7581	25.7441	26.3147	26.5177	26.4086	25.9141	24.8678	26.057	NaN	25.1964	26.3396	25.9658
Serum paraoxonase/arylesterase 2	Pon2	Q62086;Q8VDG8	23.6373	24.0599	23.3091	24.6659	24.8766	24.1841	24.7886	23.4846	24.258	23.3419	24.4071	24.5575	23.1293	23.792	21.8964	NaN	NaN	NaN	22.8437
Serine/arginine-rich splicing factor 2	Srsf2	Q8C671;Q62093	27.8791	28.2748	27.5183	27.4679	27.2607	27.443	26.8985	27.1096	27.8046	27.4957	27.4498	27.6172	28.0566	27.4998	27.656	NaN	27.7708	26.5202	27.2876
Dihydropyrimidinase-related protein 3	Dpysl3	Q62188;Q3TT92;E9PWE8;Q3TAS8	27.9947	27.7632	27.7893	27.9097	27.3663	27.8455	27.7554	27.2499	28.4288	27.694	27.6308	27.8434	27.5172	27.2898	27.9028	26.6454	27.8551	27.3309	27.4383
U1 small nuclear ribonucleoprotein A	Snrpa	Q62189;Q9CXX7;D3Z0S6	26.9801	27.2791	27.1083	26.9334	27.39	27.1432	27.639	27.1311	26.5356	26.3272	26.6918	26.2049	26.9792	26.5242	26.2045	26.9115	26.7175	26.4475	27.0929
Spectrin beta chain, non-erythrocytic 1	Sptbn1	Q62261;A0A0A0MQG2;Q5DTR4	29.9411	30.099	29.6623	29.9071	29.9913	29.9523	30.0916	29.974	29.9516	29.6397	29.3839	29.5032	29.6328	29.0906	28.8483	27.8747	30.349	29.7329	29.4326
Sorbin and SH3 domain-containing protein 1	Sorbs1	Q62417;A0A286YCQ0;A0A286YDN0;E9Q6A3;E9PYX6;E9QNA7;A0A1L7NR63;D3Z5J3;A0A286YCI8	24.1733	23.822	24.3834	24.4452	25.1439	NaN	24.2127	24.2594	23.8414	25.0002	25.185	25.4066	24.2931	24.6101	24.1263	NaN	24.5422	NaN	24.4385
[truncated: 710 more rows]
