# Supplementary material for: The lytic polysaccharide monooxygenase CbpD promotes Pseudomonas aeruginosa virulence in systemic infection
Source: Nat Commun. 2021 Feb 23;12:1230. doi: 10.1038/s41467-021-21473-0 (PMC7902821; doi:10.1038/s41467-021-21473-0)
Supplement: Supplementary file 12 — Supplementary Data 9 [file 41467_2021_21473_MOESM12_ESM.xlsx]

## Sheet: WT vs Control
Log2 Fold change (PA14-Control)	q Value	Protein ID	Gene Name	Protein Name
up	NaN	A0A068BEQ2;P50171;G3UX44;A0A494BA51;A0A494BAF4	H2-Ke6;Hsd17b8	Estradiol 17-beta-dehydrogenase 8
up	NaN	F8WGL9;A0A087WS49;A0A087WNP6;Q4VAA2;A0A087WRM0	Cdv3	Protein CDV3
up	NaN	A0A087WNV1;A0A087WSR7;A0A087WR52;Q8K2K6;A0A087WRL1	Agfg1	Arf-GAP domain and FG repeat-containing protein 1
up	NaN	F6UND7;A0A087WQ04;P08103	Hck	Non-specific protein-tyrosine kinase;Tyrosine-protein kinase HCK
up	NaN	Q545H7;A0A0A0MQ90;P97352	S100a13	Protein S100-A13
up	NaN	D3YX12;A0A0A6YXR0;Q8BGS7	Cept1	Choline/ethanolaminephosphotransferase 1
up	NaN	Q8BJ53;Q812D4;A0A0H2UH17;Q812D5;A0A0G2JDV6;Q80X50;A0A0G2JE24;A0A0G2JDT1;A0A0G2JGD0;A0A0G2JG47	Ubap2l;lig-2a	Ubiquitin-associated protein 2-like
up	NaN	A0A0G2JGL8;Q99PU8;Q80TP6;A0A0G2JEY7	Dhx30;mKIAA0890	Putative ATP-dependent RNA helicase DHX30
up	NaN	Q8VDT3;Q80VB6;Q3UGP0;Q8BRN4;Q9JLM7;A0A0G2JGQ6;A3KN70;Q8CHG1;Q9JLM8;A0A0G2JGR9	Dclk1	Serine/threonine-protein kinase DCLK1
up	NaN	D3Z0K8;J3QMN4;A0A0U1RPV8;A0A0U1RQA4;J3QMQ8;A0A0M3HEQ0;Q9JLT4;A0A0M3HEP9	Txnrd2	Thioredoxin reductase 2, mitochondrial
up	NaN	A0A0N4SV15;Q80UY2	Kcmf1	E3 ubiquitin-protein ligase KCMF1
up	NaN	A0A0R4J018;O55060;D3Z380;D3YWK6;D3Z217;D6RIK3;D3Z0R1	Tpmt	Thiopurine S-methyltransferase
up	NaN	Q3TV90;A0A0R4J047;Q9CYI4;D3Z765;Q05D11;D6RGP6	Luc7l	Putative RNA-binding protein Luc7-like 1
up	NaN	Q9QWK3;Q3TZH9;A0A0R4J0A2;Q8CF94;Q8BJB1	Rhd	Blood group Rh(D) polypeptide
up	NaN	Z4YL78;A0A0R4J0K2;K3W4R5;A2AGT5;Q80U79;Q4V782;Q8K250;Q6PB55	Ckap5	Cytoskeleton-associated protein 5
up	NaN	Q05DR8;A0A0R4J0T4;Q5D0E0;O88351;Q3U141;F6ULQ4;Q3USX8;Q3V454	Ikbkb	Inhibitor of nuclear factor kappa-B kinase subunit beta
up	NaN	Q3U1W4;A0A0R4J1B4;Q3TBT0;Q3U4I5;Q3TD86;E9Q604;G5E8F1;Q3U3F0;E9Q5K8;Q3U1U4;P05555;Q3UJ88;A1E2I0	Itgam	Integrin alpha-M
up	NaN	A0A0R4J257;B2RUP2	Unc13d	Protein unc-13 homolog D
up	NaN	A0A125R9I3;A0A2R3XZC4;Q3TBT3;A0A494BBL9;A0A2U8RP79	Tmem173	Stimulator of interferon genes protein
up	NaN	D3YTP8;A0A1B0GRR9;Q9D181;Q9CY46;Q9QXA5;A0A1B0GQZ9	Lsm4	U6 snRNA-associated Sm-like protein LSm4
up	NaN	A0A1G5SK44;A0A1G5SJR4;Q8CBA2;Q3V3J5;Q3TAE9;F8WH72;A0A1G5SJC9;A0A1G5SJC0	Slfn5	Schlafen family member 5
up	NaN	Q61635;A0A1G5SK64;Q3U0K0;A0A1L1SQM2	Ifi47
up	NaN	A0A1L1SR69;A0A1L1ST61;A0A1L1SV00;Q1XG81;Q8R472;Q9JLR9	Higd1a	HIG1 domain family member 1A, mitochondrial
up	NaN	Q8BSE7;A0A1L1ST22	Clasp2
up	NaN	A0A1L1SUX8;Q53YX2;P01831	Thy1	Thy-1 membrane glycoprotein
up	NaN	Q3TTN2;A0A1Y7VJN8;Q921U7;Q8CB83;Q8C281;Q8CE04;Q8CE80;P51125;A0A338P6J9	Cast	Calpastatin
up	NaN	A0A1Y7VJW9;Q9WVH9	Fbln5	Fibulin-5
up	NaN	A0A286YDA2;A0A286YDZ1;A0A286YCD1;Q8C000;B2RQA0;A0A286YDT3;E9Q5C9;A0A286YDV7	Gm5124;Nolc1
up	NaN	Q3UK88;A0A286YE10;Q9EP84;Q792R0;A0A286YDA5;O70296;O70293;Q9EPB9;Q3TTW2;A0A286YDZ5;A0A494B9K8;Q3TST4;Q8VEB1	Grk6;GRK6	G protein-coupled receptor kinase 6
up	NaN	A0A2I3BQU9;A0A2I3BPS6;Q3TVP5	Fam105a	Inactive ubiquitin thioesterase FAM105A
up	NaN	D4AFX6;A0A338P6P6;Q6ZQK5;A0A2R8W6H4	Acap2	Arf-GAP with coiled-coil, ANK repeat and PH domain-containing protein 2
up	NaN	Q7TQ37;Q8C2B1;Q0VGN5;Q1W5W7;A0A346I7J8;Q78E13;Q61705;Q61709;Q61706;B7U9H2	pol;BC094435;gag-pol
up	NaN	A0A3B2W7K0;Q3U3C4;Q3TRJ7;Q3TJB4;Q62419	Sh3gl1	Endophilin-A2
up	NaN	A0A494BA44;Q8BTL4;Q548Y4;Q3U3Q8;Q04207;Q4U113	Rela	Transcription factor p65
up	NaN	E9QAE3;A0ZVB6;Q8BTS9;Q52KH4	Btaf1
up	NaN	A1L0U6;A2AS98;P28660	Nckap1	Nck-associated protein 1
up	NaN	A2A5V3;A2A5V2;S4R2D3;P55194;S4R2T6;A0A2R8W6I7	Sh3bp1	SH3 domain-binding protein 1
up	NaN	A2A7S7;Q91WQ3;F6VXZ2	Yars	Tyrosine--tRNA ligase;Tyrosine--tRNA ligase, cytoplasmic;Tyrosine--tRNA ligase, cytoplasmic, N-terminally processed
up	NaN	A2A7Z4;Q78IG7;Q9CQH7	Btf3l4	Transcription factor BTF3;Transcription factor BTF3 homolog 4
up	NaN	A2AF67;A0A2X0U2I4;A2AF47;A2AF65	Dock11	Dedicator of cytokinesis protein 11
up	NaN	A2BDX3	Mocs3	Adenylyltransferase and sulfurtransferase MOCS3;Molybdopterin-synthase adenylyltransferase;Molybdopterin-synthase sulfurtransferase
up	NaN	Q8VCE7;A2RS96;Q9CXE7;Q3U9T7	Tmed5	Transmembrane emp24 domain-containing protein 5
up	NaN	A6PW28;Q80U16	Fam65b	Protein FAM65B
up	NaN	Q9JIA0;B2C3G8;P42230;Q3UZ79;Q6PHA0;A2A5D3;Q71UV3;A2A5D4	Stat5a	Signal transducer and activator of transcription;Signal transducer and activator of transcription 5A
up	NaN	Q3TDM8;E9Q855;Q3UK26;Q3UXS0;B2M0S2;O35609	Scamp3;Tu52	Secretory carrier-associated membrane protein 3
up	NaN	B2RQW1;Q3U4L9;D3Z4L9;Q61333	Tnfaip2	Tumor necrosis factor alpha-induced protein 2
up	NaN	B2RR26;Q8BZW8;Q8C1S8;Q9CW64;A0A494BBH3	Nhlrc2	NHL repeat-containing protein 2
up	NaN	Q3TAM0;B3VQI8;Q61462;Q8C5D4	Cyba	Cytochrome b-245 light chain
up	NaN	B9EKR4;Q69ZK0;I7HPV9;B2RXQ5	Prex1	Phosphatidylinositol 3,4,5-trisphosphate-dependent Rac exchanger 1 protein
up	NaN	D2CGM5;D2CGM4;Q8R5F7;Q3U605;Q3TGP5;Q3UE16;Q3U0Y5	Ifih1	Interferon-induced helicase C domain-containing protein 1
up	NaN	D3YW19;I1E4X5;Q8BWQ6;D3YW20;F6RR19	9030624J02Rik	UPF0505 protein C16orf62 homolog
up	NaN	D3YXG2;Q3U2G9;Q9QZ08;Q9D997	Nagk	N-acetyl-D-glucosamine kinase
up	NaN	D3YYC2;F6T9K1;G3UXH5;Q4FJW2;D3YY09;Q9D6N5	Drap1	Dr1-associated corepressor
up	NaN	E9Q7G1;D3YZZ5	Tmed7
up	NaN	Q8K302;G3X9X5;D3Z5I1;Q3UPF5;Q9D6F5	Zc3hav1	Zinc finger CCCH-type antiviral protein 1
up	NaN	Q3UKV4;D3Z5N6;Q61103;F8WIP7;A0A494BBF7	Dpf2	Zinc finger protein ubi-d4
up	NaN	H7BWX9;D3Z794;P61957;G3UZX6;G3UZA7	Sumo2	Small ubiquitin-related modifier 2
up	NaN	Q5FW82;Q4FJY6;E9PV48;Q64345;Q8BPC3;Q3UAB1	Ifit3;I830012O16Rik	Interferon-induced protein with tetratricopeptide repeats 3
up	NaN	Q6PJ87;Q3U844;H7BXB1;E9Q4G7;Q3U772;E9PWB2;Q8BK63;Q3TVX1;E9Q2U6;E9Q3W1;F6YBC9	Csnk1a1	Casein kinase I isoform alpha
up	NaN	E9PY45;Q9D6M3;E9PV90;V9GWS2;Q80X52;E9Q579;A0A0J9YTY6;E9Q6M6;Q9DB41;A0A0J9YUX4;A0A0J9YVJ3	Slc25a22	Mitochondrial glutamate carrier 1
up	NaN	E9Q1D5;Q62219	Tgfb1i1	Transforming growth factor beta-1-induced transcript 1 protein
up	NaN	Q3UJL1;E9Q2B0;Q501L4;Q3UAY3;Q8BMQ2	Gtf3c4	General transcription factor 3C polypeptide 4
up	NaN	E9Q481;Q6P2K6	Smek1	Serine/threonine-protein phosphatase 4 regulatory subunit 3A
up	NaN	Q9CTW2;E9Q4M2;P54310;A0A0U1RNR0	Lipe	Hormone-sensitive lipase
up	NaN	Q3TB96;Q3T9V8;E9Q586;D3YX34;Q6NZM3;E9Q3M3;O08788;Q3TRF1;D3Z2M9;D3YYG9	Dctn1	Dynactin subunit 1
up	NaN	Q7M703;Q5UE59;Q7M702;Q7M6Z8;Q7M701;Q7M6Z7;E9Q7C9;Q7M6Z9;Q7TNF4;Q7M700;Q8CD76;Q7M6Z6;O88447;F6UYN4;D3YXZ3;Q91YS4;O88448	Klc1	Kinesin light chain 1
up	NaN	E9QK83;Q5XG71;Q3ULE2	Utp20	Small subunit processome component 20 homolog
up	NaN	Q8BUT2;E9QLL2;Q8BZ98;F2Z460;E0CXZ8	Dnm3	Dynamin-3
up	NaN	Q3TZ27;Q003I5;Q7TMR8;E9QPE2;Q3UYC9;E9QN12;P05622	Pdgfrb	Receptor protein-tyrosine kinase;Platelet-derived growth factor receptor beta
up	NaN	E9QN31;Q922K7;Q99KC3	Nop2	Probable 28S rRNA (cytosine-C(5))-methyltransferase
up	NaN	E9QP49;A0A494B9G7;G5E8Y6;A0A494BA91;Q99MS7;A0A494BBL8	Ehbp1l1	EH domain-binding protein 1-like protein 1
up	NaN	F6U415;Q9JJD1;Q9ESU0;Q3UDA4;Q9ESU1;Q6ZWP4;Q9Z0H3	Smarcb1	SWI/SNF-related matrix-associated actin-dependent regulator of chromatin subfamily B member 1
up	NaN	Q3UPD5;Q3TI27;G3UXL2;Q9D7G0;Q3UYQ0	Prps1;Prps1l3	Ribose-phosphate pyrophosphokinase 1
up	NaN	G3X8T9;Q91WP6	Serpina3n	Serine protease inhibitor A3N
up	NaN	Q8BYB6;G3X987	Gimap9
up	NaN	U5NG72;J7NNX8;Q9QZ85;Q3UED7	Irga6;Iigp1	Interferon-inducible GTPase 1
up	NaN	L7N451;Q80SU7;Q3TBC0;Q3U0G9;Q3TA32	Gvin1;Gm1966	Interferon-induced very large GTPase 1
up	NaN	O08734;F7CUQ1;Q91WX5	Bak1	Bcl-2 homologous antagonist/killer
up	NaN	Q5SWN9;Q3UDI2;Q3TX82;Q3TJG7;O09110;Q3TLX7	Map2k3	Dual specificity mitogen-activated protein kinase kinase 3
up	NaN	Q542X9;O88592;O09164;Q64466;Q3UM12	Sod3	Superoxide dismutase [Cu-Zn];Extracellular superoxide dismutase [Cu-Zn]
up	NaN	O35075;A0A338P6T5	Dscr3	Down syndrome critical region protein 3 homolog
up	NaN	Q2M4G8;O35239;A0A1L1STP0	Ptpn9	Protein-tyrosine-phosphatase;Tyrosine-protein phosphatase non-receptor type 9
up	NaN	O35290;Q8VHS0	Ear3	Eosinophil cationic-type ribonuclease 3
up	NaN	O35488;Q3UNR3;A2ANX6;Q3TN99	Slc27a2	Very long-chain acyl-CoA synthetase
up	NaN	Q0VE46;O35682;A0A0N4SW94	Myadm	Myeloid-associated differentiation marker
up	NaN	O55106;F8WH41;Q3UWX9;Q8BKL4	Strn	Striatin
up	NaN	Q1PCS1;O70145;A0A087WPH0;Q3TBY8	Ncf2	Neutrophil cytosol factor 2
up	NaN	Q3TI06;Q3TS38;Q3TJ71;O70475;Q3UIZ1;Q3TJE8;D3YXP9	Ugdh	UDP-glucose 6-dehydrogenase
up	NaN	O88299;Q9QUT0;A0A3B2WBH6	Rhag	Ammonium transporter Rh type A
up	NaN	Q3U9D1;O88512;Q3UHW6;D6RFT7	Ap1g2	AP-1 complex subunit gamma-like 2
up	NaN	Q3TB90;Q6SR48;P04228;A0A2Z4SYD2;A0A2Z4SWU0;A0A068BD71;Q549Q3;Q860C1;A0A1D8M9B5;A0A068BER6;P14437;P14436;P14435;E2I8K8;O19460	H2-Aa	H-2 class II histocompatibility antigen, A-D alpha chain;Beta-2-microglobulin;H-2 class II histocompatibility antigen, A-S alpha chain;H-2 class II histocompatibility antigen, A-R alpha chain;H-2 class II histocompatibility antigen, A-F alpha chain
up	NaN	Q31184;P06344;P06346;O19470;P06343;Q31134	H2-Ab1	H-2 class II histocompatibility antigen, A-U beta chain;H-2 class II histocompatibility antigen, A-F beta chain;H-2 class II histocompatibility antigen, A-K beta chain
up	NaN	Q920X9;Q920X8;Q91VD3;Q91VC2;Q91V69;Q4FJP7;Q3U6A3;P10810;Q920X7;Q3UE54;Q3UB18;Q3TE16	CD14;Cd14	Monocyte differentiation antigen CD14
up	NaN	Q8VH34;Q3TX84;Q3TA96;Q9DC13;P11438;Q922T9	Lamp1	Lysosome-associated membrane glycoprotein 1
up	NaN	P12658;Q8C5H2;Q8CEF3;Q8CCS7;Q08331	Calb1	Calbindin
up	NaN	Q6GTF2;P14234	Fgr	Non-specific protein-tyrosine kinase;Tyrosine-protein kinase Fgr
up	NaN	P14438;P14434;E2I8K5;A0A2Z4T1Y2;A0A2Z4SXU2;G3UWR9;A0A2Z4T2Z9;A0A2Z4T0Z1;A0A2Z4SX34;P01910;E2I8M4;E2I8N0;E2I8M6;E2I8M5;E2I8K2;E2I8K1;A0A2Z4SYH4;A0A2Z4SYC2;Q6ZZB2;Q6ZZA4	H2-Aa	H-2 class II histocompatibility antigen, A-U alpha chain;H-2 class II histocompatibility antigen, A-B alpha chain;Beta-2-microglobulin
up	NaN	P18469;Q31164;Q31163;Q31104;P18468;E5FDD0;E5FDC9;O02895;Q5XQI1;E5FDE1;E5FDE0;E5FDD3;O02883;Q5XQI6;Q5XQI0;Q5XQH3;Q5XQG9;Q5XQG8;Q5XQG5;Q5XQG4;E5FDE6;E5FDE4;E5FDE3;E5FDD7;O02898;O02882;O02881;O02880	H2-Eb1;H2-Eb	H-2 class II histocompatibility antigen, I-E beta chain;H-2 class II histocompatibility antigen, I-A beta chain
up	NaN	Q3TDU5;P21956;Q9QWQ1	Mfge8;MFG-E8	Lactadherin
up	NaN	P24456;A0A2R8VKK3;A0A2R8VHY1;A0A2R8W740;A0A2R8W6W2;A0A2R8W703	Cyp2d10	Cytochrome P450 2D10
up	NaN	P70304;P26450;Q80UI5;P70305;A0A087WQM2;Q3UXE9;Q3TST3;A0A1L1ST33;Q64143	Pik3r1	Phosphatidylinositol 3-kinase regulatory subunit alpha
up	NaN	P26883;Q3ULN5;Q1JUQ7;Q1JUQ8;Q1JUQ6;Q3UBA0;Q3UKJ3;F6X9I3	Fkbp1a	Peptidyl-prolyl cis-trans isomerase FKBP1A;Peptidyl-prolyl cis-trans isomerase
up	NaN	Q059V7;P28293	Ctsg	Cathepsin G
up	NaN	P29788	Vtn	Vitronectin
up	NaN	P30355;A0A0J9YUC8;A0A0J9YV38	Alox5ap	Arachidonate 5-lipoxygenase-activating protein
up	NaN	P40336;Q6PE78;A0A1W2P7R7;A0A1W2P7Z9	Vps26a	Vacuolar protein sorting-associated protein 26A
up	NaN	P49817;D3Z148;H3BKG0;D3Z0J2;P51637	Cav1	Caveolin-1;Caveolin
up	NaN	P50428;F6QGM0	Arsa	Arylsulfatase A
up	NaN	Q8C2N9;P54276;Q9CRH0	Msh6	DNA mismatch repair protein Msh6
up	NaN	P55014;A2AQ52;A2AQ51;A2AQ50;E9QM38;P55012	Slc12a1	Solute carrier family 12 member 1
up	NaN	Q05CN2;P56183	Rrp1	Ribosomal RNA processing protein 1 homolog A
up	NaN	Q4FJL8;P56528;Q76N18;Q3UCS6	Cd38;CD38	ADP-ribosyl cyclase/cyclic ADP-ribose hydrolase 1
up	NaN	Q8C7F9;Q8C6H4;Q542E4;Q3TWB8;P58021;E9PZ69	Tm9sf2	Transmembrane 9 superfamily member 2
up	NaN	Q3UPV6;P62482;Q3U0B0;E0CXZ9;Q3U7L1;E0CXI4	Kcnab2	Voltage-gated potassium channel subunit beta-2
up	NaN	Q3UPT4;Q3UJX3;P70218;A0A140LJF0	Map4k1	Mitogen-activated protein kinase kinase kinase kinase;Mitogen-activated protein kinase kinase kinase kinase 1
up	NaN	Q3UKN6;P81117	Nucb2	Nucleobindin-2;Nesfatin-1
up	NaN	P82343;D6RHA2;G3XA46	Renbp	N-acylglucosamine 2-epimerase
up	NaN	P97298;E9PWS2;B7ZC25	Serpinf1	Pigment epithelium-derived factor
up	NaN	Q3UNN4;Q3UPK0;Q3UMX0;P97496;Q3UZD0	Smarcc1	SWI/SNF complex subunit SMARCC1
up	NaN	Q2TBA3;A0A494BBB5;A0A494BBJ5	Malt1	Mucosa-associated lymphoid tissue lymphoma translocation protein 1 homolog
up	NaN	Q31607;Q95606;Q31621;Q31107;Q31106;Q31096;Q9BCZ3;Q95605;Q61832;Q31108;P28078	H2-DMa	Class II histocompatibility antigen, M alpha chain
up	NaN	Q31142;A0A494B9G2;A0A0B4J1G3;A0A494B9G8	H2-K1
up	NaN	Q3TE95;Q8BP92	Rcn2	Reticulocalbin-2
up	NaN	Q3TIV5	Zc3h15	Zinc finger CCCH domain-containing protein 15
up	NaN	Q3TL58;Q5SUR3;Q9WTX5;E9Q3Q7;E9PUV4	Skp1a;Skp1	S-phase kinase-associated protein 1
up	NaN	Q3TTA8;Q8C129;Q8BZ14;Q6NY09	Lnpep	Leucyl-cystinyl aminopeptidase
up	NaN	Q3TU94;Q922N9;Q5SU71;Q3U3X7;Q61510;Q6PIH1;Q5SU72	Trim25	E3 ubiquitin/ISG15 ligase TRIM25
up	NaN	Q3U728;Q8BUU7;Q3U3H5;Q68FH4;Q8BMX0;Q8BWB2	Galk2	N-acetylgalactosamine kinase
up	NaN	Q3U3Q3;Q5SSI6;Q8BHW1;Q3TJX6	Utp18	U3 small nucleolar RNA-associated protein 18 homolog
up	NaN	Q3UGI9;Q3UD93;Q3U7U3	Fbxo7	F-box only protein 7
up	NaN	Q3UBS3;Q61646	Hp	Haptoglobin;Haptoglobin alpha chain;Haptoglobin beta chain
up	NaN	Q3UGM5;Q6PEB6;G8JL35;E0CXA9;E0CYJ0	Mob4	MOB-like protein phocein
up	NaN	Q3UK41;Q8BG30	Nelfa	Negative elongation factor A
up	NaN	Q3UND0;A0A0N4SVW8	Skap2	Src kinase-associated phosphoprotein 2
up	NaN	Q3UNG3;Q8BN43;Q3U7A2;Q3U5N2;Q64282;Q3U5K8;Q3U726;Q9CVI7;Q3U687;E9PXF7;D3Z6F0	Ifit1	Interferon-induced protein with tetratricopeptide repeats 1
up	NaN	Q3UVL4	Vps51	Vacuolar protein sorting-associated protein 51 homolog
up	NaN	Q3UZR8;Q99LC8;D3Z151;A0A0G2JEF1;D3YZ05	Eif2b1	Translation initiation factor eIF-2B subunit alpha
up	NaN	Q3V3R4;Q3V391;Q05DI0	Itga1	Integrin alpha-1
up	NaN	Q8BZN7;Q569Z6;Q91VL2;F6YSQ2;Q8R353;Q8BV76	Thrap3	Thyroid hormone receptor-associated protein 3
up	NaN	Q64516	Gk	Glycerol kinase
up	NaN	Q68FC6;Q6ZQL4;A0A3Q4EHN7	Wdr43	WD repeat-containing protein 43
up	NaN	Q6PAV2	Herc4	Probable E3 ubiquitin-protein ligase HERC4
up	NaN	Q6PGC1	Dhx29	ATP-dependent RNA helicase Dhx29
up	NaN	Q6PGH1	Bud31	Protein BUD31 homolog
up	NaN	Z4YJT3;Q6ZQ58;Q3UU34	Larp1	La-related protein 1
up	NaN	Q8CEY5;Q791T5;D3YXC2;A0A3Q4EC24;A0A3Q4EGL4;A0A3Q4EG99;A0A3Q4EBT8;A0A3Q4EGX8;A0A3Q4EC97	Mtch1	Mitochondrial carrier homolog 1
up	NaN	Q80VD1	Fam98b	Protein FAM98B
up	NaN	Q80XK7;Q9D2N9;A0A0G2JEL2	Vps33a	Vacuolar protein sorting-associated protein 33A
up	NaN	Q8BGB7	Enoph1	Enolase-phosphatase E1
up	NaN	Q8BU78;Q8BMN7;Q8CFB4	Gbp5	Guanylate-binding protein 5
up	NaN	Q8BP40	Acp6	Lysophosphatidic acid phosphatase type 6
up	NaN	Q8BXQ4;Q8K2V6	Ipo11	Importin-11
up	NaN	Q8BY35;A0A3Q4EH50;E9PVB8	Fgd2	FYVE, RhoGEF and PH domain-containing protein 2
up	NaN	Q8BYZ1;Q8BZP5;F6RXN4;A2A621	Abi3	ABI gene family member 3
up	NaN	Q8C2K9;Q8CEF2;E9PYG5;Q9ERD8	Parvg	Gamma-parvin
up	NaN	Q91VT0;Q8C2N0;D6RFB8;P52431	Pold1	DNA polymerase;DNA polymerase delta catalytic subunit
up	NaN	Q8C788;Q91ZR2;Q3UPB9;Q3U1H7	Snx18	Sorting nexin;Sorting nexin-18
up	NaN	Q8CBB9;D6RJ49;Q3UAK4	Rsad2	Radical S-adenosyl methionine domain-containing protein 2
up	NaN	Q8CDZ5;Q8R0G9	Nup133	Nuclear pore complex protein Nup133
up	NaN	Q8CGY8;Q80XU6;Q8C676;Q3TQV0	Ogt	UDP-N-acetylglucosamine--peptide N-acetylglucosaminyltransferase 110 kDa subunit
up	NaN	Q8K010;E9Q484;Q3TYS9;Q3TPB5;A0A1B0GSQ4;E9PZB8	Oplah	5-oxoprolinase
up	NaN	Q8K1J6;A0A0N4SUW4	Trnt1	CCA tRNA nucleotidyltransferase 1, mitochondrial
up	NaN	Q8K1K6	Serpinb10	Serpin B10
up	NaN	Q8K2I3;D3YVR1	Fmo2	Dimethylaniline monooxygenase [N-oxide-forming] 2
up	NaN	Q8K2Q7;A0A0A6YWK4	Brox	BRO1 domain-containing protein BROX
up	NaN	Q8R0Y8	Slc25a42	Mitochondrial coenzyme A transporter SLC25A42
up	NaN	Q9JKC8;Q8R2R9;H7BWY2;Q9DBU8;Q921U0;D3YWU3;Q3TRH5;D3YXV9;A0A286YDZ6	Ap3m1;Ap3m2	AP-3 complex subunit mu-1;AP-3 complex subunit mu-2
up	NaN	Q8R326;F7D909	Pspc1	Paraspeckle component 1
up	NaN	Q8R379;A0A0N4SVT7	Gimap7
up	NaN	Q8R3P6	Vwa9	von Willebrand factor A domain-containing protein 9
up	NaN	Q8VE88	Fam114a2	Protein FAM114A2
up	NaN	Q91WS0	Cisd1	CDGSH iron-sulfur domain-containing protein 1
up	NaN	Q91WU0;Q924V7;D3Z298	Ces1f	Carboxylic ester hydrolase
up	NaN	Q921S3;Q99LF5;P06801;Q3TQP6;Q3TQW1;Q61829	Me1	Malic enzyme;NADP-dependent malic enzyme
up	NaN	Q99LG2;Q3U316;Q3U1S0;E9PV58;A0A1B0GT37	Tnpo2	Transportin-2
up	NaN	Q99M31	Hspa14	Heat shock 70 kDa protein 14
up	NaN	Q9CQQ8	Lsm7	U6 snRNA-associated Sm-like protein LSm7
up	NaN	Q9D6H6;Q9CQZ6	Ndufb3	NADH dehydrogenase [ubiquinone] 1 beta subcomplex subunit 3
up	NaN	Q9CRA5;Q3UWP6;Q3TIL4;Q05BZ0;H3BJN5;H3BJ12;K3W4Q3;H3BJ82;H3BJ07;Q8R088	Golph3	Golgi phosphoprotein 3
up	NaN	Q9CSN5;Q9D3J1;Q9CXG3;Q9CSB0;D6RJ77	Ppil4	Peptidyl-prolyl cis-trans isomerase-like 4
up	NaN	Q9D880	Timm50	Mitochondrial import inner membrane translocase subunit TIM50
up	NaN	Q9DBT9;Q5EBH4	Dmgdh	Dimethylglycine dehydrogenase, mitochondrial
up	NaN	Q9DCA5	Brix1	Ribosome biogenesis protein BRX1 homolog
up	NaN	Q9DCY0;D3Z1F5;D3Z4V9	Keg1	Glycine N-acyltransferase-like protein Keg1
up	NaN	Q9DCZ1;F6VY18	Gmpr	GMP reductase 1
up	NaN	Q9ESP1	Sdf2l1	Stromal cell-derived factor 2-like protein 1
up	NaN	Q9EST4;REV__A0A0A6YWX5	Psmg2	Proteasome assembly chaperone 2
up	NaN	Q9JM90;B7ZP01;A0A0H2UKC0	Stap1	Signal-transducing adaptor protein 1
up	NaN	Q9QZH3	Ppie	Peptidyl-prolyl cis-trans isomerase E
up	NaN	Q9R1T4;Q3UUU4;A2A3W1		Septin-6
up	NaN	Q9WVM8;Q3UNS8	Aadat	Kynurenine/alpha-aminoadipate aminotransferase, mitochondrial
up	NaN	Q9WVQ5	Apip	Methylthioribulose-1-phosphate dehydratase
up	NaN	Q9Z277	Baz1b	Tyrosine-protein kinase BAZ1B
up	NaN	Q9Z2H7	Gipc2	PDZ domain-containing protein GIPC2
down	NaN	E9QL12;E9PXU9;A0A0N4SUJ2;E9Q423;A0A0N4SWH3;A0A0N4SWG7;A0A0N4SUN3;A0A0N4SVX9;A0A0N4SV63;Q9ESD7	Dysf	Dysferlin
down	NaN	A0A0N4SVN9;Q545J0;Q08731	Reg2	Lithostathine-2
down	NaN	Q0VDQ3;A0A0R4J0B9;Q9D733;A0A140LHP0;Q9D6X7;Q9CV52;Q9CV56	Gp2	Pancreatic secretory granule membrane major glycoprotein GP2
down	NaN	A0A0R4J0P1;Q9D7B6;D3YTT4;A0A1L1SUG2	Acad8	Isobutyryl-CoA dehydrogenase, mitochondrial
down	NaN	E9QPG8;A0A140LI59;Q60997;B6V683;A0A1D5RM72	Dmbt1	Deleted in malignant brain tumors 1 protein
down	NaN	A0A1B0GRC0;P02463;A0A1B0GSI7	Col4a1	Collagen alpha-1(IV) chain;Arresten
down	NaN	Q14DR9;A0A1Y7VJM4;Q8R2E9;A0A1Y7VNF4	Ero1lb	ERO1-like protein beta
down	NaN	A2AQA7;Q8CFQ3	Aqr	Intron-binding protein aquarius
down	NaN	A2RRJ4;Q924C1	Xpo5	Exportin-5
down	NaN	Q3TVE1;E9QAY5;A2RSX9;E9Q3G5;G5E8V9	Arfip1
down	NaN	B2RTL5;O35945	Aldh1a7	Aldehyde dehydrogenase, cytosolic 1
down	NaN	B2RXT5;B7ZWL9;A0A0U1RQ72	Gpi1	Glucose-6-phosphate isomerase
down	NaN	E0CYQ4;E0CX64;H3BK26;P49442	Inpp1	Inositol polyphosphate 1-phosphatase
down	NaN	H3BIX4;Z4YLB7;P97300;A0A0A0MQN8;H3BKA7	Nptn	Neuroplastin
down	NaN	K3W4L7;Q9DCG6;A0A1W2P7N2;A0A1W2P6P6;A0A1W2P6V3	Pbld1	Phenazine biosynthesis-like domain-containing protein 1
down	NaN	Q9JM79;Q3U7H1;Q3TDT8;O09043;Q9DCS8;A0A140LIE6	Napsa	Napsin-A
down	NaN	O35969	Gamt	Guanidinoacetate N-methyltransferase
down	NaN	Q8K2T2;Q8C6G3;W0UVC3;P00683	Rnase1;Rac1	Ribonuclease pancreatic
down	NaN	P17892	Pnliprp2	Pancreatic lipase-related protein 2
down	NaN	P52430;H3BK03;H3BLB8	Pon1	Serum paraoxonase/arylesterase 1
down	NaN	P97450;E9QAD6;Q812D0	Atp5j	ATP synthase-coupling factor 6, mitochondrial
down	NaN	Q02257	Jup	Junction plakoglobin
down	NaN	Q3U281;Q0VGU0;Q9CQC9;A0A1W2P720	Sar1b	GTP-binding protein SAR1b
down	NaN	Q3TCD4;Q9WUR2;E9PYC6;E9Q858;E9PUY9;E9PYA9;E9PVM6;E9Q7A8	Eci2	Enoyl-CoA delta isomerase 2, mitochondrial
down	NaN	Q3TLP5;F6YTG0;F6Z5N5;Q8R3H3;E0CXC8	Echdc2	Enoyl-CoA hydratase domain-containing protein 2, mitochondrial
down	NaN	Q3UJX2;Q9CWL8;Q3UKS4	Ctnnbl1	Beta-catenin-like protein 1
down	NaN	Q61297		Alpha-amylase
down	NaN	Q61686	Cbx5	Chromobox protein homolog 5
down	NaN	Q78XF5	Ostc	Oligosaccharyltransferase complex subunit OSTC
down	NaN	Q8BIW1	Prune	Protein prune homolog
down	NaN	Q8BJ64;Q8BIU1;Q8BY20	Chdh	Choline dehydrogenase, mitochondrial
down	NaN	Q8BJW6;D6RFN2;D6RGA6;D3YZZ6	Eif2a	Eukaryotic translation initiation factor 2A;Eukaryotic translation initiation factor 2A, N-terminally processed
down	NaN	Q8BLG5;Q8BYB9;Q8BV60	Poglut1	Protein O-glucosyltransferase 1
down	NaN	Q8BY89;A0A1L1SVG6;A0A1L1SU40	Slc44a2	Choline transporter-like protein 2
down	NaN	Q8C0M9	Asrgl1	Isoaspartyl peptidase/L-asparaginase;Isoaspartyl peptidase/L-asparaginase alpha chain;Isoaspartyl peptidase/L-asparaginase beta chain
down	NaN	Q8C5B4;Q61298		Alpha-amylase
down	NaN	Q8VCK7	Sycn	Syncollin
down	NaN	Q9CQC2;B2KF29	Clps	Colipase
down	NaN	Q9JIK9	Mrps34	28S ribosomal protein S34, mitochondrial
down	NaN	Q9JIZ0;E9PUL7;G3UWY7;E0CYC6	Cml1	Probable N-acetyltransferase CML1

## Sheet: ΔCbpD vs Control
Log2 Fold change (ΔCbpD-Control)	q Value	Protein IDs	Gene Names	Protein Names
up	NaN	F8WGL9;A0A087WS49;A0A087WNP6;Q4VAA2;A0A087WRM0	Cdv3	Protein CDV3
up	NaN	A0A087WNV1;A0A087WSR7;A0A087WR52;Q8K2K6;A0A087WRL1	Agfg1	Arf-GAP domain and FG repeat-containing protein 1
up	NaN	F6UND7;A0A087WQ04;P08103	Hck	Non-specific protein-tyrosine kinase;Tyrosine-protein kinase HCK
up	NaN	Q545H7;A0A0A0MQ90;P97352	S100a13	Protein S100-A13
up	NaN	Q61407;Q8R0I8;A0A0A6YWP4;D6RGQ0;E9Q8H9;E9Q8I0;P06909;Q61405;Q4LDF6;A0A0A6YVP8	Cfhr2;Cfh	Complement factor H
up	NaN	D3YX12;A0A0A6YXR0;Q8BGS7	Cept1	Choline/ethanolaminephosphotransferase 1
up	NaN	Q8BJ53;Q812D4;A0A0H2UH17;Q812D5;A0A0G2JDV6;Q80X50;A0A0G2JE24;A0A0G2JDT1;A0A0G2JGD0;A0A0G2JG47	Ubap2l;lig-2a	Ubiquitin-associated protein 2-like
up	NaN	A0A0G2JGL8;Q99PU8;Q80TP6;A0A0G2JEY7	Dhx30;mKIAA0890	Putative ATP-dependent RNA helicase DHX30
up	NaN	Q8VDT3;Q80VB6;Q3UGP0;Q8BRN4;Q9JLM7;A0A0G2JGQ6;A3KN70;Q8CHG1;Q9JLM8;A0A0G2JGR9	Dclk1	Serine/threonine-protein kinase DCLK1
up	NaN	A0A0N4SV15;Q80UY2	Kcmf1	E3 ubiquitin-protein ligase KCMF1
up	NaN	A0A0R4J008;P70288;Q8BQ10;Q3UXH8;Q3TMT1	Hdac2	Histone deacetylase 2
up	NaN	Q3TV90;A0A0R4J047;Q9CYI4;D3Z765;Q05D11;D6RGP6	Luc7l	Putative RNA-binding protein Luc7-like 1
up	NaN	Z4YL78;A0A0R4J0K2;K3W4R5;A2AGT5;Q80U79;Q4V782;Q8K250;Q6PB55	Ckap5	Cytoskeleton-associated protein 5
up	NaN	Q05DR8;A0A0R4J0T4;Q5D0E0;O88351;Q3U141;F6ULQ4;Q3USX8;Q3V454	Ikbkb	Inhibitor of nuclear factor kappa-B kinase subunit beta
up	NaN	Q3U1W4;A0A0R4J1B4;Q3TBT0;Q3U4I5;Q3TD86;E9Q604;G5E8F1;Q3U3F0;E9Q5K8;Q3U1U4;P05555;Q3UJ88;A1E2I0	Itgam	Integrin alpha-M
up	NaN	A0A0U1RPW2;B9EHJ3;P39447	Tjp1	Tight junction protein ZO-1
up	NaN	A0A125R9I3;A0A2R3XZC4;Q3TBT3;A0A494BBL9;A0A2U8RP79	Tmem173	Stimulator of interferon genes protein
up	NaN	D3YTP8;A0A1B0GRR9;Q9D181;Q9CY46;Q9QXA5;A0A1B0GQZ9	Lsm4	U6 snRNA-associated Sm-like protein LSm4
up	NaN	A0A1G5SK44;A0A1G5SJR4;Q8CBA2;Q3V3J5;Q3TAE9;F8WH72;A0A1G5SJC9;A0A1G5SJC0	Slfn5	Schlafen family member 5
up	NaN	Q61635;A0A1G5SK64;Q3U0K0;A0A1L1SQM2	Ifi47
up	NaN	A0A1L1SRL1;A0A1L1SUB2;A0A1L1SRV0;Q8CBQ2;B2RSH3;Q08091	Cnn1	Calponin;Calponin-1
up	NaN	Q8BSE7;A0A1L1ST22	Clasp2
up	NaN	A0A1L1SUX8;Q53YX2;P01831	Thy1	Thy-1 membrane glycoprotein
up	NaN	Q3TTN2;A0A1Y7VJN8;Q921U7;Q8CB83;Q8C281;Q8CE04;Q8CE80;P51125;A0A338P6J9	Cast	Calpastatin
up	NaN	A0A1Y7VJW9;Q9WVH9	Fbln5	Fibulin-5
up	NaN	Q3UK88;A0A286YE10;Q9EP84;Q792R0;A0A286YDA5;O70296;O70293;Q9EPB9;Q3TTW2;A0A286YDZ5;A0A494B9K8;Q3TST4;Q8VEB1	Grk6;GRK6	G protein-coupled receptor kinase 6
up	NaN	A0A2I3BQU9;A0A2I3BPS6;Q3TVP5	Fam105a	Inactive ubiquitin thioesterase FAM105A
up	NaN	D4AFX6;A0A338P6P6;Q6ZQK5;A0A2R8W6H4	Acap2	Arf-GAP with coiled-coil, ANK repeat and PH domain-containing protein 2
up	NaN	Q7TQ37;Q8C2B1;Q0VGN5;Q1W5W7;A0A346I7J8;Q78E13;Q61705;Q61709;Q61706;B7U9H2	pol;BC094435;gag-pol
up	NaN	A0A3B2W7K0;Q3U3C4;Q3TRJ7;Q3TJB4;Q62419	Sh3gl1	Endophilin-A2
up	NaN	A0A494BA44;Q8BTL4;Q548Y4;Q3U3Q8;Q04207;Q4U113	Rela	Transcription factor p65
up	NaN	E9QAE3;A0ZVB6;Q8BTS9;Q52KH4	Btaf1
up	NaN	A1L0U6;A2AS98;P28660	Nckap1	Nck-associated protein 1
up	NaN	A2A5V3;A2A5V2;S4R2D3;P55194;S4R2T6;A0A2R8W6I7	Sh3bp1	SH3 domain-binding protein 1
up	NaN	A2A7S7;Q91WQ3;F6VXZ2	Yars	Tyrosine--tRNA ligase;Tyrosine--tRNA ligase, cytoplasmic;Tyrosine--tRNA ligase, cytoplasmic, N-terminally processed
up	NaN	A2AF67;A0A2X0U2I4;A2AF47;A2AF65	Dock11	Dedicator of cytokinesis protein 11
up	NaN	A2AJL3;A2AJL4;H3BJ80;B1AY71;D6RHR3;D6RG41;B7ZCH9;F7ANG8;F6V664;Q8BUS7	Fggy	FGGY carbohydrate kinase domain-containing protein
up	NaN	A6PW28;Q80U16	Fam65b	Protein FAM65B
up	NaN	Q9JIA0;B2C3G8;P42230;Q3UZ79;Q6PHA0;A2A5D3;Q71UV3;A2A5D4	Stat5a	Signal transducer and activator of transcription;Signal transducer and activator of transcription 5A
up	NaN	Q3TDM8;E9Q855;Q3UK26;Q3UXS0;B2M0S2;O35609	Scamp3;Tu52	Secretory carrier-associated membrane protein 3
up	NaN	B2RQW1;Q3U4L9;D3Z4L9;Q61333	Tnfaip2	Tumor necrosis factor alpha-induced protein 2
up	NaN	B2RR26;Q8BZW8;Q8C1S8;Q9CW64;A0A494BBH3	Nhlrc2	NHL repeat-containing protein 2
up	NaN	Q3TAM0;B3VQI8;Q61462;Q8C5D4	Cyba	Cytochrome b-245 light chain
up	NaN	D2CGM5;D2CGM4;Q8R5F7;Q3U605;Q3TGP5;Q3UE16;Q3U0Y5	Ifih1	Interferon-induced helicase C domain-containing protein 1
up	NaN	D3YW19;I1E4X5;Q8BWQ6;D3YW20;F6RR19	9030624J02Rik	UPF0505 protein C16orf62 homolog
up	NaN	D3YXG2;Q3U2G9;Q9QZ08;Q9D997	Nagk	N-acetyl-D-glucosamine kinase
up	NaN	D3YYC2;F6T9K1;G3UXH5;Q4FJW2;D3YY09;Q9D6N5	Drap1	Dr1-associated corepressor
up	NaN	E9Q3B9;D3YYS6;Q3UFX6;O35678;Q3UFN1	Mgll	Monoglyceride lipase
up	NaN	E9Q7G1;D3YZZ5	Tmed7
up	NaN	Q8K302;G3X9X5;D3Z5I1;Q3UPF5;Q9D6F5	Zc3hav1	Zinc finger CCCH-type antiviral protein 1
up	NaN	Q3UKV4;D3Z5N6;Q61103;F8WIP7;A0A494BBF7	Dpf2	Zinc finger protein ubi-d4
up	NaN	H7BWX9;D3Z794;P61957;G3UZX6;G3UZA7	Sumo2	Small ubiquitin-related modifier 2
up	NaN	E3VWA1;E1AWU4;A7E1Z5;O88343;A2VDF7;E9Q8N8;D3Z7G8;D3YVG0;D3YX36;E9Q3M5;WP_003087428.1;Q8C943;B1AWV9;J7H264;R4H243;Q8JZR6;Q5DTL9	Slc4a4	Anion exchange protein;Electrogenic sodium bicarbonate cotransporter 1
up	NaN	Q5FW82;Q4FJY6;E9PV48;Q64345;Q8BPC3;Q3UAB1	Ifit3;I830012O16Rik	Interferon-induced protein with tetratricopeptide repeats 3
up	NaN	Q6PJ87;Q3U844;H7BXB1;E9Q4G7;Q3U772;E9PWB2;Q8BK63;Q3TVX1;E9Q2U6;E9Q3W1;F6YBC9	Csnk1a1	Casein kinase I isoform alpha
up	NaN	E9PY45;Q9D6M3;E9PV90;V9GWS2;Q80X52;E9Q579;A0A0J9YTY6;E9Q6M6;Q9DB41;A0A0J9YUX4;A0A0J9YVJ3	Slc25a22	Mitochondrial glutamate carrier 1
up	NaN	E9Q1D5;Q62219	Tgfb1i1	Transforming growth factor beta-1-induced transcript 1 protein
up	NaN	Q3UJL1;E9Q2B0;Q501L4;Q3UAY3;Q8BMQ2	Gtf3c4	General transcription factor 3C polypeptide 4
up	NaN	E9Q481;Q6P2K6	Smek1	Serine/threonine-protein phosphatase 4 regulatory subunit 3A
up	NaN	Q3TB96;Q3T9V8;E9Q586;D3YX34;Q6NZM3;E9Q3M3;O08788;Q3TRF1;D3Z2M9;D3YYG9	Dctn1	Dynactin subunit 1
up	NaN	Q7M703;Q5UE59;Q7M702;Q7M6Z8;Q7M701;Q7M6Z7;E9Q7C9;Q7M6Z9;Q7TNF4;Q7M700;Q8CD76;Q7M6Z6;O88447;F6UYN4;D3YXZ3;Q91YS4;O88448	Klc1	Kinesin light chain 1
up	NaN	E9QK83;Q5XG71;Q3ULE2	Utp20	Small subunit processome component 20 homolog
up	NaN	E9QN31;Q922K7;Q99KC3	Nop2	Probable 28S rRNA (cytosine-C(5))-methyltransferase
up	NaN	Q3UNQ4;Q3U0K4;E9QNW6;Q8VDG7	Pafah2	Platelet-activating factor acetylhydrolase 2, cytoplasmic
up	NaN	E9QP49;A0A494B9G7;G5E8Y6;A0A494BA91;Q99MS7;A0A494BBL8	Ehbp1l1	EH domain-binding protein 1-like protein 1
up	NaN	F6V084;Q8VBT0	Tmx1	Thioredoxin-related transmembrane protein 1
up	NaN	F8VPU2;Q3UY58;E9Q805;Q8K2R0	Farp1	FERM, RhoGEF and pleckstrin domain-containing protein 1
up	NaN	F8VQJ3;P02468;Q3URV4;Q3UFZ9;Q3TRH4;Q3UNG0;F6TLW1	Lamc1	Laminin subunit gamma-1
up	NaN	G3X8T9;Q91WP6	Serpina3n	Serine protease inhibitor A3N
up	NaN	G3X925;P53657;A7MCU9	Pklr	Pyruvate kinase;Pyruvate kinase PKLR
up	NaN	Q8BYB6;G3X987	Gimap9
up	NaN	U5NG72;J7NNX8;Q9QZ85;Q3UED7	Irga6;Iigp1	Interferon-inducible GTPase 1
up	NaN	L7N451;Q80SU7;Q3TBC0;Q3U0G9;Q3TA32	Gvin1;Gm1966	Interferon-induced very large GTPase 1
up	NaN	O08734;F7CUQ1;Q91WX5	Bak1	Bcl-2 homologous antagonist/killer
up	NaN	Q5SWN9;Q3UDI2;Q3TX82;Q3TJG7;O09110;Q3TLX7	Map2k3	Dual specificity mitogen-activated protein kinase kinase 3
up	NaN	O35075;A0A338P6T5	Dscr3	Down syndrome critical region protein 3 homolog
up	NaN	O35290;Q8VHS0	Ear3	Eosinophil cationic-type ribonuclease 3
up	NaN	O35488;Q3UNR3;A2ANX6;Q3TN99	Slc27a2	Very long-chain acyl-CoA synthetase
up	NaN	O55106;F8WH41;Q3UWX9;Q8BKL4	Strn	Striatin
up	NaN	Q1PCS1;O70145;A0A087WPH0;Q3TBY8	Ncf2	Neutrophil cytosol factor 2
up	NaN	Q3TI06;Q3TS38;Q3TJ71;O70475;Q3UIZ1;Q3TJE8;D3YXP9	Ugdh	UDP-glucose 6-dehydrogenase
up	NaN	O88299;Q9QUT0;A0A3B2WBH6	Rhag	Ammonium transporter Rh type A
up	NaN	P00687;D3YYQ5;Q99KE6	Amy1	Alpha-amylase 1;Alpha-amylase
up	NaN	Q3TB90;Q6SR48;P04228;A0A2Z4SYD2;A0A2Z4SWU0;A0A068BD71;Q549Q3;Q860C1;A0A1D8M9B5;A0A068BER6;P14437;P14436;P14435;E2I8K8;O19460	H2-Aa	H-2 class II histocompatibility antigen, A-D alpha chain;Beta-2-microglobulin;H-2 class II histocompatibility antigen, A-S alpha chain;H-2 class II histocompatibility antigen, A-R alpha chain;H-2 class II histocompatibility antigen, A-F alpha chain
up	NaN	Q920X9;Q920X8;Q91VD3;Q91VC2;Q91V69;Q4FJP7;Q3U6A3;P10810;Q920X7;Q3UE54;Q3UB18;Q3TE16	CD14;Cd14	Monocyte differentiation antigen CD14
up	NaN	Q8VH34;Q3TX84;Q3TA96;Q9DC13;P11438;Q922T9	Lamp1	Lysosome-associated membrane glycoprotein 1
up	NaN	P18469;Q31164;Q31163;Q31104;P18468;E5FDD0;E5FDC9;O02895;Q5XQI1;E5FDE1;E5FDE0;E5FDD3;O02883;Q5XQI6;Q5XQI0;Q5XQH3;Q5XQG9;Q5XQG8;Q5XQG5;Q5XQG4;E5FDE6;E5FDE4;E5FDE3;E5FDD7;O02898;O02882;O02881;O02880	H2-Eb1;H2-Eb	H-2 class II histocompatibility antigen, I-E beta chain;H-2 class II histocompatibility antigen, I-A beta chain
up	NaN	Q3TDU5;P21956;Q9QWQ1	Mfge8;MFG-E8	Lactadherin
up	NaN	P70304;P26450;Q80UI5;P70305;A0A087WQM2;Q3UXE9;Q3TST3;A0A1L1ST33;Q64143	Pik3r1	Phosphatidylinositol 3-kinase regulatory subunit alpha
up	NaN	P26883;Q3ULN5;Q1JUQ7;Q1JUQ8;Q1JUQ6;Q3UBA0;Q3UKJ3;F6X9I3	Fkbp1a	Peptidyl-prolyl cis-trans isomerase FKBP1A;Peptidyl-prolyl cis-trans isomerase
up	NaN	Q059V7;P28293	Ctsg	Cathepsin G
up	NaN	P29788	Vtn	Vitronectin
up	NaN	P30355;A0A0J9YUC8;A0A0J9YV38	Alox5ap	Arachidonate 5-lipoxygenase-activating protein
up	NaN	P40336;Q6PE78;A0A1W2P7R7;A0A1W2P7Z9	Vps26a	Vacuolar protein sorting-associated protein 26A
up	NaN	P49817;D3Z148;H3BKG0;D3Z0J2;P51637	Cav1	Caveolin-1;Caveolin
up	NaN	Q8C2N9;P54276;Q9CRH0	Msh6	DNA mismatch repair protein Msh6
up	NaN	Q4FJL8;P56528;Q76N18;Q3UCS6	Cd38;CD38	ADP-ribosyl cyclase/cyclic ADP-ribose hydrolase 1
up	NaN	Q8C7F9;Q8C6H4;Q542E4;Q3TWB8;P58021;E9PZ69	Tm9sf2	Transmembrane 9 superfamily member 2
up	NaN	Q3UPV6;P62482;Q3U0B0;E0CXZ9;Q3U7L1;E0CXI4	Kcnab2	Voltage-gated potassium channel subunit beta-2
up	NaN	Q3UPT4;Q3UJX3;P70218;A0A140LJF0	Map4k1	Mitogen-activated protein kinase kinase kinase kinase;Mitogen-activated protein kinase kinase kinase kinase 1
up	NaN	Q3UKN6;P81117	Nucb2	Nucleobindin-2;Nesfatin-1
up	NaN	P82343;D6RHA2;G3XA46	Renbp	N-acylglucosamine 2-epimerase
up	NaN	P97298;E9PWS2;B7ZC25	Serpinf1	Pigment epithelium-derived factor
up	NaN	Q3UNN4;Q3UPK0;Q3UMX0;P97496;Q3UZD0	Smarcc1	SWI/SNF complex subunit SMARCC1
up	NaN	Q2TBA3;A0A494BBB5;A0A494BBJ5	Malt1	Mucosa-associated lymphoid tissue lymphoma translocation protein 1 homolog
up	NaN	Q31607;Q95606;Q31621;Q31107;Q31106;Q31096;Q9BCZ3;Q95605;Q61832;Q31108;P28078	H2-DMa	Class II histocompatibility antigen, M alpha chain
up	NaN	Q3TE95;Q8BP92	Rcn2	Reticulocalbin-2
up	NaN	Q3TIV5	Zc3h15	Zinc finger CCCH domain-containing protein 15
up	NaN	Q3TL58;Q5SUR3;Q9WTX5;E9Q3Q7;E9PUV4	Skp1a;Skp1	S-phase kinase-associated protein 1
up	NaN	Q3TNA0;Q64462;F6X6A4;A0A0A6YY50	Cyp4b1	Cytochrome P450 4B1
up	NaN	Q3TQC7;Q9WUZ9	Entpd5	Ectonucleoside triphosphate diphosphohydrolase 5
up	NaN	Q3TSV1;Q3UKR1;P28654	Dcn	Decorin
up	NaN	Q3TTA8;Q8C129;Q8BZ14;Q6NY09	Lnpep	Leucyl-cystinyl aminopeptidase
up	NaN	Q3TU94;Q922N9;Q5SU71;Q3U3X7;Q61510;Q6PIH1;Q5SU72	Trim25	E3 ubiquitin/ISG15 ligase TRIM25
up	NaN	Q3U728;Q8BUU7;Q3U3H5;Q68FH4;Q8BMX0;Q8BWB2	Galk2	N-acetylgalactosamine kinase
up	NaN	Q3U5Q7	Cmpk2	UMP-CMP kinase 2, mitochondrial
up	NaN	Q3UGI9;Q3UD93;Q3U7U3	Fbxo7	F-box only protein 7
up	NaN	Q3UBS3;Q61646	Hp	Haptoglobin;Haptoglobin alpha chain;Haptoglobin beta chain
up	NaN	Q4FK16;Q99M50;Q3UDV5;Q9JJ00	Plscr1	Phospholipid scramblase 1
up	NaN	Q3UGM5;Q6PEB6;G8JL35;E0CXA9;E0CYJ0	Mob4	MOB-like protein phocein
up	NaN	Q3UK41;Q8BG30	Nelfa	Negative elongation factor A
up	NaN	Q3UND0;A0A0N4SVW8	Skap2	Src kinase-associated phosphoprotein 2
up	NaN	Q3UNG3;Q8BN43;Q3U7A2;Q3U5N2;Q64282;Q3U5K8;Q3U726;Q9CVI7;Q3U687;E9PXF7;D3Z6F0	Ifit1	Interferon-induced protein with tetratricopeptide repeats 1
up	NaN	Q3UVL4	Vps51	Vacuolar protein sorting-associated protein 51 homolog
up	NaN	Q3UZR8;Q99LC8;D3Z151;A0A0G2JEF1;D3YZ05	Eif2b1	Translation initiation factor eIF-2B subunit alpha
up	NaN	Q3V3R4;Q3V391;Q05DI0	Itga1	Integrin alpha-1
up	NaN	Q566C3;Q8QZR5;A0A2R8VHW0;A0A2R8VHV7;A0A2R8VI31	Gpt	Alanine aminotransferase 1
up	NaN	Q8BZN7;Q569Z6;Q91VL2;F6YSQ2;Q8R353;Q8BV76	Thrap3	Thyroid hormone receptor-associated protein 3
up	NaN	Q60590;Q61613;Q91X23;P07361;J3JRU4;B9EIY6;B7ZP06;Q63805	Orm1	Alpha-1-acid glycoprotein 1;Alpha-1-acid glycoprotein
up	NaN	Q60936;F7B1B6;E0CYD3;E0CYT4;E0CYG7;E0CZ05;E0CXT4;A0A0A6YXD9;E0CXR6;E0CYC1;E0CXR1;E0CXI5	Adck3	Atypical kinase ADCK3, mitochondrial
up	NaN	Q61176;Q8K3K5	Arg1	Arginase-1
up	NaN	Q62468;Q8CEJ4;F6V2H5	Vil1	Villin-1
up	NaN	Q64516	Gk	Glycerol kinase
up	NaN	Q68FC6;Q6ZQL4;A0A3Q4EHN7	Wdr43	WD repeat-containing protein 43
up	NaN	Q6PAV2	Herc4	Probable E3 ubiquitin-protein ligase HERC4
up	NaN	Q6PGC1	Dhx29	ATP-dependent RNA helicase Dhx29
up	NaN	Q6PGH1	Bud31	Protein BUD31 homolog
up	NaN	Z4YJT3;Q6ZQ58;Q3UU34	Larp1	La-related protein 1
up	NaN	Q6ZQM8;D3YZ96;D6RH94	Ugt1a7c	UDP-glucuronosyltransferase 1-7C
up	NaN	Q8CEY5;Q791T5;D3YXC2;A0A3Q4EC24;A0A3Q4EGL4;A0A3Q4EG99;A0A3Q4EBT8;A0A3Q4EGX8;A0A3Q4EC97	Mtch1	Mitochondrial carrier homolog 1
up	NaN	Q80VD1	Fam98b	Protein FAM98B
up	NaN	Q80XK7;Q9D2N9;A0A0G2JEL2	Vps33a	Vacuolar protein sorting-associated protein 33A
up	NaN	Q8BGB7	Enoph1	Enolase-phosphatase E1
up	NaN	Q8BU78;Q8BMN7;Q8CFB4	Gbp5	Guanylate-binding protein 5
up	NaN	Q8BP40	Acp6	Lysophosphatidic acid phosphatase type 6
up	NaN	Q8BXQ4;Q8K2V6	Ipo11	Importin-11
up	NaN	Q8BY35;A0A3Q4EH50;E9PVB8	Fgd2	FYVE, RhoGEF and PH domain-containing protein 2
up	NaN	Q8BYZ1;Q8BZP5;F6RXN4;A2A621	Abi3	ABI gene family member 3
up	NaN	Q8C165;F7B8J4	Pm20d1	Probable carboxypeptidase PM20D1
up	NaN	Q8C2K9;Q8CEF2;E9PYG5;Q9ERD8	Parvg	Gamma-parvin
up	NaN	Q91VT0;Q8C2N0;D6RFB8;P52431	Pold1	DNA polymerase;DNA polymerase delta catalytic subunit
up	NaN	Q8C788;Q91ZR2;Q3UPB9;Q3U1H7	Snx18	Sorting nexin;Sorting nexin-18
up	NaN	Q8CBB9;D6RJ49;Q3UAK4	Rsad2	Radical S-adenosyl methionine domain-containing protein 2
up	NaN	Q8CDZ5;Q8R0G9	Nup133	Nuclear pore complex protein Nup133
up	NaN	Q8CGY8;Q80XU6;Q8C676;Q3TQV0	Ogt	UDP-N-acetylglucosamine--peptide N-acetylglucosaminyltransferase 110 kDa subunit
up	NaN	Q8CIM7;A0A0R4IZY2;Q6P8N9;Q5M8Q6;A0A2R8VI97	Cyp2d26	Cytochrome P450 2D26
up	NaN	Q8K1J6;A0A0N4SUW4	Trnt1	CCA tRNA nucleotidyltransferase 1, mitochondrial
up	NaN	Q8K1K6	Serpinb10	Serpin B10
up	NaN	Q8K2I3;D3YVR1	Fmo2	Dimethylaniline monooxygenase [N-oxide-forming] 2
up	NaN	Q8K2Q7;A0A0A6YWK4	Brox	BRO1 domain-containing protein BROX
up	NaN	Q8QZR3;Q8VC76;A0A1D5RLQ1	Ces2a	Pyrethroid hydrolase Ces2a
up	NaN	Q8QZW3;D3YUE4	Fam151a	Protein FAM151A
up	NaN	Q8QZY2;A0A0R4J1H2;Q8K0R5;E0CZG7;E0CXF4	Glyctk	Glycerate kinase
up	NaN	Q8R0Y8	Slc25a42	Mitochondrial coenzyme A transporter SLC25A42
up	NaN	Q8R1Q7;O08691	Arg2	Arginase;Arginase-2, mitochondrial
up	NaN	Q9JKC8;Q8R2R9;H7BWY2;Q9DBU8;Q921U0;D3YWU3;Q3TRH5;D3YXV9;A0A286YDZ6	Ap3m1;Ap3m2	AP-3 complex subunit mu-1;AP-3 complex subunit mu-2
up	NaN	Q8R326;F7D909	Pspc1	Paraspeckle component 1
up	NaN	Q8R379;A0A0N4SVT7	Gimap7
up	NaN	Q8R3P6	Vwa9	von Willebrand factor A domain-containing protein 9
up	NaN	Q8VE88	Fam114a2	Protein FAM114A2
up	NaN	Q91WS0	Cisd1	CDGSH iron-sulfur domain-containing protein 1
up	NaN	Q91XL1	Lrg1
up	NaN	Q921S3;Q99LF5;P06801;Q3TQP6;Q3TQW1;Q61829	Me1	Malic enzyme;NADP-dependent malic enzyme
up	NaN	Q921X9	Pdia5	Protein disulfide-isomerase A5
up	NaN	Q924Z4;D3Z4M2;D3YTM0;D3Z0Z2	Cers2	Ceramide synthase 2
up	NaN	Q99J39;Q569V6;Q9QXE6	Mlycd	Malonyl-CoA decarboxylase, mitochondrial
up	NaN	Q99JH8;A0A1B0GT97;A0A1B0GQW0	Kdelr1	ER lumen protein-retaining receptor 1
up	NaN	Q99LG2;Q3U316;Q3U1S0;E9PV58;A0A1B0GT37	Tnpo2	Transportin-2
up	NaN	Q99M31	Hspa14	Heat shock 70 kDa protein 14
up	NaN	Q9CQQ8	Lsm7	U6 snRNA-associated Sm-like protein LSm7
up	NaN	Q9CRA5;Q3UWP6;Q3TIL4;Q05BZ0;H3BJN5;H3BJ12;K3W4Q3;H3BJ82;H3BJ07;Q8R088	Golph3	Golgi phosphoprotein 3
up	NaN	Q9CSN5;Q9D3J1;Q9CXG3;Q9CSB0;D6RJ77	Ppil4	Peptidyl-prolyl cis-trans isomerase-like 4
up	NaN	Q9CWS0;D3YU15;Q3UF01	Ddah1	N(G),N(G)-dimethylarginine dimethylaminohydrolase 1
up	NaN	Q9D880	Timm50	Mitochondrial import inner membrane translocase subunit TIM50
up	NaN	Q9DCA5	Brix1	Ribosome biogenesis protein BRX1 homolog
up	NaN	Q9DCZ1;F6VY18	Gmpr	GMP reductase 1
up	NaN	Q9ESP1	Sdf2l1	Stromal cell-derived factor 2-like protein 1
up	NaN	Q9EST4;REV__A0A0A6YWX5	Psmg2	Proteasome assembly chaperone 2
up	NaN	Q9JM90;B7ZP01;A0A0H2UKC0	Stap1	Signal-transducing adaptor protein 1
up	NaN	Q9QZH3	Ppie	Peptidyl-prolyl cis-trans isomerase E
up	NaN	Q9R1T4;Q3UUU4;A2A3W1		Septin-6
up	NaN	Q9WU79;A0A0R4J1T9;F6PYI8;A0A338P738;F6XMC0;F6YFQ5;Q8C3G7;E9PUR5	Prodh	Proline dehydrogenase 1, mitochondrial
up	NaN	Q9WVM8;Q3UNS8	Aadat	Kynurenine/alpha-aminoadipate aminotransferase, mitochondrial
up	NaN	Q9WVQ5	Apip	Methylthioribulose-1-phosphate dehydratase
up	NaN	Q9Z277	Baz1b	Tyrosine-protein kinase BAZ1B
down	NaN	A2AQA7;Q8CFQ3	Aqr	Intron-binding protein aquarius
down	NaN	A2AQN4;Q9QXG4;Q8N9U3;Q8C1A8;Q8C141;Q8C113;A2AQN5;D6RHA7;Q8BY91;F7CU63	Acss2	Acetyl-coenzyme A synthetase, cytoplasmic
down	NaN	Q3TVE1;E9QAY5;A2RSX9;E9Q3G5;G5E8V9	Arfip1
down	NaN	B2RXT5;B7ZWL9;A0A0U1RQ72	Gpi1	Glucose-6-phosphate isomerase
down	NaN	E0CYQ4;E0CX64;H3BK26;P49442	Inpp1	Inositol polyphosphate 1-phosphatase
down	NaN	H3BIX4;Z4YLB7;P97300;A0A0A0MQN8;H3BKA7	Nptn	Neuroplastin
down	NaN	Q9JM79;Q3U7H1;Q3TDT8;O09043;Q9DCS8;A0A140LIE6	Napsa	Napsin-A
down	NaN	P52503;A0A1Y7VM38;A0A1Y7VKP8	Ndufs6	NADH dehydrogenase [ubiquinone] iron-sulfur protein 6, mitochondrial
down	NaN	Q7TQE2;Q8CBM0;Q3TCR9;Q62523;Q8CD55;A0A0N4SVD2;A0A0N4SUX7;A0A0N4SVP4	Zyx	Zyxin
down	NaN	Q8VCR4;Q5M8M3;Q9DCG9	Trmt112	Multifunctional methyltransferase subunit TRM112-like protein
down	NaN	Q5U458;E9Q8B3	Dnajc11	DnaJ homolog subfamily C member 11
down	NaN	Q61686	Cbx5	Chromobox protein homolog 5
down	NaN	Q78XF5	Ostc	Oligosaccharyltransferase complex subunit OSTC
down	NaN	Q8C0M9	Asrgl1	Isoaspartyl peptidase/L-asparaginase;Isoaspartyl peptidase/L-asparaginase alpha chain;Isoaspartyl peptidase/L-asparaginase beta chain
down	NaN	Q8C5B4;Q61298		Alpha-amylase
down	NaN	Q8CIG8;A0A0R4J049;F6QQQ6	Prmt5	Protein arginine N-methyltransferase 5
down	NaN	Q9Z0M6;Q9DC42;Q4FJS6;A0A0D9SEG8;E9QMJ5;E9QJS7	Cd97;Adgre5	CD97 antigen
