# Supplementary material for: The lytic polysaccharide monooxygenase CbpD promotes Pseudomonas aeruginosa virulence in systemic infection
Source: Nat Commun. 2021 Feb 23;12:1230. doi: 10.1038/s41467-021-21473-0 (PMC7902821; doi:10.1038/s41467-021-21473-0)
Supplement: Supplementary file 13 — Supplementary Data 10 [file 41467_2021_21473_MOESM13_ESM.xlsx]

## Sheet: Unique_WT vs Control
Log2 Fold change (WT-Control)	q Value	Protein ID	Gene Name	Protein Name
0.9486	0.047175	F5BFH0;Q91V08;Q1AFZ1;G3EZR8;F5CSM6;I1W6W0;A0A0N4SUR3;F5CSM7;I1W6W7;Q9D676	Clec2d;Clrh;Clec2g;Clec2j	C-type lectin domain family 2 member D;C-type lectin domain family 2 member G
1.2789	0.0051656	V9PVS1;U5NJN6;J7NUP1;A0A1G5SJL2;A0A1G5SJJ3;Q60766	Irgm1	Immunity-related GTPase family M protein 1
1.0092	0.046798	P52430;H3BK03;H3BLB8	Pon1	Serum paraoxonase/arylesterase 1
0.58782	0.046798	Q3THU8;Q8VEM8;G5E902;Q3UB63;Q3U995	Slc25a3	Phosphate carrier protein, mitochondrial
0.73506	0.014524	Q9D066;Q924B0;Q3U5R8;Q3TME6;O55023;Q80ZJ2;A0A0A6YW07;D3Z703	Impa1	Inositol monophosphatase 1
1.0713	0.046798	Q62426	Cstb	Cystatin-B
-1.3308	0.010467	A0A0R4J094;Q3TC72	Fahd2	Fumarylacetoacetate hydrolase domain-containing protein 2A
-1.096	0.046798	E9Q6P2;G3X8U7;E0CZ78;P48453;Q3UXV4;B2RRX2;P63328;Q8C649;Q4V9X0	Ppp3cb;Ppp3ca	Serine/threonine-protein phosphatase;Serine/threonine-protein phosphatase 2B catalytic subunit beta isoform;Serine/threonine-protein phosphatase 2B catalytic subunit alpha isoform
-1.0722	0.022455	E9Q715;Q3U5L2;Q05CX5;Q3UGK2;Q3UZ17;Q7TNC4;Q3USM3	Luc7l2	Putative RNA-binding protein Luc7-like 2
-0.64032	0.014524	Q61823;A0A494BA05	Pdcd4	Programmed cell death protein 4

## Sheet: Unique_ΔCbpD vs Control 
Log2 Fold change (ΔCbpD-Control)	q Value	Protein ID	Gene Name	Protein Name
1.2089	0.0097388	A0A068WAZ7;A2A839;A2A838;A2A841;P48193;A2A842;B6ZHC8;F7BUB8;Q3V048	Epb4.1;Epb41	Protein 4.1
2.7164	0.0052501	A0A0G2JDW7;Q6ZWU9;A0A0G2JG29;A0A0G2JEX7	Rps27	40S ribosomal protein S27
0.69926	0.029298	Q8C7C4;Q8BNM0;A0A0J9YUZ4;Q58EV5;Q497Z6;P63158;A0A0J9YUD8;Q8BQ02;Q6P202;Q3UBK2;Q3UJK0;D3YZ18;D3YVC6;Q8CH24	Hmgb1	High mobility group protein B1
1.5183	0.023031	A0A171EBL2;E9Q555;Q69ZG7	Rnf213	E3 ubiquitin-protein ligase RNF213
0.8302	0.024232	A2AW05;Q05DR5;Q08943	Ssrp1	FACT complex subunit SSRP1
0.83672	0.034687	Q3U1B7;A2RTV1;Q14AS7	Serpina3h
0.84024	0.0059641	E9Q9C5;Q8C1D9;A3KML5;P63082;A4FVC9;Q80YP7;Q3UK60	Atp6v0c;Gm15487	V-type proton ATPase 16 kDa proteolipid subunit
1.6841	0.0097388	A8IP69;P61982	Ywhag	14-3-3 protein gamma;14-3-3 protein gamma, N-terminally processed
0.89815	0.034687	H3BJY1;H3BKF4;H3BIZ8;B0QZP8;O55101;H3BJ78	Syngr2;Gm20708	Synaptogyrin-2
1.5929	0.014199	Q3UMS6;B2RUJ7;Q00519;Q99KV3;Q9CVF2;A0A3B2WBF8;Q3TAT6;A0A3B2W454;A0A3B2WDA8;Q3TP30	Xdh	Xanthine dehydrogenase/oxidase;Xanthine dehydrogenase;Xanthine oxidase
0.91795	0.034687	B2RVP5;Q3THW5;P0C0S6;Q8R029;Q3TFU6;G3UWL7;Q3UA95	H2afv;H2afz	Histone H2A;Histone H2A.V;Histone H2A.Z
0.82	0.036912	B2RWX2;P01029;B2RXW7;V9GZQ6;V9GZJ5;Q3TYN1;V9GZG9;Q9QUF9;Q3TAT4;Q9Z0D8;Q9QUF8;B9EIU2;Q9Z0J3;Q9QUF7;V9GZK9;Q62238;V9GZK7;Q62237;CON__P01030;CON__ENSEMBL:ENSBTAP00000007350	C4b;Slp	Complement C4-B;Complement C4 beta chain;Complement C4 alpha chain;C4a anaphylatoxin;Complement C4 gamma chain
1.6112	0.0017959	Q549D9;D0U285;P02089;Q54AH9;A8DV41;D4N6N2;D0U293;D0U284;Q9QUN8;D4N6M2	Hbb-b2;Hbbt2	Hemoglobin subunit beta-2
0.7969	0.0029079	G3UXZ5;Q5HZK3;P97371;G3X9K9;G3UXY0;G3UWN9;G3UXR1	Psme1	Proteasome activator complex subunit 1
0.97593	0.027317	G3XA48;P58044;H3BLF8;H3BLP1;H3BKD7	Idi1	Isopentenyl-diphosphate Delta-isomerase 1
0.70409	0.0052683	J3QP71;K3W4Q8;O55108;O55107;P18572	Bsg	Basigin
1.0901	0.038207	Q9D8S5;O35326;Q5U448;S4R2G3;Q8K3A8;Q542V3;Q8VE97	Srsf5	Serine/arginine-rich splicing factor 5
1.2021	0.029604	Q4FK25;Q3TAR7;P28076;O35522;Q3U7A7;A0A0R4J256;G3UYK5;A0A494B9L1	Psmb9	Proteasome subunit beta type;Proteasome subunit beta type-9
1.0091	0.013731	O35685	Nudc	Nuclear migration protein nudC
1.0062	0.038627	O35744;F6RU51	Chil3	Chitinase-like protein 3
1.1583	0.010053	Q3TUF3;O35887;G3UWV3;Q3UG11;G3V004;Q3TQD1;G3UXA3;G3UY49;G3UWR0;G3UXA8	Calu	Calumenin
0.8275	0.035424	Q9CZS7;Q544E3;O70172;F6RJE8;A2ASS3;Q91XU2;Q3UJ95;Q80XI4	Pip4k2a	Phosphatidylinositol 5-phosphate 4-kinase type-2 alpha
0.9191	0.044592	P00920;A0A0A6YX78	Ca2;Car2	Carbonic anhydrase 2
2.3355	0.012272	P06342;P01921;A0A2Z4SX66;A0A2Z4SWV4;A0A2Z4SX03;A0A2Z4SWW7;A0A2Z4SX27;O19461	H2-Ab1	H-2 class II histocompatibility antigen, A-Q beta chain;H-2 class II histocompatibility antigen, A-D beta chain
0.67245	0.020955	P17751;H7BXC3	Tpi1	Triosephosphate isomerase
1.0467	0.021635	Q3TJN9;Q543T1;Q3UZ23;P22437;Q3UMR6;Q05769	Ptgs1	Prostaglandin G/H synthase 1
0.81441	0.02825	Q544Z7;P28352;F6QA74;D3Z6R9;D3Z124	Apex1	DNA-(apurinic or apyrimidinic site) lyase;DNA-(apurinic or apyrimidinic site) lyase, mitochondrial
1.7454	0.016581	Q3UAZ7;Q9CT19;Q3U566;P30681;A0A1B0GQX9	Hmgb2	High mobility group protein B2
0.99453	0.0029079	Q3TB93;Q3UCZ5;Q3TZW9;P35821;Q3T9Y9	Ptpn1	Tyrosine-protein phosphatase non-receptor type;Tyrosine-protein phosphatase non-receptor type 1
0.8192	0.046058	P43274	Hist1h1e	Histone H1.4
0.79528	0.019567	P43275	Hist1h1a	Histone H1.1
0.853	0.038207	Q4V9T8;P48024;Q3UBT8	Eif1	Eukaryotic translation initiation factor 1
1.1572	0.015062	P48771	Cox7a2	Cytochrome c oxidase subunit 7A2, mitochondrial
0.63899	0.034687	Q3U7F3;Q3TIK8;Q5EBP8;Q3UK83;P49312;Q3TFB1;B7ZWG9	Hnrnpa1	Heterogeneous nuclear ribonucleoprotein A1;Heterogeneous nuclear ribonucleoprotein A1, N-terminally processed
1.6373	0.034687	Q6VEU5;Q545F5;P56382;G8DXU5;G8DXS2;G8DXR6	Atp5e	ATP synthase subunit epsilon, mitochondrial
1.1167	0.0018142	Q5SS40;P62259;F6WA09;D6REF3;Q3V453	Ywhae	14-3-3 protein epsilon
1.2396	0.034687	Q5SW18;Q3TIK0;P63005;Q3UH92;Q3UGR6;Q3TJG1;Q3UHM0;Q5SW16;Q3TUH5	Pafah1b1	Platelet-activating factor acetylhydrolase IB subunit alpha
0.62744	0.019512	P63101;A0A2I3BQ03;Q3UA58;Q8BWN0;D3YXN6;D3YXF4;D3YW45	Ywhaz	14-3-3 protein zeta/delta
0.88101	0.045951	P70122;F6TN03;D6REV5	Sbds	Ribosome maturation protein SBDS
0.83409	0.021635	Q60817;P70670;Q3UK68	Naca	Nascent polypeptide-associated complex subunit alpha;Nascent polypeptide-associated complex subunit alpha, muscle-specific form
0.81896	0.036682	Q3KQQ1;Q3UVN5;Q9CZ44;A2AT02	Nsfl1c	NSFL1 cofactor p47
1.2773	0.0047048	Q4FK11;Q3UM20;Q3TF40;Q99K48;Q3TTV7;Q3TFC2;Q3TMM5;B1AXT0	Nono	Non-POU domain-containing octamer-binding protein
3.2116	0.0012915	Q3U0Y1;Q62259;F2Z405;E9Q499;Q4V9W0;Q05A44;D3Z451;P29621;Q8BYY9	Serpina3g
0.61513	0.0093241	Q3U7Z6;Q9DBJ1;Q6NWV5	Pgam1	Phosphoglycerate mutase 1
1.0383	0.0014692	Q3UL48;Q4KML7;Q3UXR4;P26040;Q3TCP5;Q8CBU4	Ezr	Ezrin
1.4989	0.0012272	Q542G0;P49710;Q8CA06;E9Q4E5;Q3V192	Hcls1	Hematopoietic lineage cell-specific protein
1.0392	0.029117	Q58E70;D3Z2H9;Q3TJ53;Q8K0Z5;E9Q5J9;D3YVR0	Tpm3;Tpm3-rs7
0.95452	0.0059641	Q8CC06;Q6PEE8;Q80ZI8;Q61739;F6VSK8;Q3TWK2;Q8BR82;Q8BNH0	Itga6	Integrin alpha-6;Integrin alpha-6 heavy chain;Integrin alpha-6 light chain
1.3898	0.049535	Q80WQ2;A0A1D5RLY2;Q8C907;Q8CCX6;Q8K279	Vac14	Protein VAC14 homolog
0.61892	0.03408	Q80ZZ0;Q8K1X5;Q9WVK4;Q3TUW9;Q3TIT3;Q3TGS1;Q3TCK3;Q3T9A1	Ehd1	EH domain-containing protein 1
0.88569	0.013651	Q8BJS4;Q6A022;Q4QQM3	Sun2;mKIAA0668	SUN domain-containing protein 2
1.6062	0.01613	Q8C2Q3;E9QL13;Q62019;Q3U6A2;J3QN51;J3QPT3;B0LM42;F7BGR7	Rbm14;p16;Gm21992	RNA-binding protein 14
1.7976	0.0056114	Q91XF0	Pnpo	Pyridoxine-5-phosphate oxidase
0.73749	0.026589	Q923G3;A2AMW0;Q3TVK4;Q3TRH8;P47757;F7CAZ6;A0A0A0MQI9;F6YHZ8;P97856;Q9D9A5	Capzb	F-actin-capping protein subunit beta
0.75034	0.0076178	Q99J36	Thumpd1	THUMP domain-containing protein 1
-0.9795	0.010947	Q3U672;A0A0G2JF72;Q8R3R1;Q8JZN2;Q3U4S7;Q3TXH7;Q3U1S6;Q80TP8;Q91W50;Q3UJ74;Q05C63;A0A0G2JDJ7;A0A0G2JE62	Csde1	Cold shock domain-containing protein E1
-0.60328	0.023955	A0A0R3P9C8;Q9DC69	Ndufa9	NADH dehydrogenase [ubiquinone] 1 alpha subcomplex subunit 9, mitochondrial
-0.80179	0.044969	A0A0R4J140;Q5SW19;Z4YLI8	Cluh	Clustered mitochondria protein homolog
-1.9799	0.0056114	A2AAN2;Q8BMA6;Q8K258	Srp68	Signal recognition particle subunit SRP68
-1.8564	0.034585	A2CF88;P39654	Alox15	Arachidonate 15-lipoxygenase
-1.0507	0.0012915	A2RS23;Q11136	Pepd	Xaa-Pro dipeptidase
-1.4874	0.034687	Q91YZ8;A3KFU5;A3KFU8;Q99LF8;Q6PHQ9;Q3UX16;V9GXG3;Q3TSA5;Q3TUS5	Pabpc4	Polyadenylate-binding protein
-1.1766	0.019512	A3KMJ8;P61759;Q3TIR6	Vbp1	Prefoldin subunit 3
-0.92928	0.038207	B1AWE0;Q6PFA2;Q3THU7;B1AWE1;B1AWD8;B1AWD9;O08585	Clta	Clathrin light chain A
-1.1428	0.0029079	D3YVH4;Q3TZI3;E9Q4Q2;D3YZC9;D3YZD0;Q3UK67;Q3UI45;Q64213;D6RDB7;F8WHF9	Sf1	Splicing factor 1
-1.7173	0.033164	Q8BM48;D3Z5H3;Q9D8V7;D6RFV4;A0A494BAT3	Sec11c	Signal peptidase I;Signal peptidase complex catalytic subunit SEC11C
-1.7989	0.021635	G5E814;Q9D8B4;A0A3B2W441	Ndufa11	NADH dehydrogenase [ubiquinone] 1 alpha subcomplex subunit 11
-1.3507	0.023955	J3QMM7;K3W4M4;Q9CZ42;J3QN06	Carkd	ATP-dependent (S)-NAD(P)H-hydrate dehydratase
-0.87213	0.022588	O08547;E9Q6R3;Q3UZ06;A0A0G2JF08;D6RES2	Sec22b	Vesicle-trafficking protein SEC22b
-1.4022	0.0029079	O88374;Q3ULU3;O35855;A0A1B0GX27;Q8CAX1;A0A1B0GST1;A0A1B0GQY4	Bcat2	Branched-chain-amino-acid aminotransferase;Branched-chain-amino-acid aminotransferase, mitochondrial
-0.73081	0.0029079	Q3UC51;O54734	Ddost	Dolichyl-diphosphooligosaccharide--protein glycosyltransferase 48 kDa subunit
-0.77074	0.024154	O70152;A2BDX2;F8WII3	Dpm1	Dolichol-phosphate mannosyltransferase subunit 1
-0.68936	0.013731	Q0VGQ1;O70503;Q9CSR6;Q8BPF1	Hsd17b12	Very-long-chain 3-oxoacyl-CoA reductase
-2.2702	0.047499	O88986;Q9CZ08;E9PWY6;A0A2R8VHE4	Gcat	2-amino-3-ketobutyrate coenzyme A ligase, mitochondrial
-9.7051	0.037101	P00688;E9PV85;Q61299;G3UXY7	Amy2	Pancreatic alpha-amylase
-0.60231	0.0029079	Q546G4;P07724;K7R066	Alb	Serum albumin
-1.301	0.0011021	Q3TWE3;Q3THC3;Q3TF72;P09103;Q3UDR2;Q3URP6;Q3UJA8;Q3UA23;Q3TIM0;Q3UBY9;Q3U738;Q3TT76;Q3TIQ5;E9Q8G8	P4hb	Protein disulfide-isomerase
-0.90342	0.01077	P10852;Q3TN39;Q8BTJ9;Q60849;Q3U144;A0A0U1RPK4;A0A0U1RP98;Q3TIP1;A0A0U1RPL8;A0A0U1RPG5;A0A0U1RP32;A0A0U1RPQ7	Slc3a2	4F2 cell-surface antigen heavy chain
-4.6524	0.030215	P11679	Krt8	Keratin, type II cytoskeletal 8
-0.75034	0.034687	Q3TW82;P12265;Q8BPE3;Q99KJ6;D3YY48;Q8VEM0	Gusb	Beta-glucuronidase
-0.61877	0.022537	P14115	Rpl27a	60S ribosomal protein L27a
-0.76933	0.046941	P28665;P28666;A0A0N4SVU1;V9GZF6	Mug1	Murinoglobulin-1
-1.6772	0.044969	Q543Q4;P35276;D3YWL1;D3YW33;Q8BP17;Q0PD63;P63011;Q05D37	Rab3d	Ras-related protein Rab-3D
-1.0129	0.039641	P50518;A0A0N4SW07;A0A0N4SW34;Q9D593	Atp6v1e1	V-type proton ATPase subunit E 1
-1.184	0.010056	Q7TND9;P53395	Dbt	Lipoamide acyltransferase component of branched-chain alpha-keto acid dehydrogenase complex, mitochondrial
-0.68653	0.044217	Q0PD50;Q3UHW5;P55258;Q9CXS2;Q0PD62;Q3TU26;A0A286YDR2;Q542T7;A2A7Z6;Q9CZT8;P62823	Rab8a	Ras-related protein Rab-8A
-0.81485	0.017214	P62311	Lsm3	U6 snRNA-associated Sm-like protein LSm3
-0.76842	0.023031	Q14AF6;P62317	Snrpd2	Small nuclear ribonucleoprotein Sm D2
-1.288	0.014603	Q6ZWM8;Q3U7K1;P63087;A0A0G2JGC1;A0A0G2JFF1	Ppp1cc	Serine/threonine-protein phosphatase;Serine/threonine-protein phosphatase PP1-gamma catalytic subunit
-1.1742	0.044969	P70333;Q3UR26	Hnrnph2	Heterogeneous nuclear ribonucleoprotein H2
-0.7738	0.039523	Q3UDZ1;P84096;B2KKU6;A0A1B0GSL4	Rhog	Rho-related GTP-binding protein RhoG
-0.8865	0.035424	P97364;Q6PKB1	Sephs2	Selenide, water dikinase 2
-0.6455	0.034687	Q01320;Q6PET9;Q8CCE5	Top2a	DNA topoisomerase 2-alpha;DNA topoisomerase 2
-0.70848	0.035424	Q07417	Acads	Short-chain specific acyl-CoA dehydrogenase, mitochondrial
-3.2205	0.044592	Q3SYP2;A2AAC0;E9QL79	Ctrc	Chymotrypsin-C
-0.80481	0.0039473	Q3TCN2	Plbd2	Putative phospholipase B-like 2;Putative phospholipase B-like 2 28 kDa form;Putative phospholipase B-like 2 40 kDa form;Putative phospholipase B-like 2 15 kDa form
-1.1045	0.011828	Q3TF84;Q922Q8;Q3UBL0	Lrrc59	Leucine-rich repeat-containing protein 59
-0.71098	0.0052683	Q3TG12;Q9WUA2;Q9CZU5;Q8C644;Q3UYC2;Q3TMX6;Q3TI98;A0A087WPV4;A0A087WS80;A0A087WQ15	Farsb	Phenylalanine--tRNA ligase beta subunit
-0.63924	0.04038	Q3TIX9	Usp39	U4/U6.U5 tri-snRNP-associated protein 2
-0.63216	0.038207	Q3TMZ1;Q3TJ21;Q922Q4	Pycr2	Pyrroline-5-carboxylate reductase;Pyrroline-5-carboxylate reductase 2
-1.8338	0.0059641	Q3TV20;Q61024;Q3TIA9;D3Z0C2;D3YYR0;D3Z028	Asns	Asparagine synthetase [glutamine-hydrolyzing]
-1.3195	0.01613	Q3TVJ8;Q9D8L3;Q62186;Q9D6F7;Q9DC94	Ssr4	Translocon-associated protein subunit delta
-0.94166	0.042901	Q3UZI3;Q3TW51;Q78PY7;Q3TRW3;Q3TJ56;E9Q3E9	Snd1	Staphylococcal nuclease domain-containing protein 1
-0.82794	0.038096	Q3U6U7;Q3UDG2;Q4FJZ4;P32921;E0CXX4;E0CXQ4	Wars	Tryptophan--tRNA ligase, cytoplasmic;T1-TrpRS;T2-TrpRS
-1.007	0.0071024	Q3UB60;Q9CR16;Q8BMX6	Ppid	Peptidyl-prolyl cis-trans isomerase D
-0.70431	0.017349	Q3UGB5;Q9JII5;Q3U878;D3Z4J1	Dazap1	DAZ-associated protein 1
-0.9497	0.037357	Q3UW53;Q3TDH5;E9PYV4;D3Z233;D3YYZ9	Fam129a	Protein Niban
-1.3397	0.044969	Q4FK79;Q9DCF9	Ssr3	Translocon-associated protein subunit gamma
-0.6079	0.029298	Q5FWB6	Rplp0
-1.3425	0.00022144	Q61753;F6ZSB7;Q8C5X4	Phgdh	D-3-phosphoglycerate dehydrogenase
-0.86009	0.047499	Q6P1B6;Q6NZN9;Q8BH69;Q8BL02	Sephs1	Selenide, water dikinase 1
-0.71759	0.010007	Q6ZQI3	Mlec	Malectin
-4.876	0.037101	Q7TPZ8	Cpa1	Carboxypeptidase A1
-0.66128	0.026558	Q8BT60;Q3UJS6;Q5DTH0;Q8BIJ1;Q05D94;Q9D6C8;Q8BRJ6;A0A0R4J0J1;Q3UYN2;Q1RLL3;Q9Z140;Q8BLR2;Q0VE82;Q9DC53;Q8JZW4	Cpne3	Copine-3
-4.3501	0.01613	Q8R0Y6;Q8CIF2;A0A0N4SW56;Q8BLE0;A0A0N4SVT2;Q9CVJ8	Aldh1l1	Cytosolic 10-formyltetrahydrofolate dehydrogenase;10-formyltetrahydrofolate dehydrogenase
-1.5716	0.021635	Q8VC30;Q3UTZ4;A0A494BBI2;A0A494BB96	Dak	Bifunctional ATP-dependent dihydroxyacetone kinase/FAD-AMP lyase (cyclizing);ATP-dependent dihydroxyacetone kinase;FAD-AMP lyase (cyclizing)
-1.4965	0.0013973	Q8VE47	Uba5	Ubiquitin-like modifier-activating enzyme 5
-1.7469	0.015569	Q99LT0;Q7TQ15	Dpy30	Protein dpy-30 homolog
-0.86845	0.015062	Q99N16;Q8VCA4;Q99N18;G3UW81;B2RY43;Q9EP75;A0A3Q4EHX3	Cyp4f3;Cyp4f15;Cyp4f40;Cyp4f14	Leukotriene-B(4) omega-hydroxylase 2;Leukotriene-B4 omega-hydroxylase 3
-0.6458	0.021635	Q9D1D4;A0A1Y7VM54;Q3UFG5	Tmed10	Transmembrane emp24 domain-containing protein 10
-0.98315	0.0093241	Q9D1R9;A0A0G2JGY8;A0A0G2JEY6	Rpl34	60S ribosomal protein L34
-0.92977	0.0049881	Q9DBR1	Xrn2	5-3 exoribonuclease 2
-1.3066	0.038096	Q9DCS9;D3YUK4	Ndufb10	NADH dehydrogenase [ubiquinone] 1 beta subcomplex subunit 10
-3.304	0.0047029	Q9EQ20;Q8K0L1;Q1LZK2;A0A1Y7VJ32	Aldh6a1	Methylmalonate-semialdehyde dehydrogenase [acylating], mitochondrial
-1.3175	0.03408	Q9ERD7;Q9CRT0	Tubb3	Tubulin beta-3 chain
-0.94806	0.0052501	Q9ET22	Dpp7	Dipeptidyl peptidase 2
-1.4363	0.010524	Q9WTP7;Q9D8W6;F6RP11	Ak3	GTP:AMP phosphotransferase AK3, mitochondrial
-0.76387	0.02825	Q9WVJ3;A0A2I3BS14;A0A2I3BPG0;Q3U496	Cpq	Carboxypeptidase Q

## Sheet: Common_Infected vs control
Log2 Fold change (WT-Control)	q Value_WT	Log2 Fold change (ΔCbpD-Control)	q Value_ΔCbpD	Protein ID	Gene Name	Protein Name
1.4453	0.020791	1.56	0.010053	Q5SVP3;A0A1G5SJA5;P97372;Q99LN3	PSME2b;Psme2	Proteasome activator complex subunit 2
2.8631	0.0029891	3.2895	0.0035829	U5NJF8;Q62293;Q3T9E4;A0A1G5SLN0;Q5SVP4	Irgb6_2;Tgtp1
1.5436	0.0018247	1.5441	0.00022144	D0U270;A8DUK0;P02088;A8DUP3;Q61348;CON__Q3SX09;CON__P02070;P02104	Hbbt1;Hbb-b1	Hemoglobin subunit beta-1
1.2616	0.0063235	1.279	0.035424	Q564G1;E9Q450;F8WID5;E9Q452;Q8BSH3;Q8BP43;Q545Y3;E9Q454;P58771;E9Q448;B7ZNL3;A0A2R2Y2P8;S4R2U0;A2AIM5;A2RRI1	Tpm1	Tropomyosin alpha-1 chain
1.3043	0.0066793	1.2934	0.02825	Q4FJX8;Q3UNP9;O35955;Q91VC5	Psmb10	Proteasome subunit beta type;Proteasome subunit beta type-10
1.3074	0.027252	1.5475	0.01613	P15327;Q3TAQ8;D3Z223;D3YYH3;D3YUE8	Bpgm	Bisphosphoglycerate mutase;Phosphoglycerate mutase
0.67194	0.022455	0.76568	0.0092393	Q5FWJ3;P20152;Q3U6S1;Q3TFD9;Q3UD36;Q3UAX1;A0A0A6YWC8;Q3V2S4;Q3TWV0;A4IF59;A2AKJ2;G5E846;A0A2R8W6R6;G3X981;P15331;Q3UMG4;D3YZ35;A0A0R4J036;P46660;P08553;Q4L0E6;E9Q1Y9;CON__Q61726;B2RTB6;Q61726;Q05DD2;CON__Q8N1N4-2;CON__Q7RTT2;Q80TQ3;P03995;Q9ERE2;P97861;Q6IMF0;Q9Z2T6;P08551;P19246	Vim	Vimentin
0.64175	0.022455	0.75374	0.023031	Q3UDY1;P45376;Q3TCL2;D3YVJ7;Q3ULP0	Akr1b3;Akr1b1	Aldose reductase
1.6237	0.0018247	1.8275	0.0011021	Q5ND42;Q3UE53;Q3TGI6;Q3TIQ3;P53810;J3QQ30;J3QPW1;F8WGG5	Pitpna	Phosphatidylinositol transfer protein alpha isoform
0.62501	0.046798	0.59576	0.028895	Q3TUA1;Q5FWJ5;P61979;B2M1R6;Q3TL71;Q3U9Q3;Q3U6X2;Q3TJ38;H3BLL4;Q3TG17;H3BK96;H3BKD0;A0A286YDM3;A0A286YCM2;H3BKI8;A0A286YEC4;A0A286YDH1;H3BLP7;Q8BT23;H3BJ43;H3BJS9;A0A286YE41	Hnrnpk	Heterogeneous nuclear ribonucleoprotein K
0.81017	0.02767	1.2504	0.0056114	P70460	Vasp	Vasodilator-stimulated phosphoprotein
1.1576	0.0063235	1.0345	0.0039263	Q3KQQ4;P22599;Q91X22	Serpina1b	Alpha-1-antitrypsin 1-2
1.4414	0.022455	1.8756	0.0017959	Q6PDR1;Q3TEL5;Q9Z0M5	Lipa	Lipase;Lysosomal acid lipase/cholesteryl ester hydrolase
0.95336	0.0094751	1.3378	0.0059641	Q3TYS2;A0A0A0MQK0;X1WI15	BC017643	Uncharacterized protein C17orf62 homolog
1.661	0.046798	2.4086	0.0020718	Q3U9U5;Q61335	Bcap31	B-cell receptor-associated protein 31
1.7706	0.038788	2.3567	0.0056114	Q3UFZ6;Q60865;F6YLI0	Caprin1	Caprin-1
1.2662	0.0039907	1.1014	0.010315	Q4FJR9;Q64339	Isg15	Ubiquitin-like protein ISG15
1.1755	0.0066793	1.2332	0.0012915	Q8BMJ3;Q4FJR7;Q3UC76;J3QNT6;A0A494BB95;Q60872;Q3UTA4;Q3TQZ4;J3QQ02;J3QPI8;J3QP87;A0A1Y7VNG9;A0A1Y7VLT7;A0A1Y7VK80;A0A1Y7VJE9;Q8BX20;Q3UT53;J3QMW5;Q3UJQ5	Eif1ax;Eif1a;Gm5039;Gm8300;Gm2016;Gm2056;Gm6803;Gm2035	Eukaryotic translation initiation factor 1A, X-chromosomal;Eukaryotic translation initiation factor 1A
1.2344	0.010089	1.6706	0.0029079	Q91VC3;A0A0N4SVP8;A2AFK7;E9PV04;A0A0N4SVM5	Eif4a3;Gm8994	Eukaryotic initiation factor 4A-III;Eukaryotic initiation factor 4A-III, N-terminally processed
1.3593	0.0066793	1.2024	0.013549	Q99M59;J7P1X3;J7PCI3	Ifi47
1.1937	0.0026414	1.5627	0.000391	Q9CVB6;Q3UA52;Q4FZG5;D3YXG6;A0A087WRT2	Arpc2	Actin-related protein 2/3 complex subunit 2
2.3582	0.00099559	2.1349	0.0093241	Q9Z0E6;Q3UDC0;Q3UDC7;E9Q2N7;Q01514	Gbp2	Interferon-induced guanylate-binding protein 2
-0.90903	0.047175	-0.90007	0.0008043	A2AFF6;O35638;Q8BSB5;F6TNY1;Q3TG33	Stag2	Cohesin subunit SA-2
-0.88799	0.0051656	-0.93052	0.0021065	D3YX27;Q3TXN0;Q3UJR3;Q9JIY5;Q80V84;F6TCV0;D3YX28;S4R1B3;S4R1A8;A2RT60	Htra2	Serine protease HTRA2, mitochondrial
-0.92719	0.022455	-1.0276	0.017627	Q3U7I9;F8WIR1;Q3UCD9;Q3U7P0;Q3U651;Q3TXL5;Q3TWR6;Q3TWD0;Q8C243;P18242;F6Y6L6;Q3UCW4;Q3U8W5;Q3TJN3;Q3TWL1;Q3UC89;Q3TIR0;Q3UAQ1;Q8VCK2;A0A1B0GT66;Q05BF3	Ctsd	Cathepsin D
-0.90427	0.046798	-0.96668	0.019512	Q58E65;Q3UI33;O08663;Q3TMN1;Q3TMZ6;M0QW69;M0QW48;M0QWX0;M0QWM9	Metap2	Methionine aminopeptidase 2
-2.2278	0.027252	-2.5892	0.022537	P49290;Q3V1J3	Epx	Eosinophil peroxidase;Eosinophil peroxidase light chain;Eosinophil peroxidase heavy chain
-1.3495	0.0029891	-1.1727	0.0016723	Q3TPZ5;Q99KJ8;Q8BW43	Dctn2	Dynactin subunit 2
-1.4064	0.044534	-1.0978	0.012506	Q8CHT3	Ints5	Integrator complex subunit 5
-1.1352	0.046798	-1.2938	0.000391	Q8K411	Pitrm1	Presequence protease, mitochondrial
-0.60855	0.03432	-0.81526	0.0059641	Q9CQD1	Rab5a	Ras-related protein Rab-5A
-0.71587	0.010467	-0.76813	0.00022144	Q9EPU0	Upf1	Regulator of nonsense transcripts 1
