# Supplementary material for: The lytic polysaccharide monooxygenase CbpD promotes Pseudomonas aeruginosa virulence in systemic infection
Source: Nat Commun. 2021 Feb 23;12:1230. doi: 10.1038/s41467-021-21473-0 (PMC7902821; doi:10.1038/s41467-021-21473-0)
Supplement: Supplementary file 16 — Source Data [file 41467_2021_21473_MOESM16_ESM.xlsx]

## Sheet: Fig. 2a
Copies/100 ng RNA
M9PA	M9PA/NHS	LB
1520	1030	630
1800	990	770
360	1920	640
960	1750	700
2240	1690	810
2720	1800	480

## Sheet: Fig. 3a, left panel
Left panel
Time	PA14 ( Log10 CFU/ml)																		ΔCbpD ( Log10 CFU/ml)
0	6.66652	6.64345	6.65514	6.50515	6.61066	6.49969	6.63949	6.6149	6.59181	6.30103	6.35025	6.32634	6.31806	6.33445	6.30963	6.50515	6.61066	6.49969	6.54654	6.50515	6.5563	6.45332	6.35025	6.29226	6.57978	6.61909	6.49136	6.30103	6.35793	6.30963	6.31806	6.30103	6.36549	6.45332	6.35025	6.29226
60	5.90309	5.92428	5.96379	6.07918	6	6.14613	6.21484	6.22531	6.25527	5.34242	5.30103	5.29226	5.24551	5.23553	5.30963	6.07918	6	6.14613	3.92428	4.57054	4.59329	4.30103	4.4014	4.38021	4.62325	4.6149	4.66276	4.92428	4.94448	4.98227	5	4.94448	4.90309	4.30103	4.4014	4.38021
180	4.60638	4.60206	4.61066	4.07918	4.04922	4.13354	4.47712	4.52114	4.57054	5.18184	5.21484	5.14613	5.15836	5.25527	5.19312	4.07918	3.96379	4.07918	4.53148	4.5563	4.58433	3.27416	3.25527	3.50515	3.53148	3.5611	3.52634	3.30103	3.07918	3.25527	3.34242	2.96379	2.90309	2.50515	2.38021	2.38021

## Sheet: Fig. 3a, right panel
Time	ΔCbpD:CbpD ( Log10 CFU/ml)									ΔCbpD:Mock ( Log10 CFU/ml)
0	6.47712	6.47712	6.38021	6.07918	6.01703	6.12057	6.45332	6.43457	6.2833	6.34242	6.33445	6.19312	6.19312	6.34242	6.23553	6.41497	6.37291	6.30103
60	5.41497	5.38021	5.34242	5.07918	4.96379	5.10721	5.31806	5.33445	5.32634	3.41497	3.49415	3.41497	3.34242	3.31806	3.38021	3.6149	3.65896	3.6149
180	4.47129	4.30103	4.52114	4.07918	3.96379	4.07918	3.34242	3.38739	3.29226	4	3.96379	4.34242	2.50515	2.38021	2.38021	2.88081	2.68124	2.85733

## Sheet: Fig. 3b, left panel
Survival (Relative to PA14)
ΔCbpD	ΔCbpD:rCbpDPA
16.6018	193.407
15.4108	176.623
15.9622	135.593
15.4118	60.8434
15.4382	57.0407
17.5652	68.1446
12.987	65.7143
21.3636	110
17.4545	100
8.25	50.9143
8.33333	81.1905
6.40909	61.7143
25.2778	38
19.1453	30.3846
18.0556	30.3571

## Sheet: Fig. 3b, right panel
Survival (Relative to PA14)
ΔCbpD	ΔCbpD:rCbpDPA
3.4965	58.4615
2.79221	52.1429
3.30579	64.5455
7	54.0571
5.55556	49.4709
7.5	43.0179
1.5781	107.971
2.09877	119.048
1.94444	131.667
9.23306	87.395
10.7631	72.4898
13.8496	69.916
11.6865	68.3016
11.3568	90.6356
10.9783	91.2651

## Sheet: Fig. 3c, left panel
Survival (Relative to ESBL)
ESBL:rCbpDPA
182.322
226.701
237.405
211.765
261.628
275
136.364
185.714
150

## Sheet: Fig. 3c, right panel
Survival (Relative to ESBL)
ESBL:rCbpDPA
97.5057
98.4432
112.5
175.51
180.978
139.091
96.3636
94.5946
81.8182

## Sheet: Fig. 3d, left panel
Survival (Relative to MRSA)
MRSA:rCbpDPA
214.318
169.934
169.934
23
14.7059
15.1515
23.4568
40
27.5556

## Sheet: Fig. 3d, right panel
Survival (Relative to MRSA)
MRSA:rCbpDPA
139.4
89.1304
102.5
219.231
226.19
184.444
63.1111
54.1063
34.5679

## Sheet: Fig. 3e, left panel
Survival (Relative to ΔCbpD)
ΔCbpD:CbpDH129
18.0698
10.1589
7.41325
12.9684
13.8947
39.9274
21.7883

[truncated: 28 more sheets: Fig. 3e, right panel, Fig. 3f, left panel, Fig. 3f, middle panel, Fig. 3f, right panel, Fig. 3g, left panel, Fig. 3g, right panel, Fig. 3h, right panel, Fig. 3h, left panel, Fig. 3i, Fig. 4a, left panel, Fig. 4a, right panel, Fig. 4b, Fig. 4c, Fig. S7a, Fig. S8a, Fig. S8b, Fig. S9a, Fig. S9b, S9c, Fig. S11b, left panel …]
